# Supplementary material for: Anticipating protein evolution with successor sequence predictor
Source: J Cheminform. 2025 Mar 21;17:34. doi: 10.1186/s13321-025-00971-z (PMC11927200; doi:10.1186/s13321-025-00971-z)
Supplement: Supplementary file 4 — Supplementary Material 4: Example case homolog database in FASTA format. [file 13321_2025_971_MOESM4_ESM.fasta]

>tr|B8NXY9|B8NXY9_ASPFN UPF0075 domain protein OS=Aspergillus flavus (strain ATCC 200026 / FGSC A1120 / IAM 13836 / NRRL 3357 / JCM 12722 / SRRC 167) OX=332952 GN=AFLA_009590 PE=4 SV=1
MILHNKTSPSELSEVNVILGETFAAAVKEFCAQYNVDISSIDVIGSHGQTIWLLSMPEEG
EVRSALTMAEGSFIASRTGITTVTDFRVSDQAAGRQGAPLIAFFDALILHHPTKLRACQN
IGGIANVCFIPPDSLGGVDACYDFDTGPGNVFIDAVVRHYTNGEREYDKNGEMGARGTVD
QDLVDEFLQTHPYFRLDPPKTTGREVFRDTLAFDLIHKAESKGLSPDDVVATVTRITAQS
IVDHYRRYAPKGLPIDEIFMCGGGSYNPNITQYIQSQYPDTKILALDQAGIPASAKEAIT
FAWQGMEAIVGRSIPVPTRVETRQPYVLGKVSPGKNYRRVMRQGMRFGGDRDELSPVKEV
VNYVNGKEWNNKW
>tr|A0A9P5K387|A0A9P5K387_9PEZI Anhydro-N-acetylmuramic acid kinase OS=Colletotrichum siamense OX=690259 GN=anmK-1 PE=4 SV=1
MDLKIKKRVLNIIKHDRTSASELSEVNVLLGEVFAAAAKNFCDDSEVDIKSIDAIGSHGQ
TIWLASMPEDGVPKSALTMAEGTIIASRTGITTVTDFRVSDQSAGRQGAPLIAFFDALLL
HHPGKLRACQNIGGIANVCFIPPEGPDHAYDFDTGPGNALIDAVVRHYTNGRMEYDKDGV
MGKRGTVCQGLVDKFIRDVPYFSWDPPKTTGREVFRDTLADDLIRDAEARGLSADDVVAT
VTRITSQAIVDHWCRYGPEGKQVDEVFMCGGGAYNPNITDYMKEHLPGVKMFMLDDAGIP
GGAKEAVTFAWQGMEALVGRSIPVPERVETRRPYVLGKVNPGENYRKVMSKGMKFGEGRE
TLGWVTEMVNYVDGSAFDNKW
>tr|G2XJX7|G2XJX7_VERDV Anhydro-N-acetylmuramic acid kinase OS=Verticillium dahliae (strain VdLs.17 / ATCC MYA-4575 / FGSC 10137) OX=498257 GN=VDAG_10459 PE=4 SV=1
MDPKIKKRVLNIIKHDRTSASELSEVNVLLGEVFAVAAEKFCEDNNVDMKSLDAIGSHGQ
TIWLASMPQNGVPKSALTMAEGTIIAARTGVTTVTDFRVSDQSAGRQGAPLIAFFDALLL
HHPRKLRACQNIGGIANVCFIPPEGPEHAFDFDTGPGNALIDAVVRHYTAGAMEYDRDGE
MGKRGTVCQPLVDDFLKSIPYFSWDPPKTTGREVFRDTLADDLIRDAEALGLSPDDVVAT
VTRITSQAIVDHWRRYQPGGRQVDEVFMCGGGAYNPNITDYMKEQLPGVKMFMLDDAGIP
GGAKEAVTFAWQGMEAIVGRSIPVPDRVETRRPYVLGKVNPGENYRKVMSKGMAFGAGRE
ELSWVTAMVNHVDGKVFDNQW
>tr|A0A1V6YLL3|A0A1V6YLL3_PENNA Anhydro-N-acetylmuramic acid kinase OS=Penicillium nalgiovense OX=60175 GN=PENNAL_c0017G11890 PE=4 SV=1
MQYGEIPLEPVIKKRVMNMILHNKTSPSELSEVNVILGETFASAVHQFCKDYNVDIKSID
VLGSHGQTIWLLSMPEAGETRSALTMAEGTFLASRTGITSVTDFRVSDQAAGRQGAPLIA
FFDALVLHHPTKLRACQNIGGIANVCFVLPDSHGGVDACYDFDTGPGNVFIDAVVRHYTN
GKREYDQDGEMGARGTVNQELVDDFLTHPYFALEPPKTTGREVFRDTLAHDFIVKAEAKD
LKPDDVVASITRVTAQAIVDHYRRYAPKDLEIAEIFMCGGGAYNPNITAFIQENYPNTRI
MMLDEAGIPGGAKEAITFAWQGMEAVVGRSIPVPTRVETRQEYVLGKVSPGKNYRNVLRQ
GMLFGAGRDHLPPVNELVNYIDGKAFDNKW
>tr|A0A0A2JTV0|A0A0A2JTV0_PENEN Anhydro-N-acetylmuramic acid kinase OS=Penicillium expansum OX=27334 GN=PEX2_092320 PE=4 SV=1
MTQYGEIPLEPVIKKRVMNMILHNKTSPSELSEVNVILGETFASAVHQFCKDYNVDIKSI
DVLGSHGQTIWLLSMPEAGETRSALTMAEGTFLASRTGITSVTDFRVSDQAAGRQGAPLI
AFFDALVLHHPTKLRACQNIGGIANVCFVLPDSHGGVDACYDFDTGPGNVFIDAVVRHYT
NGKREYDQDGEMGARGTVDQVLVDDFLTHPYFALEPPKTTGREVFRDTLAHEFIVKAEAK
GLKPDDIVATITRVTAQAIVDHYRRYAPKDLEIAEIFMCGGGAYNPNIAAFIQESYPNTR
IMMLDEAGIPGGAKEAITFAWQGMEAVVGRSIPVPTRVETRQEYVLGKVSPGKNYRNVLR
QGMLFGAGRDHLPPVKEMINYIDGKAFDNKW
>tr|A0A0A2L5R6|A0A0A2L5R6_PENIT Anhydro-N-acetylmuramic acid kinase OS=Penicillium italicum OX=40296 GN=PITC_099250 PE=4 SV=1
MTQYGEIPLEPVIKKRVMNMILHNKTSPSELSEVNVILGETFASAVHQFCKDYNVDMKSI
DVLGSHGQTIWLLSMPEAGETRSALTMAEGTFLASRTGITSVTDFRVSDQAAGRQGAPLI
AFFDALVLHHPTKLRACQNIGGIANVCFVLPDSHGGVDACYDFDTGPGNVFIDAVVRHYT
NGKREYDKDGEMGARGTVDQALVDDFLTHRYFALEPPKTTGREVFRDTLAHEFIVKAEAK
GLKPDDVVATITRVTAQAIVDHYRRYAPKDLEIAEIFMCGGGAYNPNIAAFIQENYPNTR
IMMLDEAGIPGGAKEAITFAWQGMEAVVGRSIPVPTRVETRQEYVLGKVSPGKNYRNVLR
QGMLFGAGRDHLPPVKEMINYIDGKAFDNKW
>tr|A0A167QRJ8|A0A167QRJ8_PENCH Anhydro-N-acetylmuramic acid kinase OS=Penicillium chrysogenum OX=5076 GN=EN45_092580 PE=4 SV=1
MTQYGEIPLEPVIKKRVMNMILHNKTSPSELSEVNVILGETFASAVHQFCKDYNVDIKSI
DVLGSHGQTIWLLSMPEAGETRSALTMAEGTFLASRTGITSVTDFRVSDQAAGRQGAPLI
AFFDALVLHHPTKLRACQNIGGIANVCFVLPDSHGGVDACYDFDTGPGNVFIDAVVRHYT
NGKHEYDRDGEMGARGTVDQELVDDFLTHPYFALEPPKTTGREVFRDTLAHEFIVKAEAK
GLKPDDVVASITRVTAQAIVDHYRRYAPKDLEIAEIFMCGGGAYNPNITAFIQENYPNTR
IMMLDEAGIPGGAKEAITFAWQGMEAVVGRSIPVPTRVETRQEYVLGKVSPGKNYRNVLR
QGMLFGAGRDHLPPVNELVNYIDGKAFDNKW
>tr|K9G4V8|K9G4V8_PEND1 Uncharacterized protein OS=Penicillium digitatum (strain Pd1 / CECT 20795) OX=1170230 GN=PDIP_36080 PE=4 SV=1
MMQYGEIPLEPVIKKRVMNMILHNKTSPSELSEVNVILGETFASAVHQFCKDYNVDIKSI
DVLGSHGQTIWLLSMPEAGKTRSALTMAEGTFLASRTGITAVTDFRVSDQAAGRQGAPLI
AFFDALVLHHPTKLRACQNVGGIANVCFVLPDSHGGVDACYDFDTGPGNIFIDAVVRHYT
NGRREYDQDGEMGARGTVDQALVDDFLTHPYFALEPPKTTGREVFRDTLAHEFIVKAEAK
GLQPDDVVATITRVTAQAIVDHYRRYAPKDLEIAEIFMCGGGAHNPNIAAFIQINYPNTR
IMMLDEAGIPGSAKEAITFAWQGMEAVVGRSIPVPARVETRQEYVLGKVSPGKNYRNVLR
QGMLFGAGLDHLPPVKEMNNYIDGKAFDNKW
>tr|K9G9A7|K9G9A7_PEND2 Uncharacterized protein OS=Penicillium digitatum (strain PHI26 / CECT 20796) OX=1170229 GN=PDIG_08040 PE=4 SV=1
MMQYGEIPLEPVIKKRVMNMILHNKTSPSELSEVNVILGETFASAVHQFCKDYNVDIKSI
DVLGSHGQTIWLLSMPEAGKTRSALTMAEGTFLASRTGITAVTDFRVSDQAAGRQGAPLI
AFFDALVLHHPTKLRACQNVGGIANVCFVLPDSHGGVDACYDFDTGPGNIFIDAVVRHYT
NGRREYDQDGEMGARGTVDQALVDDFLTHPYFALEPPKTTGREVFRDTLAHEFIVKAEAK
GLQPDDVVATITRVTAQAIVDHYRRYAPKDLEIAEIFMCGGGAHNPNIAAFIQINYPNTR
IMMLDEAGIPGSAKEAITFAWQGMEAVVGRSIPVPARVETRQEYVLGKVSPGKNYRNVLR
QGMLFGAGLDHLPPVKEMNNYIDGKAFDNKW
>tr|R8BVC9|R8BVC9_PHAM7 Putative upf0075 domain protein OS=Phaeoacremonium minimum (strain UCR-PA7) OX=1286976 GN=UCRPA7_1136 PE=4 SV=1
MHFSLLKYGEVPLNLKLKKRVLSIIKHDKTSASELSEVNVLLGETFASAAIEFCKEHDVD
LKSLDAIGSHGQTIWLASMPDEGIPKSALTMAEGTFMASRTGVTTVTDFRVSDQAAGRQG
APLIAFFDALLLHHPSKLRACQNIGGIANVCFIPPEGPDRAYDFDTGPGNALIDAVVRHY
TNGEQEYDKDGEMGKRGTVNQDMVDGFFQRIPYFSWDPPKTTGREVFRDTLADDLIKEGA
ELGLSADDVVATVTRITSQAIVNHWRRYAPKDRPVDEVFMCGGGAYNPNITDYMKEQFPN
VKMFMLDDAGIPGGAKEAVTFAWQGMEAIVGRSIPVPDRVETRRPYVLGKVNPGENYRRV
MRKGMLFGGGRDKLDAVKEMINYVNGEVFNNKW
>tr|A0A177DSY0|A0A177DSY0_ALTAL UPF0075-domain-containing protein OS=Alternaria alternata OX=5599 GN=CC77DRAFT_1019273 PE=4 SV=1
MHFELLKYDEVPLPQPIKKRVMDIILHDRTSASGLSEVNVILGETFADAVEEFCKKHNVD
KSSIDAIGSHGQTIWLLSMPKPDQVKSALTMAEGCFIASRTGITTVTDFRVSDQAAGRQG
APLIAFFDSLLLHHPTKLRACQNIGGIANVCFIPPDNRGGVSETYDFDTGPGNVFIDAVV
RHYTGGEREYDKDGEMGSRGTVNQALVDEFLQHEYFSLDPPKTTGREVFRDTLAFELIDK
AEKLDMTPDDVVATVTRITAQSIVDHYRRYAPADMEIEELFMCGGGAYNPNITRFIQQAY
PNTKIMMLDAAGVSAGAKESITFAWQAMEAVIGRSIPVPTLVETRREYVLGKVSPGANYR
NVMQQGMAFGAGHDRLSPVREMVNYVDGKIFDNKW
>tr|T0KDR0|T0KDR0_COLGC Anhydro-N-acetylmuramic acid kinase OS=Colletotrichum gloeosporioides (strain Cg-14) OX=1237896 GN=CGLO_10315 PE=4 SV=1
MSAENKVTNGPSRGQPLDLKVLGMNSGTSMDGIDCALCQFRQETPESPMHFSLLKHGEIP
MDIKIKKRVLNIIKHDRTSAFELSEVNVLLGEVFAAAAKKSGDDSEVDIKSIDAIESHGQ
TIWLASMPEEGVPKSALTMAEGTIIASRTGITTVTDFRVSDQSTGRQNAPLIAFFDALLL
HHPGKLRACQNIGGIANLCFIPPEGPDHAYDFDTGPDNALIDAAVRHYTNGKMEYDKDGV
MGKRGTACQGLVDRFIRDVPYFSWDPPKTTGREVFRDTLADDLIRDAEVRGLSADDVVAT
VTRITSQVIVDHWRWYGPYGPEGKQFDEVFICGGGAYNPNITDYMKEHLPGVKMSMLDDA
GIPGAAKEAVTFVWQGMEALVGRIIPVPDRVETRRP
>tr|A0A8J5NSX9|A0A8J5NSX9_FUSOX Anhydro-N-acetylmuramic acid kinase OS=Fusarium oxysporum f. sp. rapae OX=485398 GN=anmK-1 PE=4 SV=1
MHLELLKYDEIPLEQTIKKRVMRMILHNNTTPEELSEVNVLLGETFSEAVMQFSQKHGIP
LSSIDAVGSHGQTIWLLSIPEEGQTKSALTMAEGCFIASRTGITTVTDFRVSDQAAGRQG
APLIGFFDSLLLHPTKFRACQNISGIANVCFIPPDVDGALNTEFFDFDTGPGNVFINAAV
RFFTDGEKEYDKDGEMGRAGEVDQQMVDEFLQTHPYFALDPPKTTGREVFRDTIAHNLID
RGLEKGMSPNDIVATIRRITAQAIVQHYKRYMPTQYGPLAEIYMCGGGARNPNITEYMQN
AFPDTRITMLDEAGIPSDAKEAITFAWQGMEAVVGRSIPVPSRVETRREYILGKVSPGKS
YRKLLKKGMSFGGDLEYLPPVKELVNYVGGQVFSTIKQ
>tr|A0A3M7E9X6|A0A3M7E9X6_HORWE Anhydro-N-acetylmuramic acid kinase OS=Hortaea werneckii OX=91943 GN=D0862_14285 PE=4 SV=1
MAQNGDGVFANGTGATLNLRVLGFSSGTSMDGIDCVPCDFRQDSPDSAMHFELVKYGEVP
LEPKIKQRVMTMILQNQTAPEELSEVNVLLGETFASAVHTFCKDIGTDMSRIDVIGSHEP
GQVKSALTMAEGSIIAARTGVTTVTDFRVSDQAAGRQAAPLIAFFDAFLLHHPRKLRACQ
NIGGIANVCFIPPDNAGGIDKCFDLDIGLGNVFIDAVVRHFTNGKQEYDENGMMGRRGKV
DQCMVNEFLQHKYFKLDPPKTTGRETFRDSLAFDMICAGQTRGMSQDDIVATVTRITSEA
IVDHYRRYAPSQDIDEIFMCGEGAHNPNITDFIRQNYPKAKMYMLDDAGVPGGAKEAVTF
AWQAMEAVVERSIPVPDRVETRQAYVLVKISPGRNYRQVMKEGMKTGWSCHQ
>tr|A0A444RKJ4|A0A444RKJ4_VERDA Anhydro-N-acetylmuramic acid kinase OS=Verticillium dahliae OX=27337 GN=VDGE_10459 PE=4 SV=1
MDGIDCALCRFRQETPESPVHFSLLKYGETPMDPKIKKRVLNIIKHDRTSASELSEVNVL
LGEVFAVAAEKFCEDNNVDMKSLDAIGSHGQTIWLASMPQNGVPKSALTMAEGTIIAART
GVTTVTDFRVSDQSAGRQGAPLIAFFDALLLHHPRKLRACQNIGGIANVCFIPPEGPEHA
FDFDTGPGNALIDAVVRHYTAGAMEYDRDGEMGKRGTVCQPLVDDFLKSVPYFSWDPPKT
TGREVFRDTLADDLIRDAEALGLSPDDVVATVTRITSQAIVDHWRRYQPGGRQVDEVFMC
GGGAYNPNITDYMKEQLPGVKMFMLDDAGIPGGAKEAVTFAWQGMEAIVGRSIPVPDRVE
TRRPYVLGKVNPGENYRKVMSKGMAFGAGREELSWVTAMVNHVDGKVFDNQW
>tr|A0A8I2ZCR8|A0A8I2ZCR8_9PEZI Anhydro-N-acetylmuramic acid kinase like protein OS=Verticillium longisporum OX=100787 GN=HYQ45_012251 PE=4 SV=1
MDGIDCALCRFRQETPESPMHFSLLKYGETPMDLKIKKRVLNIIKHDRTSASELSEVNGL
LGEVFALAAEKFCEDNNVDMKSLDAIGSHGQTIWLASMPQNGVPKSALTMAEGTIIAART
GVTTVTDFRVSDQSAGRQGAPLIAFFDALLLHHPSKLRACQNIGGIANVCFIPPEGPEHA
FDFDTGPGNALIDAVVRHYTAGAMEYDRDGEMGKRGTVCQPLVDDFLKSIPYFSWDPPKT
TGREVFRDTLADDLIRDAEALGLSPDDVVATVTRITSQAIVDHWRRYQPGGRQVDEVFMC
GGGAYNPNITDYMKEQLPGVKMFMLDDAGIPGGAKEAVTFAWQGMEAIVGRSIPVPDRVE
TRRPYVLGKVNPGENYRKVMSKGMAFGAGREELAWVTAMVNHVDGKVFDNQW
>tr|A0A8I2ZTN0|A0A8I2ZTN0_9PEZI Anhydro-N-acetylmuramic acid kinase like protein OS=Verticillium longisporum OX=100787 GN=HYQ45_004203 PE=4 SV=1
MDGIDCALCRFRQETPESPVHFSLLKYGETPMDPKIKKRVLNIIKHDRTSASELSEVNVL
LGEVFAVAAEKFCEDNNVDMKSLDAIGSHGQTIWLASMPQNGVPKSALTMAEGTIIAART
GVTTVTDFRVSDQSAGRQGAPLIAFFDALLLHHPRKLRACQNIGGIANVCFIPPEGPEHA
FDFDTGPGNALIDAVVRHYTAGAMEYDRDGEMGKRGTVCQPLVDDFLKSVPYFSWDPPKT
TGREVFRDTLADDLIRDAEALGLSPDDVVATVTRITSQAIVDHWRRYQPGGRQVDEVFMC
GGGAYNPNITDYMKEQLPGVKMFMLDDAGIPGGAKEAVTFAWQGMEAIVGRSIPVPDRVE
TRRPYVLGKVNPGENYRKVMSKGMAFGAGREELSWVTAMVNHVDGKVFDNQW
>tr|A0A2J6TH88|A0A2J6TH88_9HELO UPF0075-domain-containing protein OS=Hyaloscypha bicolor E OX=1095630 GN=K444DRAFT_610394 PE=4 SV=1
MDGIDCALCRFRQETPTSPMHFELLKYGEIPLEQTIKRRVMKMILHNTTTPEELSEVNVL
LGETFASAVKQFAEENGVQLTDIDALGSHGQTIWLLSMPEEGQVKSALTMAEGSILAART
GITSVTDFRISDQAAGRQGAPLIAFFDALVLHHPTKLRACQNIGGIANVCFIPPDSEGGV
DECFDFDTGPGNVFIDAVVRHYTNGEQEYDKDGAMGKRGRVDQELVDGFLAHKYFKLEPP
KTTGREVFRDTLAFEFIKRAEERGLSPDDVVASITRVTAQAIVEHYKKYAPSQDIDEIFM
CGGGAYNPNISAFIQKSYPKTKIMMLDEAGIPGGAKEAITFAWQGMEAIVGRSIPVPTRV
ETRAEFVLGKVSPGKNYREVMRKGMMFGGSADHLAPVKELLNYVDGKVFDNKW
>tr|A0A397G595|A0A397G595_9EURO Anhydro-N-acetylmuramic acid kinase OS=Aspergillus thermomutatus OX=41047 GN=CDV56_101708 PE=4 SV=1
MTVNGAPTRQALDLTVLGLNSGTSMDGIDCALCHFRQETPESPMHFELLKYGEIPLEQTI
KKRVMNIILHNKTSPSELSEVNVILGETFAAAVKQFCQDYEVDMSTIDVIGSHGQTIWLL
SMPEPGEVRSALTMAEGSFLAARTGITTVTDFRVSDQAAGRQGAPLIAFFDALLLHHPTK
LRACQNIGGIANVCFIPPDSHGGIDACYDFDTGPGNVFIDAVVRHYTNGEQEYDKDGEMG
ARGTVDQELVDEFLQNHRYFRLDPPKTTGREVFRDTLAFDLIRKAENKGLSPDDVVATIT
RITAQAIVDHYRRYAPKDLPIDEIFMCGGGAYNPNITQYIQKHYPNTRILMLDAAGIPGG
AKEAITFAWQGMEAVVGRSIPVPTRVETRQEYVLGKVSPGKNYRKVMRQGGGV
>tr|A0A0G4PA09|A0A0G4PA09_PENC3 Anhydro-N-acetylmuramic acid kinase OS=Penicillium camemberti (strain FM 013) OX=1429867 GN=PCAMFM013_S009g000096 PE=4 SV=1
MASNSVNGNGHSLDITVLGLNSGTSMYGEIPLEPVIKKRVMNMILHNKTSPSELSEVNVI
LGETFASAVHQFCKDYDVDIKSIDVLGSHGQTIWLLSMPEAGETRSALTMAEGTFLASRT
GITSVTDFRVSDQAAGRQGAPLIAFFDALVLHHPTKLRACQNIGGIANVCFVLPDSHGGV
DACYDFDTGPGNVFIDAVVRHYTNGKREYDQDGEMGARGTVNQELVDDFLTHPYFALEPP
KTTGREVFRDTIAHEFIVKAEAKGLKPDDVVATITRVTAQAIVDHYRRYAPKDLEIAEIF
MCGGGAYNPNIAAFIQENYPNTRIMMLDEAGIPGGAKEAITFAWQGMEAVVGRSIPVPTR
VETRQEYVLGKVSPGKNYRNVLRQGMSFGAGRDHLPPVKEMINYVDGKAFDNKW
>tr|A0A1V6Q9L4|A0A1V6Q9L4_9EURO Anhydro-N-acetylmuramic acid kinase OS=Penicillium solitum OX=60172 GN=PENSOL_c095G11013 PE=4 SV=1
MASNSINGNGHGLDITVLGLNSGTSMYGEIPLEPVIKKRVMNMILHNKTSPSELSEVNVI
LGETFASAVHQFCKDYDVDIKSIDVLGSHGQTIWLLSMPEAGETRSALTMAEGTFLASRT
GITSVTDFRVSDQAAGRQGAPLIAFFDALVLHHPTKLRACQNIGGIANVCFVLPDSHGGV
DACYDFDTGPGNVFIDAVVRHYTNGKREYDQDGEMGARGTVDQELVDDFLTHPYFALEPP
KTTGREVFRDTIAHEFIVKAEAKGLKPDDVVATITRVTAQAIVDHYRRYAPKDLEIAEIF
MCGGGAYNPNIAAFIQENYPNTRIMMLDEAGIPGGAKEAITFAWQGMEAVVGRSIPVPTR
VETRQEYVLGKVSPGKNYRNVLRQGMSFGAGRDHLPPVKDMINYVDGKAFDNKW
>tr|A0A1V6V7S7|A0A1V6V7S7_9EURO Anhydro-N-acetylmuramic acid kinase OS=Penicillium coprophilum OX=36646 GN=PENCOP_c001G01773 PE=4 SV=1
MASDSLNGTSHSLDITVLGLNSGTSMYGEIPLEPVIKKRVMNMILLNKTSPSELSEVNVI
LGETFAAAVHQFCKDHNVDIKSIDVLGSHGQTIWLLSMPEAGETRSALTMAEGTFLASRT
GITSVTDFRVSDQAAGRQGAPLIAFFDALVLHHPTKLRACQNIGGIANVCFVLPDSHGGV
DACYDFDTGPGNVFIDAVVRHYTNGTREYDQDGEMGACGTVDQALVDDFLTHPYFALEPP
KTTGREVFRDTLAHEFIVKAEAKGLKPDDVVASITRVTAQAIVDHYRRYAPKDLEIAEIF
MCGGGAYNPNIAAFIQENYPNTRIMMLDEAGIPGGAKEAITFAWQGMEAIVGRSIPVPTR
VETRQEYVLGKVAPGKNYRNVMRHGMMFGADRDHLPPVKELVNYIDGKAFDNKW
>tr|A0A9P5L1D0|A0A9P5L1D0_PENCR Uncharacterized protein OS=Penicillium crustosum OX=36656 GN=PCG10_006165 PE=4 SV=1
MASNSINGNGHSLDITVLGLNSGTSMYGEIPLEPVIKKRVMNMILHNKTSPSELSEVNVI
LGETFASAVHQFCKDYDVDIKSIDVLGSHGQTIWLLSMPEAGETRSALTMAEGTFLASRT
GITSVTDFRVSDQAAGRQGAPLIAFFDALVLHHPTKLRACQNIGGIANVCFVLPDSHGGV
DACYDFDTGPGNVFIDAVVRHYTNGKREYDQDGEMGARGTVDQELVDDFLTHPYFALEPP
KTTGREVFRDTIAHEFIVKAEAKGLKPDDVVATITRVTAQAIVDHYRRYAPKDLDIAEIF
MCGGGAYNPNIAAFIQENYPNTRIMMLDEAGIPGGAKEAITFAWQGMEAVVGRSIPVPTR
VETRQEYVLGKVSPGKNYRNVLRQGMSFGGGRDHLPPVKEMINYVDGKAFDNKW
>tr|A0A9W4HCG3|A0A9W4HCG3_PENOL Uncharacterized protein OS=Penicillium olsonii OX=99116 GN=POLS_LOCUS915 PE=4 SV=1
MDGIDCALCRFRQETPESPMHFELLKYGEIPLEPVIKKRVMNMILHNKTSPSELSEVNVI
LGETFASAVHKFCEDYKVDIKTIDVLGSHGQTIWLLSMPEAGETRSALTMAEGTFLASRT
GITSVTDFRVSDQAAGRQGAPLIAFFDALVLHHPTKLRACQNIGGIANVCFVLPDSHGGV
DECYDFDTGPGNVFIDAVVRHYTNGEREYDQDGEMGARGTVDQELVDDFLTHPYFALEPP
KTTGREVFRDTIAHDFIVKAEAKGLTPDDVVATITRVTSQAIVDHYRRYAPKGLEIAEIF
MCGGGAYNPNIAAFIQKNYPNTRIMMLDEAGIPGGAKEAITFAWQGMEAVVGRSIPVPTR
VETRQEYVLGKVSPGKNYRNVLRQGMNFGAGRDHLAPVKELVNYIDGKVFNNKW
>tr|A0A9W4MWB1|A0A9W4MWB1_PENNA Anhydro-N-acetylmuramic acid kinase OS=Penicillium nalgiovense OX=60175 GN=PNAL_LOCUS7054 PE=4 SV=1
MASNSINGTSHSLDITVLGLNSGTSMYGEIPLEPVIKKRVMNMILHNKTSPSELSEVNVI
LGETFASAVHQFCKDYNVDIKSIDVLGSHGQTIWLLSMPEAGETRSALTMAEGTFLASRT
GITSVTDFRVSDQAAGRQGAPLIAFFDALVLHHPTKLRACQNIGGIANVCFVLPDSHGGV
DACYDFDTGPGNVFIDAVVRHYTNGKREYDQDGEMGARGTVNQELVDDFLTHPYFALEPP
KTTGREVFRDTLAHDFIVKAEAKDLKPDDVVASITRVTAQAIVDHYRRYAPKDLEIAEIF
MCGGGAYNPNITAFIQENYPNTRIMMLDEAGIPGGAKEAITFAWQGMEAVVGRSIPVPTR
VETRQEYVLGKVSPGKNYRNVLRQGMLFGAGRDHLPPVNELVNYIDGKAFDNKW
>tr|A0A1V6SIY4|A0A1V6SIY4_9EURO Anhydro-N-acetylmuramic acid kinase OS=Penicillium flavigenum OX=254877 GN=PENFLA_c041G05858 PE=4 SV=1
MASNSVNGTTSHSLDITVLGLNSGTSMYGEIPLEPVIKKRVMNMILHNKTSPSELSEVNV
ILGETFASAVHQFCKDYNVDIKSIDVLGSHGQTIWLLSMPEAGETRSALTMAEGTFLASR
TGITSVTDFRVSDQAAGRQGAPLIAFFDALVLHHPTKLRACQNIGGIANVCFVLPDSHGG
VDACYDFDTGPGNVFIDAVVRHYTNGKREYDQDGEMGARGTVDQELVDDFLTHPYFALEP
PKTTGREVFRDTLAHEFIVKAEAKGLKPDDVVASITRVTAQAIVDHYRRYAPKDLEIAEI
FMCGGGAYNPNITAFIQENYPNTRIMMLDEAGIPGGAKEAITFAWQGMEAVVGRSIPVPT
RVETRQEYVLGKVSPGKNYRNVLRQGMLFGAGRDHLPPVNELVNYIDGKAFDNKW
>tr|A0A9W4KQR8|A0A9W4KQR8_9EURO Anhydro-N-acetylmuramic acid kinase OS=Penicillium egyptiacum OX=1303716 GN=PEGY_LOCUS10375 PE=4 SV=1
MASNSVNGTTSHSLDITVLGLNSGTSMYGEIPLEPVIKKRVMNMILHNKTSPSELSEVNV
ILGETFASAVHQFCKDYNVDIKSIDVLGSHGQTIWLLSMPEAGETRSALTMAEGTFLASR
TGITSVTDFRVSDQAAGRQGAPLIAFFDALVLHHPTKLRACQNIGGIANVCFVLPDSHGG
VDACYDFDTGPGNVFIDAVVRHYTNGKREYDQDGEMGARGTVDQGLVDDFLTHPYFALEP
PKTTGREVFRDTLAHEFIVKAEAKGLKPDDVVASITRVTAQAIVDHYRRYAPKDLEIAEI
FMCGGGAYNPNITTFIQENYPNTRIMMLDEAGIPGGAKEAITFAWQGMEAVVGRSIPVPT
RVETRQEYVLGKVSPGKNYRNVLRQGMLFGAGRDHLPPVNELVNYIDGKAFDNKW
>tr|A0A1Q5UL78|A0A1Q5UL78_9EURO Anhydro-N-acetylmuramic acid kinase OS=Penicillium subrubescens OX=1316194 GN=PENSUB_1324 PE=4 SV=1
MGSTSPEVVLPNQSLDLTVLGLNSGTSMYGEIPLEPVIKKRVMDMILHNKTSPSELSEVN
VILGETFASAAHQFCKDYHVDINSIDIIGSHGQTIWLLSMPEPGETRSALTMAEGCFLAS
RTGITSVTDFRVSDQAAGRQGAPLIAFFDALLLHHPTKLRACQNIGGIANVCFIPPDTHG
GVDECYDFDTGPGNVFIDAVVRHYTNGEREYDKDGEMGARGTVDQELVDDFLSHPYFALE
PPKTTGREVFRDTLAHELIRKAEAKGLKPDDVVATITRVTAQAIVDHYRRYAPKDLEISE
IFMCGGGAFNPNISDFIQKNYPNTKIFMLDAAGIPGGAKEAITFAWQGMEAIVGRSIPVP
TRVETRQEYVLGKVAPGKNYRKVLRQGMLFGADREHLPPVKELINYVSGEVFDNKW
>tr|F9WX35|F9WX35_ZYMTI Anhydro-N-acetylmuramic acid kinase OS=Zymoseptoria tritici (strain CBS 115943 / IPO323) OX=336722 GN=MYCGRDRAFT_84209 PE=4 SV=1
MDGIDCALCRFRQSSPGAPMDFELLKYDEVPLEQTIKKRVMKMILKNSTTPEELSEVNVL
LGETFASAVHEFAAKHNVSIASIDAIGSHGQTIWLLSMPEEGQTQSALTMAEGTFIASRT
GITTVTDFRVSDQAAGRQGAPLIGFFDSLVLHHPTKLRACQNIGGIANVCFIPPDKDGKL
NQEYFDFDTGPGNVFIDAVVRHFTNGEREYDKDGAMGRAGTVDQQLVDEFLTRHPYFSKA
PPKTTGREVFRDTIAHDLIERGLKKGLSENDIVATVTRITAAAIVDHYHRYMPTQYGPLA
EIFMCGGGAKNPNIVDYMQKAFPETRIVMLDEAGIPADAKEAITFAWQGMEAVVGRSIPV
PDKVATRESYVLGKVNPGKNYREVMRKGIQFGGKANSLEPVSEMVNYVDGKVFDNKW
>tr|A0A5N5NWA7|A0A5N5NWA7_9PEZI Anhydro-N-acetylmuramic acid kinase OS=Coniochaeta sp. 2T2.1 OX=1571157 GN=GE09DRAFT_1096656 PE=4 SV=1
MAITNGHQPMAENRHVHGQPLDITVLGMNSGTSMDGIDCALCHFRQDSPTSPVHFSLLKY
GEIPMDLKLKKRVLSIIKHDKTSASELSEVNVLLGETFAAAAIQFCLQNGVEIKSLDAIG
AIIASRTGVTTVTDFRISDQAAGRQGAPLIAFFDALLLHHSGKLRACQNIGGIANVCFIP
PEGTDQAYDFDTGPGNALIDAVVRHYTDGRQEYDKDGEMGKRGTVNQGMVDRFLATIPYF
SWDPPKTTGREVFRDTLADDLIKEAAELGLSPDDVVATVTRITSQAIVDHWRRYAPQGRP
VDEVFMCGGGAYNPNITDYMKEQFPGVKMYMLDDAGIPGGAKEAVTFAWQGMEAIVGRSI
PVPDRVETRRPYVLGKVSPGENYRAVMTKGMLFGMGQAKLDSVKEIVNYVNGKVFNNKW
>tr|A0A8H4LYQ3|A0A8H4LYQ3_9HYPO Uncharacterized protein OS=Ophiocordyceps sinensis OX=72228 GN=G6O67_004470 PE=4 SV=1
MDGVDCALCQFRQASPDEPLHFELLRYDEVPLEQSLKRRVMGMIRDNKTTPEELSEINVL
LGETFASAVQVFCHDHDVPLSSIDAIGSHGQTIWFQSMPSKGQVKSVLTMAEGAVIASRT
GITTVTDFRVSDQAVGRQGAPLIAFFDSLLLHHHSNMRACQNIGGIANVCFIPPDERGTP
SKDFFDFDTGPGNVLIDAAVRSLTQGRHEYDKDGAMGKAGRVDQDMVDDFLSSHPYLKLD
PPKTTGREVFGDGLASSLTERGLAKGLSPDDIVATITRITAETIVDHYRRYMPTRHGPLA
ELYLCGGGAKNPNITEYLQAAFPGTAVKMLDAAGIPADAKEAITFAWQGMEALVGRSVPV
PARVETPTEHVLGKVSPGRNYRRVMTMGMAFGAGSEHLRPVAEMVNHECGLDVWRQENI
>tr|A0A9X0B5H9|A0A9X0B5H9_9EURO Anhydro-N-acetylmuramic acid kinase OS=Penicillium cosmopolitanum OX=1131564 GN=N7509_011465 PE=4 SV=1
MGSNVVNGNASHALDLTVLGLNSGTSMDGIDCALCHFWQETPESPMHFELLKYGEIPLEA
KIKKRVMNMILHNKTSPSELSEVNVILGETFASAVHQFCKDFNVEIDSIDLLGSHGQTIW
LLSMPEPGETRSALTMAEGTFLASRTGITSVTDFRVSDQAAGRQGAPLIAFFDALVLHHP
TKLRACQNIGGIANVCFIPPDTHGGVNECYDFDTGPGNVFIDAVVRYYTNGEREYDKDGE
MGARGIVDQELVDDFLRHPYFALDPPKTTGREVFRDTLAHEFITKADQAIVYHYRRYAPK
DLEIAEIFMCGGGAYNPNIRSFIQKHYPNTRIMMLDDAGIPAGAKEAITFAWQGMEAVVG
RSIPVPTRVENRQEYVLGKVAPGKNYRKVMRQGMLFGAGRDHLSPVNELVNYVDGKVFNN
KW
>tr|A0A9W9NKD0|A0A9W9NKD0_PENCI Uncharacterized protein OS=Penicillium citrinum OX=5077 GN=N7469_010240 PE=4 SV=1
MGSTNPADQISGSSLDLTILGLNSGTSMDGIDCALCRFRQKTPESALHFELLKYGEIPLE
PVIKKRVMNMILHNQTSPSELSEVNVMLGETFASAVHRFCDDYQVDINSIDALGSHGQTI
WLLSMPEPGETRSALTMAEGSFLASRTGITSVTDFRVSDQAAGRQGAPLIAFFDALVLHH
PTKLRVCQNIGGIANVCFIPPDTHGGVDACYDFDTGPGNVFIDAVVRHYTDGQQEYDKDG
EMGARGSNPPKTTGREVFRDTLAHEFIKKAEAKGLNPDDVVASITRVTSQAIVDHYRRYA
PHGLEIAEIFMCGGGALNPNITAFIQENYPNTMILMLDDAGIPGGAKEAITFAWQGMEAI
VGRSIPVPTRVENRQEYVLGKVSPGKNYRKVLRHGMLFGAGQDHLAPVKELVNYVDGKVF
NNKW
>tr|E9F673|E9F673_METRA UPF0075 domain protein OS=Metarhizium robertsii (strain ARSEF 23 / ATCC MYA-3075) OX=655844 GN=MAA_07772 PE=4 SV=1
MGSVHDGATGSHSSPLDLIVLGLNSGTSMDGIDCALCRFRQATPNAPMHFELLKYDEVPL
EPTIKKRVMAMILHNTTSPEELSEVNVILGKEFAQAVKIFSQRHDVPLSSIDAIGSHGQT
IWMLPGVHDGHHDSDRLPRLGPSRRAPGSASHCLFDSLVLHHPTKLRACQNIGGIANVCF
IPPDKDGKLNPEFFDFDTGPSNVFIDAAVRYFTDGQQEYDQDGRMGKAGTVDEEMVDKFL
SSFSYFSLDPPKTTGRETFRDTVAHDLIEQGLQRGLSPNDVVATITRITAKAIVDHYKRY
MPTDYGPLCEIYMCGGGAKNPNITDYLQAAFPAAKVMMLDEAGIPADAKEAITFAWQGME
AIVGRSIPVPDRVATRQPYVLGKVSPGKNYRRVMKMGMDFGAGQDELEPVTELVHYIDGK
VFSNK
>tr|Q4WQZ9|Q4WQZ9_ASPFU UPF0075 domain protein OS=Aspergillus fumigatus (strain ATCC MYA-4609 / CBS 101355 / FGSC A1100 / Af293) OX=330879 GN=AFUA_4G14600 PE=4 SV=1
MTVTGATNGASSHPALDLTVLGLNSGTSMDGIDCALCHFRQETPESPMHFELLKYGEIPL
EQTIKKRVMNMILHNKTSPSELSEVNVILGETFAAAVKEFCQEHHVDIETIDVIGSHGQT
IWLLSMPEPGEVRSALTMAEGTFLASRTGITTVTDFRVSDQAAGRQGAPLIAFFDALLLH
HPTKLRACQNIGGIANVCFIPPDSHGGIDACYDFDTGPGNVFIDAVVRHYTNGAQEYDKD
GEMGARGTVDQELVDEFLQNHPYFRLDPPKTTGREVFRDTLAFELIRKAESKGLSPDDVV
ATITRITAQAIVDHYRRPPNPNIVQYIQKHYPNTRILMLDAAGIPGGAKEAITFAWQGME
AIVGRSIPVPTRVETRQEYVLGKVSPGKNYRKVMRHGMLFGQGRDHLSPVSEMVNYVNGK
VFDNKW
>tr|M3CL97|M3CL97_SPHMS UPF0075-domain-containing protein OS=Sphaerulina musiva (strain SO2202) OX=692275 GN=SEPMUDRAFT_82940 PE=3 SV=1
MTVLGLNSGTSMDGIDCALCRFRQSSPEAPMQFELLQYDEIPLEQKIKKRVMNMILKNTT
TPEELSEVNVLLGETFARAVQEFTSKHDIPTSTIDAIGSHGQTIWLLSMPEQGQTQSALT
MAEGTFIASRTGITTVTDFRVSDQAAGRQGAPLIGFFDSLVLHHPRKLRACQNIGGIANV
CFIPPDHDGKLNQEYFDFDTGPGNVFIDAVVRHFTNGEREYDKDGAMGRAGTVDQEMVDE
FLTQHPYFSKAPPKTTGREVFRDTIAHDLIDRGLKKGLSQNDIVATVTRITAQAIVDHYH
RYMPQQYGPLAEIFMCGGGAKNPNIVDYMSRAFPETRIVMLDEAGVPADAKEAITFAWQG
MEAIVGRSIPVPDQVESRQPYVLGKISPGKNYRAVMRQGVQFGAGQDVLEPVSELVNIVN
GKVFNNKI
>tr|F0XT81|F0XT81_GROCL Upf0075 domain containing protein OS=Grosmannia clavigera (strain kw1407 / UAMH 11150) OX=655863 GN=CMQ_5733 PE=4 SV=1
MAPIELTVLGMNSGTSMDAIDCALCLFRQETPHSPMHFSLLKHDEVAMDGELKKRVLGII
KHDRTSASELSELNVRLGEAFAAAAATFCREQGIKLEALDAIGSHGQTIWLDSMPAAGIP
RSALTMAEGSILAARTGVTTVTDFRVSDQAAGRQGAPLIAFFDALLLHHPDKMRACQNIG
GIANVCFIPPEGPDRAYDFDTGPGNALIDAVVRHYTDGAQDFDRDGEMGRRGTVHQDMVD
RFVGKVPYFALDPPKTTGREVFRDTMADELVREGAARGLSADDVVATVTRITAWAIVDHW
RRYGPEASGGRPVDEVFLCGGGALNSNIIDYMREQMPDVRVFMLDAAGIPGGAKEAVTFA
WQGMEAIVGRSIPVPDRVETREPYILGKISPGRNYRRVMSKGMAFGSGLDSLEPVKSMVN
YVDGKVFDNKWK
>tr|A0AA40EGC8|A0AA40EGC8_9PEZI Anhydro-N-acetylmuramic acid kinase OS=Schizothecium vesticola OX=314040 GN=B0T18DRAFT_334056 PE=4 SV=1
MSVQPLDFAVLGMNSGTSMDGIDCALCHFRQETPESPMHFSLLKYGEIPLNRELKNKVLR
MIKHDTTSPSELSEVNVALGETFADAALQFCKENNVDVKTIDAIGSHGQTIWLASMPGEG
HPKSALTMADGCIIASRTGVTTVTDFRISDQAAGRQGAPLIAFFDALLLHHPKKLRACQN
IGGIANVCFIPPEGADQAYDFDTGPGNALIDAVVRHYTNGEQEYDRDGAMGKRGKVNQHL
VNAFFKKIPYFSWSPPKTTGREVFRDTLADDLIKEGEALGMSPDDVVATVTRITAQSIVD
HWRRHAPNGAVDKVEEVFMCGGGAYNPNITDYMKEQLPNCKMFMLDDAGIPGGAKEAVTF
AWQGMEALVGRSIPVPDRVDTRRPYVLGKVSPGENYRDVMARGMLFGQGRRQLDWVKSMV
NYVDGKVFDNQWE
>tr|A0A0A1UPZ1|A0A0A1UPZ1_9HYPO Anhydro-N-acetylmuramic acid kinase domain protein OS=Metarhizium robertsii OX=568076 GN=X797_009100 PE=4 SV=1
MGSVHDGATGSHSSPLDLIVLGLNSGTSMDGIDCALCRFRQATPNAPMHFELLKYDEVPL
EPTIKKRVMAMILHNTTSPEELSEVNVILGKEFAQAVKIFSQRHDVPLSSIDAIGSHGQT
IWFVSMPEEGKVTSALTMAEGCFLASMTGITTVTDFRSASHCLFDSLVLHHPTKLRACQN
IGGIANVCFIPPDKDGKLNPEFFDFDTGPSNVFIDAAVRYFTDGQQEYDQDGRMGKAGTV
DEEMVDKFLSSFSYFSLDPPKTTGRETFRDTVAHDLIEQGLQRGLSPNDVVATITRITAK
AIVDHYKRYMPTDYGPLCEIYMCGGGAKNPNITDYLQAAFPAAKVMMLDEAGIPADAKEA
ITFAWQGMEAIVGRSIPVPDRVATRQPYVLGKVSPGKNYRRVMKMGMDFGAGQDELEPVT
ELVHYIDGKVFSNK
>tr|A0A1F8A0F3|A0A1F8A0F3_9EURO UPF0075 domain protein OS=Aspergillus bombycis OX=109264 GN=ABOM_005874 PE=4 SV=1
MGTSNHALDLTVLGLNSGTSMDGIDCALCHFRQEDPESPMHFELLKYGEIALEPTVKKRV
MDIILYNKTSPSELSEVNVILGETFADAVKQFCQSYNVDISTIDVLGSHGQTIWLLSMPE
EGETKSALTMAEGSFLAARTGITTVTDFRVSDQAAGRQGAPLIAFFDALLLHHPTKLRAC
QNIGGIANVCFIPPDVAGGVNQCYDFDTGPGNVFIDAVVRHYTNGEREYDRDGEMGARGK
VDQALVDEFLQHKYFRLDPPKTTGREVFRDTLAFEMIEKAERKGLSPDDVVATITRITAQ
AIVDHYQRYAPKHLEIAEIFMCGGGAYNPNITSYIQQHYPDAKIVMLDEAGIPAGAKEAI
TFAWQGMEAIVGRSIPVPTRVETRQEYVLGKVSPGKNYRKVLRKGMLFGAGRDHLPPVKE
LFNYVDGKVFYNKW
>tr|A0A5N6V661|A0A5N6V661_9EURO Anhydro-N-acetylmuramic acid kinase OS=Aspergillus tamarii OX=41984 GN=BDV40DRAFT_307378 PE=4 SV=1
MNTPSYALDLTVLGLNSGTSMDGIDCALCHFRQGDPESPMHFELLKYGEIPLEPTVKKRV
MDMIRHNKTSPSELSEVNVILGETFADAVKQFCQSYNVDISTIDVLGSHGQTIWLLSMPE
EGETKSALTMAEGSFLAARTGITTVTDFRVSDQAAGRQGAPLIAFFDALLLHHPTKLRAC
QNIGGIANVCFIPPDIEGGVDQCYDFDTGPGNVFIDAVVRYYTNGEREYDKDGEMGARGK
VDQALVDEFLQHKYFRLDPPKTTGREVFRDTLAFELIEKAERKGLSPDDVVATITRITAQ
AIVDHYKRYAPKHLEIAEIFMCGGGAYNPNITSYIQEHYPNTKIMLLDEAGIPAAAKEAI
TFAWQGMEAIVGRSIPVPTCVETRQEYVLGKVSPGRNYRKVLRKGMLLGAGRDHLPPVKE
LFNYVDGKVFDNKW
>tr|A0A5N7AFP5|A0A5N7AFP5_9EURO Anhydro-N-acetylmuramic acid kinase OS=Aspergillus caelatus OX=61420 GN=BDV27DRAFT_167651 PE=4 SV=1
MSTPSYALDLTVLGLNSGTSMDGIDCALCHFRQEDPESPMHFELLKYGEIPLEPTVKKRV
MNMILHNKTSPSELSEVNVILGETFADAVKQFCQSYNVDISTIDVLGSHGQTIWLLSMPE
EGETKSALTMAEGSFLAARTGITTVTDFRVSDQAAGRQGAPLIAFFDALLLHHPNKLRAC
QNIGGIANVCFIPPDIEGGVDQCYDFDTGPGNVFIDAVVRYYTSGKREYDKDGEMGARGK
VDQALVDEFLQHKYFRLDPPKTTGREVFRDTLAFELIEKAERKGLSPDDVVATITRITAQ
AIVDHYKRYAPKHLEIAEVFMCGGGAYNPNITSYIQEHYPNTKILLLDEAGIPAAAKEAI
TFAWQGMEAIVGRPIPVPTRVETRQEYVLGKVSPGKNYRKVLRKGILLGAGRDHLPPVKE
LLNYVDGKVFDNKW
>tr|A0A5N7AXZ9|A0A5N7AXZ9_9EURO Anhydro-N-acetylmuramic acid kinase OS=Aspergillus bertholletiae OX=1226010 GN=BDV26DRAFT_300044 PE=4 SV=1
MSASNDALDLTVLGLNSGTAMDGIDCALCHFRQEDPESPMHFELLRYGEIPLEPTVKKRV
MNIILHNTTSPSELSEVNVILGETFANAAKQFCQSYNVDMSTIDILGSHGQTIWLLSMPA
EGETKSALTMAEGSILAARTGITTATDFRISDQAVGRQGAPLIAFFDALLLHHPTKLRAC
QNIGGIANVCFIPPDVQGGVDECYDFDTGPGNVFIDATVRHYTNGEREYDKDGEMGARGK
VDQALVDEFLQHKYFHLNPPKTTGREVFRDTLAFRLIEQAERKGLSADDVVATITRITAQ
AIVDHYKRYAPKHLEIAEIFMCGGGAYNPNITSYIQTHYPNARIVLLDEAGIPAAAKEAV
TFAWQGMEAIVGRSIPVPTRVETRQEYVLGKVSPGRNYRKVLRKGMRFGAELDHLPPVKE
LFNYVNGKVFDNKW
>tr|A0A178AQH3|A0A178AQH3_9PLEO UPF0075-domain-containing protein OS=Stagonospora sp. SRC1lsM3a OX=765868 GN=IQ06DRAFT_326802 PE=4 SV=1
MAISKGNPLDFTVLGLNSGTSMDGIDCTLCRFRQETPESPMHFELLKYDEIPLPKPIKTR
VMDIILHDRTSASGLSEVNVILGETFASAVHEFCDKHNIEMSSIDVIGSHGQTIWLLSMP
EPDQVKSALTMAEGCIIASKTGITTVTDFRISDQAAGRQGAPLIAFFDALLLHHPTKLRA
CQNIGGIANVCFIPPDNRGGVSETYDFDTGPGNVFIDAVVRHYTNGEREYDKDGEMGARG
QVNQELVNEFLQHKYFGLDPPKTTGREVFRDTLAFELVNKAERLGMSPDDVVATVTRITA
QAIVDHYQRYAPVGMELEELYMCGGGAYNPNITRYIQQAYPNMKIMMLDEAGVPAGAKES
ITFAWQALEAIVGRSIPVPTRVETRREYVLGKVSPGTNYRRVMSRGMAFGADREHLKPVT
ELLNYVGGKIFDNKR
>tr|A0A2P5A095|A0A2P5A095_9HYPO Anhydro-N-acetylmuramic acid kinase OS=Trichoderma gamsii OX=398673 GN=TGAM01_v201335 PE=4 SV=1
MGSIINTDPELDLVVLGLSSGISMESIEFALCRFRQQNPAQPVRLELLKYGETLLDPGIE
KRLTDMISDDFNSPEQVAQVNDILGEAFAEAALQFIATNDIDKSTIDIISCRAQAAWRIP
YPAVHQTRTSLRLNEGTVIASRTGITTVTDFRVGEAVVGPQGAPSDFDALLLHHPTKLRA
CQNISGIGNVCFIPPDISGELNNGFINFDTGPGNIYIDAAIRHYTNGAQRYDVDGEIGKR
GEVDEEIVDDFISSHPYFQRSIPKSAGRDDFRASLAYELISKAEDKGLSPEDVVATITRI
TAQSIVDHYKCFAPSQNIDELFLCGGSAYNPNIVNFIQKNYASTKIYTLDVAGIPAVARE
AITLALQGMNTVVSRTVRTSHGAETRQQLIAGKISPGDNYGQVMQKVVQFGNGETLEPIR
DLVNVVNGEEIHNKW
>tr|A0A3D8Q7S4|A0A3D8Q7S4_9EURO Anhydro-N-acetylmuramic acid kinase OS=Aspergillus mulundensis OX=1810919 GN=DSM5745_11403 PE=4 SV=1
MASQNQPLDITVLGLNSGTSMDGIDCALCHFRQETPESPMHFELLKYGEIPLEQTIKKRV
MNMILHNKTSPSELSEVNVILGETFAAAVKQFCEDYKVDISTIDVIGSHGQTIWLLSMPE
AGEVRSALTFAEGTFLASRTGITSVTDFRVSDQAAGRQGAPLIAFFDALLLHHPTKLRAC
QNIGGIANVCFIPPDSHGGVDACYDFDTGPGNVFIDAVVRHYTNGEREFDKDGEMGARGT
VDQELVDDFLQNHPYFRLDPPKTTGREVFRDTLAFEFIRKAESKGLKPDDVVASITRVTS
QAIVDHYRRYAPEGLEIEEIFMCGGGAFNPNITKHIQENYPKAKIMMLDEAGIPGGAKEA
ITFAWQGMEAIVGRSIPVPTRVETRQEYVLGKVAPGRNYRKVMRQGTLFGAGRDHLAPVS
EMVNYVDGKVFNNKW
>tr|A0A3N4L036|A0A3N4L036_9PEZI UPF0075 domain protein OS=Morchella conica CCBAS932 OX=1392247 GN=P167DRAFT_524422 PE=4 SV=1
MAPLSLRVLGLNSGTSMDGVDCVLCHFTQETPSSPLHMKILKYDDIELPQSIKKPVFRII
RENTTTPEELCQINVQLGEVFADAVEEFCKRHGFDLEKDIDVIASHGQTIWLLSMPNEGQ
TRSALTMAEGTILAARLGKTAVTDFRISEQAVGRQGAPMIAFFDGLLLQHPTIPRACQNI
GGIANVCFIPPTSEENGGMSGIYDFDTGPGNMFIDFAMRHYTNGAQEYDKDGVFGAAGTV
SEEIVAEYLKSLSYFDQPPPKTTGRELFGDQQAFELIQLCESRGLSPQDTVATITRITAC
AAVEAYRKYGPKNADGTIKCKEVYMCGGGAYNPNIWKYMESQFAAEGVRFTMLDEAGVNG
GAKEAITFAFQGMEAILGRPLVVPQQVETRTETVVGKVSPGRNYRELMKMSVAFGGDVEG
EYLPAVRQMVLNSTA
>tr|A0A4Q4MI90|A0A4Q4MI90_9PLEO Anhydro-N-acetylmuramic acid kinase OS=Alternaria tenuissima OX=119927 GN=AA0114_g5271 PE=4 SV=1
MALQDSRPLDLTVLGLNSGTSMDGIDCALCRFRQETPESPMHFELLKYDEVPLPQPIKKR
VMDIILHDRTSASGLSEVNVILGETFADAVEEFCKKHNVDKSSIDAIGSHGQTIWLLSMP
KPDQVKSALTMAEGCFIASRTGITTVTDFRVSDQAAGRQGAPLIAFFDSLLLHHPTKLRA
CQNIGGIANVCFIPPDNKGGVSETYDFDTGPGNVFIDAVVRHYTGGEREYDKDGEMGSRG
TVNQALVDEFLQHEYFSLDPPKTTGREVFRDTLAFELIDKAEKLDMTPDDVVATVTRITA
QSIVDHYRRYAPADMELEELFMCGGGAYNPNTTRFIQQAYPNTKIMMLDAAGVPAGAKES
ITFAWQAMEAVIGRSIPVPTRVETRREYVLGKVSPGANYRNVMQQGMAFGAGHDRLSPVR
EMVNYVDGKIFDNKW
>tr|A0A4Q4RQZ9|A0A4Q4RQZ9_9PLEO Anhydro-N-acetylmuramic acid kinase OS=Alternaria tenuissima OX=119927 GN=AA0116_g6792 PE=4 SV=1
MALQDSRPLDLTVLGLNSGTSMDGIDCALCRFRQETPESPMHFELLKYDEVPLPQPIKKR
VMDIILHDRTSASGLSEVNVILGETFADAVEEFCKKHNVDKSSIDAIGSHGQTIWLLSMP
KPDQVKSALTMAEGCFIASRTGITTVTDFRVSDQAAGRQGAPLIAFFDSLLLHHPTKLRA
CQNIGGIANVCFIPPDNRGGVSETYDFDTGPGNVFIDAVVRHYTGGEREYDKDGEMGSRG
TVNQALVDEFLQHEYFSLDPPKTTGREVFRDTLAFELIDKAEKLDMTPDDVVATVTRITA
QSIVDHYRRYAPADMEIEELFMCGGGAYNPNITRFIQQAYPNTKIMMLDAAGVSAGAKES
ITFAWQAMEAVIGRSIPVPTLVETRREYVLGKVSPGANYRNVMQQGMAFGAGHDRLSPVR
EMVNYVDGKIFDNKW
>tr|A0A4Q4S0I9|A0A4Q4S0I9_9PLEO Anhydro-N-acetylmuramic acid kinase OS=Alternaria arborescens OX=156630 GN=AA0113_g6279 PE=4 SV=1
MALQESKPLDLTVLGLNSGTSMDGIDCALCRFRQETPESPMNFELLKYDEVPLPQPIKKR
VMDIILHDRTSASGLSEVNVILGETFADAVEEFCKKHNVDKSSIDAIGSHGQTIWLLSMP
KPDQVKSALTMAEGCFIASRTGITTVTDFRVSDQAAGRQGAPLIAFFDSLLLHHPTKLRA
CQNIGGIANVCFIPPDNKGGVSETYDFDTGPGNVFIDAVVRHYTGGEREYDKDGEMGSRG
TVNQALVDEFLRHEYFSLDPPKTTGREVFRDTLAFELIDKSEKLDMTPDDVVATVTRITA
QSIVDHYRRYAPADMDIEELFMCGGGAYNPNITSFIQQAYPNTKIMMLDAAGVPAGAKES
ITFAWQAMEAVIGRSIPVPTRVETRREYVLGKLSPGANYRNVMQKGMAFGAGHDRLSPIR
EMVNYVDGKVFDNKW
>tr|A0A4V1WTC5|A0A4V1WTC5_ALTAL Uncharacterized protein OS=Alternaria alternata OX=5599 GN=AA0117_g385 PE=4 SV=1
MALQDSRPLDLTVLGLNSGTSMDGIDCALCRFRQETPESPMHFELLKYDEVPLPQPIKKR
VMDIILHDRTSASGLSEVNVILGETFADAVEEFCKKHNVDKSSIDAIGSHGQTIWLLSMP
KPDQVKSALTMAEGCFIASRTGITTVTDFRVSDQAAGRQGAPLIAFFDSLLLHHPTKLRA
CQNIGGIANVCFIPPDNRGGVSETYDFDTGPGNVFIDAVVRHYTGGEREYDKDGEMGSRG
TVNQALVDEFLQHEYFSLDPPKTTGREVFRDTLAFELIDKAEKLDMTPDDVVATVTRITA
QSIVDHYRRYAPADMEIEELFMCGGGAYNPNITRFIQQAYPNTKIMMLDAAGVSAGAKES
ITFAWQAMEAVIGRSIPVPTLVETRREYVLGKVSPGANYRNVMQQGMAFGAGHDRLSPVR
EMVNYVDGKIFDNKW
>tr|A0A6A6JP98|A0A6A6JP98_WESOR UPF0075-domain-containing protein OS=Westerdykella ornata OX=318751 GN=EI97DRAFT_431816 PE=4 SV=1
MIAQEINPLDFTVLGLNSGTSMDGIDCTLCRFRQETPESPMHFELLKYDEIPLPQSIKKR
VMDIILHDRTSASGLSEVNVILGETFADAVDQFCKKHDVDMSSIDAIGSHGQTIWLLSMP
EPGQVKSALTMAEGCFIASRTGITTVTDFRISDQAAGRQGAPLIAFFDALLLHHPTKLRA
CQNIGGIANVCFIPPDNKGGVSEAYDFDTGPGNVFIDAVVRHYSKGEREYDVDGEMGARG
TVNQALVDEFLQHKYFGLDPPKTTGREVFRDTLVFELIEKAEKLGMSPDDVVATVTRITA
QAIVDHYRRYAPAGMELEELFMCGGGAYNPNITRFIQQAYPNTKIMMLDAAGVPAGAKES
ITFAWQAMEAIVGRSIPVPTRVETRREYVLGKVSPGTNYRNVMGRGMAFGAGRDRLAPVR
EMVNYVDGKIFDNNW
>tr|A0A8H7B3N7|A0A8H7B3N7_9PLEO Upf0075-domain-containing protein OS=Alternaria burnsii OX=1187904 GN=GT037_005024 PE=4 SV=1
MALQDSKPLDLTVLGLNSGTSMDGIDCALCRFRQETPESPMHFELLKYDEVPLPQPIKKR
VMDIILHDRTSASGLSEVNVILGETFADAVEEFCKKHNVDKSSIDAIGSHGQTIWLLSMP
KPDQVKSALTMAEGCFIASRTGITTVTDFRVSDQAAGRQGAPLIAFFDSLLLHHPTKLRA
CQNIGGIANVCFIPSDNKGGVSETYDFDTGPGNVFIDAVVRHYTGGEREYDKDGEMGSRG
TVNQALVDEFLQHEYFNLDPPKTTGREVFRDTLAFELIDKAEKLDMTPDDVVATVTRITA
QSIVDHYRRYAPADMEIEELFMCGGGAYNPNITSFIQQAYPNTKIMMLDAAGVPAGAKES
ITFAWQAMEAVIGRSIPVPTRVETRREYVLGKVSPGTNYRNVMQKGMAFGAGHDRLSPVR
EMVNFVDGKIFDNKW
>tr|A0A8K0R6Z7|A0A8K0R6Z7_9PLEO Anhydro-N-acetylmuramic acid kinase OS=Paraphoma chrysanthemicola OX=798071 GN=FB567DRAFT_524315 PE=4 SV=1
MATSESRPLDLTILGLNSGTSMDGIDCTLCRFRQETPASPMNFELLQYDEIPLPQPIKKR
VLDIILHDQTSASGLSEVNVILGETFADAVDTFCQKHKVDKSSIDAIGSHGQTIWLLSMP
EPGQVRSALTMAEGCFIASRTGITTVTDFRVSDQAAGRQGAPLIAFFDALLLHHPTKLRA
CQNIGGIANVCFIPPDNKGGVSETYDFDTGPGNVFIDAVVRHYTNGEREYDKDGEMGARG
TINQTLVDEFLQHKYFGLDPPKTTGREVFRDTLAFELIAKAEKLDMTPDDVVATVTRITA
QAIVDHYRRYAPAGLEIEELFMCGGGVYNPNITRFIQESYPATRIMMLDEAGIPAGAKES
ITFAWQAMEAIVGRSIPVPTRVETRREYVLGKVSPGENYRNVMAKGMAFGAGHDHLAPVT
EMVNHVRGEIFDNKW
>tr|A0A9P4LSC6|A0A9P4LSC6_9PLEO UPF0075-domain-containing protein OS=Setomelanomma holmii OX=210430 GN=EK21DRAFT_108761 PE=4 SV=1
MIAQENTPLDLTVLGLNSGTSMDGIDCTLCRFRQQTPESPMHFELLKYDEIPLPQPIKKR
LLDIILHDQTSASGLSEVNVILGETFADAVDEFCKRHNVDKASIDAIGSHGQTIWLLSMP
EPGRVRSALTMAEGCFIASRTGITTVTDFRVSDQAAGRQGAPLIAFFDALLLHHPTKLRA
CQNIGGIANVCFIPPDNQGGVSETYDFDTGPGNVFIDAVVRHYTNGEREYDKDGEMGARG
TINQALIDEFLQHKYFGLDPPKTTGREVFRDTLAFELIAKAEKLGMSPDDVVATVTRITA
QAIVDHYRRYQPAGMEIDEIFMCGGGAYNPNITRYIQQAYPNTKIMMLDEAGIPAGAKES
ITFAWQAMEAIVGRSIPVPTRVETRREYTLGKVSPGANYRNVMGRGMAFGAGRDKLAPVK
EMINHIDGKVFDNKW
>tr|A0A9P4WB75|A0A9P4WB75_CURKU Uncharacterized protein OS=Curvularia kusanoi OX=90978 GN=E8E13_011580 PE=4 SV=1
MASQENRPLDLTVLGLNSGTSMDGIDCTLCRFRQETPESPMNFELLKYDEIPLPQPIKKR
VMDIILHDRTSASGLSEVNVILGETFADAVHEFCKKHNVDVSSIDAIGSHGQTIWLLSMP
EPGQVKSALTMAEGCFIASRTGITTVTDFRVSDQAAGRQGAPLIAFFDALLLHHPTKLRA
CQNIGGIANVCFIPPDNKGGVSETYDFDTGPGNVFIDAVVRHYTNGSQEYDRDGEMGARG
TVNQALVDEFLQHKYFGLDPPKTTGREVFRDTLAFELIEKAEKLGMSPDDVVATVTRITA
QAIVDHYKRYAPADMEIEELFMCGGGAYNPNITKFIQEAYPNTKIMMLDEAGVPAGAKES
ITFAWQAMEAIIGRSIPVPTRVETRREYVLGKVSPGANYRKVMGQGMAFGAGRDHLTLVK
EMVNHVDGKVFNNKW
>tr|A0A9P9PV24|A0A9P9PV24_9PLEO Anhydro-N-acetylmuramic acid kinase OS=Phaeosphaeria sp. MPI-PUGE-AT-0046c OX=2821754 GN=DE146DRAFT_127683 PE=4 SV=1
MAISKGNTLDITVLGLNSGTSMDGIDCTLCRFRQESPESPMHFELLKNDEVPLPQPIKKR
VMDIILHDRTSASGLSEVNVILGETFANAVHDFCNKHNVDISSIDAIGSHGQTIWLLSMP
EPDQVKSALTMAEGCFIASKTGITTVTDFRVSDQAAGRQGAPLIAFFDALLLHHPTKLRA
CQNIGGIANVCFIPPDSRGGVTETYDFDTGPGNVFIDAVVRHYTNGEREYDKDGEMGARG
RVNQELVDEFLQHKYFGLDPPKTTGREVFRDTLAFQLIEKAEKLGMSADDVVATVTRITA
QAIVDHYRRYAPVGMEIEELFMCGGGAYNPNITRFIQQAYPKMKIMMLDEAGVPAGAKES
ITFAWQAMEAIVGRSIPVPTRVETRREYVLGKVSPGANYRKVMSQGMAFGAGREQLKPVT
EMINYIGGKAFNNKW
>tr|A0A0F7V8M9|A0A0F7V8M9_PENBI UPF0075 domain protein OS=Penicillium brasilianum OX=104259 GN=PEBR_07346 PE=4 SV=1
MANSTSSPTLDLTVLGLNSGTSMDGIDCALCRFRQETPESAMHFELLKYGEIPLEPVIKK
RVMNMILHNQTSPSELSEVNVILGETFASAVHQFCKDYDVDIDSIDVLGSHGQTIWLLSM
PEPGETRSALTMAEGSFLASRTGITSVTDFRVSDQAAGRQGAPLIAFFDALVLHHPTKLR
ACQNIGGIANVCFIPPDSHGGVDECYDFDTGPGNVFIDAVVRHYSNGEREYDKDGQMGAR
GTVDQELVDDFLRHPYFALDPPKTTGREVFRDTIAHEFITKAEAKGLSPDDVVATVTRVT
AQAIVDHYRRYAPKDLEIAEIFMCGGGAYNPNITAFIQKEYPNTRIMMLDEAGIPAGAKE
AITFAWQGMEAVVGRSIPVPTRVETRQEYVLGKVSPGKNYRKVMRQGMLFGAGRDHLSPV
KELVNYVDGKVFNNKW
>tr|A0A1L9PQZ9|A0A1L9PQZ9_ASPVE Anhydro-N-acetylmuramic acid kinase OS=Aspergillus versicolor CBS 583.65 OX=1036611 GN=ASPVEDRAFT_54237 PE=4 SV=1
MAATSSHALELTVLGLNSGTSMDGIDCALCHFRQETPESPMHFELLKYGEIPLEQTIKKR
VMNIILHNKTSPSELSEVNVILGETFATAVKQFCQDYEVEPSSIDVLGSHGQTIWLLSMP
EPGEVRSALTMAEGSFLASRTGITSVTDFRVSDQAAGRQGAPLIAFFDALLLHHPTKLRA
CQNIGGIANVCFIPPDSHGGIDACYDFDTGPGNVFIDAVVRHYTNGEREYDKDGEMGARG
TVDQALVDDFLQNHPYFALDPPKTTGREVFRDTLAFDLIRKAEAKGLTPDDVVATITRVT
AQAIVEHYRRYAPEGLEIEEIFMCGGGAYNPNITKFMQANYPNAKIMMLDEAGIPGGAKE
AITFAWQGMEAVVGRSIPVPMRVETREEYVLGKVSPGKNYRKVMRQGSLFGAGRDHLAPV
SEMVNYVNGKVFDNKW
>tr|A0A1L9SZ02|A0A1L9SZ02_9EURO Anhydro-N-acetylmuramic acid kinase OS=Aspergillus sydowii CBS 593.65 OX=1036612 GN=ASPSYDRAFT_73704 PE=4 SV=1
MAPSSSHALELTVLGLNSGTSMDGIDCALCHFRQETPESPMHFELLKYGXIPLEQTIKKR
VMNIILHNKTSPSELSEVNVVLGETFAAAVKQFCQDYEVDPSSIDVLGSHGQTIWLLSMP
EPSEVRSALTMAEGSFLASRTGITSVTDFRVSDQAAGRQGAPLIAFFDALLLHHPTKLRA
CQNIGGIANVCFIPPDTHGGIDACYDFDTGPGNVFIDAVVRHYTNGKREYDKDGEMGARG
TVDQALVDDFLQNHPYFALDPPKTTGREVFRDTLAFDLIRKAEAKGLTPDDVVATITRVT
AQAIVEHYRRYAPEGLEIEEIFMCGGGAYNPNITKFMQANYPNAKIMMLDDAGIPGGAKE
AITFAWQGMEAVVGRSIPVPTRVETRQEYVLGKVSPGKNYRKVMRQGSLFGAGRDHLAPV
SEMVNYVNGKVFDNKW
>tr|A0A1L9WFA6|A0A1L9WFA6_ASPA1 Anhydro-N-acetylmuramic acid kinase OS=Aspergillus aculeatus (strain ATCC 16872 / CBS 172.66 / WB 5094) OX=690307 GN=ASPACDRAFT_127740 PE=4 SV=1
MANSTSAPVLDLTVLGLNSGTSMDGIDCALCHFRQETPESAMHFELLKYGEIPLEPVIKK
RVMNMILHNQTSPSELSEVNVILGETFASAVHQFCKDYDINIDSIDVLGSHGQTIWLLSM
PEPGETRSALTMAEGSFLASRTGITSVTDFRVSDQAAGRQGAPLIAFFDALLLHHPTKLR
ACQNIGGIANVCFIPPDSHGGVSECYDFDTGPGNVFIDAVVRHYTNGDREYDKDGEMGAR
GTVDQELVDDFLRHPYFALDPPKTTGREVFRDTIAHEFITRAEAKGLSPDDVVATITRVT
AQAIVDHYRRYAPKDLEIAEIFMCGGGAYNPNITAFIQQEYPNTRIMMLDDAGIPAGAKE
AITFAWQGMEAVVGRSIPVPTRVETRQEYVLGKVSPGKNYRKVMRQGMLFGAGRDHLSPV
KELVNYVNGKIFSNKW
>tr|A0A1Q5UGN9|A0A1Q5UGN9_9EURO Anhydro-N-acetylmuramic acid kinase OS=Penicillium subrubescens OX=1316194 GN=PENSUB_2832 PE=4 SV=1
MADSTGDQTLDLTVLGLNSGTSMDGIDCALCRFRQDTPESAMHFELLKYGEIPLESVIKK
RVMNMILHNQTSPSELSEVNVILGETFASAVHQFCKDYNVDIDSIDVLGSHGQTIWLLSM
PKPGETRSALTMAEGSFLASRTGITSVTDFRVSDQAAGRQGAPLIAFFDALLLHHPTKLR
ACQNIGGIANVCFIPPDSHGGVNETYDFDTGPGNVFIDAVVRHYSNGEREYDKDGDMGAR
GTVDQELVDDFLRHPYFGLDPPKTTGREVFRDTIAHEFITKAEAKGLSPDDVVATITRVT
AQAIVDHYRRYAPKDLEIAEIFMCGGGAYNRNITSFIQKEYPNTRIMMLDDAGIPAGAKE
AITFAWQGMEAVVGRSIPVPTRVETRQEYVLGKVSPGKNYRKVMRQGMLFGGGRDHLSPV
TELVNYIDGKIFNNKW
>tr|A0A2T3ZMN8|A0A2T3ZMN8_9HYPO Anhydro-N-acetylmuramic acid kinase OS=Trichoderma asperellum CBS 433.97 OX=1042311 GN=M441DRAFT_74962 PE=4 SV=1
MGSVANTDPVLDLVVLGLSSGISVESIDCALCRFRQQNAAGPVSLELLKYGEALLDPEIK
KRLMDMALHDFNVPEQVAEINAILGEAFATAGLEFIATNNIDKSTIDFISSHAQATWRIP
HPITRQARTSISMNEGVVIAARTGITTVTDFRVGEVAVGQPGASLADFDALLLHHPTKLR
ACQNISGIGSVCFIPPDIDGELNDNFFSFDTGPGNIYIDAAIHHYTNGAQRYDIDGEIGK
RGKVDEEIVDDFISSHPYFQRSIPKSAGRDDFRAVLAHELISKAEDKGLLPEDVVATITR
ITAQSIVDHYKCFAPSQNIDELFLCGGSAYNPNIVNFIQKNYPSTKIFTLDAAGIPAVAR
EAINLALRGMDAVVGRTVLTSHGAETRQEQIVGKVSPGDNYEQVMQKVMQFGKGEMLGPI
RDLVNVVKGEVIPNKW
>tr|A0A6V8QHG7|A0A6V8QHG7_9HYPO Anhydro-N-acetylmuramic acid kinase OS=Trichoderma asperellum OX=101201 GN=TASIC1_0001008600 PE=4 SV=1
MGSVVNTDPVLDLVVLGLSSGISVESIDFALCRFRQQNAARPVSLELLKYGEALLDPEIK
KRLMDMALHDFSLPEQVTEINVILGEAFAKAALEFIATNNIDKSTIDFISSHAQATWRIP
HLTAHQVRTPISMNEAAVIAARTGITTVTDFRVGEVAVGQPGASRADFDALFLHHPTKLR
ACQNISDIGSVCFIPPDIDGALNDNFFSFDTGPGNIYIDAAIHHYTNGAQRYDIDGEIGK
RGTVDEEIVDDFISSHPYFQRSIPKSAGRDDFRAALAHELISKAEDKGLLPEDVVATITR
ITAQSIVDHYKCFAPSQNIDELFLCGGSAYNPNIVNFIQKNYPSTKIFTLDAAGIPAVAR
EAITLALRGMDAVVGRTVLTSHGAETRQEQIVGKVSPGDNYEQVMQKVTQFGKGEKLEPI
RDLVNVVKGEVIPNKW
>tr|A0A7R7XLY8|A0A7R7XLY8_9EURO Uncharacterized protein OS=Aspergillus puulaauensis OX=1220207 GN=APUU_40148S PE=4 SV=1
MAAPSSHALELTVLGLNSGTSMDGIDCALCHFRQETPESPMHFELLKYGEIPLEQTIKKR
VMNIILHNKTSPSELSEVNVILGETFAAAVKQFCQDYEVDLSSIDVLGSHGQTIWLLSMP
EPGEVRSALTMAEGSFLASRTGITSVTDFRVSDQAAGRQGAPLIAFFDALLLHHPTKLRA
CQNIGGIANVCFIPPDSHGGIDACYDFDTGPGNVFIDAVVRHYTNGEREYDRDGEMGARG
TVDQALVDDFLQNHPYFALDPPKTTGREVFRDTLALDLIRKAEAKGLTPDDVVATITRVT
AQAIVEHYRRYAPEGLEIEEIFMCGGGAYNPNITKFMQASYPNAKIMMLDEAGIPGGAKE
AITFAWQGMEAVVGRSIPVPTRVETREDYVLGKVSPGKNYRKVLRQGSLFGAGRDYLAPV
SEMVNYVNGKVFNNKW
>tr|G9P7C6|G9P7C6_HYPAI Anhydro-N-acetylmuramic acid kinase OS=Hypocrea atroviridis (strain ATCC 20476 / IMI 206040) OX=452589 GN=TRIATDRAFT_32538 PE=4 SV=1
MGSIIDADPVLDFVVLGLSSGISMESIDFALCRFRQQNPAQPVRLELLKYGETLLDPEMQ
KRLMDMVLDEFNSSEQVAHLNDILGEAFAEAALEFIAANGIDKSTIDIISSHAQATWRIP
YPAAHQTRTSFRINEGAVIATRTGITTVTDFRVGEVAVGQQGVPLADFDALLLHHPTKLR
ACQNISDIGSVCFIPPDMDGGLNDNFFYSDTGPGNIYIDAAIRHYTNGAQRYDVDGEIGK
RGEVDEEIVDDFISSHPYFHQSIPKSAGRDDFRASLAYELISKAEDKGLSPEDVIATITR
ITAQSIVDHYKCFAPSQNIDELFLCGGSAYNPNIVNFIQKNYSSTQIFTLDAAGIPAVAR
EAITLALQGMNAVVGRTVRTSHGAETRQELIVGKISPGDNYGQVMQKVMQFGKGEKLEPI
RALVNVVNGEVIHNKW
>tr|A0A0L1JAV7|A0A0L1JAV7_ASPNO Uncharacterized protein OS=Aspergillus nomiae NRRL 13137 OX=1509407 GN=ANOM_003702 PE=4 SV=1
MDPNPSVSRSLDLTVLGLNSGTSMDGIDCALCHFQQETPDSPMRFELLKYGEIPLEQTIK
QRVMNMILHNKTSPSELSEVNVILGETFAAAVKEFCAQYNVDISSIDVIGSHGQTIWLLS
MPEEGEVRSALTMAEGSFIASRTGITTVTDFRVSDQAAGRQGAPLIAFFDALVLHHPTKL
RACQNIGGIANVCFIPPDSLGGVDACYDFDTGPGNVFIDAVVRHYTNGQQEYDKDGEMGA
RGRVDQDLVDEFLQTHPYFRLDPPKTTGREVFRDTLAFDLIRKAESKGLGPDDVVATVTR
ITAQAIVDHYRRYAPKDIPIDEIFMCGGGSYNPNITQYIQAQYPDTKILMLDQAGIPASA
KEAITFAWQGMEAIVGRSIPVPTRVETRQPYVLGKVSPGKNYRRVMRQGMQFGGDTDGLS
PVKEMVNYVNGKEFNNKW
>tr|A0A166CZQ6|A0A166CZQ6_9AGAM UPF0075 domain protein OS=Fibularhizoctonia sp. CBS 109695 OX=436010 GN=FIBSPDRAFT_796930 PE=4 SV=1
MTQSNGNLNDGKLDLTILGLNSGTSMDGIDCALCRFRQDSPDEPMHFELLKYGEIPLAQP
VKKRVMNMILHNCTTPEELSEVNVQLGETFADAAESFFSANNIDKSAVDAIASHGQTIWL
LSMPMPGQVKSALTMAEGSILAARTGITAITDFRISDQAAGRQGAPLIAFFDALLLAHPT
KLRACQNIGGIANVCFIPPHSQGGADACYDFDTGPGNALIDAVVRHFTNGKEEFDRDGKM
GKAGTVDQALVDEFLQMPYFAIEPPKTTGREVFRDTLAHDLIAKGEAKGLSRDDIVATVT
RITAQAIVDHYRRFSPSQDIDEVFMCGGGAYNPNIAAHIQKAYPKSKIMMLDEAGIPGGA
KEAITFAWQGMEAVVGRSIPVPTRVETRREFILGKVSPGANYRKVMRHGMAFGMGRDHLP
PVKEMINYVDGKIFDNKW
>tr|A0A1L9NGI3|A0A1L9NGI3_ASPTC Anhydro-N-acetylmuramic acid kinase OS=Aspergillus tubingensis (strain CBS 134.48) OX=767770 GN=ASPTUDRAFT_50279 PE=3 SV=1
MDPSASVSRSLDLTVLGLNSGTSMDGIDCALCRFRQETPDSPMRFELLKYGEIPLEQTIK
KRVMNIILHNKTSPSELSEVNVILGETFAAAVKEFCGQYDVDISSIDVIGSHGQTIWLLS
MPEEGEVRSALTMAEGSFIASRTGITTVTDFRVSDQAAGRQGAPLIAFFDALLLHHPTKL
RACQNIGGIANVCFIPPDSLGGTDACYDFDTGPGNVFIDAVVRHYTNGQQEYDKDGEMGA
RGTVDQDLVDEFLQNHPYFQLDPPKTTGREVFRDTLAFDLIRKAESKGLSPDDVVATVTR
ITAQAIVDHYRRYAPKDLPIDEIFMCGGGAYNPNITQYIQAHYPDTKILMLDQAGIPASA
KEAITFAWQGMEAVVGRSIPVPTRVETRQPYVLGKVSPGKNYRRVLQQGMQFGGDRHHLP
AVSELVNYVNGEVFNNKW
>tr|A0A1M3T1D5|A0A1M3T1D5_ASPLC Anhydro-N-acetylmuramic acid kinase OS=Aspergillus luchuensis (strain CBS 106.47) OX=1137211 GN=ASPFODRAFT_53132 PE=3 SV=1
MDPSASVSRSLDLTVLGLNSGTSMDGIDCALCRFRQETPDSPMRFELLKYGEIPLEQTIK
KRVMNIILHNKTSPSELSEVNVILGETFAAAVKEFCGQYDVDISSIDVIGSHGQTIWLLS
MPEEGEVRSALTMAEGSFIASRTGITTVTDFRVSDQAAGRQGAPLIAFFDALLLHHPTKL
RACQNIGGIANVCFIPPDSLGGTDACYDFDTGPGNVFIDAVVRHYTNGQQEYDKDGEMGA
RGTVDQDLVDEFLQTHPYFQLDPPKTTGREVFRDTLAFDLIHKAESKGLSPDDVVATVTR
ITAQAIVDHYRRYAPKDLPIDEIFMCGGGAYNPNITQYIQAHYPSTKILMLDQAGIPASA
KEAITFAWQGMEAVVGRSIPVPTRVETRQPYVLGKVSPGKNYRRVLQQGMQFGGDRHHLP
AVSELVNYVNGKEFNNKW
>tr|A0A1S9DGB2|A0A1S9DGB2_ASPOZ Molecular chaperone distantly related to HSP70-fold metalloprotease OS=Aspergillus oryzae OX=5062 GN=OAory_01046110 PE=4 SV=1
MDPNPSMSRSLDLTVLGLNSGTSMDGIDCALCHFQQETPESPMRFELLKYGEIPLEQTIK
QRVMNMILHNKTSPSELSEVNVILGETFAAAVKEFCAQYNVDISSIDVIGSHGQTIWLLS
MPEEGEVRSALTMAEGSFIASRTGITTVTDFRVSDQAAGRQGAPLIAFFDALILHHPTKL
RACQNIGGIANVCFIPPDSLGGVNACYDFDTGPGNVFIDAVVRHYTNGEREYDKNGEMGA
RGTVDQDLVDEFLQTHPYFRLDPPKTTGREVFRDTLALDLIHKAESKGLGPDDVVATVTR
ITAQSIVDHYRRYAPKDLPIDEIFMCGGGSYNPNITQYIQSQYPDTKILALDQAGIPASA
KEAITFAWQGMEAIVGRSIPVPTRVETRQPYVLGKVSPGKNYRRVMRQGMRFGGDRDELS
PVKEVVNYVDGKEWNNKW
>tr|A0A254UKB6|A0A254UKB6_ASPNG LMBR1-like membrane family protein OS=Aspergillus niger OX=5061 GN=ATCC64974_42930 PE=3 SV=1
MDTNPSVSRSLDLTVLGLNSGTSMDGIDCALCHFQQETPDSPMRFELLKYGEIPLEQTIK
KRVMNIILHNKTSPSELSEVNVILGETFAAAVKEFCGQFDVDISSIDVIGSHGQTIWLLS
MPEEGEVRSALTMAEGSFIASRTGITTVTDFRVSDQAAGRQGAPLIAFFDALLLHHPTKL
RACQNIGGIANVCFIPPDSLGGTDACYDFDTGPGNVFIDAVVRHYTNGQQEYDKDGEMGA
RGTVDQDLVDEFLQTHPYFRLDPPKTTGREVFRDTLAFDLIRKAESKGLSPDDVVATVTR
ITAQAIVDHYRRYAPKDLPIDEIFMCGGGSYNPNITRYIQAHYPDTKILMLDQAGIPASA
KEAITFAWQAMEAVVGRSIPVPTRVETRQPYVLGKISPGKNYRKVMQQGMQFGGDRHHLA
AVTELVNYVNGKEFNNKW
>tr|A0A2G7FGU6|A0A2G7FGU6_9EURO UPF0075 domain protein OS=Aspergillus arachidicola OX=656916 GN=AARAC_011509 PE=4 SV=1
MDPNPSASRSLDLTVLGLNSGTSMDGIDCALCHFQQETPESPMRFELLKYGEIPLEQTIK
QRVMNMILHNKTSPSELSEVNVILGETFAAAVKEFCAQYNVDISSIDVIGSHGQTIWLLS
MPEEGEVRSALTMAEGSFIASRTGITTVTDFRVSDQAAGRQGAPLIAFFDALILHHPTKL
RACQNIGGIANVCFIPPDSLGGVDSCYDFDTGPGNVFIDAVVRHYTNGEREYDKNGEMGA
RGTVDQDLVDEFLRTHPYFRLDPPKTTGREVFRDTLAFDLIRKAESKGLSPDDVVATVTR
ITAQSIVDHYRRYAPKDLPIDEIFMCGGGSYNPNITQYIQSQYPDTKILALDQAGIPASA
KEAITFAWQGMEAIVGRSIPVPTRVETRQPYVLGKVSPGKNYRRVVRQGMEFGGDRDELP
PVREVVNYVNGKESNNKW
>tr|A0A2P2H8C1|A0A2P2H8C1_ASPFA Uncharacterized protein OS=Aspergillus flavus (strain ATCC MYA-384 / AF70) OX=1392242 GN=AFLA70_191g002250 PE=4 SV=1
MDPNTSVSRSLDLTVLGLNSGTSMDGIDCALCHFQQETPDSPMRFELLKYGEIPLEQTIK
QRVMNMILHNKTSPSELSEVNVILGETFAAAVKEFCAQYNVDISSIDVIGSHGQTIWLLS
MPEEGEVRSALTMAEGSFIASRTGITTVTDFRVSDQAAGRQGAPLIAFFDALILHHPTKL
RACQNIGGIANVCFIPPDSLGGVNACYDFDTGPGNVFIDAVVRHYTNGEREYDKNGEMGA
RGTVDQDLVDEFLQTHPYFRLDPPKTTGREVFRDTLAFDLIHKAESKGLGPDDVVATVTR
ITAQSIVDHYRRYAPKDLPIDEIFMCGGGSYNPNITQYIQSQYPDTKILALDQAGIPASA
KEAITFAWQGMEAIVGRSIPVPTRVETRQPYVLGKVSPGKNYRRVMRQGMRFGGDRDELS
PVKEVVNYVDGKEWNNKW
>tr|A0A317VDP6|A0A317VDP6_ASPEC UPF0075 domain protein OS=Aspergillus eucalypticola (strain CBS 122712 / IBT 29274) OX=1448314 GN=BO83DRAFT_417790 PE=3 SV=1
MDPSVSVSRSLDLTVLGLNSGTSMDGIDCALCRFQQETPDSPMRFELLKYGEIPLEQTIK
KRVMNIILHNKTSPSELSEVNVILGETFAAAVKEFCGQYDVDMSSIDVIGSHGQTIWLLS
MPEEGEVRSALTMAEGSFIASRTGITTVTDFRVSDQAAGRQGAPLIAFFDALLLHHPTKL
RACQNIGGIANVCFIPPDSLGGTDACYDFDTGPGNVFIDAVVRHYTNGQQEYDKDGQMGA
RGTVDQDLVDEFLQTHPYFQLDPPKTTGREVFRDTLAFDLIRKAESKGLSPDDVVATVTR
ITAQAIVDHYRRYAPKDLPIDEIFMCGGGAYNPNITQYIQAHYPSTKILMLDQAGIPASA
KEAITFAWQGMEAVVGRSIPVPTRVETRQPYVLGKVSPGKNYRRVLQQGMQFGGDRHHLP
AVSELVNYVNGKEFNNKW
>tr|A0A319A6E4|A0A319A6E4_ASPLB UPF0075-domain-containing protein OS=Aspergillus lacticoffeatus (strain CBS 101883) OX=1450533 GN=BO96DRAFT_413051 PE=4 SV=1
MDPNPSVSRSLDLTVLGLNSGTSMDGIDCALCHFQQETPDSPMRFELLKYGEIPLEQTIK
KRVMNIILHNKTSPSELSEVNVILGETFAAAVKEFCGQYDVDISSIDVIGSHGQTIWLLS
MPEEGEVRSALTMAEGSFIASRTGITTVTDFRVSDQAAGRQGAPLIAFFDALLLHHPTKL
RACQNIGGIANVCFIPPDSLGGTDACYDFDTGPGNVFIDAVVRHYTNGQQEYDKDGEMGA
RGTVDQDLVDEFLQTHPYFRLDPPKTTGREVFRDTLAFDLIRKAESKGLSPDDVVATVTR
ITAQAIVDHYRRYAPKDLPVDEIFMCGGGSYNPNITRYIQAHYPHTKILMLDQAGIPASA
KEAITFAWQGMEAVVGRSIPVPTRVETRQPYVLGKISPGKNYRKVMQQGMQFGGDRHHLA
AVTELVNYVNGKEFNNKW
>tr|A0A319BBS0|A0A319BBS0_ASPVC UPF0075 domain protein OS=Aspergillus vadensis (strain CBS 113365 / IMI 142717 / IBT 24658) OX=1448311 GN=BO88DRAFT_444756 PE=4 SV=1
MDPSASVSRSLDLTVLGLNSGTSMDGIDCALCRFRQETPDSPMRFELLKYGEIPLEQTIK
KRVMNIILHNKTSPSELSEVNVILGETFAAAVKEFCGQYDVDISSIDVIGSHGQTIWLLS
MPEEGEVRSALTMAEGSFIASRTGITTVTDFRVSDQAAGRQGAPLIAFFDALLLHHPTKL
RACQNIGGIANVCFIPPDSLGGTDACYDFDTGPGNVFIDAVVRHYTNGKQEYDKDGEMGA
RGTVDQDLVDDFLQNHPYFQLDPPKTTGREVFRDTLAFDLIRKAESKGLSPDDVVATVTR
ITAQAIVDHYRRYAPKDLPIDEIFMCGGGAYNPNITQYIQAHYPSTKILMLDQAGIPASA
KEAITFAWQGMEAVVGRSIPVPTRVETRQPYVLGKVSPGKNYRRVMQQGMQFGGDRHHLP
AVSELVNYVNGKEFNNKW
>tr|A0A370BKS9|A0A370BKS9_ASPNG UPF0075-domain-containing protein OS=Aspergillus niger ATCC 13496 OX=1353008 GN=M747DRAFT_289987 PE=4 SV=1
MDPNPSVSRSLDLTVLGLNSGTSMDGIDCALCHFQQETPDSPMRFELLKYGEIPLEQTIK
KRVMNIILHNKTSPSELSEVNVILGETFAAAVKEFCGQYDVDISSIDVIGSHGQTIWLLS
MPEEGEVRSALTMAEGSFIASRTGITTVTDFRVSDQAAGRQGAPLIAFFDALLLHHPTKL
RACQNIGGIANVCFIPPDSLGGTDACYDFDTGPGNVFIDAVVRHYTNGQQEYDKDGEMGA
RGTVDQDLVDEFLQTHPYFRLDPPKTTGREVFRDTLAFDLIRKAESKGLSPDDVVATVTR
ITAQAIVDHYRRYAPKDLPIDEIFMCGGGSYNPNITRYIQAHYPDTKILMLDQAGIPASA
KEAITFAWQGMEAVVGRSIPVPTRVETRQPYVLGKISPGKNYRKVMQQGMQFGGDKHHLA
AVTELVNYVNGKEFNNKW
>tr|A0A370PJ15|A0A370PJ15_ASPPH UPF0075-domain-containing protein (Fragment) OS=Aspergillus phoenicis ATCC 13157 OX=1353007 GN=M752DRAFT_234149 PE=3 SV=1
MDPNPSVSHSLDLTVLGLNSGTSMDGIDCALCHFQQETPDSPMRFELLKYGEIPLEQTIK
KRVMNIILHNKTSPSELSEVNVILGETFAAAVKEFCGQYDVDISSIDVIGSHGQTIWLLS
MPEEGEVRSALTMAEGSFIASRTGITTVTDFRVSDQAAGRQGAPLIAFFDALLLHHPTKL
RACQNIGGIANVCFIPPDSLGGTDACYDFDTGPGNVFIDAVVRHYTNGQQEYDKDGEMGA
RGTVDQDLVDEFLQTHPYFRLDPPKTTGREVFRDTLAFDLIRKAESKGLNPDDVVATVTR
ITAQAIVDHYRRYAPKDLPIDEIFMCGGGSYNPNITRYIQAHYPDTKILMLDQAGIPASA
KEAITFAWQAMEAVVGRSIPVPTRVETRQPYVLGKISPGKNYRKVMQQGMQFGGDRHHLA
AVTELVNYVNGKEFNNKW
>tr|A0A3F3PM78|A0A3F3PM78_9EURO UPF0075-domain-containing protein OS=Aspergillus welwitschiae OX=1341132 GN=BDQ94DRAFT_184133 PE=4 SV=1
MDPNPSVSRSLDLTVLGLNSGTSMDGIDCALCHFQQETPDSPMRFELLKYGEIPLEQTIK
KRVMNIILHNKTSPSELSEVNVILGETFAAAVKEFCGQYDVDISSIDVIGSHGQTIWLLS
MPEEGEVRSALTMAEGSFIASRTGITTVTDFRVSDQAAGRQGAPLIAFFDALLLHHPTKL
RACQNIGGIANVCFIPPDSLGGTDACYDFDTGPGNVFIDAVVRHYTNGQQEYDKDGEMGA
RGTVDQDLVDEFLQTHPYFRLDPPKTTGREVFRDTLAFDLIRKAESKGLSPDDVVATVTR
ITAQAIVDHYRRYAPKDLPIDEIFMCGGGSYNPNITRYIQAHYPHTKILMLDQAGIPASA
KEAITFAWQGMEAVVGRSIPVPTRVETRQPYVLGKISPGKNYRKVMQQGMQFGGDRHHLA
AVTELVNYVNGKEFNNKW
>tr|A0A3M7KAM1|A0A3M7KAM1_ASPFL UPF0075 domain protein OS=Aspergillus flavus OX=5059 GN=CA14_008219 PE=4 SV=1
MDPNPSVSRSLDLTVLGLNSGTSMDGIDCALCHFQQETPESPMRFELLKYGEIPLEQTIK
QRVMNMILHNKTSPSELSEVNVILGETFAAAVKEFCAQYNVDISSIDVIGSHGQTIWLLS
MPEEGEVRSALTMAEGSFIASRTGITTVTDFRVSDQAAGRQGAPLIAFFDALILHHPTKL
RACQNIGGIANVCFIPPDSLGGVNACYDFDTGPGNVFIDAVVRHYTNGEREYDKNGEMGA
RGTVDQDLVDEFLQTHPYFRLDPPKTTGREVFRDTLALDLIHKAESKGLGPDDVVATVTR
ITAQSIVDHYRRYAPKDLPIDEIFMCGGGSYNPNITQYIQSQYPDTKILALDQAGIPASA
KEAITFAWQGMEAIVGRSIPVPTRVETRQPYVLGKVSPGKNYRRVMRQGMRFGGGRDELS
PVKEVVNYVDGKEWNNKW
>tr|A0A5N6DB31|A0A5N6DB31_ASPPA Anhydro-N-acetylmuramic acid kinase OS=Aspergillus parasiticus OX=5067 GN=BDV34DRAFT_215643 PE=4 SV=1
MDPNPSVSRSLDLTVLGLNSGTSMDGIDCALCHFQQETPESPMRFELLKYGEIPLEQTIK
QRVMNMILHNKTSPSELSEVNVILGETFAAAVKEFCAQYNVDISSIDVIGSHGQTIWLLS
MPEEGEVRSALTMAEGSFIASRTGITTVTDFRISDQAAGRQGAPLIAFFDALILHHPTKL
RACQNIGGIANVCFIPPDSLGGVDACYDFDTGPGNVFIDAVVRHYTNGEREYDKNGEMGA
RGTVDQDLVDEFLRTHPYFRLDPPKTTGREVFRDTLAFDLIRKAESKGLSPDDVVATVTR
ITAQSIVDHYRRYAPKDLPIDEIFMCGGGSYNPNITQYIQSQYPDTKILALDQAGIPASA
KEAITFAWQGMEAIVGRSIPVPTRVETRQPYVLGKVSPGKNYRRVMRQGIQFGSDRDELS
PVKEVVNYVNGKEWNNKW
>tr|A0A5N6F157|A0A5N6F157_9EURO Anhydro-N-acetylmuramic acid kinase OS=Aspergillus novoparasiticus OX=986946 GN=BDV33DRAFT_228679 PE=4 SV=1
MDPNPSVSRSLDLTVLGLNSGTSMDGIDCALCHFQQETPESPMRFELLKYGEIPLEQTIK
QRVMNMILHNKTSPSELSEVNVILGETFAAAVKEFCAQYNVDISSIDVIGSHGQTIWLLS
MPEEGEVRSALTMAEGSFIASRTGITTVTDFRVSDQAAGRQGAPLIAFFDALILHHPTKL
RACQNIGGIANVCFIPPDSLGGVDACYDFDTGPGNVFIDAVVRHYTNGEQEYDKNGEMGA
RGTVDQDLVDEFLRTHPYFRLDPPKTTGREVFRDTLAFDLIRKAESKGLSPDDVVATVTR
ITAQSIVDHYRRYAPKDLPIDEIFMCGGGSYNPNITQYIQSQYPDTKILALDQAGIPASA
KEAITFAWQGMEAIVGRSIPVPTRVETRQPYVLGKVSPGKNYRRVVRQGMEFGGDRDELP
PVREVVNYVNGKESNNKW
>tr|A0A5N6GIX7|A0A5N6GIX7_ASPFL Anhydro-N-acetylmuramic acid kinase OS=Aspergillus flavus OX=5059 GN=BDV35DRAFT_397395 PE=4 SV=1
MDPNPSVSRSLDLTVLGLNSGTSMDGIDCVLCHFQQETPESPMRFELLKYGEIPLEQTIK
QRVMNMILHNKTSPSELSEVNVILGETFAAAVKEFCAQYNVDISSIDVIGSHGQTIWLLS
MPEEGEVRSALTMAEGSFIASRTGITTVTDFRVSDQAAGRQGAPLIAFFDALILHHPTKL
RACQNIGGIANVCFIPPDSLGGVNACYDFDTGPGNVFIDAVVRHYTNGEREYDKNGEMGA
RGTVDQDLVDEFLQTHPYFRLDPPKTTGREVFRDTLALDLIHKAESKGLGPDDVVATVTR
ITAQSIVDHYRRYAPKDLPIDEIFMCGGGSYNPNITQYIQSQYPDTKILALDQAGIPASA
KEAITFAWQGMEAIVGRSIPVPTRVETRQPYVLGKVSPGKNYRRVMRQGMRFGGDRDELS
PVKEVVNYVDGKEWNNKW
>tr|A0A5N6JE33|A0A5N6JE33_9EURO Anhydro-N-acetylmuramic acid kinase OS=Aspergillus minisclerotigenes OX=656917 GN=BDV30DRAFT_245502 PE=4 SV=1
MDPNTSVSRSLDLTVLGLNSGTSMDGIDCALCHFQQETPDSPMRFELLKYGEIPLEQTIK
QRVMNMILHNKTSPSELSEVNVILGETFAAAVKEFCAQYNVDISSIDVIGSHGQTIWLLS
MPEEGEVRSALTMAEGSFIASRTGITTVTDFRVSDQAAGRQGAPLIAFFDALILHHPTKL
RACQNIGGIANVCFIPPDSLGGVDACYDFDTGPGNVFIDAVVRHYTNGEREYDKNGEMGA
RGTVDQDLVDEFLQTHPYFRLDPPKTTGREVFRDTLAFDLIHKAESKGLGPDDVVATVTR
ITAQAIVDHYRRYAPKDLPIDEIFMCGGGSYNPNITQYIQSQYPDTKILALDQAGIPASA
KEAITFAWQGMEAIVGRSIPVPTRVETRQPYVLGKVSPGKNYRRVMRQGMQFGGDRDELS
PVKEVVNYVNGKEWNNKW
>tr|A0A5N6VX70|A0A5N6VX70_9EURO Anhydro-N-acetylmuramic acid kinase OS=Aspergillus transmontanensis OX=1034304 GN=BDV41DRAFT_577025 PE=4 SV=1
MDPHPSVSRSLDLTVLGLNSGTSMDGIDCALCHFQQETPESPMRFELLKYGEIPLEQTIK
QRVMNMILHNKTSPSELSEVNVILGETFATAVKEFCAQYNVDISSIDVIGSHGQTIWLLS
MPEEGEVRSALTMAEGSFIASRTGITTVTDFRVSDQAAGRQGAPLIAFFDALILHHPTKL
RACQNIGGIANVCFIPPDSLGGVDACYDFDTGPGNVFIDAVVRHYTNGEREYDKNGEMGA
RGTVDQDLVDEFLRTHPYFRLDPPKTTGREVFRDTLAFDLIRKAESKGLSPDDVVATVTR
ITAQSIVDHYRRYAPKDLPIDEIFMCGGGSYNPNITQYIQSQYPDTKILALDQAGIPASA
KEAITFAWQGMEAIVGRSIPVPTRVETRQPYVLGKVSPGKNYRRVMRQGIQFGSDRDELS
PVKEVVNYVNGKEWNNKW
>tr|A0A5N6XAK1|A0A5N6XAK1_9EURO Anhydro-N-acetylmuramic acid kinase OS=Aspergillus sergii OX=1034303 GN=BDV39DRAFT_213050 PE=3 SV=1
MDPNPSVSRSLDLTVLGLNSGTSMDGIDCALCRFQQETPESPMKFELLKYGEIPLEQTIK
QRVMNMILHNKTSPSELSEVNVILGETFAAAVKEFCAQYNVDISSIDVIGSHGQTIWLLS
MPEEGEVRSALTMAEGSFIASRTGITTVTDFRVSDQAAGRQGAPLIAFFDALILHHPTKL
RACQNIGGIANVCFIPPDSLGGVDACYDFDTGPGNVFIDAVVRHYTNGRREYDKDGEMGA
RGTVDQDLVDEFLQTHPYFRLDPPKTTGREVFRDTLAFDLIRKAESKGLSPDDVVATVTR
ITAQSIVDHYRRYAPKDLPIDEIFMCGGGSYNPNITQYIQSQYPDTKILALDQAGIPASA
KEAITFAWQGMEAIVGRSIPVPTRVETRQPYVLGKVSPGKNYRRVMRQGMQFGGDRDELS
PVKEVVNYVNGKELNNKW
>tr|A0A5N7CXS3|A0A5N7CXS3_9EURO Anhydro-N-acetylmuramic acid kinase OS=Aspergillus pseudonomiae OX=1506151 GN=BDV37DRAFT_290529 PE=4 SV=1
MDPNPSVSRSLDLTVLGLNSGTSMDGIDCALCHFQQETPDSPMRFELLKYGEIPLEQTIK
QRVMNMILHNKTSPSELSEVNVILGETFAAAVKEFCAQYNVDISSIDIIGSHGQTIWLLS
MPEEGEVRSALTMAEGSFIASRTGITTVTDFRVSDQAAGRQGAPLIAFFDALVLHHPTKL
RACQNIGGIANVCFIPPDSLGGVDACYDFDTGPGNVFIDAVVRHYTNGQQEYDKDGEMGA
RGRVDQDLVDEFLQTHPYFRLDPPKTTGREVFRDTLAFDLIRKAESKGLGPDDVVATVTR
ITAQAIVDHYRRYAPKNIPIDEIFMCGGGSYNPNITQYIQAQYPDTKILMLDQAGIPASA
KEAITFAWQGMEAIVGRSIPVPTRVETRQPYVLGKVSPGKNYRRVMRQGMQFGGDTDGLS
PVKEMVNYVNGKEFNNKW
>tr|A0A7G5JJX2|A0A7G5JJX2_ASPFN Uncharacterized protein OS=Aspergillus flavus (strain ATCC 200026 / FGSC A1120 / IAM 13836 / NRRL 3357 / JCM 12722 / SRRC 167) OX=332952 GN=G4B84_011443 PE=4 SV=1
MDPNPSVSRSLDLTVLGLNSGTSMDGIDCALCHFQQETPESPMRFELLKYGEIPLEQTIK
QRVMNMILHNKTSPSELSEVNVILGETFAAAVKEFCAQYNVDISSIDVIGSHGQTIWLLS
MPEEGEVRSALTMAEGSFIASRTGITTVTDFRVSDQAAGRQGAPLIAFFDALILHHPTKL
RACQNIGGIANVCFIPPDSLGGVDACYDFDTGPGNVFIDAVVRHYTNGEREYDKNGEMGA
RGTVDQDLVDEFLQTHPYFRLDPPKTTGREVFRDTLAFDLIHKAESKGLSPDDVVATVTR
ITAQSIVDHYRRYAPKGLPIDEIFMCGGGSYNPNITQYIQSQYPDTKILALDQAGIPASA
KEAITFAWQGMEAIVGRSIPVPTRVETRQPYVLGKVSPGKNYRRVMRQGMRFGGDRDELS
PVKEVVNYVNGKEWNNKW
>tr|A0A7G5KJD4|A0A7G5KJD4_ASPFL Anhydro-N-acetylmuramic acid kinase OS=Aspergillus flavus OX=5059 GN=F9C07_2287673 PE=4 SV=1
MDPNPSVSRSLDLTVLGLNSGTSMDGIDCALCHFQQETPESPMRFELLKYGEIPLEQTIK
QRVMNMILHNKTSPSELSEVNVILGETFAAAVKEFCAQYNVDISSIDVIGSHGQTIWLLS
MPEEGEVRSALTMAEGSFIASRTGITTVTDFRVSDQAAGRQGAPLIAFFDALILHHPTKL
RACQNIGGIANVCFIPPDSLGGVDACYDFDTGPGNVFIDAVVRHYTNGEREYDKNGEMGA
RGTVDQDLVDEFLQTHPYFRLDPPKTTGREVFRDTLAFDLIHKAESKGLSPDDVVATVTR
ITAQSIVDHYRRYAPKGLPIDEIFMCGGGSYNPNITQYIQSQYPDTKILALDQAGIPASA
KEAITFAWQGMEAIVGRSIPVPTRVETRQPYVLGKVSPGKNYRRVMRQGMRFGGDRDELS
PVKEVVNYVNGKEWNNKW
>tr|A0A7R7X9U1|A0A7R7X9U1_ASPKA Uncharacterized protein OS=Aspergillus kawachii OX=1069201 GN=AKAW2_81384A PE=3 SV=1
MDPSASVSRSLDLTVLGLNSGTSMDGIDCALCRFQQETPDSPMRFELLKYGEIPLEQTIK
KRVMNIILHNKTSPSELSEVNVILGETFAAAVKEFCGQYDVDISSIDVIGSHGQTIWLLS
MPEEGEVRSALTMAEGSFIASRTGITTVTDFRVSDQAAGRQGAPLIAFFDALLLHHPTKL
RACQNIGGIANVCFIPPDSLGGTDACYDFDTGPGNVFIDAVVRHYTNGQQEYDKDGEMGA
RGTVDQDLVDEFLQTHPYFQLDPPKTTGREVFRDTLAFDLIRKAESKGLSPDDVVATVTR
ITAQAIVDHYRRYAPKDLPIDEIFMCGGGAYNPNITQYIQAHYPSTKILMLDQAGIPASA
KEAITFAWQGMEAVVGRSIPVPTRVETRQPYVLGKVSPGKNYRRVLQQGMQFGGDRHHLP
AVSELVNYVNGKEFNNKW
>tr|A0A8G1VFY8|A0A8G1VFY8_9EURO UPF0075 domain protein OS=Aspergillus piperis CBS 112811 OX=1448313 GN=BO85DRAFT_524945 PE=3 SV=1
MDPSASVSRSLDLTVLGLNSGTSMDGIDCALCRFQQETPDSPMRFELLKYGEIPLEQTIK
KRVMNIILHNKTSPSELSEVNVILGETFAAAVKEFCGQYDVDISSIDVIGSHGQTIWLLS
MPEEGEVRSALTMAEGSFIASRTGITTVTDFRVSDQAAGRQGAPLIAFFDALLLHHPTKL
RACQNIGGIANVCFIPPDSLGGTDACYDFDTGPGNVFIDAVVRHYTNGQQEYDKDGEMGA
RGTVDQDLVDEFLQTHPYFQLDPPKTTGREVFRDTLAFDLIRKAESKGLSPDDVVATVTR
ITAQAIVDHYRRYAPKDLPIDEIFMCGGGAYNPNITQYIQAHYPSTKILMLDQAGIPASA
KEAITFAWQGMEAVVGRSIPVPTRVETRQPYVLGKVSPGKNYRRVLQQGMQFGGDRHHLP
AVSELVNYVNGKEFNNKW
>tr|A0A8H3SRC3|A0A8H3SRC3_ASPTU Uncharacterized protein OS=Aspergillus tubingensis OX=5068 GN=AtubIFM56815_003999 PE=3 SV=1
MDPTASVSRSLDLTVLGLNSGTSMDGIDCALCRFRQETPDSPMRFELLKYGEIPLEQTIK
KRVMNIILHNKTSPSELSEVNVILGETFAAAVKEFCGQYDVDISSIDVIGSHGQTIWLLS
MPEEGEVRSALTMAEGSFIASRTGITTVTDFRVSDQAAGRQGAPLIAFFDALLLHHPTKL
RACQNIGGIANVCFIPPDSLGGTDACYDFDTGPGNVFIDAVVRHYTNGQQEYDKDGEMGA
RGTVDQDLVDEFLQNHPYFQLDPPKTTGREVFRDTLAFDLIRKAESKGLSPDDVVATVTR
ITAQAIVDHYRRYAPKDLPIDEIFMCGGGAYNPNITQYIQAHYPDTKILMLDQAGIPASA
KEAITFAWEGMEAVVGRSIPVPTRVETRQPYVLGKVSPGKNYRRVLQQGMQFGGGRHHLP
AVSELVNYVNGEVFNNKW
>tr|A0A9W5ZN48|A0A9W5ZN48_ASPNG Uncharacterized protein OS=Aspergillus niger OX=5061 GN=AnigIFM60653_010818 PE=4 SV=1
MDPNPSVSRSLDLTVLGLNSGTSMDGIDCALCHFQQETPDSPMRFELLKYGEIPLEQTIK
KRVMNIILHNKTSPSELSEVNVILGETFAAAVKEFCGQYDVDISSIDVIGSHGQTIWLLS
MPEEGEVRSALTMAEGSFIASRTGITTVTDFRVSDQAAGRQGAPLIAFFDALLLHHPTKL
RACQNIGGIANVCFIPPDSLGGTDACYDFDTGPGNVFIDAVVRHYTNGQQEYDKDGEMGA
RGTVDQDLVDEFLQTHPYFRLDPPKTTGREVFRDTLAFDLIRKAESKGLSPDDVVATVTR
ITAQAIVDHYRRYAPKDLPIDEIFMCGGGSYNPNITRYIQAHYPHTKILMLDQAGIPASA
KEAITFAWQGMEAVVGRSIPVPTRVETRQPYVLGKISPGKNYRKVMQQGMQFGGDRHHLA
AVTELVNYVNGKEFNNKW
>tr|A0A9W6EDY1|A0A9W6EDY1_ASPNG Uncharacterized protein OS=Aspergillus niger OX=5061 GN=AnigIFM63604_009676 PE=3 SV=1
MDPNPSVSRSLDLTVLGLNSGTSMDGIDCALCHFQQETPDSPMRFELLKYGEIPLEQTIK
KRVMNIILHNKTSPSELSEVNVILGETFATAVKEFCGQYDVDISSIDVIGSHGQTIWLLS
MPEEGEVRSALTMAEGSFIASRTGITTVTDFRVSDQAAGRQGAPLIAFFDALLLHHPTKL
RACQNIGGIANVCFIPPDSLGGTDACYDFDTGPGNVFIDAVVRHYTNGQQEYDKDGEMGA
RGTVDQDLVDEFLQTHPYFRLDPPKTTGREVFRDTLAIDLIRKAESKGLSPDDVVATVTR
ITAQAIVDHYRRYAPKDLPIDEIFMCGGGSYNPNITRYIQAHYPDTKILMLDQAGIPASA
KEAITFAWQAMEAVVGRSIPVPTRVETRQPYVLGKISPGKNYRKVMQQGMQFGGDRHHLA
AVTELVNYVNGKEFNNKW
>tr|A2QL45|A2QL45_ASPNC Contig An05c0060, genomic contig OS=Aspergillus niger (strain ATCC MYA-4892 / CBS 513.88 / FGSC A1513) OX=425011 GN=An05g02500 PE=4 SV=1
MDPNPSVSRSLDLTVLGLNSGTSMDGIDCALCHFQQETPDSPMRFELLKYGEIPLEQTIK
KRVMNIILHNKTSPSELSEVNVILGETFAAAVKEFCGQYDVDISSIDVIGSHGQTIWLLS
MPEEGEVRSALTMAEGSFIASRTGITTVTDFRVSDQAAGRQGAPLIAFFDALLLHHPTKL
RACQNIGGIANVCFIPPDSLGGTDACYDFDTGPGNVFIDAVVRHYTNGQQEYDKDGEMGA
RGTVDQDLVDEFLQTHPYFRLDPPKTTGREVFRDTLAFDLIRKAESKGLSPDDVVATVTR
ITAQAIVDHYRRYAPKDLPIDEIFMCGGGSYNPNITRYIQAHYPDTKILMLDQAGIPASA
KEAITFAWQGMEAVVGRSIPVPTRVETRQPYVLGKISPGKNYRKVMQQGMQFGGDKHHLA
AVTELVNYVNGKEFNNKW
>tr|G3XTZ1|G3XTZ1_ASPNA Uncharacterized protein OS=Aspergillus niger (strain ATCC 1015 / CBS 113.46 / FGSC A1144 / LSHB Ac4 / NCTC 3858a / NRRL 328 / USDA 3528.7) OX=380704 GN=ASPNIDRAFT_189398 PE=3 SV=1
MDTNPSVSRSLDLTVLGLNSGTSMDGIDCALCHFQQETPDSPMRFELLKYGEIPLEQTIK
KRVMNIILHNKTSPSELSEVNVILGETFAAAVKEFCGQFDVDISSIDVIGSHGQTIWLLS
MPEEGEVRSALTMAEGSFIASRTGITTVTDFRVSDQAAGRQGAPLIAFFDALLLHHPTKL
RACQNIGGIANVCFIPPDSLGGTDACYDFDTGPGNVFIDAVVRHYTNGQQEYDKDGEMGA
RGTVDQDLVDEFLQTHPYFRLDPPKTTGREVFRDTLAFDLIRKAESKGLSPDDVVATVTR
ITAQAIVDHYRRYAPKDLPIDEIFMCGGGSYNPNITRYIQAHYPDTKILMLDQAGIPASA
KEAITFAWQAMEAVVGRSIPVPTRVETRQPYVLGKISPGKNYRKVMQQGMQFGGDRHHLA
AVTELVNYVNGKEFNNKW
>tr|G7XQI5|G7XQI5_ASPKW UPF0075 domain protein OS=Aspergillus kawachii (strain NBRC 4308) OX=1033177 GN=AKAW_07139 PE=3 SV=1
MDPSASVSRSLDLTVLGLNSGTSMDGIDCALCRFQQETPDSPMRFELLKYGEIPLEQTIK
KRVMNIILHNKTSPSELSEVNVILGETFAAAVKEFCGQYDVDISSIDVIGSHGQTIWLLS
MPEEGEVRSALTMAEGSFIASRTGITTVTDFRVSDQAAGRQGAPLIAFFDALLLHHPTKL
RACQNIGGIANVCFIPPDSLGGTDACYDFDTGPGNVFIDAVVRHYTNGQQEYDKDGEMGA
RGTVDQDLVDEFLQTHPYFQLDPPKTTGREVFRDTLAFDLIRKAESKGLSPDDVVATVTR
ITAQAIVDHYRRYAPKDLPIDEIFMCGGGAYNPNITQYIQAHYPSTKILMLDQAGIPASA
KEAITFAWQGMEAVVGRSIPVPTRVETRQPYVLGKVSPGKNYRRVLQQGMQFGGDRHHLP
AVSELVNYVNGKEFNNKW
>tr|I7ZPC9|I7ZPC9_ASPO3 Putative molecular chaperone distantly related to HSP70-fold metalloprotease OS=Aspergillus oryzae (strain 3.042) OX=1160506 GN=Ao3042_10384 PE=4 SV=1
MDPNPSMSRSLDLTVLGLNSGTSMDGIDCALCHFQQETPESPMRFELLKYGEIPLEQTIK
QRVMNMILHNKTSPSELSEVNVILGETFAAAVKEFCAQYNVDISSIDVIGSHGQTIWLLS
MPEEGEVRSALTMAEGSFIASRTGITTVTDFRVSDQAAGRQGAPLIAFFDALILHHPTKL
RACQNIGGIANVCFIPPDSLGGVNACYDFDTGPGNVFIDAVVRHYTNGEREYDKNGEMGA
RGTVDQDLVDEFLQTHPYFRLDPPKTTGREVFRDTLALDLIHKAESKGLGPDDVVATVTR
ITAQSIVDHYRRYAPKDLPIDEIFMCGGGSYNPNITQYIQSQYPDTKILALDQAGIPASA
KEAITFAWQGMEAIVGRSIPVPTRVETRQPYVLGKVSPGKNYRRVMRQGMRFGGDRDELS
PVKEVVNYVDGKEWNNKW
>tr|Q0CHR4|Q0CHR4_ASPTN Anhydro-N-acetylmuramic acid kinase OS=Aspergillus terreus (strain NIH 2624 / FGSC A1156) OX=341663 GN=ATEG_06770 PE=3 SV=1
MGSTASVSGSLDLTVLGLNSGTSMDGIDCALCRFQQETPDSPMKFELLKYGEIPLEQTIK
QRVMNMILHNQTSPSELSEVNVILGETFAAAVKEFCRQYHVDLSSIDIIGSHGQTIWLLS
MPEEGEVRSALTMAEGSFIASRTGITTVTDFRVSDQAAGRQGAPLIAFFDALLLHHPTKL
RACQNIGGIANVCFIPPDSHGGIDACYDFDTGPGNVFIDAVVRHYTNGQREYDKDGEMGA
RGTVDQDLVDEFLQTHPYFRLDPPKTTGREVFRDTLAFDLIRKAESKGLSPDDVVATVTR
ITAQAIVDHYRRHAPKGLPIDEIFMCGGGSYNPNITRYIQAHYPDTKILALDQAGIPASA
KEAITFAWQGMEAIVGRSIPVPSRVETRQPYVLGKVSPGKNYRRVMRHGMLFGGDKDDLS
PVNELVNYVNGVEFDNTW
>tr|Q2TYG1|Q2TYG1_ASPOR Molecular chaperone distantly related to HSP70-fold metalloprotease OS=Aspergillus oryzae (strain ATCC 42149 / RIB 40) OX=510516 GN=AO090103000264 PE=4 SV=1
MDPNPSMSRSLDLTVLGLNSGTSMDGIDCALCHFQQETPESPMRFELLKYGEIPLEQTIK
QRVMNMILHNKTSPSELSEVNVILGETFAAAVKEFCAQYNVDISSIDVIGSHGQTIWLLS
MPEEGEVRSALTMAEGSFIASRTGITTVTDFRVSDQAAGRQGAPLIAFFDALILHHPTKL
RACQNIGGIANVCFIPPDSLGGVNACYDFDTGPGNVFIDAVVRHYTNGEREYDKNGEMGA
RGTVDQDLVDEFLQTHPYFRLDPPKTTGREVFRDTLALDLIHKAESKGLGPDDVVATVTR
ITAQSIVDHYRRYAPKDLPIDEIFMCGGGSYNPNITQYIQSQYPDTKILALDQAGIPASA
KEAITFAWQGMEAIVGRSIPVPTRVETRQPYVLGKVSPGKNYRRVMRQGMRFGGDRDELS
PVKEVVNYVDGKEWNNKW
>tr|Q5B7I1|Q5B7I1_EMENI UPF0075 domain protein (AFU_orthologue AFUA_4G14600) OS=Emericella nidulans (strain FGSC A4 / ATCC 38163 / CBS 112.46 / NRRL 194 / M139) OX=227321 GN=ANIA_03499 PE=4 SV=1
MANETPKNHALDITVLGLNSGTSMDGIDCALCRFRQETPESPMHFELLKYGEIPLEQTIK
KRVMNIILHNKTSPSELSEVNVILGETFAAAVKQFCADYKVDISSIDVIGSHGQTIWLLS
MPEANEVRSALTMAEGSFLASRTGITSVTDFRVSDQAAGRQGAPLIAFFDALVLHHPTKL
RACQNIGGIANVCFIPPDSHGGVDACYDFDTGPGNVFIDAVVRHYTNGEREYDKDGEMGA
RGTVDQELVDEFIQNHPYFKLDPPKTTGREVFRDTLALDLIRKAESKGLTPDDVVATITR
VTAQAIVDHYRRYAPEGLEIEEIFMCGGGAYNPNITKYIQQHYPNAKIMMLDEAGIPAGA
KEAITFAWQGMEAIVGRSIPVPTRVETRQEYVLGKVSPGKNYRKVMRQGMLFGAGRDHLK
PVSELINYVDGKVFDNKW
>tr|A0A024S9Z9|A0A024S9Z9_HYPJR UPF0075-domain-containing protein OS=Hypocrea jecorina (strain ATCC 56765 / BCRC 32924 / NRRL 11460 / Rut C-30) OX=1344414 GN=M419DRAFT_80113 PE=3 SV=1
MGSIVNPLVAGPALDLTVLGMNSGTSMDGVDCVLCRFRQQDPASPVSLELLKYGETPLNP
DVKKRVMNMILHNSTSPEEIAEINVILGETFAKAALDFIRTNNIDQSSIDIIGSHGQTIW
HIPHPKNQVRTTLSMGEGAIIAARTGITTVTDFRVSEVAVGRQGAPLVAFFDALLLHHPT
KLRACQNIGGIANVCFIPPDVEGGLSDGFFDFDTGPGNVYIDAAVRYYTDGAREYDKDGE
MGRRGTVDDELVDDFIASHPYFHRPIPKTTGREDFRDTLAFELIAKAEKKGLSPDDVVAT
LTRITAQSIVDHYKCFAPSQGIDEIFLCGGGAHNPNIVDFIQQSYPSTRIYMLDAAGIPA
GAKEAITFAWQGMDAIVGRPVPVPDRVETRREQILGKVSPGENYRELMYTAMRFGAGAKL
GPVRELVNIVNGEVMDNKW
>tr|A0A0C2EXF1|A0A0C2EXF1_9PEZI Anhydro-N-acetylmuramic acid kinase OS=Sporothrix brasiliensis 5110 OX=1398154 GN=SPBR_01741 PE=4 SV=1
MSDSASATGSQPLDVKVLGMNSGTSMDGIDCALCHFRQETPESPMHFSLLKYGEVPLDAE
LKKRVLDIIKYDKTSASELSEVNVLLGEVFAAAAIQFCADNGVDLKKDVDAIGSHGQTIW
LASMPDEGVPRSALTMAEGTFMASRTGVTTVTDFRVSDQAAGRQGAPLIAFFDALLLHHP
GKLRACQNIGGIANVCFIPPSGPQDAYDFDTGPGNALIDGVVRNYTNGEQEYDKDGAMGK
RGTVYQGMVDRFQQRIPYFRWDPPKTTGREVFRDTLADDLVAEGASLGMSPDDVVATVTR
ITAQAIVDHWRRYAPTERPVDEVFMCGGGAYNPNITDYMKAQFPHVKMFMLDDAGIPAGA
KEAVTFAWQGMEALVGRSIPVPDRVETRRPYILGKVNPGENYRAAMRKGLLFGAGRDRLD
PVTSMINYVDGKVFDNKWE
>tr|A0A0F2M825|A0A0F2M825_SPOSC Anhydro-N-acetylmuramic acid kinase OS=Sporothrix schenckii 1099-18 OX=1397361 GN=SPSK_09294 PE=4 SV=1
MSDSASATGGQPLDVKVLGMNSGTSMDGIDCALCHFRQETPESPMHFSLLKYGEVPLDAE
LKKRVLDIIKYDKTSASELSEVNVLLGEVFAAAAIQFCADNGVDLKKDVDAIGSHGQTIW
LASMPDEGVPRSALTMAEGTFMASRTGVTTVTDFRVSDQAAGRQGAPLIAFFDALLLHHP
GKLRACQNIGGIANVCFIPPSGPQDAYDFDTGPGNALIDGVVRHYTNGEQEYDKDGAMGK
RGTVNQGMVDRFQQRIPYFSWDPPKTTGREVFRDTLADDLVAEGASLGMSPDDVVATVTR
ITAQAIVDHWRRYAPTDRPVDEVFMCGGGAYNPNITDYMKEQFPHVKMFMLDDAGIPAGA
KEAVTFAWQGMEALVGRSIPVPDRVETRRPYVLGKVNPGENYRAAMRKGLLFGAGRDRLD
PVTSMINYVDGKVFDNKWE
>tr|A0A0M9WIP7|A0A0M9WIP7_9EURO Anhydro-N-acetylmuramic acid kinase OS=Penicillium nordicum OX=229535 GN=ACN38_g2720 PE=4 SV=1
MGSHSINGNGHGLDITVLGLNSGTSMDGIDCALCRFRQDTPESPMHFELLKYGEIPLEPV
IKKRVMNMILHNKTSPSELSEVNVLLGETFASAVHQFCKDYDVDIKSIDVLGSHGQTIWL
LSMPDAGETRSALTMAEGTFLASRTGITSVTDFRVSDQAAGRQGAPLIAFFDALVLHHPT
KLRACQNIGGIANVCFVLPDSHGGVDACYDFDTGPGNVFIDAVVRHYTNGKREYDQDGEM
GARGTVDQELVDDFLTHPYFALEPPKTTGREVFRDTIAHEFIVKAEAKGLKPDDVVATIT
RVTAQAIVDHYRRYAPKDLEIAEIFMCGGGAYNPNIAAFIQENYPNTRIMMLDEAGIPGG
AKEAITFAWQGMEAVVGRSIPVPTRVETRQEYVLGKVSPGKNYRNVLRQGMSFGAGRDHL
PPVNEMINYVDGKAFDNKW
>tr|A0A101MI01|A0A101MI01_PENFR Anhydro-N-acetylmuramic acid kinase OS=Penicillium freii OX=48697 GN=ACN42_g6163 PE=4 SV=1
MASNSINGTGHGLDITVLGLNSGTSMDGIDCALCRFRQETPESPMHFELLKYGEIPLEPV
IKQRVMNMILHNKTSPSELSEVNVILGETFASAVHQFCKDYDVDIKSIDVLGSHGQTIWL
LSMPEAGETRSALTMAEGTFLASRTGITSVTDFRVSDQAAGRQGAPLIAFFDALVLHHPT
KLRACQNIGGIANVCFVLPDSHGGVDACYDFDTGPGNVFIDAVVRHYTNGKREYDQDGEM
GARGTVDQELVDDFLTHPYFALEPPKTTGREVFRDTIAHEFIVKAEAKGLKPDDVVATIT
RVTAQAIVDHYRRYAPKDLEIAEIFMCGGGAYNPNIAAFIQENYPNTRIMMLDEAGIPGG
AKEAITFAWQGMEAVVGRSIPVPTRVETRQEYVLGKVSPGKNYRNVLRQGMSFGAGRDHL
PPVKEMVNYVDGKAFDNKW
>tr|A0A1L9RSX1|A0A1L9RSX1_ASPWE Anhydro-N-acetylmuramic acid kinase OS=Aspergillus wentii DTO 134E9 OX=1073089 GN=ASPWEDRAFT_126305 PE=4 SV=1
MGSTANSTAVHTLDLTVLGLNSGTSMDGIDCALCHFRQETPESPMHFELLKYGEIPLEPV
IKRRVMNMILHNRTSPSELSEVNVILGETFASAARQFCKDYHVDIDSIDILGSHGQTIWL
LSMPEPGETRSALTMAEGSFLASRTGITSVTDFRVSDQAAGRQGAPLIAFFDALLLHHPT
KLRACQNIGGIANVCFIPPDTHGGVNECYDFDTGPGNVFIDAIVRHYTNGEREYDKDGVM
GARGTVDQELVDDFLQHPYFALEPPKTTGREVFRDTLAHEFITKAEAKGLSPDDVVATIT
RVTAQAIVDHYHRYAPKGLEIAEIFMCGGGAYNPNITSFIQKHYPSTRIMMLDSAGIPAG
AKEAITFAWQGMEAVVGRSIPVPTRVENRQEYVLGKVSPGKNYRKVMRHGALFGAGRDHL
PPVKELVNYVDGKVFNNKW
>tr|A0A1T3CDF5|A0A1T3CDF5_9HYPO Uncharacterized protein OS=Trichoderma guizhouense OX=1491466 GN=A0O28_0048360 PE=3 SV=1
MGSIVDTATAGPALDLTVLGMNSGTSMDGVDCVLCRFRQEDPTQPVSLELLKYGETPLDP
AIKKRVMNMILHNSTSPEEIAEINVILGETFAKAALEFIKTNNIDKSSIDIIGSHGQTIW
HIPHPKDQVRTTLSMGEGAIIAARTGITTVTDFRVSEVAVGRQGAPLVAFFDALLLHHPT
KLRACQNIGGIANVCFIPPDTKGELNDGFFDFDTGPGNVYIDAAVRHYTGGAREYDKDGE
MGKRGKVDEGIVDEFISSHPYFQRSIPKTTGREDFRDTLALEIISKAEEKGLSPDDVVAT
ITRITAQSIVDHYKCFAPSQDIDEIFLCGGGAYNPNIVDFIQKCYPATRIYMLDAAGIPA
GAKEAITFAWQGMDAIVGRPVPVPDRVETRKEQILGKVSPGDNYRQLMYTAMQFGAGAKL
GSVRDLINVVDGKVMDNKW
>tr|A0A2C5X9B8|A0A2C5X9B8_9HYPO Anhydro-N-acetylmuramic acid kinase OS=Ophiocordyceps australis OX=1399860 GN=CDD81_6671 PE=4 SV=1
MGSLESGTGLQVVALGLNSGTSMDGIDCALCRFEQETPEGPMHFELVKYDEVELPGALKK
RVMRIIVDGATSPEELSEVNMLLGQAFAAAAGDFAARHGIGLESIDVIGSHGQTIWLASM
PGEGRERSALTMGEGTVIAARTGVTTVTDFRVADQAAGRQGAPLIAFFDALLLHHPRKLR
ACQNIGGIANVCFIPPDVDGAINPAYFDFDTGPGNVLIDAAVRHFSAGQLEMDRDGLRGR
AGTVCQPMVDHFLQTHPYFALHPPKTTGREVFGDALAHDLIARGLARGLSPDDIVATITR
ITAQAIVLHYRRYMPTQYGPLAELYMCGGGAKNPNILHYIQAQFPDTAIVMLDHAGIPAD
AKEAITFAWQGVEAIVGRSIPVPDRTETRREYVLGKVSPGHNYRSVMAKGMAFGAGRHHL
PPVAEMVNHVAAKPCDNKS
>tr|A0A2C5YY39|A0A2C5YY39_9HYPO Anhydro-N-acetylmuramic acid kinase OS=Ophiocordyceps australis OX=1399860 GN=CDD82_5923 PE=4 SV=1
MGSLESGTGLQLVALGLNSGTSMDGIDCALCRFRQETPEGPMHFELVKYDEVELPKALKK
RVMRIIVDGATSPEELSEVNMLLGHAFAAAAGAFAERHDIALGSIDVIGSHGQTIWLSSM
PGEGRERSALTMAEGTVIAARTGVTTVTDFRVADQAAGRQGAPLIAFFDALLLHHPRKLR
ACQNIGGIANVCFIPPDVDSAINPAYFDFDTGPGNVLIDAAARHFSAGEVEMDRDGVRGG
AGTVHQAMVDDFLQTHPYFGLDPPKTTGREVFGDALAHELIARGLAQGLSPDDIVATITR
ITAQSIVLHYRRYMPTQYGPLAELYMCGGGAKNPNIVQYLQSQFPDTTIVMLDHAGIPAD
AKEAITFAWQGVEAIVGRSIPVPDRTETRREYVLGKVSPGRNYRRVMAKGMAFGAGRDHL
PPVAEMVNHVGAKPWDNKT
>tr|A0A2H2ZZ65|A0A2H2ZZ65_TRIPA Anhydro-N-acetylmuramic acid kinase OS=Trichoderma parareesei OX=858221 GN=A9Z42_0080230 PE=3 SV=1
MGSIVNPLVAGPALDLTVLGMNSGTSMDGVDCVLCRFRQQDPASPVSLELLKYGETPLNP
DVKKRVMNMILHNSTSPEEIAEINVILGETFAKAALDFIRTNNIDQSSIDIIGSHGQTIW
HIPHPKNQVRTTLSMGEGAIIAARTGITTVTDFRVSEVAVGRQGAPLVAFFDALLLHHPT
KLRACQNIGGIANVCFIHPDVEGGLSDGFFDFDTGPGNVYIDAAVRYYTDGAREYDKDGE
MGRRGTVDDELVDEFIASHPYFHRPIPKTTGREDFRDTLAFELIAKAEKKGLSPDDVVAT
ITRITAQSIVDHYKCFAPSQDIDEIFLCGGGAHNPNIVDFIQQSYPSTRIYMLDAAGLPA
GAKEAITFAWQGMDAIVGRPVPVPDRVETRREQILGKVSPGENYRQLMYTAMQFGAGARL
GPVRELVNIVNGEVMDNKW
>tr|A0A2N1L784|A0A2N1L784_TRIHA Anhydro-N-acetylmuramic acid kinase OS=Trichoderma harzianum OX=5544 GN=CI102_10379 PE=3 SV=1
MGSIVDTATAGPALDLTVLGMNSGTSMDGVDCVLCRFRQEDPTQPVSLELLKYGETPLDP
EIKKRVMNMILHNSTSPEEIAEINVILGETFAKAALEFIKTNNIDKSSIDIIGSHGQTIW
HIPHPKDQVRTTLSMGEGAIIAARTGITTVTDFRVSEVAVGRQGAPLVAFFDALLLHHPT
KLRACQNIGGIANVCFIPPDAKGELNDGFFDFDTGPGNVYIDAAVRHYTGGAREYDKDGE
MGKRGKVDEGIVDEFISSHPYFQRSIPKTTGREDFRDTLALEIISKAEEKGLSPDDVVAT
ITRITAQSIVDHYKCFAPSQDIDEIFLCGGGAYNPNIVDFIQKSYPATRIYMLDAAGIPA
GAKEAITFAWQGMDAIVGRPVPVPDRVETRKEQILGKVSPGDNYRQLMYTAMQFGVGAKL
GPVRDLINVVDGKVMDNKW
>tr|A0A2T4AQ61|A0A2T4AQ61_TRIHA Anhydro-N-acetylmuramic acid kinase OS=Trichoderma harzianum CBS 226.95 OX=983964 GN=M431DRAFT_107137 PE=3 SV=1
MGSIVDTATAGPALDLTVLGMNSGTSMDGVDCVLCRFRQEDPTQPVSLELLKYGETPLDP
EIKKRVMNMILHNSTSPEEIAEINVILGETFAKAALEFIKTNNIDKSSIDIIGSHGQTIW
HIPHPKDQVRTTLSMGEGAIIAARTGITTVTDFRVSEVAVGRQGAPLVAFFDALLLHHPT
KLRACQNIGGIANVCFIPPDAKGELNDGFFDFDTGPGNVYIDAAVRHYTGGAREYDKDGE
MGKRGKVDEGIVDEFISSHPYFQRSIPKTTGREDFRDTLALEIISKAEEKGLSPDDVVAT
ITRITAQSIVDHYKCFAPSQDIDEIFLCGGGAYNPNIVDFIQKSYPATRIYMLDAAGIPA
GAKEAITFAWQGMDAIVGRPVPVPDRVETRKEQILGKVSPGDNYRQLMYTAMQFGVGAKL
GPVRDLINVVDGKVMDNKW
>tr|A0A2T4C209|A0A2T4C209_TRILO UPF0075-domain-containing protein OS=Trichoderma longibrachiatum ATCC 18648 OX=983965 GN=M440DRAFT_1402122 PE=3 SV=1
MGSIVNPLVAGPALDLTVLGMNSGTSMDGVDCVLCRFRQQDPASPVSLELLKYGETPLDP
DIKKRVMNMILHNSTSPEEIAEINVILGETFAKAALEFLKTNNIDQSSIDIIGSHGQTIW
HIPHPKNQVRTTLSMGEGAIIAARTGITTVTDFRVSEVAVGRQGAPLVAFFDALLLHHPT
KLRACQNIGGIANVCFIPPDIEGGLSDGFFDFDTGPGNVYIDAAVRYYTDGAREYDKDGE
MGKRGTVDEELVDDFISSHPYFQRPIPKTTGREDFRDTLAFDLIAKAEKKGLSPDDVVAT
ITRITAQSIVDHYKCFAPSQDIDEIFLCGGGAHNPNIVDFIQRNYPSTRIYMLDAAGIPA
GAKEAITFAWQGMDAIVGRPVPVPDRVETRREQILGKVSPGENYRQLMYTAMQFGAGAKL
GPVRDLVNIVDGEVMDNKW
>tr|A0A443HK27|A0A443HK27_BYSSP UPF0075 domain protein OS=Byssochlamys spectabilis OX=264951 GN=C8Q69DRAFT_510327 PE=4 SV=1
MAANGNLSNQPLDLMVLGLNSGTSMDGIDCALCHFRQETPESPMHFELVKYGEIPLEQTI
KKRVMNIILHNKTSPSELSEVNVILGETFAAAVKQFCQDYNVDISTIDVLGSHGQTIWLL
SMPEPGEVRSALTMAEGSFLAARTGITTVTDFRVSDQAAGRQGAPLIAFFDALVLHHPTK
LRACQNIGGIANVCFIPPDSHGGIDACYDFDTGPGNVFIDAVVRHYTNGEQEYDKNGEMG
ARGKVDQELVDDFLQNHPYFRLDPPKTTGREVFRDTLAFEFISKAEAKGLTPDDVVASIT
RITAQAIVDHYRRYAPKDLHIDEIFMCGGGAYNPNITKYIQENYPTTKILMLDEAGIPAG
AKEAITFAWQGMEAIVGRSIPVPTRVETRQEYVLGKVSPGKNYRKVMRQGMLFGAGRDHL
SPVNEMVNYVNGKVFDNKW
>tr|A0A7H8R5W3|A0A7H8R5W3_9EURO Anhydro-N-acetylmuramic acid kinase OS=Talaromyces rugulosus OX=121627 GN=TRUGW13939_08486 PE=4 SV=1
MDANRSVPRSSLDLTVLGLNSGTSMDGIDCALCRFQQETPESPMKFELIKYGEIPLGQTI
KQRVMNIILHNKTSPSELSEVNVILGETFAKAVNQFCQEYEVDLSSVDVIGSHGQTIWLL
SMPEVGEVRSALTMAEGSFLAARTGVTTVTDFRVSDQAAGRQGAPLIAFFDALLLHHPTK
LRACQNIGGIANVCFIPPDSHGGIDACYDFDTGPGNVFIDAVVRHYTNGGQEYDKDGEMG
ARGTVDQELVDEFLQTHPYFQLDPPKTTGREVFRDTLAFDLIRKAEAKGLVSDDVVATVT
RITAQAIVDHYRRYAPKDLLIDEIFMCGGGSYNPNITKYIQEHYPNTRILALDEAGVPAS
AKEAITFAWQGMEAIVGRSIPVPARVETRQPYVLGKVSPGKNYRKVMRQGILFGSDRDHL
SPVSEMVNYVDGEIFDNKW
>tr|A0A8G0LFI1|A0A8G0LFI1_9HYPO Anhydro-N-acetylmuramic acid kinase OS=Trichoderma simmonsii OX=1491479 GN=H0G86_005848 PE=3 SV=1
MGSIVDTVTAGPALDLTVLGMNSGTSMDGVDCVLCRFRQEDPTQPVSLELLKYGETPLDP
AIKKRVMNMILHNSTSPEEIAEINVILGETFAKAALEFIKTNNIDKSSIDIIGSHGQTIW
HIPHPKDQVRTTLSMGEGAIIAARTGITTVTDFRVSEVAVGRQGAPLVAFFDALLLHHPT
KLRACQNIGGIANVCFIPPDAKGELNDGFFDFDTGPGNVYIDAAVRHYTGGAREYDKDGE
MGKRGKVDEGIVDEFISSHPYFQRSIPKTTGREDFRDTLALEIIAKAEEKGLSPDDVVAT
ITRITAQSIVDHYKCFAPSQDIDEIFLCGGGAYNPNIVDFIQKCYPTTRIYMLDAAGIPA
GAKEAITFAWQGMDAIVGRPVPVPDRVETRKEQILGKVSPGDNYRQLMYTAMQFGAGAKL
GPVRDLINVVDGKVMDNKW
>tr|A0A8H4S8P9|A0A8H4S8P9_9EURO Uncharacterized protein OS=Penicillium sp. str. #12 OX=2720512 GN=HAV15_001617 PE=4 SV=1
MASNSINGNGHGLDITVLGLNSGTSMDGIDCALCRFRQETPESPMHFELLKYGEIPLEPV
IKKRVMNMILHNKTSPSELSEVNVILGETFASAVHQFCKDYDVDIKSIDVLGSHGQTIWL
LSMPEAGETRSALTMAEGTFLASRTGITSVTDFRVSDQAAGRQGAPLIAFFDALVLHHPT
KLRACQNIGGIANVCFVLPDSHGGVDACYDFDTGPGNVFIDAVVRHYTNGKREYDQDGEM
GARGTVDQELVDDFLTHPYFALEPPKTTGREVFRDTIAHEFIVKAEAKGLKPDDVVATIT
RVTAQAIVDHYRRYAPKDLEIAEIFMCGGGAYNPNIAAFIQENYPNTRIMMLDEAGIPGG
AKEAITFAWQGMEAVVGRSIPVPTRVETRQEYVLGKVSPGKNYRNVLRQGMSFGAGRDHL
PPVKDMINYVDGKAFDNKW
>tr|A0A9P4XJT8|A0A9P4XJT8_9HYPO Anhydro-N-acetylmuramic acid kinase OS=Trichoderma lentiforme OX=1567552 GN=CFAM422_002469 PE=3 SV=1
MGSIVDTVTAGPALDLTVLGMNSGTSMDGVDCVLCRFRQEDPTQPVSLELLKYGETPLDP
EIKKRVMNMILHNSTSPEEIAEINVILGETFAKAALEFIKTNNIDKSSIDIIGSHGQTIW
HIPHPKDQVRTTLSMGEGAIIAARTGITTVTDFRVSEVAVGRQGAPLVAFFDALLLHHPT
KLRACQNIGGIANVCFIPPDANGELNDGFFDFDTGPGNVYIDAAVRHYTGGAREYDKDGE
MGKRGKVDEGIVDEFISSHPYFQRSIPKTTGREDFRDTLALEVISKAEEKGLSPDDVVAT
ITRITAQSIVDHYKCFAPSQDIDEIFLCGGGAYNPNIVDFIQKCYPATRIYMLDAAGIPA
GAKEAITFAWQGMDAIVGRPVPVPDRVETRKEQILGKVSPGDNYRQLMYTAMQFGAGAKL
GPVRDLINVVDGKVMDNKW
>tr|A0A9P8HMZ4|A0A9P8HMZ4_9HYPO Anhydro-N-acetylmuramic acid kinase OS=Trichoderma semiorbis OX=1491008 GN=TsFJ059_003088 PE=3 SV=1
MGSIVDTATAGPALDLTVLGMNSGTSMDGVDCVLCRFRQEDPTQPVSLELLKYGETPLDP
AIKKRVMNMILHNSTSPEEIAEINVILGETFAKAALEFIKTNNIDKSSIDIIGSHGQTIW
HIPHPKDQVRTTLSMGEGAIIAARTGITTVTDFRVSEVAVGRQGAPLVAFFDALLLHHPT
KLRACQNIGGIANVCFIPPDAKGELNDGFFDFDTGPGNVYIDAAVRHYTGGAREYDKDGE
MGKRGKVDEGIVDEFISSHPYFQRSIPKTTGREDFRDTLALEIISKAEEKGLSPDDVVAT
ITRITAQSIVDHYKCFAPSQDIDEIFLCGGGAYNPNIVDFIQKCYPATRIYMLDAAGIPA
GAKEAITFAWQGMDAIVGRPVPVPDRVETRKEQILGKVSPGDNYRQLMYTAMQFGAGAKL
GPVRDLINVVDGKVMDNKW
>tr|A0A9W4J637|A0A9W4J637_9EURO Anhydro-N-acetylmuramic acid kinase OS=Penicillium salamii OX=1612424 GN=PSALAMII_LOCUS4801 PE=4 SV=1
MGSYAGNNAGNALDITVLGLNSGTSMDGIDCALCRFRQETPESPMHFELLKYGEIPLEPV
IKKRVMNMILHNKTSPSELSEVNVILGETFASAVHKFCEDYKVDINTIDVLGSHGQTIWL
LSMPEAGETRSALTMAEGTFLASRTGITSVTDFRVSDQAAGRQGAPLIAFFDALVLHHPT
KLRACQNIGGIANVCFVLPDSHGGVDECYDFDTGPGNVFIDAVVRHYTNGEREYDQDGEM
GARGTVDQELVDDFLTHPYFALEPPKTTGREVFRDTIAHDFIVKAEAKGLTPDDVVATIT
RVTSQAIVEHYQRYAPKDLEIAEIFMCGGGAYNPNIAAFIQKNYPNTRIMMLDEAGIPGG
AKEAITFAWQGMEAVVGRSIPVPTRVETRQEYVLGKVSPGKNYRNVLRQGMNFGAGRDHL
APVKELVNYIDGKVFNNKW
>tr|A0A9W4NPS5|A0A9W4NPS5_9EURO Anhydro-N-acetylmuramic acid kinase OS=Penicillium salamii OX=1612424 GN=PSALAMII_LOCUS8614 PE=4 SV=1
MGSYAGNNAGNALDITVLGLNSGTSMDGIDCALCRFRQETPESPMHFELLKYGEIPLEPV
IKKRVMNMILHNKTSPSELSEVNVILGETFASAVHKFCEDYKVDINTIDVLGSHGQTIWL
LSMPEAGETRSALTMAEGTFLASRTGITSVTDFRVSDQAAGRQGAPLIAFFDALVLHHPT
KLRACQNIGGIANVCFVLPDSHGGVDECYDFDTGPGNVFIDAVVRHYTNGEREYDQDGEM
GARGTVDQELVDNFLTHPYFALEPPKTTGREVFRDTIAHDFIVKAEAKGLTPDDVVATIT
RVTAQAIVEHYQRYAPKDLEIAEIFMCGGGAYNPNIAAFIQKNYPNTRIMMLDEAGIPGG
AKEAITFAWQGMEAVVGRSIPVPTRVETRQEYVLGKVSPGKNYRNVLRQGMNFGAGRDHL
APVKELVNYIDGKVFNNKW
>tr|A0A9W9E6B7|A0A9W9E6B7_9HYPO Anhydro-N-acetylmuramic acid kinase domain-containing protein OS=Trichoderma breve OX=2034170 GN=T069G_05646 PE=3 SV=1
MGSIVDTATAGPALDLTVLGMNSGTSMDGVDCVLCRFRQEDPTQPVSLELLKYGETPLDP
AIKKRVMNMILHNSTSPEEIAEINVILGETFAKAALEFIKTNNIDKSSIDIIGSHGQTIW
HIPHPKDQVRTTLSMGEGAIIAARTGITTVTDFRVSEVAVGRQGAPLVAFFDALLLHHPT
KLRACQNIGGIANVCFIPPDTKGELNDGFFDFDTGPGNVYIDAAVRHYTGGAREYDKDGE
MGKRGKVDEGIVDEFISSHPYFQRSIPKTTGREDFRDTLALEIISKAEEKGLSPDDVVAT
ITRITAQSIVDHYKCFAPSQDIDEIFLCGGGAYNPNIVDFIQKCYPATRIYMLDAAGIPA
GAKEAITFAWQGMDAIVGRPVPVPDRVETRKEQILGKVSPGDNYRQLMYTAMQFGAGAKL
GSVRDLINVVDGKVMDNKW
>tr|A0A9W9HXM7|A0A9W9HXM7_9EURO Anhydro-N-acetylmuramic acid kinase OS=Penicillium canariense OX=189055 GN=N7482_007168 PE=4 SV=1
MGSISNGTTGHALDLTVLGLNSGTSMDGIDCALCRFRQETPESPMHFELLKYGEIPLEPV
IKKRVMNMILHNQTSPSELSEVNVILGETFASAVHQFCKDYEVDIGSIDVLGSHGQTIWL
LSMPEPGETRSALTMAEGSFLASRTGITSVTDFRVSDQAAGRQGAPLIAFFDALVLHHPT
KLRACQNIGGIANVCFIPPDNQGGVDECYDFDTGPGNVFIDAVVRHYTNGEREYDKDGEM
GARGTVDQELVDDFLRHPYFALEPPKTTGREVFRDTLAHDLIKKAEAKGLSPDDVVATIT
RVTAQAIVDHYRRYAPKGLEIAEIFMCGGGAYNPNITAFIQKHYPNTRIMMLDEAGIPAG
AKEAITFAWQGMEAVVGRSIPVPTRVETRQEYVLGKVSPGKNYRKVMRQGVLFGAGRDHL
SPVKELVNYVDGKVFNNKW
>tr|A0A9W9MAS8|A0A9W9MAS8_9EURO Uncharacterized protein OS=Penicillium cf. viridicatum OX=2972119 GN=N7449_006690 PE=4 SV=1
MASNSIYGNGYSLDITVLGLNSGTSMDGIDCALCRFRQETPESPMHFELLKYGEIPLEPV
IKKRVMNMILHNKTSPSELSEVNVILGETFASAVHQFCKDYDVDIKSIDVLGSHGQTIWL
LSMPEVGETRSALTMAEGTFLASRTGITSVTDFRVSDQAAGRQGAPLIAFFDALVLHHPT
KLRACQNIGGIANVCFVLPDSHGGVDACYDFDTGPGNVFIDAVVRHYTNGKREYDQDGEM
GARGTVDQDLVDDFLTHPYFALEPPKTTGREVFRDTIAHEFIVKAEAKGLKPDDVVATIT
RVTAQAIVDHYRRYAPKDLEIAEIFMCGGGAYNPNIAAFIQQNYPNTRIMMLDEAGIPGG
AKEAITFAWQGMEAVVGRSIPVPTRVETRQEYVLGKVSPGKNYRNVLRQGMLFGAGRDHL
PPVKEMINYVDGKAFDNKW
>tr|G0RSV3|G0RSV3_HYPJQ Predicted protein OS=Hypocrea jecorina (strain QM6a) OX=431241 GN=TRIREDRAFT_67642 PE=3 SV=1
MGSIVNPLVAGPALDLTVLGMNSGTSMDGVDCVLCRFRQQDPASPVSLELLKYGETPLNP
DVKKRVMNMILHNSTSPEEIAEINVILGETFAKAALDFIRTNNIDQSSIDIIGSHGQTIW
HIPHPKNQVRTTLSMGEGAIIAARTGITTVTDFRVSEVAVGRQGAPLVAFFDALLLHHPT
KLRACQNIGGIANVCFIPPDVEGGLSDGFFDFDTGPGNVYIDAAVRYYTDGAREYDKDGE
MGRRGTVDDELVDDFIASHPYFHRPIPKTTGREDFRDTLAFELIAKAEKKGLSPDDVVAT
LTRITAQSIVDHYKCFAPSQGIDEIFLCGGGAHNPNIVDFIQQSYPSTRIYMLDAAGIPA
GAKEAITFAWQGMDAIVGRPVPVPDRVETRREQILGKVSPGENYRELMYTAMRFGAGAKL
GPVRELVNIVNGEVMDNKW
>tr|U7Q0P4|U7Q0P4_SPOS1 Anhydro-N-acetylmuramic acid kinase OS=Sporothrix schenckii (strain ATCC 58251 / de Perez 2211183) OX=1391915 GN=HMPREF1624_03672 PE=4 SV=1
MSDSASATGGQPLDVKVLGMNSGTSMDGIDCALCHFRQETPESPMHFSLLKYGEVPLDAE
LKKRVLDIIKYDKTSASELSEVNVLLGEVFAAAAIQFCADNGVDLKKDVDAIGSHGQTIW
LASMPDEGVPRSALTMAEGTFMASRTGVTTVTDFRVSDQAAGRQGAPLIAFFDALLLHHP
GKLRACQNIGGIANVCFIPPSGPQDAYDFDTGPGNALIDGVVRHYTNGEQEYDKDGAMGK
RGTVNQGMVDRFQQRIPYFSWDPPKTTGREVFRDTLADDLVAEGASLGMSPDDVVATVTR
ITAQAIVDHWRRYAPTDRPVDEVFMCGGGAYNPNITDYMKEQFPHVKMFMLDDAGIPAGA
KEAVTFAWQGMEALVGRSIPVPDRVETRRPYVLGKVNPGENYRAAMRKGLLFGAGRDRLD
PVTSMINYVDGKVFDNKWE
>tr|A0A074W0N1|A0A074W0N1_9PEZI UPF0075 domain protein OS=Aureobasidium melanogenum CBS 110374 OX=1043003 GN=M437DRAFT_39930 PE=4 SV=1
MNGHTEHINGDRTALDLTVLGLNSGTSMDGIDCALCRFRQTSPDAPMHFELLKYGEIPLE
QKIKKRVMSMIYHNRTTPEELSEVNVLLGNTFADAVKEFCKEQDVSVDSIDVIGSHGQTI
WLLSMPEPGHTKSALTMAEGTFIAAQTGITTVTDFRVSDQAAGRQGAPLIAFFDALLLHH
PTKLRACQNIGGIANVCFIPPDNAGGVDKCFDFDTGPGNVFIDAVVRHYTGGKQEYDKDG
AMGKRGTVNQELANEFLEFKYFKLDPPKTTGREVFRDTLAHEMIEKAEKLGMSPDDVVAT
VTRITAQAIVDHYRRYAPSQEIDEIFMCGGGAYNPNITEYIQKNYPNTKIFMLDDAGVPA
GAKEAITFAWQAMEAIVGRSIPVPDRVETRQEYVLGKVNPGKNYRTVMKQGMMFGEGERL
PPVKEMVNYVNGKVFDNNWE
>tr|A0A074X9R8|A0A074X9R8_AURPU UPF0075 domain protein OS=Aureobasidium pullulans EXF-150 OX=1043002 GN=M438DRAFT_410002 PE=4 SV=1
MDGHREHINGDTTALDLTVLGLNSGTSMDGIDCALCRFRQTSAEAPMHFELLKYGEIPLE
QKIKKRVMNMILHNRTTPEELSEVNVLLGNTFASAVKEFCKEQDVSMDNIDVIGSHGQTI
WLLSMPEPGQTKSALTMAEGTFIAAQTGITTVTDFRVSDQAAGRQGAPLIAFFDALLLHH
PNKLRACQNIGGIANVCFIPPDHAGGVDKCFDFDTGPGNVFIDAVVRHYTNGKQEYDKDG
AMGKRGTVNQKLVDEFLEFKYFKLEPPKTTGREVFRDTMAHGLIERAEKLGMSQDDVVAT
VTRITAQAIVDHYRRYAPSQDIDEIFMCGGGAYNPNITDFIQKNYPNTKIFMLDDAGVPA
GAKEAVTFAWQAMEAVVGRSIPVPDRVETRQEYVLGKVSPGKNYRKVMKQGMAFGEGERL
PPVKEMINYVNGKVFDNNWA
>tr|A0A074YGY1|A0A074YGY1_AURSE Anhydro-N-acetylmuramic acid kinase OS=Aureobasidium subglaciale (strain EXF-2481) OX=1043005 GN=AUEXF2481DRAFT_215477 PE=4 SV=1
MNGNTEYINGDRTALDLTVLGLNSGTSMDGIDCALCRFRQTGPEAPVHFELLKYGEIPLE
QKIKKRVMNMILHNSTTPEELSEVNVLLGNTFASAVKDFCRDEDVPMADIDVIGSHGQTI
WLLSMPEAGQTKSALTMAEGTFIAAQTGITTVTDFRVSDQAAGRQGAPLIAFFDALLLHH
PTKLRACQNIGGIANVCFIPPDNAGGIDQCFDFDTGPGNVFIDAVVRHYTCGKQEYDKDG
AMGKRGTVNQDLIDEFLKFKYFKLDPPKTTGREVFRDTMAHDLIERAEKLGMSQDDVVAT
VTRITAQAIVDHYRRYAPSQDIDEIFMCGGGAYNPNITDFLQKSYPNTKIFMLDDAGVPA
GAKEAITFAWQAMEAVVGRSIPVPDRVETRQEYVLGKVAPGKNYRTVMKQGMMFGEGNRL
PPVKEMINYVNGKVFDNNWA
>tr|A0A0A1TDF4|A0A0A1TDF4_9HYPO Putative UPF0075 domain protein (AFU_orthologue AFUA_4G14600) OS=[Torrubiella] hemipterigena OX=1531966 GN=VHEMI04134 PE=4 SV=1
MNSNEYKSSPLDLVVLGLNSGTSMDGIDCALCRFRQESPESPMHFELLKYDEVALEPVIK
KRVMNMILHNTTTPEELSEVNVILGNEFAKAVADFTTKHDIPLSSIDVIGSHGQTIWLLS
MPEGDHVRSALTMAEGTFIASATGITTVTDFRVSDQAAGRQGAPLIGFFDSLVLHHPTKL
RACQNIGGIANVCFIPPDGADGKLNQQFFDFDTGPGNVFIDAAVRYFTSGEQEYDKDGAM
GKAGNVCQDMVNEFLSKFPYFSKPIPKTTGREVFRDTIAHDLIKQGLARGLKPNDIVATI
TRITADAIVSHYHRYMPTEYGPLAEIYMCGGGAKNPNITGHLQAAFPDTKIIMLDEGGIP
ADAKEAITFAWQGMEAIVGRSIPVPDRVETRQPYVLGKISPGANYRRVMRKGMDFGVGRE
NLPPVKELVNYVDGEVFRTG
>tr|A0A135LGR2|A0A135LGR2_PENPA Anhydro-N-acetylmuramic acid kinase OS=Penicillium patulum OX=5078 GN=PGRI_019980 PE=4 SV=1
MASNSVNGTTSHSLDITVLGLNSGTSMDGIDCALCRFRQETPESPMHFELLKYGEIPLEP
VIKKRVMDMIYFNKTSPSELSEVNVILGETFASAVHQFCKDYNVDIKSIDVLGSHGQTIW
LLSMPEPGETRSALTMAEGTFLASRTGITSVTDFRVSDQAAGRQGAPLIAFFDALVLHHP
TKLRACQNIGGIANVCFVLPDSHGGVDACYDFDTGPGNVFIDAVVRHYTNGKREYDQDGE
MGARGTVDQELVDDFLKHPYFALEPPKTTGREVFRDTLAHEFIVKAEAKGLKPDDVVASI
TRVTAQAIVDHYRRYAPEGLEIAEIFMCGGGAYNPNITAFIQSNYPNTRIMMLDEAGIPG
GAKEAITFAWQGMEAVVGRSIPVPTRVETRQEYVLGKVSPGKNYRNVMRQGMMFGAERDH
LPPVKEMINYIDGKPFDNKW
>tr|A0A1A7MR11|A0A1A7MR11_AURPU UPF0075 domain protein OS=Aureobasidium pullulans OX=5580 GN=D6C97_06083 PE=4 SV=1
MNGHREHINGDTTALDLTVLGLNSGTSMDGIDCALCRFRQTSPEAPMHFELLKYGEIPLE
QKIKKRVMNMILHNRTTPEELSEVNVLLGNTFASAVKEFCKEQDVSMDNIDVIGSHGQTI
WLLSMPEPGQTKSALTMAEGTFIAAQTGITTVTDFRVSDQAAGRQGAPLIAFFDALLLHH
PNKLRACQNIGGIANVCFIPPDHAGGVDKCFDFDTGPGNVFIDAVVRHYTNGKQEYDKDG
AMGKRGTVNQKLVDEFLEFKYFKLEPPKTTGREVFRDTMAHDLIERAEKLGMSQDDVVAT
VTRITAQAIVDHYRRYAPSQDIDEIFMCGGGAYNPNITDFIQKNYPNTKIFMLDDAGVPA
GAKEAVTFAWQAMEAVVGRSIPVPDRVETRQEYVLGKVSPGKNYRKVMKQGMAFGEGERL
PPVKEMINYVNGKVFDNNWA
>tr|A0A1E3BNT3|A0A1E3BNT3_ASPCR Anhydro-N-acetylmuramic acid kinase OS=Aspergillus cristatus OX=573508 GN=SI65_00223 PE=4 SV=1
MVSNMVNGTVGHSLDLTVLGLNSGTSMDGIDCALCHFRQETPESPMHFELLKYGEIPLEP
VIKKRVMNMILHNQTSPSELSEVNVILGETFASAVHQFCKDYHVDIDSIDVLGSHGQTIW
LLSMPESGETRSALTMAEGSFLASRTGITSVTDFRVSDQAAGRQGAPLIAFFDALVLHHP
TKLRACQNIGGIANVCFIPPDSQGGVNECYDFDTGPGNVFIDAVVRHYTNGEHEYDKDGE
MGARGTVDQELVDDFLRHPYFALDPPKTTGREVFRDTLAHDLITKAEAKGLSPDDVVATI
TRVTAQAIVDHYRRYAPKDLEIAEIFMCGGGAYNPNITAFIQKHYPNTRIMMLDDAGIPA
GAKEAITFAWQGMEAVVGRSIPVPTRVETRQEYVLGKVSPGKNYRKVLRQGMLFGAGRDH
LSPVKELVNYVDGKAFNNKW
>tr|A0A1J7IPL1|A0A1J7IPL1_9PEZI UPF0075-domain-containing protein OS=Coniochaeta ligniaria NRRL 30616 OX=1408157 GN=CONLIGDRAFT_633462 PE=4 SV=1
MAFTNGNHAAEAGKPLDLTVLGMNSGTSMDGIDCALCHFRQETPDSPMHFSLLKYGEAPL
DAKLKKRVLSIIKHDKTSASELSEVNVLLGETFAAAAIQFCEENGVDIKSLDAIGSHGQT
IWLASMPDEGIPKSALTMAEGAFIASRTGVTAVTDFRISDQAAGRQGAPLIAFFDALLLH
HPGKLRACQNIGGIANVCFIPPEGADQAYDFDTGPGNALIDAVVRHYTNGEREYDRDGEM
GKRGTINQAMVDRFIAKIPYFSWDPPKTTGREVFRDTLADDLIKEGAELGMSQDDVVATV
TRITSQAIVDHWRRYGPKDRDVDEVFMCGGGAYNPNITDYMKEQFPNTKMYMLDDAGIPG
GAKEAVTFAWQGMEAIVGRSIPVPDRVETRRPYVLGKVSPGENYRTVMTKGMLFGNGRAK
LDAVKEMVNYVDGKVFNNKW
>tr|A0A1L9UP47|A0A1L9UP47_ASPBC Anhydro-N-acetylmuramic acid kinase OS=Aspergillus brasiliensis (strain CBS 101740 / IMI 381727 / IBT 21946) OX=767769 GN=ASPBRDRAFT_149057 PE=4 SV=1
MTPDMVNGTGAPALDLTVLGLNSGTSMDGIDCALCHFRQETPESAMHFELLKYGEIPLEP
VIKKRVMNMILHNQTSPSELSEVNVILGETFASAVHQFCKDYDVDINSIDVLGSHGQTIW
LLSMPEPGETRSALTMAEGSFLASRTGITSVTDFRVSDQAAGRQGAPLIAFFDALVLHHP
TKLRACQNIGGIANVCFIPPDSHGGVDECYDFDTGPGNVFIDAVVRHYTNGEREYDKDGE
MGARGTVDQELVDDFLRHPYFALDPPKTTGREVFRDTIAHEFITKAEAKGLSPDDVVATV
TRVTAQAIVDHYRRYAPKDLEIAEIFMCGGGAYNPNITAFIQKAYPNTRIMMLDEAGIPA
GAKEAITFAWQGMEAVVGRSIPVPTRVETRQEYVLGKVSPGKNYRKVMRQGMLFGAGRDH
LSPVKELVNYVNGKVFNNKW
>tr|A0A1V6PVS8|A0A1V6PVS8_9EURO Anhydro-N-acetylmuramic acid kinase OS=Penicillium antarcticum OX=416450 GN=PENANT_c030G10452 PE=4 SV=1
MASNGIHRSANQALDITVLGLNSGTSMDGIDCALCRFCQETPESPMHFELLKYGEIPLEP
VIKKRVMNMILHNKTSPSELSEVNVILGETFASAVHQFCADYKVDINTIDVLGSHGQTIW
LLSMPEAGETRSALTMAEGTFLASRTGITSVTDFRVSDQAAGRQGAPLIAFFDALVLHHP
TKLRACQNIGGIANVCFVLPDTHGGVDACYDFDTGPGNVFIDAVVRHYTNGTREYDQDGE
MGARGTVDQELVDDFLTHPYFALEPPKTTGREVFRDTLAHDLIVKAEAKGLKPDDVVATI
TRVTAQAIVDHYRRYAPKDLEIAEIFMCGGGAYNPNIAAFIQENYPNTRILMLDEAGIPG
GAKEAITFAWQGMEAVVGRSIPVPTRVETRQEYVLGKVSPGKNYRNVLRQGMLFGAGRDH
LSPVKEMVNYVDGKVFDNKW
>tr|A0A1V6QIE5|A0A1V6QIE5_9EURO Anhydro-N-acetylmuramic acid kinase OS=Penicillium antarcticum OX=416450 GN=PENANT_c003G10657 PE=4 SV=1
MISNSANGTAGHALDLTVLGLNSGTSMDGIDCALCRFRQETPESPMQFELLKYGEIPLEP
VIKKRVMNMILHNQTSPSELSEVNVILGETFASAVHQFCKEFHIEIDSIDVLGSHGQTIW
LLSMPEPGETRSALTMAEGSFLASRTGITSVTDFRVSDQAAGRQGAPLIAFFDALVLHHP
TKLRACQNIGGIANVCFIPPDSHGGVDECYDFDTGPGNVFIDAVVRHYTNGEREYDRDGE
MGARGIVDQELVDDFLRHPYFALDPPKTTGREVFRDTLAHELITKAEAKGLCPDDVVATV
TRVTAQAIVDHYRRYAPKDLEIAEIFMCGGGAYNPNITAFIQKHYPTTRIMMLDDAGIPA
GAKEAITFAWQGMEAVVGRSIPVPTRVESRQEYVLGKVSPGRNYRKVLRQGMLFGTGRDN
LPPVKELVNYVDGKVFNNKW
>tr|A0A1V6RB75|A0A1V6RB75_9EURO Anhydro-N-acetylmuramic acid kinase OS=Penicillium solitum OX=60172 GN=PENSOL_c009G10101 PE=4 SV=1
MASSTTNGTAGHALDLTVLGLNSGTSMDGIDCALCRFRQETPESPMHFELLKYGEIPLEP
VIKKRIMNMILRNQTSPSELSEVNVILGETFASAVHQFCKEQNVDIESIDVLGSHGQTIW
LLSMPELGETRSALTMAEGSFLASRTGITSVTDFRVSDQAAGRQGAPLIAFFDALVLHHP
TKLRACQNIGGIANVCFIPPDTHGGVDECYDFDTGPGNVFIDAVVRHYTDGEHEYDKDGE
IGARGTVDQELVDEFLRHKYFALDPPKTTGREVFRDTLAHDLITKAESKGLSPDDVVATI
TRVTAQAIVDHYRRYAPKDLEIAEIFMCGGGAYNPNISAYIQKHYPNTRILMLDEAGIPA
GAKEAITFAWQGMEAVVGRSIPVPTRVETRQEYVLGKVSPGKNYRKVLQQGMQFGAGRDH
LSPVKELVNYVDGKVFNNKW
>tr|A0A1V6SID7|A0A1V6SID7_9EURO Anhydro-N-acetylmuramic acid kinase OS=Penicillium steckii OX=303698 GN=PENSTE_c050G07190 PE=4 SV=1
MGSITSNGTTGHSLDLTVLGLNSGTSMDGIDCALCHFRQETPDSPMNFELLKYGEIPLEQ
PIKKRIMNMILRNQTSPSELSEINVILGETFANAVHQFCKEYDVDIGSIDVLGSHGQTIW
LLSMPEPGETRSALTMAEGSFLASRTGITSVTDFRVSDQAAGRQGAPLIAFFDALVLHHP
TKLRACQNIGGIANVCFIPPDSQGGINECYDFDTGPGNVFIDAVVRHYTNGAREYDKDGE
MGARGIVDQELVDDFLKHKYFSLDPPKTTGREVFRDTLAHDFIVKAEAKNLSPDDVVATI
TRVTAQAIVDHYRRYAPSQEIAEIFMCGGGAYNPNITAYIQKHYPNTRILMLDDAGIPAG
AKEAITFAWQGMEAVVGRSIPVPTRVETRQEYVLGKVSPGKNYRKVLRQGMQFGAGFDHL
PPVKELINYVDGKVFDNKWE
>tr|A0A2T4BA34|A0A2T4BA34_9HYPO UPF0075-domain-containing protein OS=Trichoderma citrinoviride OX=58853 GN=BBK36DRAFT_1168809 PE=3 SV=1
MGSIVDTRVAGPPLDLTVLGMNSGTSMDGVDCVLCRFRQQDPASPVTLELLKYGETPLDP
DIKKRVLNMILHNSTSPEEIAEINVILGETFAKAALEFIKTNNIDQPSIDIVGSHGQTIW
HIPYPKDQQVRTTLSMGEGAIIAARTGITTVTDFRVSEVAVGRQGAPLVAFFDALLLHHP
TKLRACQNIGGIANVCFIPPDVGGGLNDGFFDFDTGPGNVYIDAAVRYYTDGAREYDKDG
EMGKRGTVDDELVDEFISSHPYFHRSIPKTSGREDFRDTLAFDLIAKAEQKGLSPDDVVA
TITRITAQSIVDHYKCFAPSQDIDEIFLCGGGAYNPNIVDFIQRSYPSTRIYMLDAAGIP
AGAKEAITFAWQGMDAIVGRPVPVPDRVETRREQILGKVSPGDNYRELMYKAMQFGAGAK
LGPVKDLTNIVDGQLMDNKW
>tr|A0A4S8TKY3|A0A4S8TKY3_AURPU UPF0075 domain protein OS=Aureobasidium pullulans OX=5580 GN=D6D03_08621 PE=4 SV=1
MDGHREHINGDTTALDLTVLGLNSGTSMDGIDCALCRFRQTSPEAPMHFELLKYGEIPLE
QKIKKRVMNMILHNRTTPEELSEVNVLLGNTFASAVKEFCKEQDVSMDNIDVIGSHGQTI
WLLSMPEPGQTKSALTMAEGTFIAAQTGITTVTDFRVSDQAAGRQGAPLIAFFDALLLHH
PNKLRACQNIGGIANVCFIPPDHAGGVDKCFDFDTGPGNVFIDAVVRHYTNGKQEYDKDG
AMGKRGTVNQKLVDDFLEFKYFKFEPPKTTGREVFRDTMAHELIGRAEKLGMSQDDVVAT
VTRITAQAIVDHYRRYAPSQDIDEIFMCGGGAYNPNITDFIQKNYPNTKIFMLDDAGVPA
GAKEAVTFAWQAMEAVVGRSIPVPDRVETRQEYVLGKVSPGKNYRKVMKQGMAFGEGERL
PPVKEMINYVNGKVFDNNWA
>tr|A0A4S8U8Y4|A0A4S8U8Y4_AURPU UPF0075 domain protein OS=Aureobasidium pullulans OX=5580 GN=D6C82_09453 PE=4 SV=1
MDGHREHINGDTTALDLTVLGLNSGTSMDGIDCALCRFRQTSPEAPMHFELLKYGEIPLE
QKIKKRVMNMILHNRTTPEELSEVNVLLGNTFASAVKEFCKEQDVSMDNIDVIGSHGQTI
WLLSMPEPGQTKSALTMAEGTFIAAQTGITTVTDFRVSDQAAGRQGAPLIAFFDALLLHH
PNKLRACQNIGGIANVCFIPPDHAGGVDKCFDFDTGPGNVFIDAVVRHYTNGKQEYDKDG
AMGKRGTVNQKLVDEFLEFKYFKLEPPKTTGREVFRDTMAHGLIERAEKLGMSQDDVVAT
VTRITAQAIVDHYRRYAPSQDIDEIFMCGGGAYNPNITDFIQKNYPNTKIFMLDDAGVPA
GAKEAVTFAWQAMEAVVGRSIPVPDRVETRQEYVLGKVSPGKNYRKVMKQGMAFGEGERL
PPVKEMINYVNGKVFDNNWA
>tr|A0A4S8VXT1|A0A4S8VXT1_AURPU UPF0075 domain protein OS=Aureobasidium pullulans OX=5580 GN=D6D24_04136 PE=4 SV=1
MDGHREHINGDTTALDLTVLGLNSGTSMDGIDCALCRFRQTSPEAPMHFELLKYGEIPLE
QKIKKRVMNMILHNRTTPEELSEVNVLLGNTFASAVKEFCKEQDVSMDNIDVIGSHGQTI
WLLSMPEPGQTKSALTMAEGTFIAAQTGITTVTDFRVSDQAAGRQGAPLIAFFDALLLHH
PNKLRACQNIGGIANVCFIPPDHAGGVDKCFDFDTGPGNVFIDAVVRHYTNGKQEYDKDG
AMGKRGTINQKLVDEFLEFKYFKLEPPKTTGREVFRDTMAHGLIERAEKLGMSQDDVVAT
VTRITAQAIVDHYRRYAPSQDIDEIFMCGGGAYNPNITDFIQKNYPNTKIFMLDDAGVPA
GAKEAVTFAWQAMEAVVGRSIPVPDRVETRQEYVLGKVSPGKNYRKVMKQGMAFGEGERL
PPVKEMINYVNGKVFDNNWA
>tr|A0A4S9ATN3|A0A4S9ATN3_AURPU UPF0075 domain protein OS=Aureobasidium pullulans OX=5580 GN=D6D18_08139 PE=4 SV=1
MDGHREHINGDTTALDLTVLGLNSGTSMDGIDCALCRFRQTSPEAPMHFELLKYGEIPLE
QKIKKRVMNMILHNRTTPEELSEVNVLLGNTFASAVKEFCKEQDVSMDNIDVIGSHGQTI
WLLSMPEPGQTKSALTMAEGTFVAAQTGITTVTDFRVSDQAAGRQGAPLIAFFDALLLHH
PNKLRACQNIGGIANVCFIPPDHAGGVDKCFDFDTGPGNVFIDAVVRHYTNGKQEYDKDG
AMGKRGTVNQKLVDEFLEFKYFKLEPPKTTGREVFRDTMAHDLIERAEKLGMSQDDVVAT
VTRITAQAIVDHYRRYAPSQDIDEIFMCGGGAYNPNITDFIQKNYPNTKIFMLDDAGVPA
GAKEAVTFAWQAMEAVVGRSIPVPDRVETRQEYVLGKVSPGKNYRKVMKQGMAFGEGERL
PPVKEMINYVNGKVFDNNWA
>tr|A0A4S9BEZ1|A0A4S9BEZ1_AURPU UPF0075 domain protein OS=Aureobasidium pullulans OX=5580 GN=D6D15_04100 PE=4 SV=1
MDGHREHINGDTTALDLTVLGLNSGTSMDGIDCALCRFRQTSPEAPMHFELLKYGEIPLE
QKIKKRVMNMILHNRTTPEELSEVNVLLGNTFASAVKEFCKEQDVFMDNIDVIGSHGQTI
WLLSMPEPGQTKSALTMAEGTFIAAQTGITTVTDFRVSDQAAGRQGAPLIAFFDALLLHH
PNKLRACQNIGGIANVCFIPPDHAGGVEKCFDFDTGPGNVFIDAVVRHYTNGKQEYDKDG
AMGKRGTVNQKLVDDFLEFKYFKFEPPKTTGREVFRDTMAHELIERAEKLGMSQDDVVAT
VTRITAQAIVDHYRRYAPSQDIDEIFMCGGGAYNPNITDFIQKNYPNTKIFMLDDAGVPA
GAKEAVTFAWQAMEAVVGRSIPVPDRVETRQEYVLGKVSPGKNYRKVMKQGMAFGEGERL
PPVKEMINYVNGKVFDNNWA
>tr|A0A4S9EK47|A0A4S9EK47_AURPU UPF0075 domain protein OS=Aureobasidium pullulans OX=5580 GN=D6D10_07531 PE=4 SV=1
MNGHREHINGDTTALDLTVLGLNSGTSMDGIDCALCRFRQTSPEAPMHFELLRYGEIPLE
QKIKKRVMNMILHNRTTPEELSEVNVLLGNTFASAVKEFCKEQDVSMDNIDVIGSHGQTI
WLLSMPEPGQTKSALTMAEGTFIAAQTGITTVTDFRVSDQAAGRQGAPLIAFFDALLLHH
PNKLRACQNIGGIANVCFIPPDHAGGVDKCFDFDTGPGNVFIDAVVRHYTNGKQEYDKDG
AMGKRGTVNQKLVDEFLEFKYFKLEPPKTTGREVFRDTMAHDLIERAEKLGMSQDDVVAT
VTRITAQAIVDHYRRYAPSQDIDEIFMCGGGAYNPNITDFIQKNYPNTKIFMLDDAGVPA
GAKEAVTFAWQAMEAVVGRSIPVPDRVETRQEYVLGKVSPGRNYRKVMKQGMAFGEGERL
PPVKEMINYVNGKVFDNNWA
>tr|A0A4S9FLQ7|A0A4S9FLQ7_AURPU UPF0075 domain protein OS=Aureobasidium pullulans OX=5580 GN=D6C80_05882 PE=4 SV=1
MDGHREHINGDTTALDLTVLGLNSGTSMDGIDCALCRFRQTSPEAPMHFELLKYGEIPLE
QKIKKRVMNMILHNRTTPEELSEVNVLLGNTFASAVKEFCKEQDVSMDNIDVIGSHGQTI
WLLSMPEPGQTKSALTMAEGTFIAAQTGITTVTDFRVSDQAAGRQGAPLIAFFDALLLHH
PNKLRACQNIGGIANVCFIPPDHAGGVDKCFDFDTGPGNVFIDAVVRHYTNGKQEYDKDG
AMGKRGTVNQKLVDDFLEFKYFKFEPPKTTGREVFRDTMAHELIERAEKLGMSQDDVVAT
VTRITAQAIVDHYRRYAPSQDIDEIFMCGGGAYNPNITDFIQKNYPNTKIFMLDDAGVPA
GAKEAVTFAWQAMEAVVGRSIPVPDRVETRQEYVLGKVSPGKNYRKVMKQGMAFGEGERL
PPVKEMINYVNGKVFDNNWA
>tr|A0A4S9FQR1|A0A4S9FQR1_AURPU UPF0075 domain protein OS=Aureobasidium pullulans OX=5580 GN=D6C76_07439 PE=4 SV=1
MDGHREHINGDTTALDLTVLGLNSGTSMDGIDCALCRFRQTSPEAPMHFELLKYGEIPLE
QKIKKRVMNMILHNRTTPEELSEVNVLLGNTFASAVKEFCKEQDVPMDNIDVIGSHGQTI
WLLSMPEPGQTKSALTMAEGTFIAAQTGITTVTDFRVSDQAAGRQGAPLIAFFDALLLHH
PNKLRACQNIGGIANVCFIPPDHAGGVDKCFDFDTGPGNVFIDAVVRHYTNGKQEYDKDG
AMGKRGTVNQKLVDEFLEFKYFKLEPPKTTGREVFRDTMAHDLIERAEKLGMSQDDVVAT
VTRITAQAIVDHYRRYAPSQDIDEIFMCGGGAYNPNITDFIQKNYPNTKIFMLDDAGVPA
GAKEAVTFAWQAMEAVVGRSIPVPDRVETRQEYVLGKVSPGKNYRKVMKQGMAFGEGERL
PPVKEMINYVNGKVFDNNWA
>tr|A0A4S9K8C8|A0A4S9K8C8_AURPU UPF0075 domain protein OS=Aureobasidium pullulans OX=5580 GN=D6D02_06146 PE=4 SV=1
MDGHREHINGDTTALDLTVLGLNSGTSMDGIDCALCRFRQTSPEAPMHFELLKYGEISLE
QKIKKRVMNMILHNRTTPEELSEVNVLLGNTFASAVKEFCKEQDVFMDNIDVIGSHGQTI
WLLSMPEPGQTKSALTMAEGTFIAAQTGITTVTDFRVSDQAAGRQGAPLIAFFDALLLHH
PNKLRACQNIGGIANVCFIPPDHAGGVDKCFDFDTGPGNVFIDAVVRHYTNGKQEYDKDG
AMGKRGTVNQKLVDEFLEFKYFKLEPPKTTGREVFRDTMAHDLIERAEELGMSQDDVVAT
VTRITAQAIVDHYRRYAPSQDIDEIFMCGGGAYNPNITDFIQKNYPNTKIFMLDDAGVPA
GAKEAVTFAWQAMEAVVGRSIPVPDRVETRQEYVLGKVSPGKNYRKVMKQGMAFGEGERL
PPVKEMINYVNGKVFDNNWA
>tr|A0A4S9KDZ5|A0A4S9KDZ5_AURPU UPF0075 domain protein OS=Aureobasidium pullulans OX=5580 GN=D6D00_09888 PE=4 SV=1
MNGHREYINGDTTALDLTVLGLNSGTSMDGIDCALCRFRQTSPEAPMHFELLKYGEIPLE
QKIKKRVMNMILHNRTTPEELSEVNVLLGNTFASAVKEFCKEQDVSMDNIDVIGSHGQTI
WLLSMPEPGQTKSALTMAEGTFIAAQTGITTVTDFRVSDQAAGRQGAPLIAFFDALLLHH
PNKLRACQNIGGIANVCFIPPDHAGGVDKCFDFDTGPGNVFIDAVVRHYTIGKQEYDKDG
AMGKRGTVNQKLVDEFLEFKYFKLEPPKTTGREVFRDTMAHDLIERAEKLGLSQDDVVAT
VTRITAQAIVDHYRRYAPSQDIDEIFMCGGGAYNPNITDFIQKNYPNTKIFMLDDAGVPA
GAKEAVTFAWQAMEAVVGRSIPVPDRVETRQEYVLGKVSPGKNYRKVMKQGMAFGEGERL
PPVKEMINYVNGKVFDNNWA
>tr|A0A4S9LIR7|A0A4S9LIR7_AURPU UPF0075 domain protein OS=Aureobasidium pullulans OX=5580 GN=D6D01_03748 PE=4 SV=1
MNGHREYINGDTTALDLTVLGLNSGTSMDGIDCALCRFRQTSPEAPMHFELLKYGEIPLE
QKIKKRVMNMILHNRTTPEELSEVNVLLGNTFASAVKEFCKEQDVPMDDIDVIGSHGQTI
WLLSMPEPGQTKSALTMAEGTFIAAQTGITTVTDFRVSDQAAGRQGAPLIAFFDALLLHH
PNKLRACQNIGGIANVCFIPPDHAGGVDKCFDFDTGPGNVFIDAVVRHYTNGKQEYDKDG
AMGKRGTVNQELVDEFLEFKYFKLEPPKTTGREVFRDTMAHDLIERAEKLGMSQDDVVAT
VTRITAQAIVDHYRRYAPSQDIDEIFMCGGGAYNPNITDFLQKNYPDTRIFMLDDAGVPA
GAKEAVTFAWQAMEAVVGRSIPVPDRVETRQEYVLGKVSPGKNYRKVMKQGMAFGEGERL
PPVKEMINYVNGKVFDNNWA
>tr|A0A4S9S3W7|A0A4S9S3W7_AURPU UPF0075 domain protein OS=Aureobasidium pullulans OX=5580 GN=D6C95_03386 PE=4 SV=1
MNGHREYINGDTTALDLTVLGLNSGTSMDGIDCALCRFRQTSPEAPMHFELLKYGEIPLE
QKIKKRVMNMILHNRTTPEELSEVNVLLGNTFASAVKEFCKEQDVSMDNIDVIGSHGQTI
WLLSMPEPGQTKSALTMAEGTFIAAQTGITTVTDFRVSDQAAGRQGAPLIAFFDALLLHH
PNKLRACQNIGGIANVCFIPPDHAGGVDKCFDFDTGPGNVFIDAVVRHYTNGKQEYDKDG
AMGKRGTVNQKLVDEFLEFKYFKLEPPKTTGREVFRDTMAHGLIERAEKLGMSQDDVVAT
VTRITAQAIVDHYRCYAPSQDIDEIFMCGGGAYNPNITDFIQKNYPNTKIFMLDDAGVPA
GAKEAVTFAWQAMEAVVGRSIPVPDRVETRQEYVLGKVSPGKNYRKVMKQGMAFGEGERL
PPVKEMINYVNGKVFDNNWA
>tr|A0A4S9TZ45|A0A4S9TZ45_AURPU UPF0075 domain protein OS=Aureobasidium pullulans OX=5580 GN=D6C89_01404 PE=4 SV=1
MDGHREHINGDTTALDLTVLGLNSGTSMDGIDCALCRFRQTSPEAPMHFELLKYGEIPLE
QKIKKRVMNMILHNRTTPEELSEVNVLLGNTFASAVKEFCKEQDVSMDNIDVIGSHGQTI
WLLSMPEPGQTKSALTMAEGTFIAAQTGITTVTDFRVSDQAAGRQGAPLIAFFDALLLHH
PNKLRACQNIGGIANVCFIPPDHAGGVEKCFDFDTGPGNVFIDAVVRHYTNGKQEYDKDG
AMGKRGTVNQKLVDDFLEFKYFKFEPPKTTGREVFRDTMAHELIERAEKLGMSQDDVVAT
VTRITAQAIVDHYRRYAPSQDIDEIFMCGGGAYNPNITDFIQKNYPNTKIFMLDDAGVPA
GAKEAVTFAWQAMEAVVGRSIPVPDRVETRQEYVLGKVSPGKNYRKVMKQGMAFGEGERL
PPVKEMINYVNGKVFDNNWA
>tr|A0A4S9XRM2|A0A4S9XRM2_AURPU UPF0075 domain protein OS=Aureobasidium pullulans OX=5580 GN=D6C84_07112 PE=4 SV=1
MDGHREHINGDTTALDLTVLGLNSGTSMDGIDCALCRFRQTSPEAPMHFELLKYGEIPLE
QKIKKRVMNMILHNRTTPEELSEVNVLLGNTFASAVKEFCKEQDVSMDNIDVIGSHGQTI
WLLSMPEPGQTKSALTMAEGTFIAAQTGITTVTDFRVSDQAAGRQGAPLIAFFDALLLHH
PNKLRACQNIGGIANVCFIPPDHAGGVDKCFDFDTGPGNVFIDAVVRHYTNGKQEYDKDG
AMGKRGTVNQNLVDDFLEFKYFKFEPPKTTGREVFRDTMAHELIERAEKLGMSQDDVVAT
VTRITAQAIVDHYRRYAPSQDIDEIFMCGGGAYNPNITDFIQKNYPNTKIFMLDDAGVPA
GAKEAVTFAWQAMEAVVGRSIPVPDRVETRQEYVLGKVSPGKNYRKVMKQGMAFGEGERL
PPVKEMINYVNGKVFDNNWA
>tr|A0A4T0B9N5|A0A4T0B9N5_AURPU UPF0075 domain protein OS=Aureobasidium pullulans OX=5580 GN=D6C78_09348 PE=4 SV=1
MDGHREHINGDTTALDLTVLGLNSGTSMDGIDCALCRFRQTSPEAPMHFELLKYGEISLE
QKIKKRVMNMILHNRTTPEELSEVNVLLGNTFASAVKEFCKEQDVFMDNIDVIGSHGQTI
WLLSMPEPGQTKSALTMAEGTFIAAQTGITTVTDFRVSDQAAGRQGAPLIAFFDALLLHH
PNKLRACQNIGGIANVCFIPPDHAGGVDKCFDFDTGPGNVFIDAVVRHYTNGKQEYDKDG
AMGKRGTVNQKLVDEFLEFKYFKLEPPKTTGREVFRDTMAHDLIERAEKLGMSQDDVVAT
VTRITAQAIVDHYRRYAPSQDIDEIFMCGGGAYNPNITDFIQKNYPNTKIFMLDDAGVPA
GAKEAVTFAWQAMEAVVGRSIPVPDRVETRQEYVLGKVSPGKNYRKVMKQGMAFGEGERL
PPVKEMINYVNGKVFDNNWA
>tr|A0A4T0CYQ8|A0A4T0CYQ8_AURPU UPF0075 domain protein OS=Aureobasidium pullulans OX=5580 GN=D6C79_02141 PE=4 SV=1
MDGHREHINGDTTALDLTVLGLNSGTSMDGIDCALCRFRQTSPEAPMHFELLKYGEIPLE
QKIKKRVMNMILHNRTTPEELSEVNVLLGNTFASAVKEFCKEQDVFMDNIDVIGSHGQTI
WLLSMPEPGQTKSALTMAEGTFIAAQTGITTVTDFRVSDQAAGRQGAPLIAFFDALLLHH
PNKLRACQNIGGIANVCFIPPDHAGGVDKCFDFDTGPGNVFIDAVVRHYTNGKQEYDKDG
AMGKRGTVNQKLVDEFLEFKYFKLEPPKTTGREVFRDTMAHGLIERAEKLGMSQDDVVAT
VTRITAQAIVDHYRRYAPSQDIDEIFMCGGGAYNPNITDFIQKNYPNTKIFMLDDAGVPA
GAKEAVTFAWQAMEAVVGRSIPVPDRVETRQEYVLGKVSPGKNYRKVMKQGMAFGEGERL
PPVKEMINYVNGKVFDNNWA
>tr|A0A4V4I0W3|A0A4V4I0W3_AURPU UPF0075 domain protein OS=Aureobasidium pullulans OX=5580 GN=D6D28_02679 PE=4 SV=1
MDGHREHINGDTTALDLTVLGLNSGTSMDGIDCALCRFRQTSPEAPMHFELLKYGEIPLE
QKIKKRVMNMILHNRTTPEELSEVNVLLGNTFASAVKEFCKEQDVSMDNIDVIGSHGQTI
WLLSMPEPGQTKSALTMAEGTFIAAQTGITTVTDFRVSDQAAGRQGAPLIAFFDALLLHH
PNKLRACQNIGGIANVCFIPPDHAGGVDKCFDFDTGPGNVFIDAVVRHYTNGKQEYDKDG
AMGKRGTVNQKLVDEFLEFKYFKLEPPKTTGREVFRDTMAHGLIERAEKLGVSQDDVVAT
VTRITAQAIVDHYRRYAPSQDIDEIFMCGGGAYNPNITDFIQKNYPNTKIFMLDDAGVPA
GAKEAVTFAWQAMEAVVGRSIPVPDRVETRQEYVLGKVSPGKNYRKVMKQGMAFGEGERL
PPVKEMINYVNGKVFDNNWA
>tr|A0A4V4IBW6|A0A4V4IBW6_AURPU UPF0075 domain protein OS=Aureobasidium pullulans OX=5580 GN=D6D23_08270 PE=4 SV=1
MDGHREHINGDTTALDLTVLGLNSGTSMDGIDCALCRFRQTSPEAPMHFELLKYGEIPLE
QKIKKRVMNMILHNRTTPEELSEVNVLLGNTFASAVKEFCKEQDVSMDNIDVIGSHGQTI
WLLSMPEPGQTKSALTMAEGTFIAAQTGITTVTDFRVSDQAAGRQGAPLIAFFDALLLHH
PNKLRACQNIGGIANVCFIPPDHAGGVEKCFDFDTGPGNVFIDAVVRHYTNGKQEYDKDG
AMGKRGTVNQKLVDDFLEFKYFKFEPPKTTGREVFRDTMAHELIERAEKLGMSQDDVVAT
VTRITAQAIVDHYRRYAPSQDIDEIFMCGGGAYNPNITDFIQKNYPNTKILMLDDAGVPA
GAKEAVTFAWQAMEAVVGRSIPVPDRVETRQEYVLGKVSPGKNYRKVMKQGMAFGEGERL
PPVKEMINYVNGKVFDNNWA
>tr|A0A4V4K6S6|A0A4V4K6S6_AURPU UPF0075 domain protein OS=Aureobasidium pullulans OX=5580 GN=D6C77_04352 PE=4 SV=1
MDGHREHINGDTTALDLTVLGLNSGTSMDGIDCALCRFRQTSPEAPMHFELLKYGEIPLE
QKIKKRVMNMILHNRTTPEELSEVNVLLGNTFASAVKEFCKEQDVSMDNIDVIGSHGQTI
WLLSMPEPGQTKSALTMAEGTFIAAQTGITTVTDFRVSDQAAGRQGAPLIAFFDALLLHH
PNKLRACQNIGGIANVCFIPPDHAGGVDKCFDFDTGPGNVFIDAVVRHYTNGKQEYDKDG
AMGKRGTVNQKLVDEFLEFKYFKLEPPKTTGREVFRDTMAHDLIERAEKLGMSQDDVVAT
VTRITAQAIVDHYRRYAPSQDIDEIFMCGGGAYNPNITDFIQKNYPNTKIFMLDDAGVPA
GAKEAVTFAWQAMEAVVGRSIPVPDRVETRQEYVLGKVSPGKNYRKVMKQGMAFGEGERL
PPVKEMINYVNGKVFDNNWA
>tr|A0A4V4KPG4|A0A4V4KPG4_AURPU UPF0075 domain protein OS=Aureobasidium pullulans OX=5580 GN=D6C90_06427 PE=4 SV=1
MNGHREHINGDTTALDLTVLGLNSGTSMDGIDCALCRFRQTSPEAPMHFELLKYGEIPLE
QKIKKRVMNMILHNRTTPEELSEVNVLLGNTFASAVKEFCKEQDVSMDNIDVIGSHGQTI
WLLSMPEPGQTKSALTMAEGTFIAAQTGITTVTDFRVSDQAAGRQGAPLIAFFDALLLHH
PNKLRACQNIGGIANVCFIPPDHAGGVDKCFDFDTGPGNVFIDAVVRHYTNGKQEYDKDG
AMGKRGTVNQKLVDDFLEFKYFKFEPPKTTGREVFRDTMAHELIERAEKLGMSQDDVVAT
VTRITAQAIVDHYRRYAPSQDIDEIFMCGGGAYNPNITDFIQKNYPNTKIFMLDDAGVSA
GAKEAVTFAWQAMEAVVGRSIPVPDRVETRQEYVLGKVSPGKNYRKVMKQGMAFGEGERL
PPVKEMINYVNGKVFDNNWA
>tr|A0A8H4SDQ9|A0A8H4SDQ9_9EURO Uncharacterized protein OS=Penicillium sp. str. #12 OX=2720512 GN=HAV15_009322 PE=4 SV=1
MASSTTNGTAGHALDLTVLGLNSGTSMDGIDCALCRFRQETPESPMHFELLKYGEIPLEP
VIKKRIMNMILRNQTSPSELSEVNVILGETFASAVHQFCKEQNVDIESIDVLGSHGQTIW
LLSMPELGETRSALTMAEGSFLASRTGITSVTDFRVSDQAAGRQGAPLIAFFDALVLHHP
TKLRACQNIGGIANVCFIPPDTHGGVDECYDFDTGPGNVFIDAVVRHYTDGEHEYDKDGE
IGARGTVDQELVDEFLRHKYFALDPPKTTGREVFRDTLAHDLITKAESKGLSPDDVVATI
TRVTAQAIVDHYRRYAPKDLEIAEIFMCGGGAYNPNISAYIQKHYPNTRILMLDEAGIPA
GAKEAITFAWQGMEAVVGRSIPVPTRVETRQEYVLGKVSPGKNYRKVLQQGMQFGAGRDH
LSPVKELVNYVDGKVFNNKW
>tr|A0A9N8JJ15|A0A9N8JJ15_9PEZI Uncharacterized protein OS=Aureobasidium vineae OX=2773715 GN=AWRI4619_LOCUS4157 PE=4 SV=1
MNGHTEHINGDATALDLTVLGLNSGTSMDGIDCALCRFRQTSPEAPMHFELLKYGEIPLE
QKIKKRVMNMIYHNRTTPEELSEVNVLLGNTFADAVKEFCKEQDVFINSIDVIGSHGQTI
WLLSMPEAGQTKSALTMAEGTFIAAQTGITTVTDFRVSDQAAGRQGAPLIAFFDALLLHH
PTKLRACQNIGGIANVCFIPPDNAGGIDQCFDFDTGPGNVFIDAVVRHYTNGKQEYDKDG
AMGKRGTVNQELVDEFLMFKYFKLDPPKTTGREVFRDAVAHELIEKAEKLGMSQDDVVAT
VTRITAQAIVDHYRRYAPSQDIDEIFMCGGGAYNPNITAYIQKSYPNTKIFMLDDAGVPA
GAKEAITFAWQAMEAVVGRSIPVPDRVETRQEYVLGKVAPGKNYRTVMKQGMMFGDGERL
PPVKEMVNYVNGNLFDNKWE
>tr|A0A9N8K2Y8|A0A9N8K2Y8_9PEZI Uncharacterized protein OS=Aureobasidium mustum OX=2773714 GN=AWRI4233_LOCUS8462 PE=4 SV=1
MNGHTEQMNGERTALDLTVLGLNSGTSMDGIDCALCRFRQTSPEAPMHFELLKYGEIPLE
QKIKKRVMNMIYHNRTTPEELSEVNVLLGNTFADAVKEFCKEQDVSINSIDVIGSHGQTI
WLLSMPELGQTKSALTMAEGTFIAAQTGITTVTDFRVSDQAAGRQGAPLIAFFDALLLHH
PKKLRACQNIGGIANVCFIPPDHAGGIDKCFDFDTGPGNVFIDAVVRYYTGGKQEYDKDG
AMGKRGTVNHKLVDEFLEFKYFKLDPPKTTGREVFRDTLAHELIEKAEKLGMSPDDVVAT
VTRITAQAIVDHYRRYAPSQDIDELFMCGGGAYNPNITEYIQKNYPRTKIFMLDDAGVPA
GAKEAITFAWQAMEAVVGRSIPVPDRVETRQEYVLGKVAPGKNYRTVMKQGMLFGEGERL
PPVKEMVNYVNGKVFDNNWE
>tr|A0A9N8KD96|A0A9N8KD96_9PEZI Uncharacterized protein OS=Aureobasidium uvarum OX=2773716 GN=AWRI4620_LOCUS3909 PE=4 SV=1
MNGHTEHINGDATALDLTVLGLNSGTSMDGIDCALCRFRQTSPEAPMHFELLKYGEIPLE
QKIKKRVMNMIYHNRTTPEELSEVNVLLGNTFADAVKEFCKEQDVAMNSIDVIGSHGQTI
WLLSMPEAGQTKSALTMAEGTFIAAQTGITTVTDFRVSDQAAGRQGAPLIAFFDALLLHH
PTKLRACQNIGGIANVCFIPPDNAGGIDQCFDFDTGPGNVFIDAVVRHYTNGKQEYDKDG
AMGKRGTVNQELVDEFLTFKYFKLDPPKTTGREVFRDTMAHELIEKAEKLGMSQDDVVAT
VTRITAQAIVDHYRRYAPSQDIDEIFMCGGGAYNPNITAYIQKNYPKTKIFMLDDAGVPA
GAKEAITFAWQAMEAVVGRSIPVPDRVETRQEYVLGKVAPGKNYRTVMKQGMMFGEGERL
PPVKEMVNYVNGKVFDNNWE
>tr|A0A9P8EFH0|A0A9P8EFH0_9PEZI UPF0075 domain protein (Fragment) OS=Aureobasidium melanogenum OX=46634 GN=KCU76_g8758 PE=4 SV=1
MNGHTEHINGDRTALDLTVLGLNSGTSMDGIDCALCRFRQTSPDAPMHFELLKYGEIPLE
QKIKKRVMNIIYHNRTTPEELSEVNVLLGNTFADAVKEFCKEQDVAISSIDVIGSHGQTI
WLLSMPEPGHTKSALTMAEGTFIAAQTGITTVTDFRVSDQAAGRQGAPLIAFFDALLLHH
PTKLRACQNIGGIANVCFIPPDNAGGVDKCFDFDTGPGNVFIDAVVRHYTGGKQEYDKDG
AMGKRGTVNQELVNEFLEFKYFKLDPPKTTGREVFRDTLAHEMIEKAEKLGMSPDDVVAT
VTRITAQAIVDHYRRYAPSQEIDEIFMCGGGAYNPNITEYIQKNYPNTKIFMLDDAGVPA
GAKEAITFAWQAMEAVVGRSIPVPDRVETRQEYVLGKVNPGKNYRTVMKRGMMFGEGERL
PPVKEMVNYVNGKVFDNNWE
>tr|A0A9P8EGC3|A0A9P8EGC3_9PEZI UPF0075 domain protein (Fragment) OS=Aureobasidium melanogenum OX=46634 GN=KCU76_g8209 PE=4 SV=1
MNGHTEHINGDRTALDLTVLGLNSGTSMDGIDCALCRFRQTSPEAPMHFELLKYGEIPLE
QTIKKRVMDMIYHNRTTPEELSEVNVLLGNTFADAVKEFCKEQDVAINSIDVIGSHGQTI
WLLSMPEPGHTKSALTMAEGTFIAAQTGITTVTDFRVSDQAAGRQGAPLIAFFDALLLHH
PKKLRACQNIGGIANVCFIPPDNAGGIDKCFDFDTGPGNVFIDAVVRHYTGGKQEYDKDG
AMGKRGTVNQEMVDEFLKFKYFKLDPPKTTGREVFRDTLAHEMIEKAEKLGMSPDDVVAT
VTRITAQAIVDHYRRYAPSQEIDEIFMCGGGAYNPNITEFIQKNYPNTKIFMLDDAGVPA
GAKEAITFAWQAMEAVVGRSIPVPDRVETRQEYVLGKVNPGKNYRTVMKQGMMFGEGERL
LPVKEMVNYVNGKVFDNNWE
>tr|A0A9P8GCB5|A0A9P8GCB5_9PEZI UPF0075 domain protein (Fragment) OS=Aureobasidium melanogenum OX=46634 GN=KCV03_g7268 PE=4 SV=1
MSGHTEHINGDRTALDLTVLGLNSGTSMDGIDCALCRFRQTSPEAPMHFELLKYGEIPLE
QTIKKRVMDMIYHNRTTPEELSEVNVLLGNTFADAVKEFCKEQDVAINTIDVIGSHGQTI
WLLSMPEPGHTKSALTMAEGTFIAAQTGITTVTDFRVSDQAAGRQGAPLIAFFDALLLHH
PKKLRACQNIGGIANVCFIPPDNAGGIDKCFDFDTGPGNVFIDAVVRHYTGGKQEYDKDG
AMGKRGTVNQEMVDEFLKFKYFKLDPPKTTGREVFRDTLAHEMIEKAEKLGMSPDDVVAT
VTRITAQAIVDHYRRYAPSQEIDEIFMCGGGAYNPNITEFIQKNYPNTKIFMLDDAGVPA
GAKEAITFAWQAMEAVVGRSIPVPDRVETRQEYVLGKVNPGKNYRTVMKQGMMFGEGERL
PPVKEMVNYINGKVFDNNWE
>tr|A0A9W5YZ58|A0A9W5YZ58_9EURO Anhydro-N-acetylmuramic acid kinase OS=Aspergillus brasiliensis OX=319629 GN=AbraCBS73388_000824 PE=4 SV=1
MISDMVNGTGAPALDLTVLGLNSGTSMDGIDCALCHFRQETPESAMHFELLKYGEIPLEP
VIKKRVMNMILHNQTSPSELSEVNVILGETFASAVHQFCKDYDVDINSIDVLGSHGQTIW
LLSMPEPGETRSALTMAEGSFLASRTGITSVTDFRVSDQAAGRQGAPLIAFFDALVLHHP
TKLRACQNIGGIANVCFIPPDSHGGVDECYDFDTGPGNVFIDAVVRHYTNGEREYDKDGE
MGARGTVDQELVDDFLRHPYFALDPPKTTGREVFRDTIAHDFITKAEAKGLSPDDVVATV
TRVTAQAIVDHYRRYAPKDLEIAEIFMCGGGAYNPNITAFIQKAYPNTRIMMLDEAGIPA
GAKEAITFAWQGMEAVVGRSIPVPTRVETRQEYVLGKVSPGKNYRKVMRKGMLFGAGRDH
LSPVKELVNYVNGKVFNNKW
>tr|A0A9W9GSY1|A0A9W9GSY1_9EURO Anhydro-N-acetylmuramic acid kinase OS=Penicillium bovifimosum OX=126998 GN=N7515_005548 PE=4 SV=1
MGSTSVDGTNSRALDITVLGLNSGTSMDGIDCALCRFRQETPESPMHFELLKYGEIPLEP
VIKKRVMNMILHNKTSPSELSEVNVILGETFASAVHQFCKDYKVDIKSIDVIGSHGQTIW
LLSMPEPGQTRSALTMAEGTFLASRTGITSVTDFRVSDQAAGRQGAPLIAFFDALVLHHP
TKLRACQNIGGIANVCFVLPDTHGGVDACYDFDTGPGNVFIDAVVRHYTDGKREFDQDGQ
MGARGTVDQELVDDFLSHPYFALEPPKTTGREVFRDTLAHDFIIKAEAKGLSPDDVVASI
TRVTAQAIVDHYRRYAPKGLEIAEIFMCGGGAHNPNITAFIQKNYPNTRIMLLDEAGIPG
AAKEAITFAWQGMEAVVGRSIPVPTRVETRREYVLGKVSPGENYRNVLRQGMMFGAGRDH
LAPVKELVNYVNGKVFDNKW
>tr|A0A9W9H6B5|A0A9W9H6B5_9EURO Uncharacterized protein OS=Penicillium atrosanguineum OX=1132637 GN=N7448_002853 PE=4 SV=1
MASSTTNGTAGHALDLTVLGLNSGTSMDGIDCALCRFRQETPDSPMHFELLKYGEIPLEP
VIKKRIMNMILRNHTSPSELSEVNVILGETFASAVHQFCKDQNVDIESIDVLGSHGQTIW
LLSMPEPGETRSALTMAEGSFLASRTGITSVTDFRVSDQAAGRQGAPLIAFFDALVLHHP
TKLRACQNIGGIANVCFIPPDTHGGVNECYDFDTGPGNVFIDAVVRHYTDGKREYDKDGE
MGARGTVDQELVDEFLRHKYFALDPPKTTGREVFRDTLAHDLIAEAEAKGLSPDDVVATI
TRVTAQAIVDHYRRYAPKNLEIAEIFMCGGGAYNPNITAYIQKHYPNTRILMLDDAGIPA
GAKEAITFAWQGMEAVVGRSIPVPTRVETRQEYVLGKVSPGKNYRKVLRRGMQFGAGRDH
LSPVKELVNYVDGKVFNNKW
>tr|A0A9W9J3S4|A0A9W9J3S4_9EURO Anhydro-N-acetylmuramic acid kinase OS=Penicillium cf. griseofulvum OX=2972120 GN=N7472_008467 PE=4 SV=1
MVSNSVNGNTSHSLDITVLGLNSGTSMDGIDCALCRFRQETPESPMHFELLKYGEIPLEP
VIKKRVMDMIYFNKTSPSELSEVNVILGETFASAVHQFCKDHNVDIKSIDVLGSHGQTIW
LLSMPEPGETRSALTMAEGTFLASRTGITSVTDFRVSDQAAGRQGAPLIAFFDALVLHHP
TKLRSCQNIGGIANVCFVLPDSHGGVDACYDFDTGPGNVFIDAVVRHYTDGKREYDRDGE
MGARGTVDQGLVDDFLKHPYFALEPPKTTGREVFRDTLAHDFIVKAEAKGLKPDDVVASI
TRVTAQAIVDHYRRYAPKDLEIAEIFMCGGGAYNPNITAFIQSNYPNTRIMMLDEAGIPG
GAKEAITFAWQGMEAVVGRSIPVPTRVETRQEYVLGKVSPGKNYRNVMRQGMMFGAGRDH
LPPVKELINYIDGKAFDNKW
>tr|A0A9W9LZY7|A0A9W9LZY7_9EURO Uncharacterized protein OS=Penicillium capsulatum OX=69766 GN=N7492_001526 PE=4 SV=1
MGSTVVNGATGHALDLTVLGLNSGTSMDGIDCALCRFRQETPESPMHFELLKYGEIPLEP
VIKKRVMNMILHNQTSPSELSEVNVILGETFASAVHQFCKDYNVNIDSIDALGSHGQTIW
LLSMPEPGETRSALTMAEGSFLASRTNITSVTDFRVSDQAAGRQGAPLIAFFDALLLHHP
TKLRACQNIGGIANVCFIPPDTHGGVNECYDFDTGPGNVFIDAVVRHYTNGEKEYDKDGE
MGARGTVDQELVDDFLRHKYFALDPPKTTGREVFRDTLAHDFIVKAEAKGLSPDDVVATI
TRVTAQAIVDHYRRYAPEGLEIAEIFMCGGGAYNPNITSFIQKHYPNTRIMMLDEAGIPG
GAKEAITFAWQGMEAVVGRSIPVPTRVETRQEYVLGKVSPGKNYRKVMRHGALFGAGRDH
LSPVKEMVNYVDGKVFNNKW
>tr|A0A9W9Q7Z4|A0A9W9Q7Z4_PENBR Uncharacterized protein OS=Penicillium brevicompactum OX=5074 GN=N7452_008344 PE=4 SV=1
MGSYAGNDSTGNALDITVLGLNSGTSMDGIDCALCRFRQETPESPMHFELLKYGEIPLEP
VIKKRVMNMILHNKTSPSELSEVNVILGETFASAVHKFCEDYKVDINSIDVLGSHGQTIW
LLSMPEAGETRSALTMAEGTFLASRTGITSVTDFRVSDQAAGRQGAPLIAFFDALVLHHP
TKLRACQNIGGIANVCFVLPDSHGGVDECYDFDTGPGNVFIDAVVRHYTKGEREYDEDGV
MGARGTVDQELVDEFLTHSYFALEPPKTTGREVFRDTLAHDLIIKAEAKGLKPDDVVATI
TRVTAQAIVDHYRRYAPKGLEIEEIFMCGGGAYNPNITAFIQKNYPNTRIMMLDEAGIPG
GAKEAITFAWQGMEAVVGRSIPVPTRVETRQEYVLGKVSPGKNYRNVLRQGMNFGAGRDH
LAPVKELVNYIDGKVFNNKW
>tr|A0A9W9QEY9|A0A9W9QEY9_PENBR Uncharacterized protein OS=Penicillium brevicompactum OX=5074 GN=N7452_007238 PE=4 SV=1
MASSTTNGTAGHALDLTVLGLNSGTSMDGIDCALCRFRQETPESPMHFELLKYGEIPLEP
VIKKRIMNMILRNQTSPSELSEVNVILGETFASAVHQFCKEQNVDIESIDVLGSHGQTIW
LLSMPEQGETRSALTMAEGSFLASRTGITSVTDFRVSDQAAGRQGAPLIAFFDALVLHHP
IKLRACQNIGGIANVCFIPPDTHGGVDECYDFDTGPGNVFIDAVVRYYTNGEQEYDKDGE
MGARGIVDQELVDEFLCHKYFALDPPKTTGREVFRDTLAHDLIIKAESKGLSPDDVVATI
TRVTAQAIVDHYRRYAPKDLEIAEIFMCGGGAYNPNISGYIQKHYPNTRILMLDEAGIPA
GAKEAITFAWQGMEAVVGRSIPVPTRVETRQEYVLGKVSPGKNYRKVLQQGMQFGAGRDH
LSPVKELVNYVDGKVFNNKW
>tr|A0A9W9QVU0|A0A9W9QVU0_PENBR Uncharacterized protein OS=Penicillium brevicompactum OX=5074 GN=N7541_009063 PE=4 SV=1
MGSYAGNDSTGNALDITVLGLNSGTSMDGIDCALCRFRQETPESPMHFELLKYGEIPLEP
VIKKRVMNMILHNKTSPSELSEVNVILGETFASAVHKFCEDYKVDINSIDVLGSHGQTIW
LLSMPEAGETRSALTMAEGTFLASRTGITSVTDFRVSDQAAGRQGAPLIAFFDALVLHHP
TKLRACQNIGGIANVCFVLPDSHGGVDESYDFDTGPGNVFIDAVVRHYTKGEREYDEDGV
MGARGTVDQELVDEFLTHSYFALEPPKTTGREVFRDTLAHDLIVKAEAKGLKPDDVVATI
TRVTAQAIVDHYRRYAPKGLEIEEIFMCGGGAYNPNITAFIQKNYPNTRIMMLDEAGIPG
GAKEAITFAWQGMEAVVGRSIPVPTRVETRQEYVLGKVSPGKNYRNVLRQGMNFGAGRDH
LAPVKELVNYIDGKVFNNKW
>tr|A0A9W9RC89|A0A9W9RC89_PENBR Uncharacterized protein OS=Penicillium brevicompactum OX=5074 GN=N7541_004671 PE=4 SV=1
MASSTTNGTAGHALNLTVLGLNSGTSMDGIDCALCRFRQETPESPMHFELLKYGEIPLEP
VIKKRIMNMILRNQTSPSELSEVNVILGETFASAVHQFCKEQNVDIESIDVLGSHGQTIW
LLSMPEQGETRSALTMAEGSFLASRTGITSVTDFRVSDQAAGRQGAPLIAFFDALVLHHP
IKLRACQNIGGIANVCFIPPDTHGGIDGCYDFDTGPGNVFIDAVVRYYTNGEQEYDKDGE
MGARGIVDQELVDEFLCHKYFALDPPKTTGREVFRDTLAHDLIIKAESKGLSPDDVVATI
TRVTAQAIVDHYRRYAPKDLEIAEIFMCGGGAYNPNISGYIQKHYPNTRILMLDEAGIPA
GAKEAITFAWQGMEAVVGRSIPVPTRVETRQEYVLGKVSPGKNYRKVLQQGMQFGAGRDH
LSPVKELVNYVDGKVFNNKW
>tr|A0A9W9TM54|A0A9W9TM54_PENCI Uncharacterized protein OS=Penicillium citrinum OX=5077 GN=N7469_005881 PE=4 SV=1
MGSITSNGTTGHSLDLTVLGLNSGTSMDGIDCALCHFRQETPDSPMNFELLKYGEIPLEQ
PIKKRIMNMILRNQTSPSELSEVNVILGETFANAVHQFCKEYDVDIGSIDVLGSHGQTIW
LLSMPEPGETRSALTMAEGSFLASRTGITSVTDFRVSDQAAGRQGAPLIAFFDALVLHHP
TKLRACQNIGGIANVCFIPPDSQGGINECYDFDTGPGNVFIDAVVRHYTNGAREYDKDGE
MGARGTVDQELVDDFLKHKYFSLDPPKTTGREVFRDTLAHDFIVKAEAKNLSPDDVVATI
TRVTAQAIVDHYRRYAPSQEIAEIFMCGGGAYNPNITAYIQKHYPNTRILMLDDAGIPAG
AKEAITFAWQGMEAVVGRSIPVPTRVETRQEYVLGKVSPGKNYRKVLRQGMQFGAGFDHL
PPVKELINYVDGKVFDNKWE
>tr|A0A9X0BQR3|A0A9X0BQR3_9EURO Anhydro-N-acetylmuramic acid kinase OS=Penicillium desertorum OX=1303715 GN=N7530_004421 PE=4 SV=1
MASNSVNGTTSHSLDITVLGLNSGTSMDGIDCALCRFRQETPESPMHFELLKYGEIPLEP
VIKKRVMNMILHNKTSPSELSEVNVILGETFASAVHQFCKDYNVDIKSIDVLGSHGQTIW
LLSMPEAGETRSALTMAEGTFLASRTGITSVTDFRVSDQAAGRQGAPLIAFFDALVLHHP
TKLRACQNIGGIANVCFVLPDSHGGVDACYDFDTGPGNVFIDAVVRHYTNGKREYDQDGE
MGARGTVDQELVDDFLTHPYFALEPPKTTGREVFRDTLAHDFIVKAEAKGLKPDDVVASI
TRVTAQAIVDHYRRYAPKDLEIAEIFMCGGGAYNPNITAFIQENYPNTRIMMLDEAGIPG
GAKEAITFAWQGMEAVVGRSIPVPTRVETRQEYVLGKVSPGKNYRNVLRQGMLFGAGRDH
LPPVNELVNYIDGKAFDNKW
>tr|B6GYK1|B6GYK1_PENRW Pc12g08720 protein OS=Penicillium rubens (strain ATCC 28089 / DSM 1075 / NRRL 1951 / Wisconsin 54-1255) OX=500485 GN=Pc12g08720 PE=4 SV=1
MASNSVNGTTSHGLDITVLGLNSGTSMDGIDCALCRFRQETPESPMHFELLKYGEIPLEP
VIKKRVMNMILHNKTSPSELSEVNVILGETFASAVHQFCKDYNVDIKSIDVLGSHGQTIW
LLSMPEAGETRSALTMAEGTFLASRTGITSVTDFRVSDQAAGRQGAPLIAFFDALVLHHP
TKLRACQNIGGIANVCFVLPDSHGGVDACYDFDTGPGNVFIDAVVRHYTNGKHEYDRDGE
MGARGTVDQELVDDFLTHPYFALEPPKTTGREVFRDTLAHEFIVKAEAKGLKPDDVVASI
TRVTAQAIVDHYRRYAPKDLEIAEIFMCGGGAYNPNITAFIQENYPNTRIMMLDEAGIPG
GAKEAITFAWQGMEAVVGRSIPVPTRVETRQEYVLGKVSPGKNYRNVLRQGMLFGAGRDH
LPPVNELVNYIDGKAFDNKW
>tr|A0A0A1STW1|A0A0A1STW1_9HYPO Putative UPF0075 domain protein OS=[Torrubiella] hemipterigena OX=1531966 GN=VHEMI01731 PE=4 SV=1
MESTSNTPGLDMTVLGLNSGTSMDGIDCALCRFRQLSSDKPMHFELLKYGEIPLEKTIKK
RVMDMILHNKTTPEELSEVNVLLGETFADAAIKFCSANNIPLNSVHAIGSHGQTIWLLSM
PEQSQVQSALTMAEGTFIASKTGITTVTDFRVSDQAAGRQGAPLIAFFDSLVLHHPTKFR
ACQNIGGIANVCFIPPDEDGKLNQAFFDFDTGPGNVFIDAAVRFFTNGKREYDKDGEMGH
AGIVNQDMVDEFLTTHPYFALDPPKTTGREVFRDSIAQDMIYQGLEKEMSPEDIVATITR
ITAEAIVDHYRRYMPTQYGPLAEIYMCGGGAKNPNITDYIQQNFPETKVVMLDEAGIPAD
AKEAITFAWQGMEAIVGRSIPVPDRVATRRPYILGKISPGENYRQVMKMGMSFEPGSNHL
QPVADLVNYVNGIVFNNKKEE
>tr|A0A167DXG8|A0A167DXG8_9HYPO UPF0075 domain protein OS=Beauveria brongniartii RCEF 3172 OX=1081107 GN=BBO_04929 PE=4 SV=1
MGSLQHPLSRPLDLTVLGLNSGTSMDGIDCALCRFRQNSPEDAMHFELLKYDEVPLEQGI
KKRVMGMILENSTTLEEISGVNVLLGETFADAAIEFCTNHGIALSSIDAIGSHGQTIWLV
SMPEPRQTKSVLTMAEGSILAARTGITTVTDFRISDQAAGRQGAPLISFFDSLVLRHPAK
LRACQNIGGIANVCFVPPDVNFEINTEFFDFDTGPGNVFIDAAVRYFTDGVKEYDKDGEM
GKAGKVDQEIVDKFLAAHPYFSRDPPKTTGREDFRDTIAHALIHEGIKRGLSPNDVVATI
TRITAQAIVEHYKRYMPTQYGPLMEIYMCGGGAKNPNIVDFMQQAFPETKIVMLDVAGIP
SDAKEAITFAWQGMEAIVGRSIPVPSRVKTRREYVLGKVSPGQNYRRVMRKGLDFGAGRD
YLAPVKELVNYVGGQVFDNKK
>tr|A0A179FWE4|A0A179FWE4_METCM Anhydro-N-acetylmuramic acid kinase OS=Pochonia chlamydosporia 170 OX=1380566 GN=VFPPC_02481 PE=3 SV=1
MGSISPADGSQGSALDLTVLGLNSGTSMDAIDCALCRFRQQDPNQPVVLELLKYGETPLN
PKIKTRVMNMILHNRTSPEEIAEVNVILGETFAAAAEDFLATNNIDKSTVDVIGSHGQTI
WHIPNPTPTQVRTTLSMGEGAIIAARTGITTVTDFRISEVAVGRQGAPLVAFFDALLLHH
PTKLRACQNIGGIANVCFIPPDSQGGVDRCYDFDTGPGNVYIDAAVRHYTGGDREFDRDG
EMGKRGTVDQELVDDFLSSHEYFSRSIPKTTGREDFRDTMALDLIAKAERKGLSPDDVVA
TITRITAQSIVDHYRRFAPSQDIDELFLCGGGTWNPNIVDFIRISYPNTRIFMMDDAGIA
ANAKEAITFAWQGMEAAIGRPILVPDRVETNREQILGKMSPGNNYRELMHKTMQFGSPGE
RLRPAKTLLNLVSGQVFDTKW
>tr|A0A1L9VBR4|A0A1L9VBR4_ASPGL Anhydro-N-acetylmuramic acid kinase OS=Aspergillus glaucus CBS 516.65 OX=1160497 GN=ASPGLDRAFT_76316 PE=4 SV=1
MGSIGQTNGIPNDVVDLTILGLNSGTSMDGIDCALCHFYQETPEFPMRFELLKYGEVDLE
PTIKKRVMNIILHNQSSPSELSEVNVTLGETFASAVKEFCHNHSVDISTIDVLGSHGQTI
WLLSMPEEGEVKSALTMAEGSILASRTGITSVTDFRVSDQAAGRQGAPLIAFFDALLLHH
PTKLRACQNIGGIANVCFIPPDNKGGVDECYDFDTGPGNVFIDAVVRYYTNGEREYDRDG
EMGARGTVDQALVDEFLQHKYFKLNPPKTTGREVFRDTLAFDLIKKAEAKGLSPDDVIAT
VTRVTAQAIVDHYRRYAPQGMEIAEIFMCGGGAYNPNITNYIQKNYPNTKILMLDDAGVP
GGAKEAITFAWQAMEAVVGRSIPVPAQVETRQEYVLGKVSPGKNYRKVMRQGMLFGAGRD
HLSPVKDMINYIDGKVFSNKW
>tr|A0A1V6SNT1|A0A1V6SNT1_9EURO Anhydro-N-acetylmuramic acid kinase OS=Penicillium steckii OX=303698 GN=PENSTE_c027G04077 PE=4 SV=1
MGSMNPADQIPDASLDLTVLGLNSGTSMDGIDCALCRFRQETPESALHFELLKYGEIPLE
PVIKKRVMNMILHNHTSPSELSEVNVILGETFASAVHQFCDDYQVDINSIDALGSHGQTI
WLLSMPEPGETRSALTMAEGSFLASRTGITSVTDFRVSDQAAGRQGAPLIAFFDALVLHH
PTKLRACQNIGGIANVCFIPPDTHGGVDACYDFDTGPGNVFIDAVVRHYTDGKREYDKDG
EMGARGSVDQVLVNDFLRHPYFALEPPKTTGREVFRDSLAHEFIKKAETKGLKPDDVVAS
ITRVTSQAIVDHYRRYAPDGLEIAEIFMCGGGAFNPNITAFIQENYPNAKIFMLDDAGIP
GGAKEAITFAWQGMEAIVGRSIPVPTRVENRQEYVLGKVSPGKNYRKVLRHGMMFGAGGD
YLAPVKELVNLVNGKVFNNKW
>tr|A0A3A2ZLZ1|A0A3A2ZLZ1_9EURO Uncharacterized protein OS=Aspergillus sclerotialis OX=2070753 GN=PHISCL_08762 PE=4 SV=1
MTVNGSVSTSKNVLDLTVLGLNSGTSMDGIDCALCHFFQETPESPMHFSLLKYGEIPLEP
TVKKRVMNMILHNKTSPSELSEVNVILGETFAAAVHQFCKEQNVDISSIDVLGSHGQTIW
LLSMPEEGEVKSALTMAEGSFLASRTGITSVTDFRVSDQAAGRQGAPLIAFFDALVLHHP
TKLRACQNIGGIANVCFIPPDSHGGVDECYDFDTGPGNVFIDGVVRHYTNGEREYDRDGE
MGARGKVDQELVDDFLKNHPYFALDPPKTTGREVFRDTLAFDLIRKAEAKGLTPDDVVAT
ITRITAQAIVDHYHRYAPKDLRLDEIFMCGGGAYNPNITAYIQKHFPDTRIFMLDDAGIP
AGAKEAITFAWQGMEAVVGRSIPVPTRVETRQEYVLGKVSPGKNYRKVLRQGMLFGEGRD
HIPPVKELVNYVDGKVFDNKW
>tr|A0A4V2ENR4|A0A4V2ENR4_METCM Anhydro-N-acetylmuramic acid kinase OS=Pochonia chlamydosporia 123 OX=1052797 GN=I1G_00011024 PE=3 SV=1
MGSISPADGSQGSALDLTVLGLNSGTSMDAIDCALCRFRQQDPNQPVVLELLKYGETPLN
PKIKTRVMNMILHNRTSPEEIAEVNVILGETFAAAAEDFLATNNIDKSTVDVIGSHGQTI
WHIPNPTPTQVRTTLSMGEGAIIAARTGITTVTDFRISEVAVGRQGAPLVAFFDALLLHH
PTKLRACQNIGGIANVCFIPPDSQGGVDRCYDFDTGPGNVYIDAAVRHYTGGDREFDRDG
EMGKRGTVDQELVDDFLSSHEYFSRIIPKTTGREDFRDTMALDLIAKAERKGLSPDDVVA
TITRITAQSIVDHYRRFAPSQDIDELFLCGGGAWNPNIVDFIRISYPNTRIFMMDDAGIA
ANAKEAITFAWQGMEAAIGRPILVPDRVETNREQILGKMSPGNNYRELMHKTMQFGSPGE
RLRPAKTLLNLVSGQVFDTKW
>tr|A0A7R7VKZ8|A0A7R7VKZ8_ASPCH Uncharacterized protein OS=Aspergillus chevalieri OX=182096 GN=ACHE_30518A PE=4 SV=1
MGSIGQTNGIPNDIVDLTVLGLNSGTSMDGIDCALCHFYQETPESPVCFELLKYGEIDLE
PTIKKRVMNIILHNQSSPSELSEVNVTLGETFASAVKEFCHNHSVDISTIDVLGSHGQTI
WLLSMPEEGEVKSALTMAEGSILASRTGITSVTDFRVSDQAAGRQGAPLIAFFDALLLHH
PTKLRACQNIGGIANVCFIPPDNKGGVDECYDFDTGPGNVFIDAVVRYYTNGEREYDRDG
EMGARGTVDQALVDEFLQHKYFKLNPPKTTGREVFRDTLAFDLIKKAEAKGLSPDDVVAT
VTRVTAQAIVDHYRRYAPQGMEIAEIFMCGGGAYNPNITNYIQKNYPNTKILMLDDAGVP
GGAKEAITFAWQAMEAVVGRSIPVPTQVETRQEYVLGKVSPGKNYRKVMRQGMLFGAGRD
HLSPVKDMINYIDGKVLSNKW
>tr|A0A9P3UKQ4|A0A9P3UKQ4_LYOSH UPF0075 domain protein OS=Lyophyllum shimeji OX=47721 GN=LshimejAT787_0502440 PE=4 SV=1
MAAADGIHGSASHVLDLTVLGLNSGTSMDGIDCALCRFRQETPESPMHFELLKYGEIPLE
QTIKKRVMNMILHNKTSPSELSEVNVLLGETFASAVHEFCKQYDVDINSIDVIGSHGQTI
WLLSMPEPGETKNVLTMAEGSFLASRTGITSVTDFRVSDQAAGRQGAPLIAFFDALLLHH
PTKLRACQNIGGIANVCFIPPDNKGGVNECYDFDTGPGNVFIDATVRYYTNGDREYDKDG
EMGARGKVDQPLVDEFLQHKYFKLDPPKTTGREVFRDTLAFDLIKKAEAKGLTPDDVVAT
VTRITAQAIVDHYKRYAPEDMEIEEIFMCGGGAYNPNITKYIQQHYPKARIMMLDEAGIP
AGAKEAITFAWQGMEAVVGRSIPVPTRVETRQEYVLGKVSPGRNYRKIMRQGMLFGAGRD
HLPPVKELVNYVDGNVFNNKW
>tr|A0A9P5FCS8|A0A9P5FCS8_9PEZI Anhydro-N-acetylmuramic acid kinase OS=Colletotrichum fructicola OX=690256 GN=anmK-0 PE=4 SV=1
MSAENKITNGPSRGQPLDLKILGMNSGTSMDGIDCALCQFRQETPESPMHFSLLKYGEIP
MDLKIKKRVLNIIKHDRTSASELSEVNVLLGEIFAAAAKNFCDDSEVDIQSIDAIGSHGQ
TIWLASMPEESVPKSALTMAEGTIIASRTGITTVTDFRVSDQSAGRQGAPLIAFFDALLL
HHPGKLRACQNIGGIANVCFIPPEGPDHAYDFDTGPGNALIDAVVRHYTNGRMEYDKDGV
MGKRGTVCQDLVDKFIRDVPYFSWDPPKTTGREVFRDTLADDLIRDAEARGLSADDVVAT
VTRITSQAIVDHWSRYGPEGKQVDEVFMCGGGAYNPNITDYMKEHLPGVKMFMLDDAGIP
GGAKEAVTFAWQGMEALVGRSIPVPERVETRRPYVLGKVNPGENYRKVMSKGMKFGEGRE
TLGWVTEMVNYVDGSAFDNKW
>tr|A0A9W4RHE3|A0A9W4RHE3_9PEZI Anhydro-N-acetylmuramic acid kinase OS=Colletotrichum noveboracense OX=2664923 GN=CGXH109_LOCUS5177 PE=4 SV=1
MSAENKITNGPSRGQSLDLKVLGMNSGTSMDGIDCALCQFRQETPESPMHFSLLKYGEIP
MDLKIKKRVLNIIKHDRTSASELSEVNVLLGEVFAAAAKNFCDDSEVDIKSIDAIGSHGQ
TIWLASMPEEGVPKSALTMAEGTIIASRTGITTVTDFRVSDQSAGRQGAPLIAFFDALLL
HHPGKLRACQNIGGISNVCFIPPEGPDHAYDFDTGPGNALIDATVRHYTDGKMEYDKDGV
MGKRGTVCQGLVDKFIRDVPYFSWDPPKTTGREVFRDTLADDLIRDAEARGLSADDVVAT
VTRITSQAIVDHWRRYGPEGKQVDEVFMCGGGAYNPNITDYMKEHLPGVKMFMLDDAGIP
GGAKEAVTFAWQGMEALVGRSIPVPDGVETRRPYVLGKVNPGENYRKVMSKGMKFGEGRE
TLGWVTEMVNYVDGSAFDNKW
>tr|A0A9W9F5C1|A0A9W9F5C1_9EURO Anhydro-N-acetylmuramic acid kinase OS=Penicillium angulare OX=116970 GN=N7456_009663 PE=4 SV=1
MTPSNAENSGPSHGLDMTVLGLNSGTSMDGIDCALCRFRQETPEAPMHFELLKYGEIPLE
PVIKKRVMNMILHNKTSPSELSEVNVILGETFASAVHQFCKDYQVDINSIDVLGSHGQTI
WLLSMPEPGETRSALTMAEGCFLASRTGITSVTDFRVSDQAAGRQGAPLIAFFDALVLHH
PTKLRACQNIGGIANVCFIPPDSHGGIDACYDFDTGPGNVFIDAVVRHYTNGQMEYDKDG
EMGARGTVDQALVDHFLSHKYFALEPPKTTGREVFRDTLAHEFIQKAEAKDLKPDDVVAS
ITRVTAQAIVDHYRRYAPNDLEIAEIFMCGGGAYNPNITAFIQQNYPNTRILMLDEAGIP
GGAKEAITFAWQGMEAAVGRSIPVPTRVETRQEYVLGKVSPGKNYRKVLRHGMLFGGGRD
HLPPVKELVNHVDGKVFNNKW
>tr|A0A9W9FSQ2|A0A9W9FSQ2_9EURO Anhydro-N-acetylmuramic acid kinase OS=Penicillium alfredii OX=1506179 GN=NUU61_003061 PE=4 SV=1
MGSTNPAEDIPGHALDITVLGLNSGTSMDGIDCALCRFRQETPESPMHFELLKYGEIPLE
PVIKKRVMNMILHNHTSPSELSEVNVILGETFANAVHQFCKDYQVDINSIDVLGSHGQTI
WLLSMPEPGETRSALTMAEGSFLASRTGITSVTDFRVSDQAAGRQGAPLIAFFDALVLHH
PTKLRACQNIGGIANVCFVPPDTHGGVDACYDFDTGPGNVFIDAVVRHYTNGEREYDKDG
EMGARGTVDQELVDDFLTHKYFGLEPPKTTGREVFRDTLAHELIQKAEAKGLKPDDVVAT
ITRVTAQAIVDHYRRYAPKDLEISELFMCGGGAYNPNITAFIQQNYPNTRIFMLDDAGIP
AGAKEAITFAWQGMEAVVGRSIPVPTWVETRQDYVLGKVAPGKNYRKVLRHGMLFGAGRD
YLAPVKELVNYVNGKVFENKW
>tr|A0A9W9K2U3|A0A9W9K2U3_9EURO Uncharacterized protein OS=Penicillium argentinense OX=1131581 GN=N7532_008761 PE=4 SV=1
MGSVYPSEALSGAPLDLTVLGLNSGTSMDGIDCALCRFRQETPESPMHFELLKYGEIPLE
QTIKKRVMNIILHNHTSPSELSEVNVILGETFASAVHQFCKDFQVDINTIDALGSHGQTI
WLLSMPEPDETRSALTMAEGSFLASRTGITSVTDFRVSDQAAGRQGAPLIAFFDALVLHH
PTKLRACQNIGGIANVCFIPPDTHGGVNACYDFDTGPGNVFIDAVVRHYTNGEREYDKDG
EMGARGIVKQELVDEFLRHPYFALDPPKTTGREVFRDTLAHEFINKAEAKGLKPDDVVAT
ITRVTSQAIVDHYRRYAPEGLEIAEIFMCGGGAYNPNIAAFIQKNYLNTKIFMLDDAGIP
SGAKEAITFAWQGMEAIVGRSIPVPTRVETRQEYVLGKVSPGKNYRKVLRHGMLFGAGRD
HLAPVKELVNYIDGKVFDNKW
>tr|A0A9W9MHM5|A0A9W9MHM5_9EURO Anhydro-N-acetylmuramic acid kinase OS=Penicillium cinerascens OX=70096 GN=N7498_006124 PE=4 SV=1
MGSTTVNGTGGHALDLTVLGLNSGTSMDGIDCALCHFRQETPESPMHFELLKYGEIPLEP
VIKKRIMNMILRNHTSPSELSEVNVILGETFASAVHEFCKEYHVDIGSIDVLGSHGQTIW
LLSMPEPGETRSALTMAEGSFLASRTGITSVTDFRVSDQAAGRQGAPLIAFFDALVLHHP
TKLRACQNIGGIANVCFIPPDTHGGVDECYDFDTGPGNVFIDAVVRHYTNGEREYDKDGE
MGARGTVDQELVDDFLRHKYFALDPPKTTGREVFRDTLAHELIAKAEAKGLSPDDVVATI
TRVTAQAIVDHYRRYAPKDLEIAEIFMCGGGAYNPNITAYIQKHYPNTRIMMLDEAGIPA
GAKEAITFAWQGMEAIVGRSIPVPTRVENRQEYVLGKVSPGKNYRKVLRQGMQFGAGHDH
LSPVKELVNYVDGKVFDNKWQ
>tr|A0A9W9SNR3|A0A9W9SNR3_9EURO Uncharacterized protein OS=Penicillium cataractarum OX=2100454 GN=N7496_003087 PE=4 SV=1
MGSTSSGDVLPNQPLDLTVLGLNSGTSMDGIDCALCRFRQETPTSAMHFELLKYGEIPLE
PVIKKRVMNMILHNKTSPSELSEVNVILGETFASAVHQFCKGYHVEINSIDVLGSHGQTI
WLLSMPEPGETRSALTMAEGCFLASRTGITTVTDFRVSDQAAGRQGAPLIAFFDALLLHH
PTKLRACQNIGGIANVCFIPPDTHGGVDECYDFDTGPGNVFIDAVVRHYTNGEREYDKDG
EMGARGTVDQEIVDDFLNHPYFALEPPKTTGREVFRDTLAHELIRKAEAKGLKPDDVVAT
ITRVTAQAIVDHYRRYAPKDLEIDEIFMCGGGAFNPNISAFIQENYPKTKIFMLDAAGIP
GGAKEAITFAWQGMEAVVGRSIPVPTRVETRQEYVLGKVAPGKNYRKVLRQGMLFGAGHD
HLPPVKDLVNYVSGEAFDNKW
>tr|A0A9W9TKF5|A0A9W9TKF5_9EURO Uncharacterized protein OS=Penicillium chermesinum OX=63820 GN=N7468_007352 PE=4 SV=1
MGSASVENGIPRQGLDMTVLGLNSGTSMDGIDCALCRFRQETPESPMHFELLKYGEIPLE
PVIKKRVMNMILHNKTSPSELSEVNVILGETFASAVHQFCKDYGVDMNSIDVLGSHGQTI
WLLSMPEEGETRSALTMAEGTFLSARTGITSVTDFRVSDQAAGRQGAPLIAFFDALVLHH
PTKLRACQNIGGIANVCFIPPDTHGGVDECYDFDTGPGNVFIDAVVRHYTNGAREYDKDG
EMGARGTVDQELVDDFLRHPYFSLDPPKTTGREVFRDTLAHDLIKKAEAKGLSPDDVVAT
ITRVTAQAIVDHYRRYAPKDLEISEIFMCGGGAYNPNITAFIQKHYPNTRIMMLDEAGIP
GGAKEAITFAWQGMEAVVGRSIPVPTRVETRQEYVLGKVAPGKNYRKILRHGMLFGGHRD
HLPPVKELVNYVNGKEFNNKW
>tr|L2G1N1|L2G1N1_COLFN Anhydro-N-acetylmuramic acid kinase OS=Colletotrichum fructicola (strain Nara gc5) OX=1213859 GN=anmK-0 PE=4 SV=1
MSAENKITNGPSRGQPLDLKILGMNSGTSMDGIDCALCQFRQETPESPMHFSLLKYGEIP
MDLKIKKRVLNIIKHDRTSASELSEVNVLLGEIFAAAAKNFCDDSEVDIQSIDAIGSHGQ
TIWLASMPEESVPKSALTMAEGTIIASRTGITTVTDFRVSDQSAGRQGAPLIAFFDALLL
HHPGKLRACQNIGGIANVCFIPPEGPDHAYDFDTGPGNALIDAVVRHYTNGRMEYDKDGV
MGKRGTVCQDLVDKFIRDVPYFSWDPPKTTGREVFRDTLADDLIRDAEARGLSADDVVAT
VTRITSQAIVDHWSRYGPEGKQVDEVFMCGGGAYNPNITDYMKEHLPGVKMFMLDDAGIP
GGAKEAVTFAWQGMEALVGRSIPVPERVETRRPYVLGKVNPGENYRKVMSKGMKFGEGRE
TLGWVTEMVNYVDGSAFDNKW
>tr|V5I667|V5I667_BYSSN Uncharacterized protein OS=Byssochlamys spectabilis (strain No. 5 / NBRC 109023) OX=1356009 GN=PVAR5_8928 PE=4 SV=1
MTSSGSQVNGNWPHGQPLNMTVLGMNSGTSMDGIDCALCSFRQETPEAPMHFSLLKYGEV
PMDLQLKKRVLSIIYHDKTSASELSEINVLLGETFAEAALQFCKEHNVDIQTIDAIGSHG
QTIWLASMPDAGHPKSALTMAEGSIIASRTGITTVTDFRISDQAAGRQGAPLIAFFDALL
LHHPGKLRACQNIGGIANVCFIPPEGPDHAYDFDTGPGNCLIDAVVRHYTNGEQEYDRDG
AMGKRGTVHQGLVDQFFDKVPYFALDPPKTTGREVFRDTLADDLIRDGEALGLSPDDIVA
TVTRITAQAIVDHWRRYAPTNRPVDEVFMCGGGMYNPNITEYMQAHLPAVKMFRLDDAGI
PGGAKEAVTFAWQGMEALVGRSIPVPDKVETRRPYVLGKVSPGKNYREALTKGMKFGEGR
SELDAVKEMVNYVDGKVFSNR
>tr|A0A167UR46|A0A167UR46_9HYPO Anhydro-N-acetylmuramic acid kinase OS=Niveomyces insectorum RCEF 264 OX=1081102 GN=SPI_04678 PE=4 SV=1
MAGDVGTNGHIDGRPLDFKVLGMNSGTSMDGIDCVYCHFRQATPEAPMHFSLLKYGEVPL
DAALKKRVLRIIKYDKTSASELSEVNVRLGETFAAAAAQFCADNGIDLRTGVDAIGSHGQ
TIWLASMPDKGVPRSALTMAEGTFMAARTGVTTVTDFRVADQAAGRQGAPLIAFFDALLL
HHPGKLRACQNIGGIANVCFIPPTGPQDAYDFDTGPGNALIDAVVRHYTNGAQEYDKDGA
MGKRGTVDQAMVDAFLARIPYFSWDPPKTTGREVFRDTLADDLVREGAERGLSADDVVAT
VTRITAQAIVDHWRRYAPRDRPVDEVFMCGGGAYNPNITDYMKAQFPQVKMYMLDDAGIP
AGAKEAVTFAWQGMEALVGRSIPVPDRVETRRPYVLGKVNPGANYRTVMHKGMLFGAGRA
ELPAVTSMVNYVDGKVFDNKWE
>tr|A0A1F5L7U9|A0A1F5L7U9_9EURO Anhydro-N-acetylmuramic acid kinase OS=Penicillium arizonense OX=1835702 GN=PENARI_c022G09811 PE=4 SV=1
MGSNGNEINGTANHALDITVLGLNSGTSMDGIDCALCRFRQETPESPMHFELLKYGEIPL
EPVIKKRVMNMILHNKTSPSELSEVNVILGETFASAVHQFCADHNVDIKTIDVLGSHGQT
IWLLSMPEAGETRSALTMAEGTFLSSRTGITSVTDFRVSDQAAGRQGAPLIAFFDALVLH
HPTKLRACQNIGGIANVCFVLPDSHGGVDACYDFDTGPGNVFIDAVVRHYTNGEREYDRD
GEMGARGTVDQELVDDFLTHPYFALEPPKTTGREVFRDTLAHELIVKAEAKGLKPDDVVA
TITRVTAQAIVDHYRRYAPKDLEIAEIFMCGGGAYNPNITAFIQENYPNTRILMLDEAGI
PGGAKEAITFAWQGMEAVVGRSIPVPTRVETRQEYVLGKVSPGKNYRNVMRQGMLFGAGR
DHLSPVKEMVNYVDGKVFDNKW
>tr|A0A1V1TD33|A0A1V1TD33_9PEZI Anhydro-N-acetylmuramic acid kinase OS=Xylariales sp. No.14919 OX=1813822 GN=ANO14919_081910 PE=4 SV=1
MGPAPNGSASRPLDPTVLGMNSGTSMDGIDCALCRFRQASPDAPMHFELLKYDEVPLEQT
IKKRVMNMILHNKTTLEELSEVNVILGEVFSDAAKAFCGKNNVAIDSIDAIGSHGQTIWF
VSMPEIGQVRSALTMAEGCFIASRTGITTVTDFRVSDQAAGRQGAPLIAFFDSLVLHHPT
KLRACQNIGGIGNVCFIPPDVDGALNPAFFDFDTGPGNVFIDAAVRYFTNGEQEYDKDGA
MGRAGTVNQEMVDEFLRTFPYFALDPPKTTGREVFRDTVAHDLIKKGLEKGLSPNDVVAT
ITRITSQAIVEHYRRYMPTEYGPLAEIYMCGGGAKNPNIVAYMQAAFPETRVAVLDEAGV
PADAKEAITFAWQGMEAIIGRSIPVPDRVETRVEYVLGKISPGRNYRRVMRKGAEFGGDA
EWLPPVKELVNSVDGKVFDNKW
>tr|A0A1Y2TAC6|A0A1Y2TAC6_9PEZI UPF0075-domain-containing protein OS=Hypoxylon sp. EC38 OX=1001937 GN=K449DRAFT_389797 PE=4 SV=1
MGSTSNSSESRPLDLTVLGMNSGTSMDGIDCALCRFRQASPDAPMHFELLKYDEVPLEQT
IKKRVMSMILHNKTTPEELSEVNVILGEVFADAAKAFCVGNDVAIDSIDAIGSHGQTIWL
LSMPEKGQVRSALTMAEGCFIASRTGVTTVTDFRVSDQAAGRQGAPLIAFFDSLVLHHPT
KFRACQNIGGIANVCFIPPDVDGALNPAFFDFDTGPGNVFIDAAARYFTNGELEYDKDGA
MGSAGTVDQDIVDEFLRTFPYFALDPPKTTGREVFRDTVAHDLIKKGLEKGLSPNDVVAT
ITRITAQAIVEHYHRYMPTEYGPLAEIYMCGGGAKNPNIVAHMQTAFPKTRIVMLDEAGI
AADAKEAITFAWQGMEAIVGRSIPVPDHVETRTEYILGKISPGRNYRRVMRKGAEFGGDA
ERLPPVRELVNYVDGRVFDNKS
>tr|A0A1Z5T1U7|A0A1Z5T1U7_HORWE Anhydro-N-acetylmuramic acid kinase OS=Hortaea werneckii EXF-2000 OX=1157616 GN=BTJ68_09800 PE=4 SV=1
MVTNGDDVAANGTGQTLNLKVLGLNSGTSMDGIDCVLCHFRQDSPDSPMHFGIVKYGEVP
LEPKIKKRVMTMILQNQTTPEELSEVNVLLGETFAAAAHKFCRDTGTDISDIDVIGSHGQ
TIWLLSMPEPGQVKSALTMAEGTIIAARTGVTTVTDFRVSDQAAGRQGAPLIAFFDALLL
HHPRKLRACQNIGGIANVCFIPPDHAGGIDKCFDFDTGPGNVFIDAVVRHFTDGKQEYDE
NGMMGRRGKVDQGMVDEFLQHKYFNLDPPKTTGRETFRDSLAFDMIRAGQARGMSQDDIV
ATVTRITAEAIVDHYRRYAPSQDIDEIFMCGGGAHNPNITDFIRQSYPKAKMFMLDDAGV
PGGAKEAVTFAWQAMEAVVGRSIPVPDRVETRQAYVLGKISPGRNYRQVMKKGMNFGDGL
ELPPVTEMVNWVNGSVFDNKWT
>tr|A0A2N6NH85|A0A2N6NH85_BEABA Anhydro-N-acetylmuramic acid kinase OS=Beauveria bassiana OX=176275 GN=anmK PE=4 SV=1
MGSLQHPLARPLDLTVLGLNSGTSMDGIDCALCRFRQNSPEDAMHFELLKYDEVPLEQGI
KKRVMGMILENSTTLEEISEVNVVLGETFADAAIEFCTNHGIALSSVDAIGSHGQTIWLV
SMPEPGQTKSVLTMAEGSILAARTGVTTVTEFRISDQAAGRQGAPLISFFDSLVLRHPAK
LRACQNIGGIANVCFVPPDVNNEINTEFFDFDTGPGNVFIDAAVRYFTDGEEEYDKDGEM
GKAGKVDQEIVDKFLTAHPYFSRDPPKTTGREIFRDTTAHALIDEGIRKGLSPNDVVATI
TRITAQAIVEHYKRYMPTQYGPLTEIYVCGGGAKNRNIVDFMQQAFPETEIVMLDVAGIP
SDAKEAITFAWQGMEAIVGRSIPVPSRVETRREYVLGKVSPGLNYRRVMRKGLDFGAGRD
YLAPVKELVNYVGGQVFDNNKN
>tr|A0A2S7XZZ9|A0A2S7XZZ9_BEABA Anhydro-N-acetylmuramic acid kinase OS=Beauveria bassiana OX=176275 GN=BB8028_0001g14980 PE=3 SV=1
MGSLQHPLARSLDLTVLGLNSGTSMDGIDCALCRFRQNSPEDAMHFELLKYDEVPLEQGI
KQRVMGMILANSTTLEEISKVNVVLGETFADAAIKFCTNHGIALSSVDAIGSHGQTIWLV
SMPEPGQTKSVLTMAEGSILAARTGVTTVTDFRISDQAAGRQGAPLISFFDSLVLRHPAK
LRACQNIGGIANVCFIPPDVNNEINTEFFDFDTGPGNVFIDAAVRYFTDGEEEYDKDGEM
GKAGKVDQEIVDKFLTAHPYFSRDPPKTTGREDFRDTIAHALIDEGIRKGLSPNDVVATI
TRITAQAIVEHYKRYMPTQYGPLTEIYMCGGGAKNPNIVDFMQQAFPKTEIVMLDVAGIP
SDAKEAITFAWQGMEAIVGRSIPVPSRVETRRESVLGKVSPGLNYRRVMRKGLDFGAGRD
YLAPVKELVNHVGGQVFDNNKN
>tr|A0A3M7ABP8|A0A3M7ABP8_HORWE Anhydro-N-acetylmuramic acid kinase OS=Hortaea werneckii OX=91943 GN=D0866_00686 PE=4 SV=1
MASNGKRVHANGTGPTLNMRVLGLNSGTSMDGIDCALCDFRQDSPDSAMHFELVKYGEVP
LEPKIKQRVMNMILQNQTTPEELSEVNVLLGETFASATHTFCKDTETDISKIDVVGSHGQ
TIWLLSMPEPGQVKSALTMAEGSIIAARTGVTTVTDFRVSDQAAGRQGAPLIAFFDALLL
HHPRKLRACQNIGGIANVCFIPPDNAGGIDKCFDFDTGPGNVFIDAVVRHFTNGNQEYDE
NGMMGRRGKVDQGMVDEFLQHKYFNLDPPKTTGRETFRDSLAFDMIRSGQTRGMSQDDIV
ATVTRITSEAIVDHYRRYAPSQDIDEIFMCGGGAHNPNITDFIRQSYPKAKMYMLDDAGV
PGGAKEAVTFAWQAMEAVVGRSIPVPDRVETRQAYVLGKISPGRNYRQVMKKGMNFGDGL
ELSPVTEMVNWVNGSAFDNKWA
>tr|A0A3M7D8G0|A0A3M7D8G0_HORWE Anhydro-N-acetylmuramic acid kinase OS=Hortaea werneckii OX=91943 GN=D0865_01437 PE=4 SV=1
MAPNEEGFHANGTSPTLNMRVLGLNSGTSMDAIDCALCDFRQDSPDSAMHFELVKYGEVP
LEPKIKQRVMKMILQNQTTPEELSEVNVLLGETFASAAHTFCKDTGTDISKIDVIGSHGQ
TIWLLSMPEPGQVKSALTMAEGSIIAARTGVTTVTDFRVSDQAAGRQGAPLIAFFDALLL
HHPRKLRACQNIGGIANVCFIPPDDAGGVDKCFDFDTGPGNVFIDAVVRHFTNGKQEYDE
NGVMGRRGEVNQGMVDEFLQHRYFKFNPPKTTGRETFRDSLAFDMIRAGQTRGMSQDDIV
ATVTRITSEAIVDHYRRYAPSQDIDEIFMCGGGAHNPNITEFIRKSYPKAKMYMLDDAGV
PGGAKEAVTFAWQAMEAVVGRSILVPDRVETRQAYVLGKISPGRNYRRVMKKGMNFGDGL
ELPPVTEMVNWVNGSVFDNKWA
>tr|A0A3M7DB57|A0A3M7DB57_HORWE Anhydro-N-acetylmuramic acid kinase OS=Hortaea werneckii OX=91943 GN=D0865_01080 PE=4 SV=1
MAPGEEGVHPNGTGPTFNMRVLGLNSGTSMDGIDCALCDFRQDSPDSAMHFELVKYGEVP
LEPKIKQRVMTMILQNQTTPEELSEVNVLLGETFASAVHSFCKDTGTDLSNIDVIGSHGQ
TIWLLSMPEPGQVKSALTMAEGSIIAARTGVTTVTDFRVSDQAAGRQGAPLIAFFDALLL
HHPRKLRACQNIGGIANVCFIPPDNAGGIDKCFDFDTGPGNVFIDAVVRHFTNGKLEYDE
NGMMGRRGKVDQGMVDEFLQHKYFKLDPPKTTGRETFRDSLAFDMIRAGQTRGMSQDDIV
ATVTRITSEAIVDHYRRYAPSQDIDEIFMCGGGAHNPNITDFIRQSYPKAKIYMLDDAGV
PGGAKEAVTFAWQAMEAVVGRSIPVPDRVETRQAYVLGKISPGRNYRQVMKEGMNFGDGL
ELSPVTEMVNWVNGSVFDNKWT
>tr|A0A3M7DHZ9|A0A3M7DHZ9_HORWE Anhydro-N-acetylmuramic acid kinase OS=Hortaea werneckii OX=91943 GN=D0863_10167 PE=4 SV=1
MAPNGNSVCANGTGQTLNMRVLGLNSGTSMDGIDCALCDFRQDAPDSAMHFELVKYGEVP
LESKIKQRVMTMILQNQTTPEELSEVNVLLGETFASAARKFCEDTGTDISTIDVIGSHGQ
TIWLLSMPEPGQVKSALTMAEGSIIAARTGVTSVTDFRVSDQAAGRQGAPLIAFFDALLL
QHPQKLRACQNIGGIANVCFIPPDNAGGIDKCFDFDTGPGNVFIDAVVRHFTNGKQEYDE
DGKMGRRGKVDHGMVKEFLQHKYFHLDPPKTTGRETFRDSLAFDMIRAGQARGMGQDDIV
ATVTRITSEAIVNHYRRYAPSQDIDEIFMCGGGAHNPNITDFIRESYPRAKMYMLDDAGV
PGGAKEAVTFAWQAMEAVVGRSIPVPDRVETRQAYVLGKISPGRNYRQVMKKGMNFGDGL
ELSPVTEMVNWVNGSVFDNKWM
>tr|A0A3M7F921|A0A3M7F921_HORWE Anhydro-N-acetylmuramic acid kinase OS=Hortaea werneckii OX=91943 GN=D0861_06483 PE=4 SV=1
MAPNGDHVAANGTGQTLNMRVLGLNSGTSMDGIDCVLCDFRQDSPDSAMHFGIVKYGEVP
LEPKIKKRVMAMILQNQTTPEELSEVNVLLGETFAAAAHKFCRDTGTDISNIDVIGSHGQ
TIWLLSMPEPGQVKSALTMAEGTIIAARTGVTTVTDFRVSDQAAGRQGAPLIAFFDALLL
HHPNKLRACQNIGGIANVCFIPPDHAGGIDKCFDFDTGPGNVFIDAVVRHFTDGKQEYDE
NGMMGRRGKVDQGMVDEFLQHKYFNLDPPKTTGRETFRDSLAFDMIRAGQARGMSQDDIV
ATVTRITAEAIVDHYRRYAPSQDIDEIFMCGGGAHNPNITDFIRQSYPKAKMYMLDDAGV
PGGAKEAVTFAWQAMEAVVGRSIPVPDRVETRQAYVLGKISPGRNYRQVMKKGMNFGDGL
ELPPVTEMVNWVNGSVFDNKWT
>tr|A0A3M7GMX2|A0A3M7GMX2_HORWE Anhydro-N-acetylmuramic acid kinase OS=Hortaea werneckii OX=91943 GN=D0862_06149 PE=4 SV=1
MAPNGDGVFTNGTGAALNLRVLGLNSGTSMDGIDCVLCDFRQDAPDSAMHFELVKYGEVP
LEPKIKQRVMTMILENQTTPEELSEVNVLLGETFASAAHAFCKDTETDISKIDVIGSHGQ
TIWLLSMPEPRQVKSALTMAEGSIIAARTGVTTVTDFRVSDQAAGRQGAPLIAFFDALLL
HHPRKLRACQNIGGIANVCFIPSDSAGGIDKCFDFDTGPGNVFIDAVVRHFTNGKKEYDE
DGMMGRRGKVDQGMVDEFLQHRYFKLDPPKTTGRETFRDSLAFDMIRAGQTRGMSQDDIV
ATVTRITSEAIVDHYRRYAPSQEIDEIFMCGGGAHNPNITDFIRQSYPKAKMYMLDDAGV
PGGAKEAITFAWQAMEAVVGRSIPVPDRVETRQGYVLGKVSPGRNYRQVMKKGMNFGDGL
ELSPVTEMVNWVNGSVFDNKWA
>tr|A0A3M7H6R9|A0A3M7H6R9_HORWE Anhydro-N-acetylmuramic acid kinase OS=Hortaea werneckii OX=91943 GN=D0860_04523 PE=4 SV=1
MASNGNNVLANGSGHTLNLRVLGLNSGTSMDGIDCVLCEFRQDSPDSAMHFELVKYGEVP
LEPKIKQRVMTMILKNQTTPEELSEVNVLLGETFASAAHKFCRDTGTDISSIDVIGSHGQ
TIWLLSMPEPGQVKSALTMAEGTIIAARTGVTTVTDFRVSDQAAGRQGAPLIAFFDALLL
HHPRKLRACQNIGGIANVCFIPPDNAGGIDKCFDFDTGPGNVFIDAVVRHFTNGKQEYDE
NGMMGRRGKVDQGMVNEFLQHKYFNLDPPKTTGRETFRDSLAFDMIRAGQTRGMSQDDIV
ATVTRITSEAIVDHYRRYAPSQDIDEIFMCGGGAHNPNITDFIRQSYPNARMYMLDDAGV
PGGAKEAVTFAWQAMEAVVGRSIPVPDRVETRQAYVLGKISPGRNYRQVMKTGMNFGDGL
ELSPVTEMVNWVNSSVFDNKWT
>tr|A0A3M7IQI5|A0A3M7IQI5_HORWE Anhydro-N-acetylmuramic acid kinase OS=Hortaea werneckii OX=91943 GN=D0859_08149 PE=4 SV=1
MVTNGDDVAANGTGQTLNLKVLGLNSGTSMDGIDCVLCHFRQDSPDSPMHFGIVKYGEVP
LEPKIKKRVMTMILQNQTTPEELSEVNVLLGETFAAAAHKFCRDTGTDISDIDVIGSHGQ
TIWLLSMPEPGQVKSALTMAEGTIIAARTGVTTVTDFRVSDQAAGRQGAPLIAFFDALLL
HHPRKLRACQNIGGIANVCFIPPDHAGGIDKCFDFDTGPGNVFIDAVVRHFTDGKQEYDE
NGMMGRRGKVDQGMVDEFLQHKYFNLDPPKTTGRETFRDSLAFDMIRAGQARGMSQDDIV
ATVTRITAEAIVDHYRRYAPSQDIDEIFMCGGGAHNPNITDFIRQSYPKAKMFMLDDAGV
PGGAKEAVTFAWQAMEAVVGRSIPVPDRVETRQAYVLGKISPGRNYRQVMKKGMNFGDGL
ELPPVTEMVNWVNGSVFDNKWT
>tr|A0A3M7IU84|A0A3M7IU84_HORWE Anhydro-N-acetylmuramic acid kinase OS=Hortaea werneckii OX=91943 GN=D0859_06805 PE=4 SV=1
MASNGNNVLANGTGHTLNLRVLGLNSGTSMDGIDCVLCEFRQDSPDSAMHFELVKYGEVP
LEPKIKQRVMTMILKNQTTPEELSEVNVLLGETFASAAHKFCRDTGTDISSIDVIGSHGQ
TIWLLSMPEPGQVKSALTMAEGTIIAARTGVTTVTDFRVSDQAAGRQGAPLIAFFDALLL
HHPRKLRACQNIGGIANVCFIPPDNAGGIDKCFDFDTGPGNVFIDAVVRHFTNGKQEYDE
NGMMGRRGKVDQGMVNEFLQHKYFNLDPPKTTGRETFRDSLAFDMIRAGQTRGMSQDDIV
ATVTRITSEAIVDHYRRYAPSQDIDEIFMCGGGAHNPNITDFIRQSYPNARMYMLDDAGV
PGGAKEAVTFAWQAMEAVVGRSIPVPDRVETRQAYVLGKISPGRNYRQVMKTGMNFGDGL
ELSPVTEMVNWVNGSVFDNKWT
>tr|A0A439DFA2|A0A439DFA2_9PEZI Anhydro-N-acetylmuramic acid kinase OS=Xylaria grammica OX=363999 GN=EKO27_g1982 PE=4 SV=1
MGPAPNGSASQPLDLTVLGMNSGTSMDGIDCALCRFRQASPDAPMHFELLKYDEVPLEQT
IKKRVMNMILHNKTTLEELSEVNVILGEVFSDAAKAFCGKNNVAIDSIDVIGSHGQTIWF
VSMPEIGQVRSALTMAEGCFIASHTGITAVTDFRVSDQAAGRQGAPLIAFFDSLVLHHPT
KLRACQNIGGIGNVCFIPPDVDGALNPAFFDFDTGPGNVFIDAAVRYFTNGEQEYDKDGA
MGRAGTVNQEMVDEFLRTFPYFSLDPPKTTGREVFRDTVAHDLIKKGLEKGLSPNDVVAT
ITRITSQAIVEHYRRYMPTEYGPLAEIYMCGGGAKNPNIVAYMQAAFPEMRVAVLDEAGI
PADAKEAITFAWQGMEAIIGRSIPVPDRVETKVEYVLGKISPGRNYRRVMRKGAEFGGDA
EWLPPVKELVNSVDGKVFDNKW
>tr|A0A7C8MFZ7|A0A7C8MFZ7_9PEZI Anhydro-N-acetylmuramic acid kinase OS=Xylaria multiplex OX=323545 GN=GQX73_g9972 PE=4 SV=1
MGSTPTRWDSQPLNLIVLGLNSGTSMDGIDCALCHFSQASPHAPMHFELLKYDEVPLEHT
IKKRVMNMILHNKTTPEELSEVNVILGEVFSDAVKAFCAKNNVVIDSIDVIGSHGQTIWL
LSMPEEGQVRSALTMAEGCFIASRTGITTVTDFRVSDQAVGRQGAPLIAFFDSLVLHHPT
KFRACQNIGGIGNVCFIPPDINGELSPAFFDFDTGPGNVFIDAAVRYFTQGEQEYDKDGI
MGHAGIVDQEIVDEFLRTFPYFSLDPPKTTGREVFRDTVAHDLINMGLEKGLSPNDVVAT
ITRITAQAIVEHYHRYMPTEYGPLAEIYMCGGGAKNPNIIAYMQAAFPETRIVMLDEAGI
PADAKEAITFAWQGMEAVVGRSIPVPDRVETRAEYILGKISPGRNYRRVMRKGAEFGGDA
ERLPPVKELVNYVGGSVFDNKS
>tr|A0A8J8WJK0|A0A8J8WJK0_9EURO Anhydro-N-acetylmuramic acid kinase OS=Penicillium ucsense OX=2839758 GN=PECM_006101 PE=4 SV=1
MYSAPSNDLAQQQQPLDLTVLGLNSGTSMDGIDCALCRFRQETPESAMHFELLQYGEIPL
EPAIKKRVMSMILHNKTSPSGLSEVNVLLGETFASAVHQFCREFKVDLDTIDVIGSHGQT
IWLLSMPGPGETRSALTMAEGCFLAARTGITSVTDFRVSDQAAGRQGAPLIAFFDGLLLH
HPTKLRACQNIGGIANVCFIPPDTHGGAHECYDFDTGPGNVFIDAVVRHYTDGGQEYDQD
GVMGARGTVDQDLVDDFLRHPYFAPEPPKTTGREVFRDTLAHELIQKAEAKGRTPDDVVA
TVTRITAQAIVDHYRRYAPKDLPLDEIFMCGGEAHNPNISSYIQQHFPHTQIFMLDSAGV
PGGAKEAITFAWQGMEAIVGRSIPVPTRVETRQEYILGKVAPGQNYRKVLRMGVLFGAGR
DRLPPVREMMNYVSGEVFDNKW
>tr|B8ML62|B8ML62_TALSN UPF0075 domain protein OS=Talaromyces stipitatus (strain ATCC 10500 / CBS 375.48 / QM 6759 / NRRL 1006) OX=441959 GN=TSTA_044430 PE=4 SV=1
MDSTVVNGAPSHALDLTVLGLNSGTSMASALARLSQEHETHKTPESPMHFELLKYGEIPL
EPVIKKRVMNMILHNQTSPSELSEVNVILGETFASAVHQFCKDYHVDIESIDVLGSHGQT
IWLLSMPQQGETRSALTMAEGSFLASRTGITTVTDFRVSDQAAGRQGAPLIAFFDSLLLH
HPTKLRACQNIGGIANVCFIPPDTHGGADECYDFDTGPGNVFIDAAVRYYTDGEREYDQD
GEMGVRGKVDQELVDDFLRHPYFVLDPPKTTGREVFRDTLAHVFITKAEAKGLSPDDVVA
TITRITAQAIVDHYRRYAPKDLEIDELFMCGGGAYNPNITSFIQEHYPNTRIRMLDDAGI
PAGAKESITFAWQGMEAVVGRSIPVPTCVENRQEYVLGKVAPGKNYRKVMRHGILFGRGR
DHLPPVEELVNYVDGKVFNNKW
>tr|J4VXD8|J4VXD8_BEAB2 UPF0075 domain protein OS=Beauveria bassiana (strain ARSEF 2860) OX=655819 GN=BBA_08061 PE=3 SV=1
MGSLQYPLARPLDLTVLGLNSGTSMDGIDCALCRFRQNSPEDAMHFELLKYDEVPLEQGV
KKRVMGMILANSTTLEEISKVNVVLGETFADAAIAFCTNHGIALSSVDAIGSHGQTIWLV
SMPEPGQMKSVLTMAEGSILAARTGVTTVTDFRISDQAAGRQGAPLISFFDSLVLRHPAK
LRACQNIGGIANVCFVPPDVNGQINTEFFDFDTGPGNVFIDAAVRYFTDGEKEYDKDGEM
GKAGKVDQEIVDKFLAAHPYFSRDPPKTTGREDFRDTTAHALIGEGIRKGLSPNDVVATI
TRITAQAIVEHYKRYMPTQYGPLTEIYMCGGGAKNPNIVDFVQQAFPETEIVMLDVAGIP
SDAKEAITFAWQGMEAIVGRSIPVPSRVETRRESVLGKVSPGLNYRRVMRKGLDFGAGRD
YLAPVKELVNYVGGQAFDNNKN
>tr|A0A084FXS1|A0A084FXS1_PSEDA Upf0075 domain protein OS=Pseudallescheria apiosperma OX=563466 GN=SAPIO_CDS8834 PE=4 SV=1
MTLNGAAISNGTGHGKPLDILALGMNSGTSMDGVDIVLCRFRQEAPEAPMHFELLKYGEV
PMDLELKKRVLNIIYHDKTSASELSEVNVLLGEIFADAAIKFCKQHGVDVKTIDVIGSHG
QTIWLESMPAPGIPRSALTMAEGTIIAARTGVTTVTDFRVSDQSAGRQGAPLIAFFDALL
LHDPTKLRACQNIGGIANVCFIPPEGPEFAYDFDTGPGNCLIDAVVRHYTNGEQEYDKDG
VMGKRGKVNQELVDKFIASVPYFSWDPPKTTGREVFRDTLADKLISEAEALGMSADDVVA
TVTRITSQAIVDHWRRYGPKGKQVEEVFMCGGGAFNPNITDYMRENLPGVKIRMLDEAGI
PAGAKEAVTFAWQGMEAVVGRSIPVPDRVETRRPWVLGKVNPGDNYREVLTKGMSFGQGR
TKLDWVKKMINYVDGEVFDSRLI
>tr|A0A084QG84|A0A084QG84_STAC4 Anhydro-N-acetylmuramic acid kinase OS=Stachybotrys chlorohalonata (strain IBT 40285) OX=1283841 GN=S40285_09158 PE=4 SV=1
MGSISGNSSRQDALDITVLGLNSGTSMDGIDCALCRFRQESPDSPMHFELLQYDEVPLEA
TIKKRVMNMILHNRTTPEELSEVNVLLGETFADAVKTFSEKHNVPLSSIDVIGSHGQTIW
LLSMPEKGQTKSALTMAEGCFLASRTGVTSVTDFRVSDQAAGRQGAPLIAFFDSLVLRHP
TKLRACQNIGGIANVCFIPPDSDGKLNLEFFDFDTGPGNVFIDATVRHFTNGEREYDKDG
EMGKAGKVDEEMVDDFLKTHPYFSLEPPKTTGREVFRDTIAHELIEKGTAKGLSPNDIVA
TITRITAKAIVDHYKRYMPTQYGPLAEIYMCGGGAKNLNITSYLQAAFPETKIVMLDEAG
IPADAKEAITFAWQGMEAIVGRSIPVPDRVETRRNYVLGKVSPGKNYRKVMRMGMDFGRG
RDELEPVREMVNYVGGKAFDNKT
>tr|A0A0D2BHN8|A0A0D2BHN8_9EURO Anhydro-N-acetylmuramic acid kinase OS=Exophiala xenobiotica OX=348802 GN=PV05_10492 PE=4 SV=1
MGSVQEIKPYRVRVLGMNSGTSMDAVDCALCEFYQETPTSQMKMKLIAYEEMQHHDPIKK
RVFRLIRENKTTPEEMAQVNMALGVDFADAVIRMLKNHNLTLDDVDVVSTHGQTIWLLSM
PRGEQMKSALTMAEGSIMAKMLNKTIVNDFRVHEQSYGRQGAPLVAFLDGLVLHHPTKLR
ACQNIGGIGNVAFIPSDADGGVDEIYDFDTGPGNVFIDHAMRHYTNGKQEYDRDGQWGKQ
GKVYQDIVDDYIHNHWWYQHDIPKTTGREVFGDEQALELIQKIEAAGGNKYDVVATLTRI
SAQAICEHYKRFGPPGKNIDELYMCGGGAHNPNITDFIQKTYPNTRLTWLDEVNVPGDAK
EAISFAWMGMEAIVGRPMLVPQRVETRDPCVVGKITPGANFRPLMTMGMEFGKGYEDPKT
GYLPPVRSLEVIKGWTGKAVHNF
>tr|A0A1V6S1S0|A0A1V6S1S0_9EURO Anhydro-N-acetylmuramic acid kinase OS=Penicillium vulpinum OX=29845 GN=PENVUL_c011G00233 PE=4 SV=1
MTSNPVNGINGIPSHALDITVLGLNSGTSMDGIDCALCQFRQETPESPMHFELLKYGEIP
LEPVIKKRVMNMILHNKTSPSELSEVNVILGETFASAVHQFCKDHNVDIESIDVLGSHGQ
TIWLLSMPEAGETRSALTMAEGTFLASRTGITSVTDFRVSDQAAGRQGAPLIAFFDALVL
HHPTKLRACQNIGGIANVCFILPDSHGGVDACYDFDTGPGNVFIDAVVRHYTNGKREYDQ
DGEMGARGTVDQALVDDFLTHPYLALEPPKTTGREVFRDTLAHNFIVKAEAKGLNPDDVV
ATITRVTAQAIVDHYLRYAPKDLEIAEIFLCGGGAYNPNIAAFIQENYPNTRIMMLDEAG
IPGGAKEAITFAWQGMEAVVGRSIPVPTRVETRQEYVLGKVSPGKNYRKVLRQGMMFGAG
RDHLSPVKELINYVDGKPFDNKW
>tr|A0A2I1C410|A0A2I1C410_ASPN1 UPF0075 domain protein OS=Aspergillus novofumigatus (strain IBT 16806) OX=1392255 GN=P174DRAFT_512946 PE=4 SV=1
MSVNGASNGTCSRPTLDLTVLGLNSGTSMDGIDCALCHFRQETPESPMHFELLKYGEIPL
EQTIKKRVMNMILHNKTSPSELSEVNVILGETFAAAVKQFCQEHEVDISTIDVIGSHGQT
IWLLSMPEPGEVRSALTMAEGTFLASRTGITTVTDFRVSDQAAGRQGAPLIAFFDALLLH
HPTKLRACQNIGGIANVCFIPPDSHGGIDACYDFDTGPGNVFIDAVVRHYTNGEQEYDKD
GEMGARGTVDQELVDEFLQSHPYFRLDPPKTTGREVFRDTIAFELIRKAESKGLSPDDVV
ATVTRITAQAIVNHYRRYAPKNLQIDEIFMCGGGAYNPNIVKYIQKHYPSTRIMMLDAAG
IPGGAKEAITFAWQGMEAIVGRSIPVPTRVETRQEYVLGKVSPGKNYRKVMRQGMLFGQG
RDHLSPVSEMVNYVKGEVFDNKW
>tr|A0A830IFS7|A0A830IFS7_9EURO Anhydro-N-acetylmuramic acid kinase OS=Aspergillus lentulus OX=293939 GN=ALT_008900 PE=3 SV=1
MTINNASNGTSNRAALDLTVLGLNSGTSMDGIDCALCHFRQETPESPMHFELLKYGEIPL
EQAIKKRVMNMILHNKTSPSELSEVNVILGETFAAAVKQFCQEHEVDISTIDVIGSHGQT
IWLLSMPEPGEVRSALTMAEGTFLASRTGITTVTDFRVSDQAAGRQGAPLIAFFDALLLH
HPTKLRACQNIGGIANVCFIPPDSHGGIDACYDFDTGPGNVFIDAVVRHYTNGEQEYDKD
GEMGARGTVDQELVDEFLQTHPYFRLDPPKTTGREVFRDTIAFELIRKAESKGLSPDDVV
ATVTRITAQAIVDHYRRYAPKDLQIDEIFMCGGGAHNPNIVKYIQKHYPNTRIMMLDAAG
IPGGAKEAITFAWQGMEAIVGRSIPVPTRVETRQEYVLGKVSPGKNYRKVMRQGMLFGEG
RDHLSPVSEMVNYVKGDVFHNKW
>tr|A0A8E0QTA7|A0A8E0QTA7_9EURO Anhydro-N-acetylmuramic acid kinase OS=Aspergillus udagawae OX=91492 GN=Aud_006887 PE=4 SV=1
MTVSDASNGTSNRQALDLTVLGLNSGTSMDGIDCALCHFRQETPESPMHFELLKYGEIPL
EQTIKKRVMNMILHNKTSPSELSEVNVILGETFAAAVKQFCQDHEVDISTIDVIGSHGQT
IWLLSMPEPGEVRSALTMAEGTFLASRTGITTVTDFRVSDQAAGRQGAPLIAFFDALLLH
HPTKLRACQNIGGIANVCFIPPDSHGGIDACYDFDTGPGNVFIDAVVRHYTNGEQEYDRD
GEMGARGTVDQELVDEFLQNHPYFRLDPPKTTGREVFRDTIAFELIRKAESNGLSPDDVV
ATVTRITAQAIVDHYRRYAPKDLQIDEIFMCGGGAYNPNITKYIQKHYPKTRIVMLDAAG
IPGGAKEAITFAWQAMEAIVGRSIPVPTRVETRQEYVLGKVSPGKNYRKVMRQGMLFGEG
RDHLSPVSEMVNYVKGEVFDNKW
>tr|A0A8H3NX37|A0A8H3NX37_9EURO UPF0075 domain protein OS=Aspergillus lentulus OX=293939 GN=IFM58399_05760 PE=3 SV=1
MTINGVSNGASSRPALDLTVLGLNSGTSMDGIDCALCHFRQETPESPMHFELLKYGEIPL
EQTIKKRVMNMILHNKTSPSELSEVNVILGETFAAAVKQFCQEHEVDISTIDVIGSHGQT
IWLLSMPEPGEVRSALTMAEGTFLASRTGITTVTDFRVSDQAAGRQGAPLIAFFDALLLH
HPTKLRACQNIGGIANVCFIPPDSHGGIDACYDFDTGPGNVFIDAVVRHYTNGEQEYDKD
GEMGARGTVDQELVDDFLQNHPYFRLDPPKTTGREVFRDTIAFELIRKAESKGLSPDDVV
ATVTRITAQAIVDHYRRYAPKDLQIDEIFMCGGGAHNPNIVKYIQKHYPNTRIMMLDAAG
IPGGAKEAITFAWQGMEAIVGRSIPVPTRVETRQEYVLGKVSPGKNYRKVMRQGMLFGEG
RDHLSPVSEMVNYVKGEVFDNKW
>tr|A0A8H3S6S8|A0A8H3S6S8_9EURO Anhydro-N-acetylmuramic acid kinase OS=Aspergillus udagawae OX=91492 GN=IFM46972_09469 PE=4 SV=1
MTVSDASNGTSNRQALDLTVLGLNSGTSMDGIDCALCHFRQETPESPMHFELLKYGEIPL
EQTIKKRVMNMILHNKTSPSELSEVNVILGETFAAAVKQFCQDHEVDISTIDVIGSHGQT
IWLLSMPEPGEVRSALTMAEGTFLASRTGITTVTDFRVSDQAAGRQGAPLIAFFDALLLH
HPTKLRACQNIGGIANVCFIPPDSHGGIDACYDFDTGPGNVFIDAVVRHYTNGEQEYDRD
GGMGAHGTVDQELVDEFLQNHPYFRLDPPKTTGREVFRDTIAFELIRKAESKGLSPDDVV
ATVTRITAQAIVDHYRRYAPKDLQIDEIFMCGGGAYNPNITKYIQKHYPKTRIVMLDAAG
IPGGAKEAITFAWQAMEAIVGRSIPVPTRVETRQEYVLGKVSPGKNYRKVMRQGMLFGEG
RDHLSPVSEMVNYVKGEVFDNKW
>tr|A0A8H3S789|A0A8H3S789_9EURO Anhydro-N-acetylmuramic acid kinase OS=Aspergillus udagawae OX=91492 GN=IFM51744_07830 PE=4 SV=1
MTISGASNGTSNRQALDLTVLGLNSGTSMDGIDCALCHFRQETPESPMHFELLKYGEIPL
EQTIKKRVMNMILHNKTSPSELSEVNVILGETFAAAVKQFCQDHEVDISTIDVIGSHGQT
IWLLSMPEPGEVRSALTMAEGTFLASRTGITTVTDFRVSDQAAGRQGAPLIAFFDALLLH
HPTKLRACQNIGGIANVCFIPPDSHGGIDVCYDFDTGPGNVFIDAVVRHYTNGEQEYDRD
GEMGARGTVDQELVDEFLQNHPYFRLDPPKTTGREVFRDTIAFELIRKAESKGLSPDDVV
ATVTRITAQAIVDHYRRYAPKDLQIDEIFMCGGGAYNPNITKYIQKHYPKTRIVMLDAAG
IPGGAKEAITFAWQAMEAIVGRSIPVPTRVETRQEYVLGKVSPGKNYRKVMRQGMLFGEG
RDHLSPVSEMVNYVKGEVFDNKW
>tr|A0A9P3EPI1|A0A9P3EPI1_9EURO Uncharacterized protein OS=Aspergillus pseudoviridinutans OX=1517512 GN=Asppvi_000091 PE=4 SV=1
MTVNGTTNGTSNRQALDLTVLGLNSGTSMDGIDCALCHFRQETPESPMHFELLKYGEIPL
EQTIKKRVMNMILHNKTSPSELSEVNVILGETFAAAVKQFCQDYEVDISTIDVIGSHGQT
IWLLSMPEPGEVRSALTMAEGTFLASRTGITTVTDFRVSDQAAGRQGAPLIAFFDALLLH
HPTKLRACQNIGGIANVCFIPPDSHGGIDACYDFDTGPGNVFIDAVVRHYTNGEQEYDXD
GEMGARGTVDQELVDEFLQNHPYFRLDPPKTTGREVFRDTIAFELIRKAESKGLSPDDVV
ATVTRITAQAIVDHYRRYAPKDLQIDEIFMCGGGAYNPNITKYIQKHYPNTRIMMLDAAG
IPGGAKEAITFAWQGMEAIVGRSIPVPTRVETRQEYVLGKVSPGKNYRKVMRQGMLFGEG
RDHLSPVSEMVNYVKGEAFDNKW
>tr|A0A9P3F6C0|A0A9P3F6C0_ASPVI Uncharacterized protein OS=Aspergillus viridinutans OX=75553 GN=Aspvir_006988 PE=4 SV=1
MTVNGASNGTSNRQALDLTVLGLNSGTSMDGIDCALCHFRQETPESPMHFELLKYGEIPL
EQTIKKRVMNMILHNKTSPSELSEVNVILGETFAAAVKQFCQDHEVDISTIDVIGSHGQT
IWLLSMPEPGEVRSALTMAEGTFLASRTGITTVTDFRVSDQAAGRQGAPLIAFFDALLLH
HPTKLRACQNIGGIANVCFIPPDSHGGIDACYDFDTGPGNVFIDAVVRHYTNGKQEYDKD
GEMGARGTVDQELVDEFLQNHPYFRLDPPKTTGREVFRDTIAFELIRKAESKGLSPDDVV
ATVTRITAQAIVDHYRRYAPKDLQIDEIFMCGGGAYNPNITKYLQKHYPNTRIVMLDAAG
IPGGAKEAITFAWQGMEAIVGRSIPVPTRVETRQEYVLGKVSPGKNYRKVMRQGMQFGEG
RDHLSPVSEMVNYVKGKVFDNKW
>tr|A0A9P8NFB4|A0A9P8NFB4_ASPFM Uncharacterized protein OS=Aspergillus fumigatus OX=746128 GN=KXV57_009032 PE=3 SV=1
MTVTGATNGASSHPALDLTVLGLNSGTSMDGIDCALCHFRQETPESPMHFELLKYGEIPL
EQTIKKRVMNMILHNKTSPSELSEVNVILGETFAAAVKEFCQEHHVDIETIDVIGSHGQT
IWLLSMPEPGEVRSALTMAEGTFLASRTGITTVTDFRVSDQAAGRQGAPLIAFFDALLLH
HPTKLRACQNIGGIANVCFIPPDSHGGIDACYDFDTGPGNVFIDAVVRHYTNGAQEYDKD
GEMGARGTVDQELVDEFLQNHPYFRLDPPKTTGREVFRDTLAFELIRKAESKGLSPDDVV
ATITRITAQAIVDHYRRYAPKDLPIDEIFMCGGGAHNPNIVQYIQKHYPNTRILMLDAAG
IPGGAKEAITFAWQGMEAIVGRSIPVPTRVETRQEYVLGKVSPGKNYRKVMRHGMLFGQG
RDHLSPVSEMVNYVNGKVFDNKW
>tr|A1CVP1|A1CVP1_NEOFI UPF0075 domain protein OS=Neosartorya fischeri (strain ATCC 1020 / DSM 3700 / CBS 544.65 / FGSC A1164 / JCM 1740 / NRRL 181 / WB 181) OX=331117 GN=NFIA_101770 PE=3 SV=1
MTVNGASNGTSSRPALDLTVLGLNSGTSMDGIDCALCHFRQETPESPMHFELLKYGEIPL
EQTIKKRVMNMILHNKTSPSELSEVNVILGETFAAAVKEFCQEHKVDIETIDVIGSHGQT
IWLLSMPEPGEVRSALTMAEGTFLASRTGITTVTDFRVSDQAAGRQGAPLIAFFDALLLH
HPTKLRACQNIGGIANVCFIPPDSHGGIDACYDFDTGPGNVFIDAVVRHYTNGEQEYDKD
GEMGARGTVDQELVDEFLQNHPYFRLDPPKTTGREVFRDTIAFELIRKAESKGLSPDDVV
ATVTRITAQAIVDHYRRYAPKDLQIEEIFMCGGGAHNPNIVKYIQKHYPNTRIMMLDAAG
IPGGAKEAITFAWQGMEAIVGRSIPVPTRVETRQEYVLGKVSPGKNYRKVMRQGMLFGEG
RDHLSPVSEMVNYVKGEVFDNKW
>tr|B0Y595|B0Y595_ASPFC UPF0075 domain protein OS=Aspergillus fumigatus (strain CBS 144.89 / FGSC A1163 / CEA10) OX=451804 GN=AFUB_071840 PE=4 SV=1
MTVTGATNGASSHPALDLTVLGLNSGTSMDGIDCALCHFRQETPESPMHFELLKYGEIPL
EQTIKKRVMNMILHNKTSPSELSEVNVILGETFAAAVKEFCQEHHVDIETIDVIGSHGQT
IWLLSMPEPGEVRSALTMAEGTFLASRTGITTVTDFRVSDQAAGRQGAPLIAFFDALLLH
HPTKLRACQNIGGIANVCFIPPDSHGGIDACYDFDTGPGNVFIDAVVRHYTNGAQEYDKD
GEMGARGTVDQELVDEFLQNHLYFRLDPPKTTGREVFRDTLAFELIRKAESKGLSPDDVV
ATITRITAQAIVDHYRRYAPKDLPIDEIFMCGGGAHNPNIVQYIQKHYPNTRILMLDAAG
IPGGAKEAITFAWQGMEAIVGRSIPVPTRVETRQEYVLGKVSPGKNYRKVMRHGMLFGQG
RDHLSPVSEMVNYVNGKVFDNKW
>tr|F9GFP5|F9GFP5_FUSOF Anhydro-N-acetylmuramic acid kinase OS=Fusarium oxysporum (strain Fo5176) OX=660025 GN=FOXB_17479 PE=4 SV=1
MGSTEGLLLDAHAPLDITVLGLNSGTSMDGIDCALCRFRQASPNAPMHLELLKYDETPLE
QTIKKRVMRMILHNNTTPEELSEVNVLLGETFSDAVMQFSQKHGIPLSSIDAIGSHGQTI
WLLSIPEEGQTKSALTMAEGCFIASRTGITTVTDFRVSDQAAGRQGAPLIGFFDSLLLHH
PTKFRACQNIGGIANVCFIPPDVDGALNIEFFDFDTGPGNVFIDAAVRFFTDGEKEYDKD
GEMGRAGEVDQQMVDEFLQTHPYFALDPPKTTGREVFRDTIAHNLIDRGLEKGMSPNDIV
ATITRITAQAIVQHYKRYMPTQYGPLAEIYMCGGGARNPNITEYMQNAFPDTRITMLDEA
GIPSDAKEAITFAWQGMEAVVGRSIPVPSRVETRREYILGKTLFAALSDRLNNPMNISSK
ASSRPALHFDAVPSTLSTTQHVT
>tr|A0A090MI69|A0A090MI69_9HYPO WGS project CBMI000000000 data, contig CS3069_c003687 OS=Fusarium clavum OX=2594811 GN=BN850_0109110 PE=4 SV=1
MGSTEGLTQSVHAPLDITVLGLNSGTSMDGIDCALCRFRQESPDAPMHLELLKYDEIPLE
QTIKKRVMRMILHNTTTPEELSEVNVLLGETFSDAVIQFSEKHGIPLSSIDAIGSHGQTI
WLLSIPEKGQTKSALTMAEGCFIASRTGITTVTDFRVSDQAAGRQGAPLIGFFDSLLLHH
PTKFRACQNIGGIANVCFIPPDVDGALNTEFFDFDTGPGNVFIDAAVRYFTNGEQEYDKD
GEMGRAGTVNQEMVDEFLQTHPYFSLDPPKTTGREVFRDTIAHDLIDRGLKKGMSSNDIV
ATITRITAQAIVEHYKRYMPTEYGPLAEIYMCGGGARNPNIIEYMQKAFPDTRITMLDEA
GIPSDAKEAITFAWQGMEAVVGRSIPVPSRVETRREYVLGKVSPGKNYRKLLKKGMAFGG
ESEYLPPVKELVNYVDGQVFSTTK
>tr|A0A0B4EBX0|A0A0B4EBX0_METAF UPF0075 domain protein (Fragment) OS=Metarhizium anisopliae (strain ARSEF 549) OX=1276135 GN=MAN_10506 PE=4 SV=1
MGSVHDGATGSQSSPLDLVVLGLNSGTSMDGIDCALCRFRQGTPDAPMHFELLKYDEVPL
EPTIKKRVMAMILHNTTSPEELSEVNVILGKEFAQAVKIFSQRHDVPLSSIDAIGSHGQT
IWFVSMPEEGKVTSALTMAEGCFLASMTGITTVTDFRVSDQAAGRQGAPLIAFFDSLILH
HPTKLRACQNIGGIANVCFIPPDRDGKLNPEFFDFDTGPGNVFIDAAVRYFTDGQQEYDQ
DGRMGKAGTVDEEMVDKFLSSFAYFSLDPPKTTGRETFRDTIAHDLIEQGLQRGLSTNDV
VATITRITAKAIVEHYERYMPTDYGPLCEIYMCGGGAKNPNITDYLQAAFPAAKVMMLDE
AGIPADAKEAITFAWQGMEAIVGRSIPVPDRVATRQPYVLGKVSPGKNYRRVMKMGMDFG
AGQDELEPVTELVHYVDGKVFSNK
>tr|A0A0B4GUG8|A0A0B4GUG8_METGA UPF0075 domain protein OS=Metarhizium guizhouense (strain ARSEF 977) OX=1276136 GN=MGU_09355 PE=4 SV=1
MGSAHDGATGSQSSPIDLVVLGLNSGTSMDGIDCALCRFKQATPDAPMHFELLKYDEVPL
EPTIKKRVMAMILHSTTSPEELSEVNVILGKEFAQAVKIFSQRHNVPLSSIDAIGSHGQT
IWFVSMPEEGKVTSALTMAEGCFLASMTGITTVTDFRVSDQAAGRQGAPLIAFFDSLVLH
HPTKLRACQNIGGIANVCFIPPDRDGKLNPEFFDFDTGPGNVFIDAAVRYFTDGQQEYDQ
DGRMGKAGTVDEDMVDKFLSSFAYFSLDPPKTTGRETFRDTIAHDLIEQGLQRGLSPNDV
VATITRITAKAIVEHYKRYMPTDYGPLCEIYMCGGGAKNPNITDYLQAAFPAAKVMMLDE
AGIPADAKEAITFAWQGMEAIVGRSIPVPDRVATRQPYVLGKVSPGKNYRRVMKRGMDFG
AGQDELEPVTELVHYVDGKVFSNK
>tr|A0A0C9MAM3|A0A0C9MAM3_BLOB1 Anhydro-N-acetylmuramic acid kinase OS=Fungal sp. (strain No.11243) OX=1603295 GN=ANO11243_091810 PE=4 SV=1
MHATQDLANGHGATAAQPLNMTVLGLNSGTSMDGIDCALCHFRQETPDSPMHFSLLKYGE
VPLDPVLKKRVLRIIKHDKTSASELSEVNVLLGETFAAASIQFCKEVGVDLKTEVDAIGS
HGQTIWLASMPDQGIPRSALTMAEGTIIASRTGVTTVTDFRVSDQAAGRQGAPLIAFFDA
LLLHHPSKLRACQNIGGIANVCFIPPEGPDMAYDFDTGPGNALIDAVVRHFTNGEREYDR
DGEMGRRGKVHQGMVDGFFKSIPYFAWHPPKTTGREVFRDTLADEMIAQGERLGLNPDDV
VATVTRITAQAIVDHWRRYKPEGREVDEVFMCGGGAYNPNITDYMKQQFPHTEMFMLDDA
GIPGGAKEAVTFAWQGMEAIVGRSIPVPDRVETRSPYVLGKVNPGKNYRTVMSKGMRFGE
GKAKLNPVSHMVNFVDGKVFDNRW
>tr|A0A0D9NQ98|A0A0D9NQ98_METAN Anhydro-N-acetylmuramic acid kinase OS=Metarhizium anisopliae BRIP 53293 OX=1291518 GN=H634G_08451 PE=4 SV=1
MGSVYNRATGSQSSPLDLVVLGLNSGTSMDGIDCALCRFRQATPDAPMHFELLKYDEVPL
EPTIKKRVMAMILHNTTSPEELSEVNVILGKEFAQAVKIFSQRHDVPLSSIDVVGSHGQT
IWFVSMPEEGKVTSALTMAEGCFLASMTGITTVTDFRVSDQAAGRQGAPLIAFFDSLVLH
HPTKLRACQNIGGIANVCFIPPDRHGKLNPEFFDFDTGPGNVFIDAAVRYFTDGQQEYDQ
DGRMGKAGTVDEEMVDKFLLSFAYFSLDPPKTTGRETFRDTIAHDLIEQGLQRGLSPNDV
VATITRITAKAIVEHYKRYMPTDYGPLREIYMCGGGAKNPNITDYLQAAFPAAKVMMLDE
AGIPADAKEAITFAWQGMEAIVGRSIPVPDRVATRQPYVLGKVSPGKNYRRVMKMGMDFG
AGQDELEPVTELVHYVDGKVFSNK
>tr|A0A151GAJ2|A0A151GAJ2_9HYPO Putative upf0075 domain protein OS=Drechmeria coniospora OX=98403 GN=DCS_06051 PE=4 SV=1
MATNGGDAQSASLDMTVLGLNSGTSMDSIDCALCRFRQKAPDEPMHMELLRYDEVSLPEA
IKARVMRMILYNATTPEELAEVNVILGEAFADAVETFTARHGIPITSIDVIGSHGQTIWL
LSMPRKGQVRSALTAAEGSFIAARTGITTVTDFRVSDQAAGRQGAPLIAFFDSLLLHHPT
RLRACQNIGGIANVCFVPPDADADGVLNPAFFDFDTGPGNVLIDAAVRHFTNGRREYDID
GEMGAAGTVDDEIVRHFLASHPYFALEPPKTTGRELFRDTLAWELIERGLARGLSPNDVI
ATITRITAEAIVDCYRRYMPTQYGPLAEIFMCGGGAKNPNITSHLQAAFPQTRITMLDEA
GIPADAKEAVTFAWQGMEAVVGRSIPVPERVESSRRYVLGKLSPGRNYRRLMRSSMEFGK
GRDVLEPVSALVNYVDGKVFVNTT
>tr|A0A1B8ARU4|A0A1B8ARU4_FUSPO Anhydro-N-acetylmuramic acid kinase OS=Fusarium poae OX=36050 GN=FPOA_03637 PE=4 SV=1
MSSNKKQSQSATSEPLDITVLGLNSGTSMDGIDCALCRFRQESPTAPMHLELLKYDEIPL
DQTIKKRVMRMILHNSTTPEELSEVNVLLGETFADAVMTFSEKHNIPLSSVDAIGSHGQT
IWLLSVPEKGQTRSALTMAEGCFIASRTGITTVTDFRVSDQAAGRQGAPLIGFFDSLLLH
NPTKFRACQNIGGIANVCFIPPDVDGALNTEFFDFDTGPGNVFIDAAVRFFTDNKQEYDK
DGEMGRAGMVNQEMVDEFLQTHPYFALDPPKTTGREVFRDTIAHELIERGLKMGMTQNDI
VATLTRITAQAIVEHYKRYMPTQYGPLSEIYMCGGGARNPNITEYLQKAFPDTRITMLDE
AGIPSDAKEAITFAWQGMEAVVGRSIPVPAQVEDRREYVLGKVSPGKNYRQLLKKGMKFG
GDSDYLPPVKELVNYVNGQVYSAI
>tr|A0A2T3AXG1|A0A2T3AXG1_AMORE Anhydro-N-acetylmuramic acid kinase OS=Amorphotheca resinae ATCC 22711 OX=857342 GN=M430DRAFT_67431 PE=3 SV=1
MNGTSASSSVPSNHGGPALDLTVLGLNSGTSMDGIDCALCRFRQQDPSSPMEFELLKYGE
TPLDQTIKKRVMNMILHNSTSPEEIAEVNVILGEAFAKAVEGFTLEHGIDKSSIDVLGSH
GQTIWHLSMPNQNQVKTTLSMAEGAILAARTGITTVSDFRISDVAAGRQGAPLIAFFDAL
LLHHPTKLRACQNIGGIANVCFIPPDSQGGVDECFDFDTGPGNVYIDAAVRHYTNGKQEY
DKDGEMGKRGVVDQEMVDGFLKHKYFGLEPPKTTGREDFRDTLAFDLIAKGEKKGLSRDD
VVATITRITAQSIVDHYRRFAPSQDIDEIFLCGGGAFNPNITDFIQKSYPRTKILMLDEA
GIPGGAKEAITFAWQGMEAIVGRSILVPTRVETRKECVLGKVSPGENYRDVMLKGMLFGG
KERKLSPVKDMINIVDGKAFSNKW
>tr|A0A395MLF2|A0A395MLF2_9HYPO Anhydro-n-acetylmuramic acid kinase OS=Fusarium flagelliforme OX=2675880 GN=FIE12Z_6996 PE=4 SV=1
MGSTEGLLLDAHAPLDITVLGLNSGTSMDGIDCALCRFRQASPDAPMHLELLKYDEIPLE
QTIKKRVMRMILHNNTTPEELSEVNVLLGETFSDAVMQFSQKHGIPLSSIDAIGSHGQTI
WLLSIPEEGQTKSALTMAEGCVIASRTGITTVTDFRVSDQAAGRQGAPLIGFFDSLLLHH
PTKFRACQNIGGIANVCFIPPDVDGALNTEFFDFDTGPGNVFIDAAVRFFTDGEKEYDKD
GEMGRAGEVDQQMVDEFLQTHPYFALDPPKTTGREVFRDTIAHNLIDHGLEKGMSPNDIV
ATITRITAQAIVQHYKRYMPTQYGPLAEIYMCGGGARNPNITEYMQNAFPETRITMLDEA
GIQSDAKEAITFAWQGMEAVVGRSIPVPSRVETRREYILGKVSPGKNYRKLLKKGMRFGG
NLEYLPPVKELVNYVNGQVFSTIK
>tr|A0A395RLY3|A0A395RLY3_FUSSP Anhydro-n-acetylmuramic acid kinase OS=Fusarium sporotrichioides OX=5514 GN=FSPOR_10240 PE=4 SV=1
MSSTETLSQRAPSEPLDITVLGLNSGTSMDGIDCALCRFRQESPSAPMHLELLKYDEIPL
EQTIKKRVMRMILHNSTTPEELSEVNVLLGETFADAVMTFSEKHNIPLSSIDAIGSHGQT
IWLLSVPEKGQTRSALTMAEGCFIASRTGITTVTDFRVSDQAAGRQGAPLIGFFDSLLLH
HPTKFRACQNIGGIANVCFIPPDVDGALNKEFFDFDTGPGNVFIDAAVRFFTDNKQEYDK
NGVMGRAGAVNQEMVDEFLQTHPYFALDPPKTTGREVFRDTIAHGLIERGLKMGMTQNDI
VATLTRITAQAIVEHYKRYMPTQYGPLSEIYMCGGGARNPNITEYLQKAFPDTRITMLDE
AGIPSDAKEAITFAWQGMEAVIGRSIPVPAQVEDRREYVLGKVSPGKNYRQLLKKGMKFG
GDSDHLPPVKELVNYVNGQVYSAI
>tr|A0A395T8U8|A0A395T8U8_9HYPO Anhydro-n-acetylmuramic acid kinase OS=Fusarium longipes OX=694270 GN=FLONG3_711 PE=4 SV=1
MGSTAGLTQGASAPLDITVLGLNSGTSMDGIDCALCRFRQESPDAPMHLELLKYDEIPLE
PTIKKRVMRMILHNSTTPEELSEVNVLLGETFSDAVIQFSEKHGIPLSSIDAIGSHGQTI
WLLSIPEEGQTKSALTMAEGCFIASRTGITTVTDFRVSDQAAGRQGAPLIGFFDSLLLHH
PAKFRACQNIGGIANVCFIPPDVDGALNTEFFDFDTGPGNVFIDAAVRYFTNGEKEYDKD
GEMGRAGKVNQKMVDEFLQTHPYFSLDPPKTTGREVFRDTIAHELIDRGLKNGMSANDIV
ATITRITAQAIVEHYKRYMPTEYGPLAEIYMCGGGARNPNITEYMQKAFPDTRITMLDEA
GIPSDAKEAITFAWQGMEAVVGRSIPVPSRVETRREYVLGKVSPGKNYRKLLKKGMSFGG
DSEYLPPVKQLVNYVNGQVFSNTK
>tr|A0A6A6PSH6|A0A6A6PSH6_9PEZI Anhydro-N-acetylmuramic acid kinase OS=Neohortaea acidophila OX=245834 GN=BDY17DRAFT_179217 PE=4 SV=1
MGSINHHDETAFLSSQPLDMIVLGLNSGTSMDGVDCALCHFRQNTPQDPMTFELLKYGEV
PLEPVIKKRVMKMILHNKTTPEELSEVNVLLGETFARAAREFCTQHGVDLQADVDVIGSH
GQTIWLLSMPGPEQTKSALTMAEGTFIASRTGVTTVTDFRVSDQAAGRQGAPLIAFFDAL
LLHHPTKLRACQNIGGIANVCFIPSDRDGGADNCFDFDTGPGNVFIDAVVRHYTNGEQEY
DKDGIMGQRGVVDQELVDDFLQHEYFHLHPPKTTGREVFRDTLAFELIEKAEARGMSADD
VVATVTRITAQAIVDHYKRYAPSQDIDEIFMCGGGAYNPNITAFIQKHYPHTRICMLDEA
GVPAGAKEAITFAWQGMEAVVGRSIPVPDRVETRREYVLGKVNPGLNYRAVMRKGVLFGA
GQDHLPPVREMVLLKEGKRYDNKW
>tr|A0A7D5V647|A0A7D5V647_9HYPO Anhydro-N-acetylmuramic acid kinase OS=Metarhizium brunneum OX=500148 GN=anmK PE=4 SV=1
MGSVYDGATGSQSSPLDLVVLGLNSGTSMDGIDCALCRFRQATPDAPMHFELLKYDEVPL
EPTIKKRVMAMILHNTTSPEELSEVNVILGKEFAQAVKIFSQRHNVPLSSIDVIGSHGQT
IWFASMPEEGNVTSALTMAEGCFLASMTGITTVTDFRVSDQAAGRQGAPLIAFFDSLVLH
HPTKLRACQNIGGIANVCFIPPDRDGKLNPEFFDFDTGPGNVFIDAAVRYFTDGQQEYDQ
NGRMGKAGTVDEEMVDKFLSSFAYFSLDPPKTTGRETFRDTIAHDLIEQGLEKGLSANDV
VATITRITAKAIVEHYKRYMPTGYGPLCEIYMCGGGAKNPNITDYLQAAFPAAKVMMLDE
AGIPADAKEAITFAWQGMEAIVGRSIPVPDRVATRQPYVLGKISPGKNYRRVMKRGMDFG
AGQDELEPVTELVHYVDGKVFSNK
>tr|A0A8J2JDH6|A0A8J2JDH6_FUSEQ Anhydro-N-acetylmuramic acid kinase OS=Fusarium equiseti OX=61235 GN=FEQUK3_LOCUS9186 PE=4 SV=1
MGSTEGLTQSVHAPLDITVLGLNSGTSMDGIDCALCRFRQESPDAPMHLELLKYDEIPLE
QTIKKRVMRMILHNTTTPEELSEVNVLLGETFSDAVIQFSEKHGIPLSSIDAIGSHGQTI
WLLSIPEKGQTKSALTMAEGCFIASRTGITTVTDFRVSDQAAGRQGAPLIGFFDSLLLHH
PTKFRACQNIGGIANVCFIPPDVDGALNTEFFDFDTGPGNVFIDAAVRYFTNGEQEYDKD
GEMGRAGTVNQEMVDEFLQTHPYFSLDPPKTTGREVFRDTIAHDLIDRGLKKGMSSNDIV
ATITRITAQAIVEHYKRYMPTEYGPLAEIYMCGGGARNPNIIGYMQKAFPDTRITMLDEA
GIPSDAKEAITFAWQGMEAVVGRSIPVPSRVETRREYVLGKVSPGKNYRKLLKKGMAFGG
ESEYLPPVKELVNYVEGQVFSTTK
>tr|A0A9P5A6E0|A0A9P5A6E0_9HYPO Anhydro-n-acetylmuramic acid kinase OS=Fusarium beomiforme OX=44412 GN=FBEOM_13389 PE=4 SV=1
MGSTEGLIPGAHSPLDITVLGVNSGTSMDGIDCALCRFRQESPNAPMHLELLKYDEIPLE
QTIKKRVMHMILHNTTTPEELSEVNVLLGETFSDAIIQFSQKHGIPLSSIDAIGSHGQTI
WLLSIPEKGQTKSALTMAEGSFIASRTGITTVTDFRVSDQAAGRQGAPLIGFFDSLLLHH
PTKFRACQNIGGIANVCFIPPDVNGALNTEFFDFDTGPGNVFIDAAVRFFTNGEKEYDKD
GEMGRAGKVNQEMVDEFLQNHPYFSLDPPKTTGREVFRDTIAHELIAQGLRKEMSPNDIV
ATITRITAQAIVEHYKRYMPTEYGPLAEIYMCGGGARNPNITDYMQKAFPDTRITMLDEA
GIPSDAKEAITFAWQGMEAVVGRSIPVPSRVETRREYVLGKVSPGKNYRKLLKKGMSFGG
DMEYLPPVKQLVNYVNGQVFSPTK
>tr|A0A9P8S6L3|A0A9P8S6L3_9HYPO Uncharacterized protein OS=Metarhizium humberi OX=2596975 GN=MHUMG1_05866 PE=4 SV=1
MGSVHNGATGSQSSPLDLVVLGLNSGTSMDGIDCALCRFRQATPDAPMHFELLKYDEVPL
EPTIKKRVMAMILHNTTSPEELSEVNVILGKEFAQAVKIFSQRHDVPLSSIDAIGSHGQT
IWFVSMPEEGKVTSALTMAEGCFLASMTGITTVTDFRVSDQAAGRQGAPLIAFFDSLVLH
HPTKLRACQNIGGIANVCFIPPDRGGKLNPEFFDFDTGPGNVFIDAAVRYFTDGQQEYDQ
DGRMGKAGTVDEEMVDKFLSSFAYFSLDPPKTTGRETFRDTIAHDLIEQGLQRGLSPNDV
VATITRITAKAIVDHYKRYMPTDYGPLCEIYMCGGGAKNPTITDYLQSAFPEAKVMMLDE
AGIPADAKEAITFAWQGMEAIVGRSIPVPDRVATRQPYVLGKVSPGKNYRRVMKMGMDFG
AGQDELEPVTELVHYVDGKVFSNK
>tr|A0A9P9GQL3|A0A9P9GQL3_FUSSL Anhydro-N-acetylmuramic acid kinase OS=Fusarium solani OX=169388 GN=B0J15DRAFT_501573 PE=4 SV=1
MGSINGLASSAHSKPLDITVLGLNSGTSMDGIDCALCHFHQDSPDGPMHFELLKYDEVPL
EYTLKKQVMRMILDNATTPEELSEVNVLLGETFSDAVTTFAEKHKIPLSSIDAIGSHGQT
IWLLSMPAKGQTKSALTMAEGCIIAARTGITTVTDFRVSDQAAGRQGAPLIAFFDSLLLH
HPTKFRACQNIGGIANVCFIPPDVDGALSAEFFDFDTGPGNVFIDAAVRVFSDGQMEYDK
DGRMGKAGTVDEELVDEFLQTHPYFSLDPPKTTGREVFRDTIAHDLIHRGTERGLSPNDI
VATITRITAQAIVDHYKRYMPTQYGPLVEIYMCGGGAKNPNITDFMQEAFPNTRIIMLDE
AGIPSDAKEAITFAWQGMEAIVGRSIPVPSRVETRREYVLGKVSPGQNYRRVLKKGMEFG
GEAEHLPPIKAMVNYVDGQVFNNK
>tr|A0A0D2YF82|A0A0D2YF82_FUSOF Uncharacterized protein OS=Fusarium oxysporum (strain Fo5176) OX=660025 GN=28956081 PE=4 SV=1
MGSTEGLLLDAHAPLDITVLGLNSGTSMDGIDCALCRFRQASPNAPMHLELLKYDEIPLE
QTIKKRVMRMILHNNTTPEELSEVNVLLGETFSGAVMQFSQKHGIPLSSIDAVGSHGQTI
WLLSIPEEGQTKSALTMAEGCFIASRTGITTVTDFRVSDQAAGRQGAPLIGFFDSLLLHH
PTKFRACQNIGGIANVCFIPPDVDGALNTEFFDFDTGPGNVFIDAAVRFFTDGEKEYDKD
GEMGRAGEVDQQMVDEFLQTHPYFALDPPKTTGREVFRDTIAHNLIDRGLEKGMSPNDIV
ATITRITAQAIVQHYKRYMPTQYGPLAEIYMCGGGARNPNITEYMQNAFPDTRITMLDEA
GIPSDAKEAITFAWQGMEAVVGRSIPVPSRVETRREYILGKVSPGKNYRKLLKKGMSFGG
DLEYLPPVKELVNYVGGQVFSTIKQ
>tr|A0A0I9XAB3|A0A0I9XAB3_GIBFU Probable molecular chaperone distantly related to HSP70-fold metalloproteases OS=Gibberella fujikuroi OX=5127 GN=C2S_14351 PE=4 SV=1
MGSTEGLLPDAHAPLDITVLGLNSGTSMDGIDCALCRFRQASPNAPMHLELLKYDEIPLE
QTIKKRVMRMILHNNTTPEELSEVNVLLGETFSDAVMQFSQKHGIPLSSIDAIGSHGQTI
WLLSIPEKGQTKSALTMAEGCFIASRTGITTVTDFRVSDQAAGRQGAPLIGFFDSLLLHH
PTKFRACQNIGGIANVCFIPPDIDGALNTEFFDFDTGPGNVFIDAAVRFFTDGEKEYDKD
GEMGRAGEADQQMVDEFLHTHPYFALDPPKTTGREVFRDTIAHNLIDHGLEKGMSPNDIV
ATITRITAQAIVQHYKRYMPTQYGPLAEIYMCGGGARNPNITEYIQNAFPDTRITMLDEA
GIPSDAKEAITFAWQGMEAVVGRSIPVPSRVETRREYILGKVSPGKNYRKLLKKGMSFGG
DLEYLPPVKELVNYVGGQVFSTIKQ
>tr|A0A0J9W265|A0A0J9W265_FUSO4 Anhydro-N-acetylmuramic acid kinase OS=Fusarium oxysporum f. sp. lycopersici (strain 4287 / CBS 123668 / FGSC 9935 / NRRL 34936) OX=426428 GN=FOXG_14970 PE=4 SV=1
MGSTEGLLLDAHAPLDITVLGLNSGTSMDGIDCALCRFRQASPNAPMHLELLKYDEIPLE
QTIKKRVMRMILHNNTTPEELSEVNVLLGETFSGAVMQFSQKHGIPLSSIDAVGSHGQTI
WLLSIPEEGQTKSALTMAEGCFIASRTGITTVTDFRVSDQAAGRQGAPLIGFFDSLLLHH
PTKFRACQNIGGIANVCFIPPDVDGALNTEFFDFDTGPGNVFIDAAVRFFTDGEKEYDKD
GEMGRAGEVDQQMVDEFLQTHPYFALDPPKTTGREVFRDTIAHNLIDRGLEKGMSPNDIV
ATITRITAQAIVQHYKRYMPTQYGPLAEIYMCGGGARNPNITEYMQNAFPDTRITMLDEA
GIPSDAKEAITFAWQGMEAVVGRSIPVPSRVETRREYILGKVSPGKNYRKLLKKGMSFGG
DLEYLPPVKELVNYVGGQVFSTIKQ
>tr|A0A0U5GHA9|A0A0U5GHA9_ASPCI Putative UPF0075 domain protein OS=Aspergillus calidoustus OX=454130 GN=ASPCAL12417 PE=4 SV=1
MTSLSRKMAANGVQNHALDLTVLGLNSGTSMDGIDCALCHFRQETPDSPMHFELLKYGEI
PLEQTIKKRVMNIILHNKTSPSELSEVNVILGETFAAAVKQFCQDYQVDISTIDVIGSHG
QTIWLLSMPEAGEVRSALTMAEGSFLASRTGITSVTDFRVSDQAAGRQGAPLIAFFDALL
LHHPTKLRACQNIGGIANVCFIPPDSHGGIDACYDFDTGPGNVFIDAVVRHYTNGEREYD
KNGEMGARGTVDQELVDDFLTNHPYFRLDPPKTTGREVFRDTLAFDLIRKAESKGLSPDD
VVATITRITAQAIVEHYRRYAPEGLKIEEIFMCGGGALNPNITQFIQKNYPDTKIVMLDE
AGVPAGAKEAITFAWQGMEAIVGRSIPVPTRVETRQEYVLGKVSPGKNYRKVMRQGALFG
AGRDHLPPVSEMINYIDGKVFDNKW
>tr|A0A1L7VTJ2|A0A1L7VTJ2_FUSPR Probable molecular chaperone distantly related to HSP70-fold metalloproteases OS=Fusarium proliferatum (strain ET1) OX=1227346 GN=FPRO_07360 PE=4 SV=1
MGSTEGLVPAAHAPLDITVLGLNSGTSMDGIDCALCRFRQASPNAPMHLELLKYDEIPLE
QTIKKRVMRMILHNNTTPEELSEVNVLLGETFSDAVMQFSQKHGIPLSSIDAIGSHGQTI
WLLSIPEKGQTKSALTMAEGCFIASRTGITTVTDFRVSDQAAGRQGAPLIGFFDSLLLHH
PTKFRACQNIGGIANVCFIPPDVDGALNTEFFDFDTGPGNVFIDAAVRFFTDGEKEYDKD
GEMGRAGEVDQQMVDEFLQTHPYFALDPPKTTGREVFRDTIAHNLIDHGLEKGMSPNDIV
ATITRITAQAIVQHYKRYMPTQYGPLAEIYMCGGGARNPNIIEYMQNAFPDTRITMLDEA
GIPSDAKEAITFAWQGMEAVVGRSIPVPSRVETRREYILGKVSPGKNYRKLLKKGMSFGG
DLEYLPPVKELVNYVGGQVFSTIKQ
>tr|A0A1Z5T2K2|A0A1Z5T2K2_HORWE Anhydro-N-acetylmuramic acid kinase OS=Hortaea werneckii EXF-2000 OX=1157616 GN=BTJ68_09299 PE=4 SV=1
MASNGNNVLANGTGHTLNLRVLGLNSGTSMDGIDCVLCEFRQDSPDSAMHFELVKYGEVP
LEPKIKQRVMTMILKNQTTPEELSEVNVLLGETFASAAHKFCRDTGTDISSIDVIGSHAP
PGQTIWLLSMPEPGQVKSALTMAEGTIIAARTGVTTVTDFRVSDQAAGRQGAPLIAFFDA
LLLHHPRKLRACQNIGGIANVCFIPPDNAGGIDKCFDFDTGPGNVFIDAVVRHFTNGKQE
YDENGMMGRRGKVDQGMVNEFLQHKYFNLDPPKTTGRETFRDSLAFDMIRAGQTRGMSQD
DIVATVTRITSEAIVDHYRRYAPSQDIDEIFMCGGGAHNPNITDFIRQSYPNARMYMLDD
AGVPGGAKEAVTFAWQAMEAVVGRSIPVPDRVETRQAYVLGKISPGRNYRQVMKTGMNFG
DGLELSPVTEMVNWVNGSVFDNKWT
>tr|A0A2H3HWR5|A0A2H3HWR5_FUSOX Anhydro-N-acetylmuramic acid kinase OS=Fusarium oxysporum f. sp. radicis-cucumerinum OX=327505 GN=AU210_002086 PE=4 SV=1
MGSTEGLLLDAHAPLDITVLGLNSGTSMDGIDCALCRFRQASPNAPMHLELLKYDEIPLE
QTIKKRVMRMILHNNTTPEELSEVNVLLGETFSDAVMQFSQKHGIPLSSIDAIGSHGQTI
WLLSIPEEGQTKSALTMAEGCFIASRTGITTVTDFRVSDQAAGRQGAPLIGFFDSLLLHH
PTKFRACQNIGGIANVCFIPPDVDGALNTEFFDFDTGPGNVFIDAAVRFFTDGEKEYDKD
GEMGRAGEVDQQMVDEFLQTHPYFALDPPKTTGREVFRDTIAHNLIDRGLEKGMSPNDIV
ATITRITAQAIVQHYKRYMPTQYGPLAEIYMCGGGARNPNITEYMQNAFPDTRITMLDEA
GIPSDAKEAITFAWQGMEAVVGRSIPVPSRVETRREYILGKVSPGKNYRKLLKKGMSFGG
DLEYLPPVKELFNYVGGQVFSTIKQ
>tr|A0A2H3IFY6|A0A2H3IFY6_9EURO Anhydro-N-acetylmuramic acid kinase OS=Penicillium occitanis OX=290292 GN=PENO1_087950 PE=4 SV=1
MGSISNGAEHANGAVGVALDITVLGLNSGTSMDGIDCALCHFHQETPESPMEFELLKYGE
IPLEQTIKKRVMNVILHNKTSPSELSEINVILGETFAAAVHQFCKDFDVDINTIDALGSH
GQTIWLLSMPEEGEVKSALTMAEGAFLASRTGITSVTDFRVSDQAAGRQGAPLIAFFDAL
VLHHPTKLRACQNIGGIANVCFIPPDNKGGISECYDFDTGPGNVFIDAVVRHYTNGELEY
DKDGKMGARGRVDQELVDEFLQHKYFKLDPPKTTGREVFRDTLAFDLIKKAEAKGLTPDD
VVATITRVTAQAIVDHYRRYAPADMEIEEIFMCGGGAYNPNITKYIQKHYPNAKIMMLDE
AGIPAGAKEAITFAWQGMEAIVGRSIPVPTRVETRQEYVLGKVSPGKNYRQVMRKGVLFG
AGRDHLKPVQELINIVDGKVFDNKW
>tr|A0A2H3TG45|A0A2H3TG45_FUSOX Probable molecular chaperone distantly related to HSP70-fold metalloproteases OS=Fusarium oxysporum OX=5507 GN=FRV6_11759 PE=4 SV=1
MGSTEGLLLDAHAPLDITVLGLNSGTSMDGIDCALCRFRQVSPNAPMHLELLKYDEIPLE
QTIKKRVMRMILHNNTTPEELSEVNVLLGETFSDAVMQFSQKHGIPLSSIDAVGSHGQTI
WLLSIPEEGQTKSALTMAEGCFIASRTGITTVTDFRVSDQAAGRQGAPLIGFFDSLLLHH
PTKFRACQNIGGIANVCFIPPDVDGALNTEFFDFDTGPGNVFIDAAVRFFTDGEKEYDKD
GEMGRAGEVDQQMVDEFLQTHPYFALDPPKTTGREVFRDTIAHNLIDRGLEKGMSPNDIV
ATITRITAQAIVQHYKRYMPTQYGPLTEIYMCGGGARNPNITEYMQNAFPDTRITMLDEA
GIPSDAKEAITFAWQGMEAVVGRSIPVPSRVETRREYILGKVSPGKNYRKLLKKGMSFGG
DLEYLPPVKELLNYVGGQLFSTIKQ
>tr|A0A2K0T5J7|A0A2K0T5J7_9HYPO Anhydro-N-acetylmuramic acid kinase OS=Trichoderma gamsii OX=398673 GN=TGAMA5MH_07225 PE=4 SV=1
MGSTTGIMYTGDSLPLDITALGLNSGTSMDGIDCALCRFRQASPNGPMHFELLQYDEIPL
EPKIKKRVMDMIFHNTTTPEELSEVNVVLGETFAEAAKAFSKKHGVPLSSIDVIGSHGQT
IWLESMPQGGRKKSALTMAEGTFIASSTGITTVTDFRVSDQAAGRQGAPLIAFFDSLVLH
HPTKLRACQNIGGIANVCFVPPDSNGQLNQEFFDFDTGPGNVFIDAAVRYFTNGEREYDQ
DGEMGKQGKVNQQMVDEFLRTHFYFALDPPKTTGREVFRDTIAHDLIERGVANGMSPNDI
VATITRITAQAIVEHYKRYMPSQYGPLAEVYMCGGGAKNPNILDHLRESFPETRFVMLDE
AGIPADAKEAITFAWQGMEAIVGRSIPVPSRVETSRGYVLGKISPGHNYRRVMKKGMDFG
AGHEQLEPVRELVNYVGGKVYNNKG
>tr|A0A2K3Q7E5|A0A2K3Q7E5_9HYPO Anhydro-N-acetylmuramic acid kinase OS=Tolypocladium capitatum OX=45235 GN=TCAP_06606 PE=4 SV=1
MGSIVGQSSGMDSAPLDMTVLGLNSGTSMDGIDCALCRFRQASPDEPMHFELLKYDEVPL
EQTLKKRLMNMILHNTTTPEELSEVNVLLGEAFADAVEAFSAKHGVPLSSVDAIGSHGQT
IWLLSMPEGGHVKSALTMAEGCFIASRTGVTTVTDFRVSDQAAGRQGAPLIAFFDSLVLH
HPTKLRACQNIGGIANVCFVPPDVDGALNQDFFDFDTGPGNIFIDAAVRHFTNGKQEFDR
DGAMGKAGKVDQRMVDEFLATHPYFALEPPKTTGREVFRDTIAHHLIKRGIKKGLSPNDI
VATITRITAQAIVNHYRRHMPTQYGPLAEIYMCGGGAKNPNITAHIQAAFPDARIVMLDE
AGIPADAKEAITFAWQGMEAVVGRSIPVPSRVETRRGYVLGKVSPGLNYRRVMRKGMEFG
AGREYLEPVKELVNYVDGKVFDNKA
>tr|A0A2P4ZWQ6|A0A2P4ZWQ6_9HYPO Anhydro-N-acetylmuramic acid kinase OS=Trichoderma gamsii OX=398673 GN=TGAM01_v202574 PE=4 SV=1
MGSATGIMYTGDSLPLDITALGLNSGTSMDGIDCALCRFRQASPNGPMHFELLQYDEIPL
EPKIKKRVMDMIFHNTTTPEELSEVNVVLGETFAEAAKAFSKKHGVPLSSIDVIGSHGQT
IWLESMPQGGRKKSALTMAEGTFIASSTGITTVTDFRVSDQAAGRQGAPLIAFFDSLVLH
HPTKLRACQNIGGIANVCFVPPDSNGQLNQEFFDFDTGPGNVFIDAAVRYFTNGEREYDQ
DGEMGKQGKVNQQMVDEFLRTHFYFALDPPKTTGREVFRDTIAHDLIERGVANGMSPNDI
VATITRITAQAIVEHYKRYMPSQYGPLAEVYMCGGGAKNPNILDHLRESFPETRFVMLDE
AGIPADAKEAITFAWQGMEAIVGRSIPVPSRVETSRGYVLGKISPGHNYRRVMKKGMDFG
AGHEQLEPVRELVNYVGGKVYNNKG
>tr|A0A2S4KZE1|A0A2S4KZE1_9HYPO Anhydro-N-acetylmuramic acid kinase OS=Tolypocladium paradoxum OX=94208 GN=TPAR_04261 PE=4 SV=1
MGSVNAQPSGMESASLDMTVLGLNSGTSMDGIDCALCRFRQASPDEPMHFELLKYDEVPL
EQTIKKRVMNMILHNTTTPEELSEVNVLLGETFADAVRVFSEKHGVPLSSVDAIGSHGQT
IWLLSMPEEGHVKSVLTMAEGCFIASRTGITTVTDFRVSDQAAGRQGAPLIAFFDSLVLH
HPTKFRACQNIGGIANVCFIPPDVDGALNHEFFDFDTGPGNVFIDAAVRHFTNGKQEFDK
DGAMGKAGTVDQDMVDDFLGTHPYFALEPPKTTGREVFRDTIAHDLIERGTRKGLSPNDM
VATITRITAQAIVNHYRRHMPTQYGPLAEIYMCGGGAKNPNITAHMQAAFPDTRIVMLDE
AGIPADAKEAITFAWQGMEAVVGRSIPVPSRVETRRGYVLGKVSPGQNYRRVMRKGMAFG
AGREHLEPVREMVNYVDGKVFDNKA
>tr|A0A2T3ZH64|A0A2T3ZH64_9HYPO Anhydro-N-acetylmuramic acid kinase OS=Trichoderma asperellum CBS 433.97 OX=1042311 GN=M441DRAFT_65921 PE=4 SV=1
MGSATDIMYNGDSLQLEITALGLNSGTSMDGIDCALCRFRQASPNGPMHFELLQYDEIPL
EPKIKKRVMDMIFHNTTTPEELSEVNVILGETFADAVKAFSKKHSVPLSSIDVIGSHGQT
IWLESMPQGGRKKSALTMAEGTFIASSTGITTVTDFRVSDQAAGRQGAPLIAFFDSLVLH
HPTKLRACQNIGGIANVCFVPPDSNGQLNKEFFDFDTGPGNVFIDAAVRYFTNGEREYDK
DGEMGKQGKVNQEMVDEFLKTHFYFALDPPKTTGREVFRDTIAHDLIERGVINGMSPNDI
VATITRITAQAIVEHYKRYMPTQYGPLAEVYMCGGGAKNPNILNHLKESFPETKFVMLDE
AGIPADAKEAITFAWQGMEAIVGRSIPVPSRVETRRGYVLGKVSPGQNYRRVMRQGMNFG
AGHEDLEPVSELVNYVGGKVYNNKY
>tr|A0A364KPJ2|A0A364KPJ2_9EURO Anhydro-N-acetylmuramic acid kinase OS=Talaromyces amestolkiae OX=1196081 GN=BHQ10_001480 PE=4 SV=1
MGSISNGADHATGEVGAALDITVLGLNSGTSMDGIDCALCHFHQETPESPMEFELLKYGE
IPLEQTIKKRVMNVILHNKTSPSELSEINVILGETFAAAVHQFCKDSNVDINTIDALGSH
GQTIWLLSMPEEGEVKSALTMAEGAFLASRTGITSVTDFRVSDQAAGRQGAPLIAFFDAL
VLHHPTKLRACQNIGGIANVCFIPPDNKGGIAECYDFDTGPGNVFIDAVVRHYTNGELEY
DRDGEMGARGRVDQELVDDFLQHKYFKLDPPKTTGREVFRDTLAFDLIRKAEAKGLTPDD
VVATITRVTAQAIVDHYRRYAPADMEIEEIFMCGGGAYNPNITKYIQKNYPKAKIMMLDE
AGIPAGAKEAITFAWQGMEAIVGRSIPVPTRVETRQEYVLGKVSPGKNYRQVMRKGALFG
AGRDHLKPVQELINIVDGKVFDNKW
>tr|A0A365NK42|A0A365NK42_GIBIN Anhydro-N-acetylmuramic acid kinase OS=Gibberella intermedia OX=948311 GN=FPRO05_07494 PE=4 SV=1
MGSTEGLVPAAHAPLDITVLGLNSGTSMDGIDCALCRFRQASPNAPMHLELLKYDEIPLE
QTIKKRVMRMILHNNTTPEELSEVNVLLGETFSNAVMQFSQKHGIPLSSIDAIGSHGQTI
WLLSIPEKGQTKSALTMAEGCFIASRTGITTVTDFRVSDQAAGRQGAPLIGFFDSLLLHH
PTKFRACQNIGGIANVCFIPPDVDGALNTEFFDFDTGPGNVFIDAAVRFFTDGEKEYDKD
GEMGRAGEVDQQMVDEFLQTHPYFALDPPKTTGREVFRDTIAHNLIDHGLEKGMSPNDIV
ATITRITAQAIVQHYKRYMPTQYGPLAEIYMCGGGARNPNIIEYMQNAFPDTRITMLDEA
GIPSDAKEAITFAWQGMEAVVGRSIPVPSRVETRREYILGKVSPGKNYRKLLKKGMSFGG
DLEYLPPVKELVNYVGGQVFSTIKQ
>tr|A0A3L6MST2|A0A3L6MST2_FUSOX Anhydro-N-acetylmuramic acid kinase OS=Fusarium oxysporum f. sp. cepae OX=396571 GN=BFJ65_g17883 PE=4 SV=1
MGSTEGLLLDAHAPLDITVLGLNSGTSMDGIDCALCRFRQASPNAPMHLELLKYDEIPLE
QTIKKRVMRMILHNNTTPEELSEVNVLLGETFSDAVMQFSQKHGIPLSSIDAIGSHGQTI
WLLSIPEEGQTKSALTMAEGCFIASRTGITTVTDFRVSDQAAGRQGAPLIGFFDSLLLHH
PTKFRACQNIGGIANVCFIPPDVDGALNTEFFDFDTGPGNVFIDAAVRFFTDGEKEYDKD
GEMGRAGEVDQQMVDEFLQTHPYFALDPPKTTGREVFRDTIAHNLIDRGLEKGMSPNDIV
ATITRITAQAIVQHYKRYMPTQYGPLAEIYMCGGGARNPNITEYMQNAFPDTRITMLDEA
GIPSDAKEAITFAWQGMEAVVGRSIPVPSRVETRREYILGKVSPGKNYRKLLKKGMSFGG
DLEYLPPVKELFNYVGGQVFSTIKQ
>tr|A0A420MA44|A0A420MA44_FUSOX Anhydro-N-acetylmuramic acid kinase OS=Fusarium oxysporum OX=5507 GN=BFJ69_g16820 PE=4 SV=1
MGSTEGLLLDAHAPLDITVLGLNSGTSMDGIDCALCRFRQASPNAPMHLELLKYDEIPLE
QTIKKRVMRMILHNNTTPEELSEVNVLLGETFSDAVMQFSQKHGIPLSSIDAVGSHGQTI
WLLSIPEEGQTKSALTMAEGCFIASRTGITTVTDFRVSDQAAGRQGAPLIGFFDSLLLHH
PTKFRACQNIGGIANVCFIPPDVDGALNTEFFDFDTGPGNVFIDAAVRFFTDGEKEYDKD
GEMGRAGEVDQQMVDEFLQTHPYFALDPPKTTGREVFRDTIAHNLIDRGLEKGMSPNDIV
ATITRITAQAIVQHYKRYMPTQYGPLAEIYMCGGGARNPNITEYMQNAFPDTRITMLDEA
GIPSDAKEAITFAWQGMEAVVGRSIPVPSRVETRREYILGKVSPGKNYRKLLKKGMSFGG
DLEYLPPVKELVNYVGGQVFSTIKQ
>tr|A0A420P914|A0A420P914_FUSOX Anhydro-N-acetylmuramic acid kinase OS=Fusarium oxysporum OX=5507 GN=BFJ68_g16820 PE=4 SV=1
MGSTEGLLLDAHAPLDITVLGLNSGTSMDGIDCALCRFRQASPNAPMHLELLKYDEIPLE
QTIKKRVMRMILHNNTTPEELSEVNVLLGETFSDAVMQFSQKHGIPLSSIDAVGSHGQTI
WLLSIPEEGQTKSALTMAEGCFIASRTGITTVTDFRVSDQAAGRQGAPLIGFFDSLLLHH
PTKFRACQNIGGIANVCFIPPDVDGALNTEFFDFDTGPGNVFIDAAVRFFTDGEKEYDKD
GEMGRAGAVDQQMVDEFLQTHPYFALDPPKTTGREVFRDTIAHNLIDRGLEKGMSPNDIV
ATITRITAQAIVQHYKRYMPTQYGPLAEIYMCGGGARNPNITEYMQNAFPDTRITMLDEA
GIPSDAKEAITFAWQGMEAVVGRSIPVPSRVETRREYILGKVSPGKNYRKLLKKGMSFGG
DLEYLPPVKELVNYVGGQVFSTIKQ
>tr|A0A420R9B6|A0A420R9B6_FUSOX Uncharacterized protein OS=Fusarium oxysporum OX=5507 GN=BFJ71_g6209 PE=4 SV=1
MGSTEGLLLDAHAPLDITVLGLNSGTSMDGIDCALCRFRQASPNAPMHLELLKYDEIPLE
QTIKKRVMRMILHNNTTPEELSEVNVLLGETFSDAVMQFSQKHGIPLSSIDAIGSHGQTI
WLLSIPEEGQTKSALTMAEGCFIASRTGITTVTDFRVSDQAAGRQGAPLIGFFDSLLLHH
PTKFRACQNIGGIANVCFIPPDVDGALNTEFFDFDTGPGNVFIDAAVRFFTDGEKEYDKD
GEMGRAGEVDQQMVDEFLQTHPYFALDPPKTTGREVFRDTIAHNLIDRGLEKGMSPNDIV
ATITRITAQAIVQHYKRYMPTQYGPLAEIYMCGGGARNPNITEYMQNAFPDTRITMLDEA
GIPSDAKEAITFAWQGMEAVVGRSIPVPSRVETRREYILGKVSPGKNYRKLLKKGMSFGG
DLEYLPPVKELFNYVGGQVFSTIKQ
>tr|A0A420SPI5|A0A420SPI5_GIBIN Anhydro-N-acetylmuramic acid kinase OS=Gibberella intermedia OX=948311 GN=BFJ72_g11219 PE=4 SV=1
MGSTEGLLPDAHASLDITVLGLNSGTSMDGIDCALCRFRQASPNAPMHLELLKYDEIPLE
QTIKKRVMRMILHNNTTPEELSEVNVLLGETFSDAVMQFSQKHGIPLSSIDAIGSHGQTI
WLLSIPEKGQTKSALTMAEGCFIASRTGITTVTDFRVSDQAAGRQGAPLIGFFDSLLLHH
PTKFRACQNIGGIANVCFIPPDVDGALNTEFFDFDTGPGNVFIDAAVRFFTDGEKEYDKD
GEMGRAGEVDQQMVDEFLQTHPYFALDPPKTTGREVFRDTIAHNLIDHGLEKGMSPNDIV
ATITRITAQAIVQHYKRYMPTQYGPLAEIYMCGGGARNPNITEYMQNAFPDTRIIMLDEA
GIPSDAKEAITFAWQGMEAVVGRSIPVPSRVETRREYILGKVSPGKNYRKLLKKGMSFGG
DLEYLPPVKELVNYVGGQVFSTIKQ
>tr|A0A507BF43|A0A507BF43_9PEZI Anhydro-N-acetylmuramic acid kinase OS=Thyridium curvatum OX=1093900 GN=E0L32_011817 PE=4 SV=1
MGSIDNPPSSAMDTSLDITVLGLNSGTSMDGIDCALCRFRQASPRAPLHFELLKYDEVPL
EPKIKKRVMNMILHNSTTPEELSEVNVLLGETFADAAKTFAAKHSIPLSSIDAIGSHGQT
IWLLSMPKEYQTKSALTMAEGCFIASRTGITCVTDFRVSDQAAGRQGAPLIAFFDSLVLH
HPTKLRACQNIGGIANVCFIPPDVNGTLNQEFFDFDTGPGNVFIDAAVRYFTNGEREYDK
DGEMGRAGKIDQDMVDHFLTTHPYFALDPPKTTGREVFRDTLAHEMIERGLKKGLEPNDI
VASITRITAQSIVDHYHRYMPKQYGPLAEIFMCGGGAKNPNITGYMQMAFPDTRIVMLDE
AGIPADAKEAITFAWQGMDAIVGRSINVPDRVETRAEYILGKVSPGKNYRRVMSKGMGFG
AGQDHLPPVRELVNYVNGKVFHHKV
>tr|A0A5C6SMB8|A0A5C6SMB8_FUSOX Anhydro-N-acetylmuramic acid kinase OS=Fusarium oxysporum f. sp. cubense OX=61366 GN=FocTR4_00013554 PE=4 SV=1
MGSTEGLLLDAHAPLDITVLGLNSGTSMDGIDCALCRFRQASPNTPMHLELLKYDEIPLE
QTIKKRVMRMILHNNTTPEELSEVNVLLGETFSDAVMQFSQKHGIPLSSIDAVGSHGQTI
WLLSIPEEGQTKSALTMAEGCFIASRTGITTVTDFRVSDQAAGRQGAPLIGFFDSLLLHH
PTKFRACQNIGGIANVCFIPPDVDGALNAEFFDFDTGPGNVFIDAAVRFFTDGEKEYDKD
GEMGRAGEVDQQMVDEFLQTHPYFALDPPKTTGREVFRDTIAHNLIDRGLEKGMSPNDIV
ATITRITAQAIVQHYKRYMPTQYGPLAEIYMCGGGARNPNITEYMQNAFPDTRITMLDEA
GIPSDAKEAITFAWQGMEAVVGRSIPVPSRVETRREYILGKVSPGKNYRKLLKKGMSFGG
DLEYLPPVKELANYVGGQVFSTIKQ
>tr|A0A5J5EFU9|A0A5J5EFU9_9PEZI Anhydro-N-acetylmuramic acid kinase OS=Sphaerosporella brunnea OX=1250544 GN=FN846DRAFT_895346 PE=4 SV=1
MSATNGTVPSEGLSLRVLGLNSGTSMDAVDCVLCHFTQKTPYDPLHLKILKFDDVPLPQS
IKKPVFNIIRYNKTTPEELSQINVRLGEVFADAVEEFCRRHGFDLEKDIDVVASHGQTIW
LLSMPAEGQTRSALTMAEGSFLASRLGKTAVTDFRISEQSVGRQGAPIIAFFDGLVLQHP
TIPRACQNVGGIANVAFIPPTSRENGGMSGIYDFDTGPGNMYIDFAMRHYTNGEMEYDRD
GLFGAAGTVNQEIVDTYLRELPYFSLPPPKTTGRELFGDQQAYDLIQLCESKGLSPRDTV
ATITRITAQAAVEAYRKYGPKTADGKLDVKEVYMCGGGAYNPNIWKYMEEQFKEDGVRFT
MLDEAGVGGGAKEAITFAFQGLEAIVGRPLVVPQQVETDTPVIPGKVSPGKNYRELMKKS
VAFGGAVEGDYLPAVRQMVLDSVAF
>tr|A0A5N5L8W1|A0A5N5L8W1_9PEZI Anhydro-N-acetylmuramic acid kinase OS=Coniochaeta sp. 2T2.1 OX=1571157 GN=GE09DRAFT_1005175 PE=4 SV=1
MAITNGHQPMAENSHVHGQPLDITVLGMNSGTSMDGIDCALCHFRQDSPTSPMHFSLLKY
GEIPMDLKLKKRVLSIIKHDKTSASELSEVNVLLGETFAAAVIQFCLQNGAEIESLDAIG
SHGQTIWLASMPEDGIPKSALTMAEGAIIASRTGVTTVTDFRISDQAAGRQGAPLIAFFD
ALLLHHPGKLRACQNIGGIANVCFIPPEGTDQAYDFDTGPGNALIDAVVRHYTDERQEYD
KDGEMGKRGTVNQGMVDRFLATIPYFSWAPPKTTGREVFRDTLADDLIKEAAELGLSPDD
VVATVTRITSQAIVDHWRRYAPLGRPVDEVFMCGGGAYNPNITDYMKEQFPGVKMYMLDD
AGIPGGAKEAVTFAWQGMEAIVGRSIPVPDRVETRRPYVLGKVSPGENYRTVMTKGMLFG
MGHAKLDSVKEMVNYVNGKVFNNKW
>tr|A0A6V8HI64|A0A6V8HI64_TALPI Uncharacterized protein OS=Talaromyces pinophilus OX=128442 GN=TCE0_042f14476 PE=4 SV=1
MGSISNGAEHANGAVGVALDITVLGLNSGTSMDGIDCALCHFHQETPESPMEFELLKYGE
IPLEQTIKKRVMNVILHNKTSPSELSEINVILGETFAAAVHQFCKDFDVDINTIDALGSH
GQTIWLLSMPEEGEVKSALTMAEGAFLASRTGITSVTDFRVSDQAAGRQGAPLIAFFDAL
VLHHPTKLRACQNIGGIANVCFIPPDNKGGISECYDFDTGPGNVFIDAVVRHYTNGELEY
DKDGKMGARGRVDQELVDEFLQHKYFKLDPPKTTGREVFRDTLAFDLIKKAEAKGLTPDD
VVATITRVTAQAIVDHYRRYAPADMEIEEIFMCGGGAYNPNITKYIQKHYPNAKIMMLDE
AGIPAGAKEAITFAWQGMEAVVGRSIPVPTRVETRQEYVLGKVSPGKNYRQVMRKGVLFG
AGRDHLKPVQELINIVDGKVFDNKW
>tr|A0A6V8QQ44|A0A6V8QQ44_9HYPO Anhydro-N-acetylmuramic acid kinase OS=Trichoderma asperellum OX=101201 GN=TASIC1_0004027800 PE=4 SV=1
MGSATDIMYNGDSLPLEITALGLNSGTSMDGIDCALCRFRQASPNGPMHFELLQYDEIPL
EPKIKKRVMDMIFHNTTTPEELSEVNVILGETFADAVKAFSKKHSVPLSYIDVIGSHGQT
IWLESMPQGGRKKSALTMAEGTFIASSTGITTVTDFRVSDQAAGRQGAPLIAFFDSLVLH
HPTKLRACQNIGGIANVCFVPPDSNGQLNKEFFDFDTGPGNVFIDAAVRYFTNGEREYDK
DGEMGKQGKVNQEMVDEFLKTHFYFALDPPKTTGREVFRDTIAHDLIERGVTNGMSPNDI
VATITRITAQAIVEHYKRYMPTQYGPLAEVYMCGGGAKNPNILNHLKESFPETKFVMLDE
AGIPADAKEAITFAWQGMEAIVGRSIPVPSRVETRRGYVLGKVSPGQNYRRVMRQGMNFG
AGHEDLEPVSELVNYVDGKVYNNKY
>tr|A0A8H4NK70|A0A8H4NK70_9HYPO Anhydro-N-acetylmuramic acid kinase OS=Fusarium acutatum OX=78861 GN=FACUT_11623 PE=3 SV=1
MGSTEDLLLDAHAPLDITVLGLNSGTSMDGIDCALCRFRQASPNAPVHLELLKYDEIPLE
QTIKKRVMRMILHNNTTPEELSEVNVLLGETFSDAVMQFSQKHGIPLSSIDAIGSHGQTI
WLLSIPEEGQTKSALTMAEGCFIASRTGITTVTDFRVSDQAAGRQGAPLIGFFDSLLLHH
PTKFRACQNIGGIANVCFIPPDVDGALNTEFFDFDTGPGNVFIDAAVRFFTDGEKEYDKD
GEMGRAGEVDQQMVDEFLQTHPYFALDPPKTTGREVFRDTIAYNLIDRGLEKGMSPNDIV
ATITRITAQAIAQHYKRYMPTQYGPLAEIYMCGGGARNPNIIEYMQNAFPDTRITMLDEA
GIPSDAKEAITFAWQGMEAVVGRSIPVPSRVETRREYILGKVSPGKNYRKLLKKGMSFGG
DLEYLPPVKELVNYVGGQVFSTIKQ
>tr|A0A8H4SRZ2|A0A8H4SRZ2_9HYPO Anhydro-N-acetylmuramic acid kinase OS=Fusarium gaditjirri OX=282569 GN=FGADI_12678 PE=4 SV=1
MGSTEGLLLDAHAPLDITVLGLNSGTSMDGIDCALCRFRQASPNAPMYLELLKYDEIPLE
QTIKKRVMRMILHNNTTPEELSEVNVLLGETFADAVMQFSQKHGIPLSSIDAIGSHGQTL
WLLSIPEEGQTRSALTMAEGCFIASRTGITTVTDFRVSDQAAGRQGAPLIGFFDSLLLHH
PTKFRACQNIGGIANVCFIPPDVNGALNTEFFDFDTGPGNVFVDAAVRFFTDGEKEYDKD
GEMGRAGEVDQQMVDEFLQTHPYFALDPPKTTGREVFRDTIAHNLIDRGLEKGMSPNDIV
ATITRITAQAIVQHYKRYMPTQYGPLAEIYMCGGGARNPNITEYIQNAFPDTRITMLDEA
GIPSDAKEAITFAWQGMEAVVGRSIPVPSRVETRREYVLGKVSPGKNYRRLLKKGMSFGG
DLEYLPPVKELVNYVGGQVFSTIKQ
>tr|A0A8H5A2F1|A0A8H5A2F1_FUSOX Anhydro-N-acetylmuramic acid kinase OS=Fusarium oxysporum OX=5507 GN=FOXYS1_13289 PE=4 SV=1
MGSTEGLLLDAHAPLDITVLGLNSGTSMDGIDCALCRFRQASPNAPMHLELLKYDEIPLE
QTIKKRVMRMILHNNTTPEELSEVNVLLGETFSDAVMQFSQKHGIPLSSIDAIGSHGQTI
WLLSIPEEGQTKSALTMAEGCFIASRTGITTVTDFRVSDQAAGRQGAPLIGFFDSLLLHH
PTKFRACQNIGGIANVCFIPPDVDGALNTEFFDFDTGPGNVFIDAAVRFFTDGEKEYDKD
GVMGRAGEVDQQMVDEFLQTHPYFALDPPKTTGREVFRDTIAHNLIDRGLEKGMSPNDIV
ATITRITAQAIVQHYKRYMPTQYGPLAEIYMCGGGARNPNITEYMQNAFPDTRITMLDEA
GIPSDAKEAITFAWQGMEAVVGRSIPVPSRVETRREYILGKVSPGKNYRKLLKKGMSFGG
DLEYLPPVKELFNYVGGQVFSTIKQ
>tr|A0A8H6D0K8|A0A8H6D0K8_9HYPO Anhydro-n-acetylmuramic acid kinase OS=Fusarium globosum OX=78864 GN=FGLOB1_11690 PE=4 SV=1
MGSTEGLLPDAHAPLDITVLGLNSGTSMDGIDCALCRFRQASPNAPMHLELLKYDEIPLE
QTIKKRVMRMILHNNTTPEELSEVNVLLGETFSDAVMQFSQKHGIPLSSIDAIGSHGQTI
WLLSIPEKGQTKSALTMAEGCFIASRTGITTVTDFRVSDQAAGRQGAPLIGFFDSLLLHH
PTKFRACQNIGGIANVCFIPPDVDGALNTEFFDFDTGPGNVFIDAAVRFFTNGEKEYDKD
GEMGRAGEPDQQMVDEFLQTHPYFALDPPKTTGREVFRDTIAHNLIDRGLEKGMSPNDIV
ATITRITAQAIVQHYKRYMPTQYGPLAEIYMCGGGARNPNITEYMQNAFPGTRITMLDEA
GIPSDAKEAITFAWQGMEAVVGRSIPVPSRVETRREYILGKVSPGKNYRKLLKKGMSFGG
DLEYLPPVKELVNYVGGQVFSTIKQ
>tr|A0A8H6H5J4|A0A8H6H5J4_FUSOX Anhydro-N-acetylmuramic acid kinase OS=Fusarium oxysporum f. sp. conglutinans OX=100902 GN=HZS61_001885 PE=4 SV=1
MGSTEGLLLDAHAPLDITVLGLNSGTSMDGIDCALCRFRQASPNAPMHLELLKYDETPLE
QTIKKRVMRMILHNNTTPEELSEVNVLLGETFSDAVMQFSQKHGIPLSSIDAIGSHGQTI
WLLSIPEEGQTKSALTMAEGCFIASRTGITTVTDFRVSDQAAGRQGAPLIGFFDSLLLHH
PTKFRACQNIGGIANVCFIPPDVDGALNIEFFDFDTGPGNVFIDAAVRFFTDGEKEYDKD
GEMGRAGEVDQQMVDEFLQTHPYFALDPPKTTGREVFRDTIAHNLIDRGLEKGMSPNDIV
ATITRITAQAIVQHYKRYMPTQYGPLAEIYMCGGGARNPNITEYMQNAFPDTRITMLDEA
GIPSDAKEAITFAWQGMEAVVGRSIPVPSRVETRREYILGKVSPGKNYRKLLKKGMSFGG
DLEYLPPVKELVNYVGGQMFSTIKQ
>tr|A0A8H6R3Y2|A0A8H6R3Y2_9PEZI Anhydro-N-acetylmuramic acid kinase OS=Pseudocercospora fuligena OX=685502 GN=HII31_13173 PE=4 SV=1
MGSIGERFDTTGNGVPSCPLDMTVLGLNSGTSMDGIDCVLCRFRQSTPNEPMEFELLSYG
EIPLEPVIKKRVMNMILHNKTTPEELSEVNVLLGETFASAAIEFCKQNNVDIRSVDVIGS
HGQTIWLLSMPGPGQVKSALTMAEGTFIASRTGRTTVTDFRVSDQAAGRQGAPLIAFFDA
LLLHHPTKLRACQNIGGIANVCFIPPDNERGVEKCFDFDTGPGNVFIDAVVRHYTNGKQE
YDKDGVMGRRGVVNQDLVDDFLRHEYFHLDPPKTTGREVFRDTLAFELIRKAEALGMMPD
DVVATVTRITAQAIVEHYQRYAPSQGIDEIFMCGGGAYNPNIVQYIQKHYPRTKIYMLDD
AGVPAGAKEAITFAWQGMEAVVGRSIKVPDRVETRREYVLGKVVPGENYREVMRKGMLFG
GCENFLPPVTEMILVKDGKTFDNKW
>tr|A0A8K0SFI1|A0A8K0SFI1_9HYPO Anhydro-N-acetylmuramic acid kinase OS=Stachybotrys elegans OX=80388 GN=B0I35DRAFT_472380 PE=4 SV=1
MGLINGILSSSRQDVLDLTVLGLNSGTSMDGIDCALCRFRQESPDSPMHFELLQYDEVPL
EPVIKKRVMNMILHNKTTPEELSEVNVLLGETFADAVKTFSEKHNIPLSSIDVIGSHGQT
IWLLSMPEKGQTRSALTMAEGSFLASRTGITTVTDFRVSDQAAGRQGAPLIAFFDSLVLH
HPTKLRACQNIGGIANVCFIPPDCDGKLNLEFFDFDTGPGNVFIDAAVRHFTNGEREYDK
DGEMGKAGKVDEEMVDEFLTTHPYFSLEPPKTTGREVFRDTIAHELITKATAKGLSPNDI
VATITRITAKAIVDHYKRYMPTQYGPLAEIYMCGGGAKNPNITSYLQAAFPETKIVMLDE
AGIPADAKEAITFAWQGMEAIVGRSIPVPDKVETRRNYVLGKVSPGKNYRKVMRMGMDFG
KGRDDLEPVREMVNFIKGKAFNNKT
>tr|A0A8K0X4T7|A0A8K0X4T7_9PEZI Anhydro-N-acetylmuramic acid kinase OS=Plectosphaerella cucumerina OX=40658 GN=B0T11DRAFT_280158 PE=4 SV=1
MGSINNLASGAPPKPLDITVLGMNSGTSMDGIDCALCRFRQDSPDGPMHFELLKYDEVPL
EHTIKKRVMRMILDNATTPEELSEVNVLLGETFSDAAMRFSEKHKIPLSSIDAIGSHGQT
IWLLSMPARGQTKSALTMAEGCIIAARTGITTVTDFRVSDQAAGRQGAPLIAFFDSLLLH
HPTKFRACQNIGGIANVCFIPPDVDGALNTEFFDFDTGPGNVFIDAAVRVFSDGQMEYDK
DGRMGKAGTVDQELVNDFLQTHPYFSLDPPKTTGREVFRDTIAHDLIRRGTERGLTPNDI
VATITRITAQAIVDHYKRYMPTKYGPLAEIYMCGGGAKNPNITDFMQESFPDTRIIMLDE
AGVPSDAKEAITFAWQGMEAIVGRSIPVPSRVETRREYVLGKVSPGQNYRRVLKKGMDFG
GEAEHLPPVKAMVNYVDGQVYNNKR
>tr|A0A9P8QGL4|A0A9P8QGL4_9HYPO Anhydro-n-acetylmuramic acid kinase OS=Trichoderma cornu-damae OX=654480 GN=Trco_004918 PE=4 SV=1
MGSASGVLFGGDPSPLDMTVLGLNSGTSMDGIDCALCRFRQASPGEPMHFELLTYDEIPL
EPKIKKRVMDMILHNTTTPEELSEVNVILGETFADAVKAFAEKHGVSLSSIDVIGSHGQT
IWLESMPQGGRKKSALTMAEGTFIASSTGITTVTDFRVSDQAAGRQGAPLIAFFDSLVLH
HPTKLRACQNIGGIANVCFVPPDSNEQLNDDFFDFDTGPGNVFIDAAVRYFTNGEREYDK
DGEMGRAGKVNQEMVDDFLQTHFYFALEPPKTTGREVFRDTIAHDLIQRGAAHGMSPNDI
VATITRITAQAIVDHYRRYMPTQYGPLAEVYMCGGGAKNPNIVDHLKESFPETKFVMLDD
AGIPADAKEAITFAWQGMEAVVGRSIPVPSRVETRRGYVLGKVSPGQNYRRVMRKGMDFG
AGLETLEPVRELVNYVGGKVYNNKT
>tr|A0AA38SI76|A0AA38SI76_9PEZI UPF0075-domain-containing protein OS=Coniochaeta hoffmannii OX=91930 GN=NKR19_g2654 PE=4 SV=1
MAVTNGNHAVEANGSAHGQPLELTVLGMNSGTSMDGIDCALCHFRQETPDSPMHFSLLKY
GEAPLDAKLKKRVLSIIKHDKTSASELSEVNVLLGATFAAAAIQFCEENGVDIKSLDAIG
SHGQTIWLASMPDEGIPKSALTMAEGAIIASRTGVTAVTDFRISDQAAGRQGAPLIAFFD
ALLLHHPGKLRACQNIGGIANVCFIPPEGTEHAYDFDTGPGNALIDAVVRHYTGGEREYD
RDGEMGKRGTVNQGMVDRFFARIPYFSWDPPKTTGREVFRDTLADDLVREGGELGMSPDD
VVATVTRITSQAIVDHWRRYAPKDRPVDEVFMCGGGAYNPNITDYMKEQFPGVKMYMLDD
AGIPGGAKEAVTFAWQGMEAIVGRSIPVPDRVETRRPYVLGKVSPGENYRTVMTKGMMFG
KGRAKLEAVKEMVNYVNGKVFDNKW
>tr|N1S536|N1S536_FUSC4 Anhydro-N-acetylmuramic acid kinase OS=Fusarium oxysporum f. sp. cubense (strain race 4) OX=2502994 GN=FOC4_g10001922 PE=4 SV=1
MGSTEGLLLDAHAPLDITVLGLNSGTSMDGIDCALCRFRQASPNTPMHLELLKYDEIPLE
QTIKKRVMRMILHNNTTPEELSEVNVLLGETFSDAVMQFSQKHGIPLSSIDAVGSHGQTI
WLLSIPEEGQTKSALTMAEGCFIASRTGITTVTDFRVSDQAAGRQGAPLIGFFDSLLLHH
PTKFRACQNIGGIANVCFIPPDVDGALNAEFFDFDTGPGNVFIDAAVRFFTDGEKEYDKD
GEMGRAGEVDQQMVDEFLQTHPYFALDPPKTTGREVFRDTIAHNLIDRGLEKGMSPNDIV
ATITRITAQAIVQHYKRYMPTQYGPLAEIYMCGGGARNPNITEYMQNAFPDTRITMLDEA
GIPSDAKEAITFAWQGMEAVVGRSIPVPSRVETRREYILGKVSPGKNYRKLLKKGMSFGG
DLEYLPPVKELANYVGGQVFSTIKQ
>tr|S0E6A5|S0E6A5_GIBF5 Probable molecular chaperone distantly related to HSP70-fold metalloproteases OS=Gibberella fujikuroi (strain CBS 195.34 / IMI 58289 / NRRL A-6831) OX=1279085 GN=FFUJ_06820 PE=4 SV=1
MGSTEGLLPDAHAPLDITVLGLNSGTSMDGIDCALCRFRQASPNAPMHLELLKYDEIPLE
QTIKKRVMRMILHNNTTPEELSEVNVLLGETFSDAVMQFSQKHGIPLSSIDAIGSHGQTI
WLLSIPEKGQTKSALTMAEGCFIASRTGITTVTDFRVSDQAAGRQGAPLIGFFDSLLLHH
PTKFRACQNIGGIANVCFIPPDIDGALNTEFFDFDTGPGNVFIDAAVRFFTDGEKEYDKD
GEMGRAGEADQQMVDEFLHTHPYFALDPPKTTGREVFRDTIAHNLIDHGLEKGMSPNDIV
ATITRITAQAIVQHYKRYMPTQYGPLAEIYMCGGGARNPNITEYIQNAFPDTRITMLDEA
GIPSDAKEAITFAWQGMEAVVGRSIPVPSRVETRREYILGKVSPGKNYRKLLKKGMSFGG
DLEYLPPVKELVNYVGGQVFSTIKQ
>tr|W9KKX5|W9KKX5_FUSOX Anhydro-N-acetylmuramic acid kinase OS=Fusarium oxysporum Fo47 OX=660027 GN=FOZG_08075 PE=4 SV=1
MGSTEGLLLDAHAPLDITVLGLNSGTSMDGIDCALCRFRQASPNAPMHLELLKYDEIPLE
QTIKKRVMRMILHNNTTPEELSEVNVLLGETFSDAVMQFSQKHGIPLSSIDAIGSHGQTI
WLLSIPEEGQTKSALTMAEGCFIASRTGITTVTDFRVSDQAAGRQGAPLIGFFDSLLLHH
PTKFRACQNIGGIANVCFIPPDVDGALNTEFFDFDTGPGNVFIDAAVRFFTDGEKEYDKD
GVMGRAGEVDQQMVDEFLQTHPYFALDPPKTTGREVFRDTIAHNLIDRGLEKGMSPNDIV
ATITRITAQAIVQHYKRYMPTQYGPLAEIYMCGGGARNPNITEYMQNAFPDTRITMLDEA
GIPSDAKEAITFAWQGMEAVVGRSIPVPSRVETRREYILGKVSPGKNYRKLLKKGMSFGG
DLEYLPPVKELFNYVGGQVFSTIKQ
>tr|W9ZYL8|W9ZYL8_FUSOX Anhydro-N-acetylmuramic acid kinase OS=Fusarium oxysporum f. sp. melonis 26406 OX=1089452 GN=FOMG_17209 PE=4 SV=1
MGSTEGLLLDAHAPLDITVLGLNSGTSMDGIDCALCRFRQASPNAPMHLELLKYDEIPLE
QTIKKRVMRMILHNNTTPEELSEVNVLLGETFSDAVMQFSQKHGIPLSSIDAIGSHGQTI
WLLSIPEEGQTKSALTMAEGCFIASRTGITTVTDFRVSDQAAGRQGAPLIGFFDSLLLHH
PTKFRACQNIGGIANVCFIPPDVDGALNTEFFDFDTGPGNVFIDAAVRFFTDGEKEYDKD
GEMGRAGEVDQQMVDEFLQTHPYFALDPPKTTGREVFRDTIAHNLIDRGLEKGMSPNDIV
ATITRITAQAIVQHYKRYMPTQYGPLAEIYMCGGGARNPNITEYMQNAFPDTRITMLDEA
GIPSDAKEAITFAWQGMEAVVGRSIPVPSRVETRREYILGKVSPGKNYRKLLKKGMSFGG
DLEYLPPVKELFNYVGGQVFSTIKQ
>tr|X0H673|X0H673_FUSOX Anhydro-N-acetylmuramic acid kinase OS=Fusarium oxysporum f. sp. conglutinans race 2 54008 OX=1089457 GN=FOPG_16469 PE=4 SV=1
MGSTEGLLLDAHAPLDITVLGLNSGTSMDGIDCALCRFRQASPNAPMHLELLKYDETPLE
QTIKKRVMRMILHNNTTPEELSEVNVLLGETFSDAVMQFSQKHGIPLSSIDAIGSHGQTI
WLLSIPEEGQTKSALTMAEGCFIASRTGITTVTDFRVSDQAAGRQGAPLIGFFDSLLLHH
PTKFRACQNIGGIANVCFIPPDVDGALNIEFFDFDTGPGNVFIDAAVRFFTDGEKEYDKD
GEMGRAGEVDQQMVDEFLQTHPYFALDPPKTTGREVFRDTIAHNLIDRGLEKGMSPNDIV
ATITRITAQAIVQHYKRYMPTQYGPLAEIYMCGGGARNPNITEYMQNAFPDTRITMLDEA
GIPSDAKEAITFAWQGMEAVVGRSIPVPSRVETRREYILGKVSPGKNYRKLLKKGMSFGG
DLEYLPPVKELVNYVGGQMFSTIKQ
>tr|X0IQ95|X0IQ95_FUSC4 Anhydro-N-acetylmuramic acid kinase OS=Fusarium odoratissimum NRRL 54006 OX=1089451 GN=FOIG_15679 PE=4 SV=1
MGSTEGLLLDAHAPLDITVLGLNSGTSMDGIDCALCRFRQASPNTPMHLELLKYDEIPLE
QTIKKRVMRMILHNNTTPEELSEVNVLLGETFSDAVMQFSQKHGIPLSSIDAVGSHGQTI
WLLSIPEEGQTKSALTMAEGCFIASRTGITTVTDFRVSDQAAGRQGAPLIGFFDSLLLHH
PTKFRACQNIGGIANVCFIPPDVDGALNAEFFDFDTGPGNVFIDAAVRFFTDGEKEYDKD
GEMGRAGEVDQQMVDEFLQTHPYFALDPPKTTGREVFRDTIAHNLIDRGLEKGMSPNDIV
ATITRITAQAIVQHYKRYMPTQYGPLAEIYMCGGGARNPNITEYMQNAFPDTRITMLDEA
GIPSDAKEAITFAWQGMEAVVGRSIPVPSRVETRREYILGKVSPGKNYRKLLKKGMSFGG
DLEYLPPVKELANYVGGQVFSTIKQ
>tr|X0N0B1|X0N0B1_FUSOX Anhydro-N-acetylmuramic acid kinase OS=Fusarium oxysporum f. sp. vasinfectum 25433 OX=1089449 GN=FOTG_07093 PE=4 SV=1
MGSTEGLLIDAHAPLDITVLGLNSGTSMDGIDCALCRFRQVSPNAPMHLELLKYDEIPLE
QTIKKRVMRMILHNNTTPEELSEVNVLLGETFSDAVMQFSQKHGIPLSSIDAVGSHGQTI
WLLSIPEEGQTKSALTMAEGCFIASRTGITTVTDFRVSDQAAGRQGAPLIGFFDSLLLHH
PTKFRACQNIGGIANVCFIPPDVDGALNTEFFDFDTGPGNVFIDAAVRFFTDGEKEYDKD
GEMGRAGEVDQQMVDEFLQTHPYFALDPPKTTGREVFRDTIAHNLIDRGLEKGMSPNDIV
ATITRITAQAIVQHYKRYMPTQYGPLTEIYMCGGGARNPNITEYMQNAFPDTRITMLDEA
GIPSDAKEAITFAWQGMEAVVGRSIPVPSRVETRREYILGKVSPGKNYRKLLKKGMSFGG
DLEYLPPVKELLNYVGGQLFSTIKQ
>tr|A0A0D1YP58|A0A0D1YP58_9EURO Anhydro-N-acetylmuramic acid kinase OS=Exophiala sideris OX=1016849 GN=PV11_00390 PE=3 SV=1
MDAEASLSSGGDLQNPAGPALDLTVLGLNSGTSMDGIDCALCRFRQQEPSSPVEFELLQY
GETPLDPAIKTRVMKMILQNSTSPEEIAEINVILGEAFAKAAQDFLIQNGIDKSAVDAIG
SHGQTIWHLPQPRKGQVRTTLSMAEGAIIAARTGITTVSDFRISEVAVGRQGAPLVAFFD
ALLLHHPTKLRACQNIGGIGNVCFIPSDQQGGVDQCYDFDTGPGNIYIDAAVRHFTDGQR
EYDKDGEMGKQGSVDQELADEFLRHPFFKLELPKTTGREDFRDTLAFDIIRKGEDKGLSP
ADIVATITRITAQSIVDHYRRFAPSQDIDEIFLCGGGALNPNITDFIQQQYPKTRILMLE
KAGIPGAAKEAITFAWLGMEAVVGRPVLVPARVETQKEQVLGKVSPGENYRQVMLKGMLF
GGKERKLHPVKDMLNMVESKVFTNSW
>tr|A0A2T3BBB7|A0A2T3BBB7_AMORE Anhydro-N-acetylmuramic acid kinase OS=Amorphotheca resinae ATCC 22711 OX=857342 GN=M430DRAFT_115465 PE=4 SV=1
MTAAETNGHSNGTSPALDMVVLGLNSGTSMDGIDCALCHFRQETPDSPMHFSLLKYGEIP
LEQTIKKRVMNMILHNTTTPEELSEVNVILGETFAAAVKEFSKEHNVQLSDIDVIGSHGQ
TIWLCTGCAQPGRMRSALTMAEGAFLASRTGITSVTDFRVSDQAAGRQGAPLIAFFDALV
LHHPTKLRACQNIGGIANVCFIPPDNQGGVDECYDFDTGPGNVFIDAVVRYYTNGEQEYD
KDGAMGKRGKVDQELVDEFLQHEYFKLDPPKTTGREVFRDTMAHEMIKKGEKKGLSPDDI
VATVTRITAQAIVDHYKRYAPSQEIDELFMCGGGAYNPNIAEYIQKHYPNTKIMMLDEAG
IPAGAKEAITFAWQGMEAVVGRSIPVPTRVDTRQEYVLGKVSPGKNYREVMRKGMLFGGS
ATHLAPVRELVNHVGSIDGKVFNNKW
>tr|A0A6A6BB50|A0A6A6BB50_9PEZI Anhydro-N-acetylmuramic acid kinase OS=Aplosporella prunicola CBS 121167 OX=1176127 GN=K452DRAFT_38115 PE=4 SV=1
MQPNGVNGTTTNGVSEGKPLDLVVLGLNSGTSMDGIDCTLCHFFQEYPDAPMHFELLKYD
EIPLEPKIKKRVMEVILHDQTSASNLSEINILLGETFAQAAEQFCREQNIDQKCIDVIGS
HGQTIWLLSMPEAGQVKSALTMAEGAFLASRTGITSVTDFRVSDQAAGRQGAPLIAFFDA
LLLHHPTKLRACQNIGGIANVCFIPPDNAGGVSETYDFDTGPGNVFIDAVVRYYTQGERE
YDKDGEMGKRGTVNQQLVDEFLQHAYFKLDPPKTTGREVFRDTLALELIAKAEAAGMTPD
DVVATVTRISAQAIVDHYRRYAPKGMEIAEIFMCGGGAYNPNIMDYIQRHYPRTRIMILD
EAGIPAGAKESITFAWQAMEAIVGRSIPVPTRVETRREYVLGKVSPGENYREVMRKGMLF
GGPATHLRPVKHMINYVNGKPFDNKW
>tr|W6QFU2|W6QFU2_PENRF Anhydro-N-acetylmuramic acid kinase OS=Penicillium roqueforti (strain FM164) OX=1365484 GN=PROQFM164_S04g000131 PE=4 SV=1
MVINSVNGTSSHSLDITVLGLNSGTSMDGIDCALCRFCQETPESPMHFELLKASTTAYYG
EIPLEPVIKKRVMNMILHNKTSPSELSEVNVILGETFASAVHQFCKDYNVDIKSIDVLGS
HGQTIWLLSMPEAGETRSALTMAEGTFLASRTGITSVTDFRVSDQAAGRQGAPLIAFFDA
LVLHHPTKLRACQNIGGIANVCFVLPDSHGGVDACYDFDTGPGNVFIDAVVRHYTNGERE
YDQDGEMGARGAVDQGLVDDFLTHPYFALEPPKTTGREVFRDTLAYEFIAKAEAKGLKPD
DVVATITRVTAQAIVDHYRRYAPKGLEIAEIFMCGGGAYNPNIAAFIQENYPNTRIMMLD
EAGIPGGAKEAITFAWQGMEAVVGRSIPVPTRVETRQEYVLGKVSPGKNYRKVLRQGMLF
GAGRDHLPPVKELINYIDGKAFDNKW
>tr|A0A0B0DZS1|A0A0B0DZS1_NEUCS UPF0075-domain-containing protein OS=Neurospora crassa OX=5141 GN=GE21DRAFT_5865 PE=4 SV=1
MATNGVNGHAAVNGGSPSSSQPLDLVVLGMNSGTSMDGIDCALCHFRQETPDSPMHFSLL
KYGEAPMDLDLKKRVLSIIKHDRTSASELSEVNVHLGETFAAAAIQFCQENDVDIKSLDA
IGSHGQTIWLASMPDEGIPRSALTMAEGTFMASRTGVTTVTDFRVSDQAAGRQGAPLIAF
FDALLLHHPGKLRACQNIGGIANVCFIPPEGPEHAYDFDTGPGNALIDAVVRHYTNGEQE
YDRDGEMGKRGKINQDMVDRFMERIPYFSWDPPKTTGREVFRDTLADDLIKEGAELGMSA
DDVVATVTRITSQAIVDHWRRYAPKDRPVDEVFMCGGGAYNPNITDYMKEQFPQVKMFML
DAAGIPGGAKEAVTFAWQGMEAIVGRSIPVPDRVETRRPYVLGKVNPGENYRTVMTKGML
FGAGRAKLDHVKEMVNYVDGKVFNNKW
>tr|A0A0C3BDS4|A0A0C3BDS4_PILCF Anhydro-N-acetylmuramic acid kinase OS=Piloderma croceum (strain F 1598) OX=765440 GN=PILCRDRAFT_818033 PE=4 SV=1
MISGLHASNGTTDGSSTTNGKLNITVLGLNSGTSMDGIDCALCRFQQDSPDAPMHFELVK
YAEVPLAQPIKKRVMNMILHNRTTPEELSEVNVQLGETFADAVETFTKEHGIDKSSIDAI
GSHGQTIWLLSMPEQGQVKSALTMAEGSILAARTGITSVTDFRISDQAAGRQGAPLIAFF
DALLLHHPTKLRACQNIGGIANVCFIPPDHQGGIDACYDFDTGPGNALIDAVVRHYTNGE
KEYDLDGKMGKLGKVDQALVDDFLKLPYFNLDPPKTTGREVFRDTLAHDLIRKGEAKGLS
PNDIVATVTRITAQAIVDHYRRYAPSQEIDEIFMCGGGAFNPNITEYLQQAYPRTKIMML
DEAGIPGGAKEAVTFAWQGMEAIVGRSIPVPTRVETRREFVLGKVSPGNNYRKVMRHGMA
FGAGRDYLPPVKEMVNYVEGKVVDNNW
>tr|A0A3M7DD97|A0A3M7DD97_HORWE Anhydro-N-acetylmuramic acid kinase OS=Hortaea werneckii OX=91943 GN=D0865_00528 PE=4 SV=1
MPSASIPPSIGHNETAAMDLTVLGLNSGTSMDGIDCALCHFRQSSPDAPMHFELLKYDEV
PLDQTIKRRVMGLILTNTTTPEELSEVNVLLGETFADAARNFCERHDVPLSRIDVIGSHG
QTIWLLSMPEAGQTQSALTMAEGTFIASKTTITTVTDFRVSDQAAGRQGAPLIAFFDALL
LHHPTKLRACQNIGGIANVCFIPPDRDGKLNPEYFDFDTGPGNVFIDAAVRHFTNGEREY
DRDGEMGRAGNFDEAMVDEFLSKHPYFSKDPPKTTGREVFRDTIAHELIRRGSEKGLSAN
DVVATVTRITAKAIIDHYHRYMPHHYGPLAEIFMCGGGAKNPNIVNYMQQAFPHTKIMML
DEAGIPADAKEAITFAWQGMDAIAGRSIPVPDKVETRRPYILGKINPGSNYRRVMRKGMA
FGGQSDFLEPVSDLVNHVGGKVFDNKW
>tr|A0A420Y2D2|A0A420Y2D2_9PEZI Anhydro-N-acetylmuramic acid kinase OS=Coniochaeta pulveracea OX=177199 GN=DL546_005379 PE=4 SV=1
MAPFIQTNGRTETDERPVPGHSLDLTVLGMNSGTSMDGIDCALCHFRQETPESPMHFSLL
KYGEVPMDLKLKKRVLSIIKHDRTSASDLSEVNVQLGETFAAAAFRFCEENGVDIKSIDA
IGSHGQTIWLASMPDAGIPKSALTMAEGTIIASRTGLTTVTDFRISDQAAGRQGAPLIAF
FDALLLHHPGKLRACQNIGGIANVCFIPPEGPDRAYDFDTGPGNALIDAVVRHYTNGELE
YDRDGEMGKRGKVNQGMVDRFMAKIPYFSWDPPKTTGREVFRDTLADDLIKEGAELGLSA
DDVVATVTRITSQAIVDHWRRYAPKDRPVDEVFMCGGGAYNPNICNYMKEQFPHVKMFML
DDAGIPGGAKEAVTFAWQGMEAIVGRSIPVPDRVETRRPYVLGKVNPGENYRTVMRKGML
FGEGRAKLDAVKEMVNYVDGKIFNNKW
>tr|A0A4U0U1Q9|A0A4U0U1Q9_9PEZI Uncharacterized protein OS=Salinomyces thailandica OX=706561 GN=B0A50_03281 PE=4 SV=1
MSAVNGHVPNGNGVANDGTQGLDLTVIGLNSGTSMDGIDCALCRFKQAKPESPMHFELVK
YGEVPLEQKIKRRVMKMILENKTTPEELSEVNVKLGETFASAVETFCNDTNTSTSSIDAI
ASHGQTIWLLSMPKPGQTKSALTMAEGSFIASRTGITTVTDFRVSDQAAGRQGAPLIAFF
DALLLHHPKKLRACQNIGGIANVCFIPPDDAGGIDKAFDFDTGPGNVFIDAVVRHFTDGR
QEYDKDGAMGKRGKVNQSMVDEFLKHEYFHYDPPKTTGRETFRDSLALEMIQRGEESGMS
QDDIVATVTRITSQAIVDHYKRYAPSQDIDEIFMCGGGAYNPNITDFLRQSYPNTRIYML
DDAGIPGGAKEAITFAWQGMEAVVGRSIPVPDRVETRQEYVLGKISPGRNYREVMKRGMA
FGEGLRLPPVTEMVNWVDGSVFNNKWE
>tr|A0A9P4I0Z5|A0A9P4I0Z5_9PEZI UPF0075 domain protein OS=Rhizodiscina lignyota OX=1504668 GN=NA57DRAFT_69366 PE=4 SV=1
MASNNPLVATNAATNGQLGASLDLTVLGLNSGTSMDGIDCALCRFRQVNPSSPMHFELLK
YGEIPLEQKIKKRVMKMIYLNTTTPEELSEVNVLLGETFAAAVKEFCKENQVDMASIDAI
GSHGQTIWLLSMAEPGQTKSALTMAEGTFIASRTGITTVTDFRVSDQAAGRQGAPLIAFF
DALLLHHPTKLRACQNIGGIANVCFIPSDKDGGIQKCYDFDTGPGNVFIDAVVRHYTNGE
REYDKDGEMGARGTVNQDLVDEFLQFKYFKLDPPKTTGREVFRDTLADELIRKAEALGMT
PDDVVATVTRITAQAIVDHYRRYAPSQEIDEIFMCGGGALNPNITNFIQKNYPRTKIMML
DEAGVPAGAKEAITFAWQGMEAIVGRSIPVPDRVETRAEYVLGKVSPGKNYRSVMRRGIE
FGGHLDRLPPVTEMVNIVGGKVFDNAW
>tr|A0AA38VQF5|A0AA38VQF5_9PEZI UPF0075-domain-containing protein OS=Pleurostoma richardsiae OX=41990 GN=NKR23_g172 PE=4 SV=1
MAQGTITNGHTTNGERPASGKPLDITVLGMNSGTSMDGIDCALCHFRQETPDSPMHFSLL
NYGEVPMDLKLKKRVLSIIKHDKTSASELSEVNVHLGETFAAAAFEFCKDNGVDIKGIDA
IGSHGQTIWLASMPDEGIPKSALTMAEGTIIASRTGLTTVTDFRVSDQAAGRQGAPLIAF
FDALLLHHPDKLRACQNIGGIANVCFIPPEGPDRAYDFDTGPGNALIDAVVRHYTNGERE
YDRDGEMGKRGKVNQAMVDRFFAKIPYFSWDPPKTTGREVFRDTLADDLIKEGAELGLSP
DDVVATVTRITSQAIVDHWSRYAPKNRPVDEVFMCGGGAYNPNITDYMKEQFPHVKMFML
DDAGVPGGAKEAVTFAWQGMEAIVGRSIPVPDRVETRRPYVLGKVNPGENYRTVMRKGML
FGEGRAKLDPVKEMVNHVDGEVFDNKW
>tr|A0AA40A472|A0AA40A472_9PEZI Anhydro-N-acetylmuramic acid kinase OS=Apiosordaria backusii OX=314023 GN=B0T21DRAFT_84592 PE=4 SV=1
MAQGIQTNGGAAEDGRSADRRPLELTVLGMNSGTSMDGIDCALCHFRQETPDSPMHFSLL
EYGEVPMNLELKKRVLSIIKHDKTSASELSEVNVQLGETFASAAIQFCKGNGVDIKSIDA
IGSHGQTIWLASMPDDGIPKSALTMAEGTIIASRTGLTTVTDFRISDQAAGRQGAPLIAF
FDALLLHHPGKLRACQNIGGIANVCFIPPEGPDRAYDFDTGPGNALVDAVVRHYTNGALE
YDKDGLMGKRGKVNQGMVDRFLAKIPYFSWDPPKTTGREVFRDTLADDLIKEGAELGLCA
DDVVATVTRITAQAIVDHWRRYAPRDRPVDEVFMCGGGAFNPNITDYMKAQLPGVKMFML
DDAGIPGGAKEAVTFAWQGMEAIVGRSIPVPDRVETRRLYVLGKVNPGENYREVMRKGML
FGEGRAKLEPVKEMVNYVNGKVFENRW
>tr|F8MFB3|F8MFB3_NEUT8 Uncharacterized protein OS=Neurospora tetrasperma (strain FGSC 2508 / ATCC MYA-4615 / P0657) OX=510951 GN=NEUTE1DRAFT_108710 PE=4 SV=1
MATNGVNGHAAVNGGSPSSSQPLDLVVLGMNSGTSMDGIDCALCHFRQETPDSPMHFSLL
KYGEAPMDLDLKKRVLSIIKHDRTSASELSEVNVHLGETFAAAAIQFCKENDVDIKSLDA
IGSHGQTIWLASMPDEGIPRSALTMAEGTFMASRTGVTTVTDFRVSDQAAGRQGAPLIAF
FDALLLHHPGKLRACQNIGGIANVCFIPPEGPEHAYDFDTGPGNALIDAVVRHYTNGEQE
YDRDGEMGKRGKINQDMVDRFMARIPYFSWDPPKTTGREVFRDTLADDLIKEGAELGMSA
DDVVATVTRITSQAIVDHWRRYAPKDRPVDEVFMCGGGAYNPNITDYMKEQFPQVKMFML
DAAGIPGGAKEAVTFAWQGMEAIVGRSIPVPDRVETRRPYVLGKVNPGENYRTVMTKGML
FGAGRAKLDHVKEMVNYVDGKVFNNKW
>tr|G4UJB2|G4UJB2_NEUT9 UPF0075-domain-containing protein OS=Neurospora tetrasperma (strain FGSC 2509 / P0656) OX=510952 GN=NEUTE2DRAFT_127636 PE=4 SV=1
MATNGVNGHAAVNGGSPSSSQPLDLVVLGMNSGTSMDGIDCALCHFRQETPDSPMHFSLL
KYGEAPMDLDLKKRVLSIIKHDRTSASELSEVNVHLGETFAAAAIQFCKENDVDIKSLDA
IGSHGQTIWLASMPDEGIPRSALTMAEGTFMASRTGVTTVTDFRVSDQAAGRQGAPLIAF
FDALLLHHPGKLRACQNIGGIANVCFIPPEGPEHAYDFDTGPGNALIDAVVRHYTNGEQE
YDRDGEMGKRGKINQDMVDRFMARIPYFSWDPPKTTGREVFRDTLADDLIKEGAELGMSA
DDVVATVTRITSQAIVDHWRRYAPKDRPVDEVFMCGGGAYNPNITDYMKEQFPQVKMFML
DAAGIPGGAKEAVTFAWQGMEAIVGRSIPVPDRVETRRPYVLGKVNPGENYRTVMTKGML
FGAGRAKLDHVKEMVNYVDGKVFNNKW
>tr|Q2GU58|Q2GU58_CHAGB Anhydro-N-acetylmuramic acid kinase OS=Chaetomium globosum (strain ATCC 6205 / CBS 148.51 / DSM 1962 / NBRC 6347 / NRRL 1970) OX=306901 GN=CHGG_08496 PE=4 SV=1
MAQGAQVNGHVAENGQPAAGQPLQLVVLGMNSGTSMDGIDCALCRFRQETPDSPMHFSLL
KYGEVPLDLELKKRVLSIIKHDKTSASELSEVNVHLGETFAAAAIQFCNDNAIDIKTIDA
IGSHGQTIWLASMPDAGIPKSALTMAEGTIIASRTGLTTVTDFRVSDQAAGRQGAPLIAF
FDALLLHHPTKLRACQNIGGIANVCFIPPEGPDRAYDFDTGPGNALIDAVVRHYTDGALE
YDRDGVMGKRGTVNQDMVDAFLARIPYFSWDPPKTTGREVFRDTLADDLIREGAQRGLSA
DDVVATVTRITAQAIVDHWRRYAPEGRAVDEVFMCGGGAYNPNITDYMKEQLPGVKMFML
DEAGIPGGAKEAVTFAWQGMEAVVGRSIPVPDRVETRRPYVLGKVNPGANYRTVMRKGML
FGGGRAELEPVKEMVNYVDGKVFENKW
>tr|Q7S9G4|Q7S9G4_NEUCR UPF0075 domain-containing protein OS=Neurospora crassa (strain ATCC 24698 / 74-OR23-1A / CBS 708.71 / DSM 1257 / FGSC 987) OX=367110 GN=NCU06383 PE=4 SV=1
MATNGVNGHAAVNGGSPSSSQPLDLVVLGMNSGTSMDGIDCALCHFRQETPDSPMHFSLL
KYGEAPMDLDLKKRVLSIIKHDRTSASELSEVNVHLGETFAAAAIQFCQENDVDIKSLDA
IGSHGQTIWLASMPDEGIPRSALTMAEGTFMASRTGVTTVTDFRVSDQAAGRQGAPLIAF
FDALLLHHPGKLRACQNIGGIANVCFIPPEGPEHAYDFDTGPGNALIDAVVRHYTNGEQE
YDRDGEMGKRGKINQDMVDRFMERIPYFSWDPPKTTGREVFRDTLADDLIKEGAELGMSA
DDVVATVTRITSQAIVDHWRRYAPKDRPVDEVFMCGGGAYNPNITDYMKEQFPQVKMFML
DAAGIPGGAKEAVTFAWQGMEAIVGRSIPVPDRVETRRPYVLGKVNPGENYRTVMTKGML
FGAGRAKLDHVKEMVNYVDGKVFNNKW
>tr|A0A1Y2UG09|A0A1Y2UG09_9PEZI Anhydro-N-acetylmuramic acid kinase OS=Hypoxylon sp. CO27-5 OX=1001938 GN=M434DRAFT_17357 PE=4 SV=1
MGSTSNGSESRPLDLTVLGMNSGTSMDGIDCALCRFRQASPDAPMHFELLKYDEVPLEQT
IKKRVMNMILHNKTTPEELSEVNVILGEVFADAAKAFCVGNDVAIESIDAIGSHGQTIWL
LSMPEKGQVRSALTMAEGCFIASRTGVTTVTDFRVSDQAAGRQGAPLIAFFDSLVLHHPT
KFRACQNIGGIANVCFIPPDVDGALNPAFFDFDTGPGNVFIDAAARYFTNGELEYDKDGA
MGRAGTVDQDMVDEFLRTFPYFALDPPKTTGREVFRDTVAHDLIKKGLEKGLSPNDVVAT
ITRITAQAIVEHYHRYMPTEYGPLAEIYMCGGGAKNPNIVAHMQTAFPKTRIVMLDEAGI
PADAKEAITFAWQGMEAIVGRSISVPDRVETRAEYILGKISPGRNYRRVMRKGAEFGGDA
ERLPPVKELVNYVDGRVFDNKSCFFSSS
>tr|A0A8E2EP04|A0A8E2EP04_9PEZI UPF0075-domain-containing protein OS=Glonium stellatum OX=574774 GN=AOQ84DRAFT_349457 PE=4 SV=1
MAANNLSTAPAGGQVNGDSSKPLELTVLGLNSGTSMDGIDCALCRFRQDDPTAPMHFELL
KYGEIPLEQTIKKRVMNMIYHNKTTPEELSEVNVLLGETFAAAVKEFCKDYSVDISSIDV
IGSHGQTIWLLSMPEEGQVQSALTMAEGTFIASRTGITTVTDFRVSDQAAGRQGAPLIAF
FDALVLHHPTKLRACQNIGGIANVCFIPPDNQGGVDKCYDFDTGPGNVFIDAVVRHYTNG
EQEYDKDGAMGARGTVNQELVDEFLQFKYFKLDPPKTTGREVFRDTLAHELIKKGESLGM
SPDDVVATVTRITAQAIVDHYRRYAPSQDIDEIFMCGGGAYNPNITAFIQKNYPRAKIMM
LDEAGIPAGAKEAITFAWQAMEAVVGRSIPVPDRVETRAEYVLGKVAPGKNYRDVMRKGM
MFGGSASRLPPVQELVNYIDGKEFNNKW
>tr|A0A9P4I0N1|A0A9P4I0N1_9PEZI UPF0075 domain protein OS=Saccharata proteae CBS 121410 OX=1314787 GN=K490DRAFT_62906 PE=4 SV=1
MSRPTNGVNGKTPSGKHDGAPLDLTVLGLNSGTSMDGIDCTLCHFYQETPDDAMHFELLK
YGEIELEQTIKKRVMEVILHDQTTASGLSEINVLLGETFAGAVEEFCKEHKVDQRSIDVI
GSHGQTIWLLSMPEPGQTKSALTMAEGAFLASRTGITSVTDFRVSDQAAGRQGAPLIAFF
DALLLHHPTKLRACQNIGGIANVCFIPPDNKGGVDETYDFDTGPGNVFIDAVVRHYTHGE
REYDKDGEMGARGTVDQELVDDFLRHKYFQLDPPKTTGREVFRDTLAFELVEKAEKKGLS
PDDVVATVTRVTAQAIVDHYRRYAPKDMEIAEIFMCGGGAYNPNITKYIQKHYPNTKIMM
LDEAGIPAGAKESITFAWQAMEAVVGRSIPVPTRVETRREYVLGKVSPGENYREVMRKGM
LFGGQKTHLAPVKQMVNHVNGKVFDNKW
>tr|A0A086T770|A0A086T770_HAPC1 Anhydro-N-acetylmuramic acid kinase-like protein OS=Hapsidospora chrysogenum (strain ATCC 11550 / CBS 779.69 / DSM 880 / IAM 14645 / JCM 23072 / IMI 49137) OX=857340 GN=ACRE_040200 PE=4 SV=1
MGSLGNQQPNSNGSAGGRPLDLTVLGLNSGTSMDGIDCALCRFRQASPESPMHFELLKYD
EVPLEQGIKKRVMNMILHNTTTPEELSEVNVLLGETFADAVGVFCKKHDVAMSSIDAIGS
HGQTIWLLSMPAEGHTRSALTMAEGCFLASRTGVTSVTDFRVSDQAAGRQGAPLIAFFDS
LLLHHPTKFRACQNIGGIANVCFIPPDVDGRLNDEFFDFDTGPGNVFIDAAVRHFTGGER
EYDKDGEMGKAGTVDQEIVDEFLRSHPYFSLDPPKTTGREVFRDTIAHQLIEKAAAKGLS
PNDTVATITRITAQAIVEHYRRYMPTQYGPLAEIYMCGGGAFNPNITDFMQAAFPDTRIV
LLDEAGIPASAKEAITFAWQGMEAVVGRSIPVPSRVESRQEYVLGKVSPGKNYRQVMRKG
MEFAAGRDHLPPVTDMVNYVNGKVFNNKA
>tr|A0A0D1ZU17|A0A0D1ZU17_9EURO Anhydro-N-acetylmuramic acid kinase OS=Exophiala spinifera OX=91928 GN=PV08_06343 PE=4 SV=1
MTLTNGLTNGLTNGHHEKGLDLTVLGLNSGTSMDGIDCALCRFRQESPESPMHFELLAYD
EVPLEPKIKKRVMEMILHNRTTPEELSEVNVLLGETFAAAVKEFSEKQGVPLDKIDALGS
HGQTIWLLSMPEPGQIKSALTMAEGSFLASRTGITSVTDFRVSDQAAGRQGAPLIAFFDS
LVLHHPTKLRACQNIGGIANVCFIPPDKDGKLNPEFFDFDTGPGNVFIDAAVRYFTNGER
EYDKDGAMGAAGTVDQEMVDEFLQTFPYFSLEPPKTTGREVFRDTIAHKLIEKGLAKGLS
PNDIVATITRITAQAIVNHYHRYMPQEYGPLAEIFMCGGGAKNPNITSFMQKAFPETRIV
MLDEAGIPADAKEAITFAWQGMEAIVGRSINVPSRVETQRQYVLGKVSPGTNYRKVMKHG
MDFGAGRIHLEPVTDMVNYVGGKVFDNKW
>tr|A0A2J6S259|A0A2J6S259_HYAVF UPF0075-domain-containing protein OS=Hyaloscypha variabilis (strain UAMH 11265 / GT02V1 / F) OX=1149755 GN=L207DRAFT_629390 PE=4 SV=1
MPSATYVDSNGDTNRSIPISSQGLDLTVLGLNSGTSMDGIDCALCRFRQETPTSPMHFEL
LKYGEIPLEQTIKRRVMKMILHNTTTPEELSEVNVLLGETFASAVKQFAEENGVQLTDVD
ALGSHGQTIWLLSMPEEGRVKSALTMAEGSILAARTGITSVTDFRISDQAAGRQGAPLIA
FFDALILHHPTKLRACQNIGGIANVCFIPPDSEGGVDECFDFDTGPGNVYIDAVVRHYTN
GEQEYDKDGAMGKRGRVDQELVDGFLTHKYFKLEPPKTTGREVFRDTLAFEFIKMAEERG
LNPDDVVASITRVTAQAIVEHYKKYAPSQDIDEIFMCGGGAYNPNISAFIQKSYPKTKIM
MLDEAGIPGGAKEAITFAWQGMEAIVGRSIPVPTRVETRAEFVLGKVSPGKNYREVMRKG
MMFGGSADHLAPVKELVNYVDGRAFDNKW
>tr|A0A1V6NB24|A0A1V6NB24_PENPO Anhydro-N-acetylmuramic acid kinase OS=Penicillium polonicum OX=60169 GN=PENPOL_c015G05668 PE=4 SV=1
MASNSINGHGHGLDITVLGLNSGTSMDGIDCALCRFRQETPESPMHFELLKASPYGKWVL
HMYGEIPLEPVIKKRVMNMILHNKTSPSELSEVNVILGETFASAVHQFCKDYDVDIKSID
VLGSHGQTIWLLSMPEAGETRSALTMAEGTFLASRTGITSVTDFRVSDQAAGRQGAPLIA
FFDALVLHHPTKLRACQNIGGIANVCFVLPDSHGGVDACYDFDTGPGNVFIDAVVRHYTN
GKREYDQDGEMGARGTVNQELVDDFLTHPYFALEPPKTTGREVFRDTIAHEFIVKAEAKG
LKPDDVVATITRVTAQAIVDHYRRYAPKGLEIAEIFMCGGGAYNPNIAAFIQENYPNTRI
MMLDEAGIPGGAKEAITFAWQGMEAVVGRSIPVPTRVETRQEYVLGKVSPGKNYRNVLRQ
GMLFGAGRDHLPPVKEMINYVDGKAFDNKW
>tr|A0A517LEJ0|A0A517LEJ0_9PEZI Anhydro-N-acetylmuramic acid kinase OS=Venturia effusa OX=50376 GN=FKW77_009328 PE=4 SV=1
MDRESLRARLFRPNSIFYPNLHPIDNPAEVPTMTTNEINGQTNGVNGQSQGTSSQPLDMK
VLGLNSGTSMDGIDCVLCHFKQENPEAPMRFELLSYGEIPLEQTIKKRVMNMIYHNRTTP
EELSEVNVLLGETFASAAMQFCKQEGVEMSSVDVIGSHGQTIWLLSMAEEGQTKSALTMA
EGTFIASRTGVTTVTDFRVSDQAAGRQGAPLIGFFDALVLHHPTKLRACQNIGGIANVCF
MPPDKDGQLNQEYFDFDTGPGNVFIDAVVRHYTNGKQEYDKDGEMGARGTVNQALVDEFL
QFKYFKLDPPKTTGREVFRDTMAHDLIAKAENLGMSADDIVATVTRITAQAIVEHYKRYA
PSQSIDEIFMCGGGAYNPNITKYIQSQYPHTKIMMLDEAGIPAGAKEAITFAWQGMEAVV
GRSIPVPARTETRREFVLGKGLVESGEGDG
>tr|A0A9P4MND1|A0A9P4MND1_9PEZI UPF0075-domain-containing protein OS=Myriangium duriaei CBS 260.36 OX=1168546 GN=K461DRAFT_225028 PE=4 SV=1
MVAGTELTNGHSATNGASHRNGDPLDMTVLGLNSGTSMDGIDCALCHFHQDTPESPMQFS
LLKYGEVPLDAVLKKRVLRIIKHDETSASELSEVNVLLGETFAAAAIEFCKANGVDMKSE
VDAIGSHGQTIWLASMPDKGIPKSALTMAEGTFIASRTGVTTVTDFRVSDQAAGRQGAPL
IAFFDALLLHHPNKLRACQNIGGIANVCFVPPEGPEHAYDFDTGPGNALIDAVVRHYTNG
KREYDRDGEMGKRGKVQQSMVDSFFKSIDYFSWDPPKTTGREVFRDTLADDLIAEGEQLG
LGPDDVVATVTRITAQAIVDHWRRYKPTGRDVDEVFMCGGGAYNPNITGYMKEQFPNVKM
FMLDEAGIPGGAKEAVTFAWQGMEAIVGRSIPVPDKVETRRLYVLGKICPGENYRNVMLK
GSRFGEGRAKLDPVKEMLNLVDGKIFDNRW
>tr|A0A072NTW9|A0A072NTW9_9EURO Anhydro-N-acetylmuramic acid kinase OS=Exophiala aquamarina CBS 119918 OX=1182545 GN=A1O9_12824 PE=4 SV=1
MSPTLMGSLTNGLSNGHHETGLDLTVLGLNSGTSMDGIDCALCCFRQDSPESPMHFQLLA
YDEIPLEPEIKKRVMNMILHNKTTPEELSEINVLLGETFAAAVKEFSQKQGVPLEKIDVL
GSHGQTIWLLSIPEPGQTKSALTMAEGSFLASRTGITSVTDFRVSDQAAGRQGAPLIAFF
DALILHHPTKLRACQNIGGIANVCFIPPDRDGRINPAFFDFDTGPGNVFIDAAVRYFTNG
EREYDKNGEMGAAGTVDQEMVSEFLRTHPYFGLEPPKTTGREVFRDTIAHSLIERGLAKG
LSPNDIVATVTRITAQAIVEHYHRYMPQEYGPLAEIFMCGGGAKNPNVTQHLQAAFPETR
IMMLDEAGIPADAKEAITFAWQGMEAVVGRSIPIPSRVETQRQFVLGKVSPGNNYRQVMK
HGMDFGAGRDHLEPVTEMVNYVQGKAFDNKW
>tr|A0A0N1HMJ4|A0A0N1HMJ4_9EURO Anhydro-N-acetylmuramic acid kinase OS=Phialophora attinorum OX=1664694 GN=AB675_1603 PE=4 SV=1
MNGNTHGAMHNGVNGNSNGALRNGTNGAVTNGHHEVGLDLRVLGLNSGTSMDGIDAAYCR
FRQEHPSAPMHFELLAYDEVPLEPKIKKRVMNMILHNKTTPEELSEVNVLLGKTFSQATT
TFLQKNNIPKEEVDAIGSHGQTIWLLRRFIASETGITTVTDFRVSDQAAGRQGAPLIGFF
DALVLHHPTKLRACQNIGGIANVCFIPPDNSDGTLNKEYFDFDTGPGNVFIDAAVRYFTD
GAQEYDRNGEMGAAGIVDQGLVDEFLSRAYFKFDPPKTTGREVFRDTLAHDLIARGLKKG
LTPNDIVATITRITAQAIVEHYERYMPTKYGPLEEIFMCGGGAKNPNITKYMQQCFPQTR
IVMLDEAGIPADAKEAITFAWQGMEAVVGRSIPIPSRVESDKQFVLGKVSAGDNYRRVLR
QGMQFGAEHDHLEPVTELVNYIGGKVFDNKW
>tr|A0A6A6TEY9|A0A6A6TEY9_9PLEO UPF0075-domain-containing protein OS=Lophiostoma macrostomum CBS 122681 OX=1314788 GN=K491DRAFT_594821 PE=4 SV=1
MASNGIPNGVHRPSNGVNGTSSHALDLTVLGLNSGTSMDGIDCALCHFHQDTPDSDMHFS
LLKYGEIPLERTIKKRVMNMIYHNKTTPEELSEVNVLLGETFASAVHSFCKDHSVDISSI
DAIGSHGQTIWLLSMAEPGQTQSALTMAEGTFIAARTGITTITDFRVSDQAAGRQGAPLI
AFFDALVLHHPTKLRACQNIGGIANVCFIPPDTDGRLNDSYFDFDTGPGNVFIDAVVRHY
TDGAREYDKDGEMGARGTVNQALVDEFLQFKYFKLDPPKTTGREVFRDTMAHDLIKKGEA
LGMSPDDIVATVTRITAQAIVEHYKRYAPSQHIDEIFMCGGGAYNPNITKYIQKHYPNTK
IMMLDEAGIPAGAKEAITFAWQGMEAVVGRSIPVPDRVETRAEYVLGKVAPGKNYREVLR
KGMVFGGDADRLEPVTELVNYVDGKLFDNKW
>tr|A0A8H4LYW6|A0A8H4LYW6_9HYPO Uncharacterized protein OS=Ophiocordyceps sinensis OX=72228 GN=G6O67_004470 PE=3 SV=1
MASVTGSRNEPRGDRGCAPLNLTVLGLNSGTSMDGVDCALCQFRQASPDEPLHFELLRYD
EVPLEQSLKRRVMGMIRDNKTTPEELSEINVLLGETFASAVQVFCHDHDVPLSSIDAIGS
HGQTIWFQSMPSKGQVKSVLTMAEGAVIASRTGITTVTDFRVSDQAVGRQGAPLIAFFDS
LLLHHHSNMRACQNIGGIANVCFIPPDERGTPSKDFFDFDTGPGNVLIDAAVRSLTQGRH
EYDKDGAMGKAGRVDQDMVDDFLSSHPYLKLDPPKTTGREVFGDGLASSLTERGLAKGLS
PDDIVATITRITAETIVDHYRRYMPTRHGPLAELYLCGGGAKNPNITEYLQAAFPGTAVK
MLDAAGIPADAKEAITFAWQGMEALVGRSVPVPARVETPTEHVLGKVSPGRNYRRVMTMG
MAFGAGSEHLRPVAEMVNHECGLDVWRQENI
>tr|A0A8K0LKE7|A0A8K0LKE7_9PEZI Anhydro-N-acetylmuramic acid kinase OS=Chaetomium sp. MPI-SDFR-AT-0129 OX=2823209 GN=B0J18DRAFT_231077 PE=4 SV=1
MAPSATSNGHAAQNGQNGQPAGQPLDLTVLGMNSGTSMDGIDCALCHFHQETPSSPMHFT
LLQHGEIPMPAPLKQRVLHLIKHDTTSASALSEINVHLGETFASAAIQFCADHKLDMKTD
LDAIGSHGQTIWLASMPETPGVPKSALTMAEGTIMASRTGVTTVTDFRISDQAAGRQGAP
LIAFFDALLLHHPTKLRACQNIGGIANVCFIPPEGPDRAYDFDTGPGNALIDAVVRHYTD
GKMEYDRDGEMGKRGTVNQGMVDRFLERIPYFKWDPPKTTGREVFRDTLADELIAEGAEL
GLSADDVVATVTRITAQAIVEHWRRYAPEGRQVDEVFMCGGGAYNPNITDYIKEQLPGVK
MFMLDDAGIPGGAKEAVTFAWQGMEAIVGRSIPVPDRVETRRPYVLGKVSPGENYRTVMR
KGMLFGEGRAKLESVKEMVNFVDGKVFDNKW
>tr|T5AJB9|T5AJB9_OPHSC UPF0075 domain protein OS=Ophiocordyceps sinensis (strain Co18 / CGMCC 3.14243) OX=911162 GN=OCS_02354 PE=3 SV=1
MASVTGSRNEPRGDRGCAPLNLTVLGLNSGTSMDGVDCALCQFRQASPDEPLHFELLRYD
EVPLEQSLKRRVMGMIRDNKTTPEELSEINVLLGETFASAVQVFCHDHDVPLSSIDAIGS
HGQTIWFQSMPSKGQVKSVLTMAEGAVIASRTGITTVTDFRVSDQAVGRQGAPLIAFFDS
LLLHHHSNMRACQNIGGIANVCFIPPDERGTPSKDFFDFDTGPGNVLIDAAVRSLTQGRH
EYDKDGAMGKAGRVDQDMVDDFLSSHPYLKLDPPKTTGREVFGDGLASSLTERGLAKGLS
PDDIVATITRITAETIVDHYRRYMPTRHGPLAELYLCGGGAKNPNITEYLQAAFPGTAVK
MLDAAGIPADAKEAITFAWQGMEALVGRSVPVPARVETPTEHVLGKVSPGRNYRRVMTMG
MAFGAGSEHLRPVAEMVNHECGLDVWRQENI
>tr|A0A1J7JHH6|A0A1J7JHH6_9PEZI UPF0075-domain-containing protein OS=Coniochaeta ligniaria NRRL 30616 OX=1408157 GN=CONLIGDRAFT_632962 PE=4 SV=1
MTQLKSHSGGAVSTNGAGAGVRDGQALDITVLGLNSGTSMDGIDLALCRFRQQTPSDPVN
FELLKYGEIPLDQSIKKRVMNMILHNKTSPEELSEVNVQLGETFSAAVKQFASENNVSLD
SIDAIGSHGQTIWLLSMPEEGQIKSALTMAEGCILAERTGITSVTDFRISDQAAGRQGAP
LIAFFDALVLHHPTKLRACQNIGGIANVCFIPPDSEGGVDACYDFDTGPGNVYIDAAVRY
YTNGEQEYDKDGVMGKRGKVDQEIVDEFLQLEYFSRAPPKTTGREDFRDTLAFKIIEQGK
AKGLSPDDVVATLTRITAQSIVQHYQRFAPRQDIDEIFMCGGGSYNPNITDYIQQSYPKA
KIILLDEAGIPAGAKEAITFAWQGMEAVVGRSILVPARVETSREYVLGKISPGKNFREVL
RRGTAFGGSTGHLSPVKDMVNWVDGKVFDNKW
>tr|A0AA43QTQ0|A0AA43QTQ0_9LECA Uncharacterized protein OS=Ramalina farinacea OX=258253 GN=OHK93_003614 PE=4 SV=1
MSTQTVNGHRPNGVNGATADKPYKIRVLGMNSGTSMDAVDCALCEFNQPSPEAQMTMKLI
AYKEMQHHDEIKKRIFRLIRENSTSPEEMAQVNFMLGIDFADAVLRMLKDFGLTTDDVDV
VSTHGQTIWLLSMPRGKQIKSALTMAEGSIMAKMLNKTIVNDFRVHEQAYGRQGAPLVAF
LDGLVLHHPTKLRACQNIGGIGNVCFIPADEDGGIDEIYDFDTGPGNVFIDHAMRHYSNG
EKEYDKDGEMGKKGRIFQEVVDDYIHNHWWYKHDIPKTTGREVFGDEEAVELIQRIESRG
GRPEDVIATLTRISGQAICEHYDRFAPKNKPISELYMAGGGAHNPNITDYIQKRFPKMRL
TWLDEVNVPGDAKEAISFAWMGMEAIVGRPLLVPKRVETDTPCVVGKITPGDNFRELMTM
GMDFGKGYKGMLPPVRSLKVEKGWTGKAVHDF
>tr|A0A177CGS0|A0A177CGS0_9PLEO UPF0075-domain-containing protein OS=Paraphaeosphaeria sporulosa OX=1460663 GN=CC84DRAFT_1163075 PE=4 SV=1
MVSLTNGHKTNGQIPNVVHKNTPLYLTVLGMNSGTSMDGIDCALCRFRQESPSSPMNFEL
LTYDEVPLESVIKKRVMDMIYHNRTTPEELSEVNVLLGETFASAAIAFASKHNISLSDID
VIGSHGQTVWLLSMPEKGHTKSALTMAEGTFISSRTGITSVTDFRVSDQAAGRQGAPLIA
FFDSLVLHHPTKLRACQNIGGIANVCFIPPDRNGELNQDFFDFDTGPGNVFIDAAVRHFT
NGKMEYDKDGKMGAAGTVDQEMVDEFLKTHPYFALEPPKTTGREVFRDTIADDMITRGLA
KGLSQNDVVATITRITAQAIVEHYHRYMPQDYGPLAEVFMCGGGAKNPNITSFLQRSFPD
IKIMMLDEAGIPGDAKEAITFAWQGMEAIVGRSINVPDRVETRQGYVLGKISPGRNYRQV
MRKGTEFGGELDDLLPVTKMVNWKNGKALSNTW
>tr|A0A093XDZ8|A0A093XDZ8_9PEZI Anhydro-N-acetylmuramic acid kinase OS=Pseudogymnoascus sp. VKM F-3557 OX=1437433 GN=V490_06235 PE=4 SV=1
MPSSTTNVVINGYGNGSTNGINGLSDAVLDFTVLGLNSGTSMDGIDCALCRFRQETPSSP
MHFELLKYSEVPLEPAIKERVMNMILHNKTTPEELSEVNVLLGETFASAVKEFTKEHGLQ
LTDIDVIGSHGQTIWLLSMPEEGQVKSALTMAEGSFIAARTGITTVTDFRVSDQAAGRQG
APLIAFFDALVLHHPTKLRACQNIGGIANVCFIPPDHQGGIDACYDFDTGPGNVFIDAVV
RHYTNGEQEYDRDGKMGKAGQVDQELVDDFMKHKYFGLEPPKTTGREVFRDTLAFEFIKK
AEQKGLSPNDVVASITRVTAQAIVDHYQRYAPSQNIDEIFMCGGGAYNPNIAAFIQKNYP
NTKIMMLDAAGIPGNAKEAITFAWQAMEAVVGRSIPVPTRVETRQEYVLGKVSPGKNYRE
VMRKGILFGGKADHLSPVKELVNHVEGKVFDNKW
>tr|A0A093Y0N8|A0A093Y0N8_9PEZI Anhydro-N-acetylmuramic acid kinase OS=Pseudogymnoascus sp. VKM F-3808 OX=1391699 GN=O988_04296 PE=4 SV=1
MPSSTTNVVINGYGNGSTSGINGLSDAVLDLTVLGLNSGTSMDGIDCALCRFRQETPSSP
MHFELLKYSEVPLEPAIKERVMNMILHNKTTPEELSEVNVLLGETFASAVKEFTKEHGLQ
LTDIDVIGSHGQTIWLLSMPEEGQVKSALTMAEGSFIAARTGITTVTDFRVSDQAAGRQG
APLIAFFDALVLHHPTKLRACQNIGGIANVCFIPPDHQGGIDACYDFDTGPGNVFIDAVV
RHYTNGEQEYDRDGKMGKAGQVDQELVDDFMKHKYFGLEPPKTTGREIFRDTLAFEFIKK
AEQKGLSPNDVVASITRVTAQAIVDHYQRYAPSQNIDEIFMCGGGAYNPNIAAFIQKSYP
NTKIMMLDAAGIPGNAKEAITFAWQAMEAVVGRSIPVPTRVETRQEYVLGKVSPGKNYRE
VMRKGILFGGKADHLSPVKELVNYVEGKVFDNKW
>tr|A0A093Z3H3|A0A093Z3H3_9PEZI Anhydro-N-acetylmuramic acid kinase OS=Pseudogymnoascus sp. VKM F-4246 OX=1420902 GN=V492_05463 PE=4 SV=1
MPSLTTNGASNDYGNGSTNGINGLSDAAFDMTVLGLNSGTSMDGIDCALCRFRQETPSSP
MQFELLKYSEIPLEPVIKKRVMNMILHNKTTPEELSEVNVLLGETFASAVKEFTKKHGLE
LTDIDVVGSHGQTIWLLSMPEEGQVKSALTMAEGSFIAARTGITTVTDFRVSDQAAGRQG
APLIAFFDALVLHHPTKLRACQNIGGIANVCFIPPDHQGGVDACYDFDTGPGNVFIDAVV
RHYTNGEQEYDRDGKMGMAGQVDQELVEDFMKHKYFGLEPPKTTGREVFRDTLAFEFIKK
AEQKGLSPNDVVASITRVTAQAIVDHYQRYAPSQNIDEIFMCGGGAYNPNIAAFIQENYP
NTKIMMLDDAGIPGSAKEAITFAWQAMEAVVGRSIPVPTRVETRQEYVLGKVSPGKNYRE
VMRKGILFGGKADHLSPVKELVNYVEGKVFDNKW
>tr|A0A094CUY6|A0A094CUY6_9PEZI Anhydro-N-acetylmuramic acid kinase OS=Pseudogymnoascus sp. VKM F-4515 OX=1420909 GN=V496_06356 PE=4 SV=1
MPSSTTNVASNGYGNGSTNGISGPSDAAFDLTVLGLNSGTSMDGIDCALCRFRQETPSSP
MQFELLKYSEIPLEPVIKKRVMNMILHNKTTPEELSEVNVLLGETFASAVKEFTKEHGLQ
LTDIDVVGSHGQTIWLLSMPEEGQVKSALTMAEGSFIAARTGITTVTDFRVSDQAAGRQG
APLIAFFDALVLHHPTKLRACQNIGGIANVCFIPPDHQGGVDACYDFDTGPGNVFIDAVV
RHYTNGGQEYDRDGKMGKAGQVDQELVDDFMKHKYFGLEPPKTTGREVFRDTLAFEFIKK
AEQKGLSPNDVVASITRVTAQAIVDHYQRYAPSQNIDEIFMCGGGAYNPNIAAFIQKNYP
NAKIMMLDAAGIPGSAKEAITFAWQAMEVVVGRSIPVPTRVETRQEYVLGKVSPGKNYRA
VMRKGILFGGKADHLSPVKELVNYVEGKVFDNKW
>tr|A0A094D9B8|A0A094D9B8_9PEZI Anhydro-N-acetylmuramic acid kinase OS=Pseudogymnoascus sp. VKM F-4516 OX=1420910 GN=V497_06534 PE=4 SV=1
MPSSTTNVVINGYGNGSTNGINGLSDAVLDFTVLGLNSGTSMDGIDCALCRFRQETPSSP
MHFELLKYSEVPLEPAIKERVMNMILHNKTTPEELSEVNVLLGETFASAVKEFTKEHGLQ
LTDIDVIGSHGQTIWLLSMPEEGQVKSALTMAEGSFIAARTGITTVTDFRVSDQAAGRQG
APLIAFFDALVLHHPTKLRACQNIGGIANVCFIPPDHQGGIDACYDFDTGPGNVFIDAVV
RHYTNGEQEYDRDGKMGKAGQVDQELVDDFMKHKYFGLEPPKTTGREVFRDTLAFEFIKK
AEQKGLSPNDVVASITRVTAQAIVDHYQRYAPSQNIDEIFMCGGGAYNPNIAAFIQKNYP
NTKIMMLDAAGIPGNAKEAITFAWQAMEAVVGRSIPVPTRVETRQEYVLGKVSPGKNYRQ
VMRKGILFGGKADHLSPVKELVNHVEGKVFDNKW
>tr|A0A094GMP5|A0A094GMP5_9PEZI Anhydro-N-acetylmuramic acid kinase OS=Pseudogymnoascus sp. VKM F-4520 OX=1420915 GN=V502_10343 PE=4 SV=1
MPSSTTNGASNGYGNGTTNGINGPSDAALDLTVLGLNSGTSMDGIDCALCRFRQETPSSP
MHFELLKYSEIPLEPVIKKRVMNMILHNKTTPEELSEVNVLLGETFASAVKEFTKEHGLQ
LTDIDVIGSHGQTIWLLSMPEEGQVKSALTMAEGSFIAARTGITTVTDFRISDQAAGRQG
APLIAFFDALVLHHPTKLRACQNIGGIANVCFIPPDHQGGVDACYDFDTGPGNIFIDAIV
RHYTNGEQEYDRDGKMGKAGQVDQELVDDFMKHKYFGLEPPKTTGREVFRDTLAFEFIKK
AEQKGLSPNDVVASITRVTAQAIVDHYQRYAPSQNIDEIFMCGGGAYNPNIAAFIQKNYP
NTKIMMLDAAGIPGSAKEAITFAWQAMEAVVGRSVPVPTRVETRHEYVLGKVSPGKNYRE
VMRKGILFGGKADHLSPVKELVNYVEGKVFDNKW
>tr|A0A094GRJ4|A0A094GRJ4_9PEZI Anhydro-N-acetylmuramic acid kinase OS=Pseudogymnoascus sp. VKM F-4517 OX=1420911 GN=V498_01292 PE=4 SV=1
MPSSTTNVASNGYGNGSTNGISEPSDAAFDLTVLGLNSGTSMDGIDCALCRFRQETPSSP
MQFELLKYSEIPLEPVIKKRVMNMILHNKTTPEELSEVNVLLGETFASAVKEFTKEHGLQ
LTDIDVVGSHGQTIWLLSMPEEGQVKSALTMAEGSFIAARTGITTVTDFRVSDQAAGRQG
APLIAFFDALVLHHPTKLRACQNIGGIANVCFIPPDHQGGVDACYDFDTGPGNVFIDAVV
RHYTNGGQEYDRDGKMGKAGQVDQELVDDFMKHKYFGLEPPKTTGREVFRDTLAFEFIKK
AEQKGLSPNDVVASITRVTAQAIVDHYQRYAPSQNIDEIFMCGGGAYNPNIAAFIQKNYP
NAKIMMLDAAGIPGSAKEAITFAWQAMEVVVGRSIPVPTRVETRQEYVLGKVSPGKNYRA
VMRKGILFGGKADHLSPVKELVNYVEGKVFDNKW
>tr|A0A094I885|A0A094I885_9PEZI Anhydro-N-acetylmuramic acid kinase OS=Pseudogymnoascus sp. VKM F-4519 OX=1420914 GN=V501_02107 PE=4 SV=1
MPSSTTNGASNGYGNGSTNGINVPSDAAFDLTVLGLNSGTSMDGIDCALCRFRQETPSSP
MQFELLKYSEIPLEPVIKKRVMNMILHNKTTPEELSEVNVLLGETFASAVKEFTKEHGLQ
LTDIDVVGSHGQTIWLLSMPEEGQVKSALTMAEGSFIAARTGITTVTDFRVSDQAAGRQG
APLIAFFDALVLHHPTKLRACQNIGGIANVCFIPPDHQGGVDACYDFDTGPGNVFIDAVV
RHYTNGEQEYDRDGKMGKAGQVDQELVDDFMKHKYFGLEPPKTTGREVFRDTLAFEFIKK
AEQKGLSPNDVVASITRVTAQAIVDHYQRYAPSQNIDEIFMCGGGAYNPNIAAFIEKNYP
NTKIMMLDAAGIPGSAKEAITFAWQAMEAVVGRSIPVPTRVETRQEYVLGKVSPGKNYRE
VMRKGILFGGKADHLSPVKELVNYVEGKVFDNKW
>tr|A0A094IDR6|A0A094IDR6_9PEZI Anhydro-N-acetylmuramic acid kinase OS=Pseudogymnoascus sp. VKM F-4518 OX=1420913 GN=V500_03106 PE=4 SV=1
MPSSTTNGASNGYGNRSTNGINGPSDTALDLTVLGLNSGTSMDGIDCALCRFRQETPSSP
MHFELLKYSEIPLEPVIKKRVMNMILHNKTTPEELSEVNVLLGETFASAVKEFTKEHGLQ
LTDIDVIGSHGQTIWLLSMPEEGQVKSALTMAEGSFIAARTGITTVTDFRISDQAAGRQG
APLIAFFDALVLHHPTKLRACQNIGGIANVCFVPSDHQGGVDACYDFDTGPGNIFIDAIV
RHYTNGEQEYDRDGKMGKAGQVDQELVDDFMKHKYFGLEPPKTTGREVFRDTLAFEFIKK
AEQKGLSPNDVVASITRVTAQAIVDHYQRYAPWQNIDEIFMCGGGAYNPNIAAFIQKNYP
NTKIMMLDAAGIPGSAKEAITFAWQAMEAVAGRSVPVPTRVETRHEYVLGKVSPGKNYRE
VMRKGILFGGKADHLSPVKELVNYVEGKVFDNKW
>tr|A0A0D2F1C9|A0A0D2F1C9_9EURO Anhydro-N-acetylmuramic acid kinase OS=Exophiala xenobiotica OX=348802 GN=PV05_06192 PE=4 SV=1
MAPSAVNGDSQTNGYSNGVPSGSGLDITVLGMNSGTSMDGIDCALCRFRQETPDSPMHFE
LLKYDEVPLEQTIKKRVMNMIKHNSTTPEELSIVNVLLGETFAAAAKEFSAKHNVSLSSI
DAIGSHGQTIWLLSIPEEGQVKSALTMAEGSILASRTGITSVTDFRISDQAAGRQGAPLI
AFFDSLVLHHPTKLRACQNIGGIANVCFIPPDVDGALNPNFFDFDTGPGNVFIDAAVRHF
TNGEREYDKDGAMGKAGTVDQEMVDEFLNTHPYFARDPPKTTGREVFRDTIADELIARGE
KKGLSPNDIVATITRITAQAIVNHYHRYMPTEYGPLTEIYMCGGGAKNPNITDYMQQAFP
DTKIVMLDVAGIPADAKEAITFAWQGMEAIVGRSIPVPTRVETQREYVLGKVSPGENYRK
VMRMGMQFGAERDHLAPVKELVNYVDGKVFNNKK
>tr|A0A194XLX8|A0A194XLX8_MOLSC UPF0075-domain-containing protein OS=Mollisia scopiformis OX=149040 GN=LY89DRAFT_609597 PE=4 SV=1
MPSATTNGDSNRHSNGHSNVNNGSAMQGLDLTVLGLNSGTSMDGIDCALCRFRQETPTSP
MHFELLKYDEIPLEQMIKKRVMKMILHNTTTPEELSEVNVLLGETFASAVKQFTKENNLQ
LSDIDALGSHGQTIWLLSMPEEGQVKSALTMAEGSILAARTGITSVTDFRISDQAAGRQG
APLIAFFDALLLHHPTKLRACQNIGGIANVCFIPPDSEGGVDECFDFDTGPGNVFIDAVV
RHYTNGEQEYDKDGAMGKRGRVDQELVDDFLTHKYFQLEPPKTTGREVFRDTLAFEFIEK
AEKKGLSPDDVVASITRVTAQAIVEHYRRYAPSQNIDEIFMCGGGAYNPNITAFIQKSYP
NTKIMMLGEAGIPGAAKEAITFAWQGMEAIVGRSIPVPTRVETRAEFVLGKVSPGKNYRE
VMRKGMMFGGSADHLAPVKELVNYVDGKIFDNIW
>tr|A0A1B8D877|A0A1B8D877_9PEZI Anhydro-N-acetylmuramic acid kinase OS=Pseudogymnoascus sp. 24MN13 OX=1622150 GN=VE04_04672 PE=4 SV=1
MPSSTTNGASNGYGNGSTNGINVPSDAAFDLTVLGLNSGTSMDGIDCALCRFRQETPSSP
MQFELLKYSEIPLEPVIKKRVMNMILHNKTTPEELSEVNALLGETFASAVKEFTKEHGLQ
LTDIDVVGSHGQTIWLLSMPEEGQVKSALTMAEGSFIAARTGITTVTDFRVSDQAAGRQG
APLIAFFDALVLHHPTKLRACQNIGGIANVCFIPPDHQGGVDACYDFDTGPGNVFIDAVV
RHYTNGEQEYDRDGKMGKAGQVDEGLVDDFMKHKYFGLEPPKTTGREVFRDTLAFEFIKK
AEQKGLSPNDVVASITRVTAQAIVDHYQRYAPSQNIDEIFMCGGGAYNPNIAAFIQKNYP
NTKIMMLDAAGIPGSAKEAITFAWQAMEAVVGRSIPVPTRVETRQEYVLGKVSPGKNYRE
VMRKGILFGGKADHLSPVKELVNYVEGKVFDNKW
>tr|A0A1B8EDT3|A0A1B8EDT3_9PEZI Anhydro-N-acetylmuramic acid kinase OS=Pseudogymnoascus sp. 23342-1-I1 OX=1524831 GN=VE03_01195 PE=4 SV=1
MPSSTTNGASNGYGNGSTNGINVPSDAAFDLTVLGLNSGTSMDGIDCALCRFRQETPSSP
MQFELLEYSEIPLEPVIKKRVMNMILHNKTTPEELSEVNVLLGETFASAVKEFTKEHGLQ
LTDIDVVGSHGQTIWLLSMPEEGQVKSALTMAEGSFIAARTGITTVTDFRVSDQAAGRQG
APLIAFFDALVLHHPTKLRACQNIGGIANVCFIPPDHQGGVDACYDFDTGPGNVFIDAVV
RHYTNGEQEYDRDGRMGMVGQVDQELVDDFMKHKYFSLEPPKTTGREVFRDTLAFEFIKK
AEQKGLSPNDVVASITRVTAQAIVDHYQRYAPSQNIDEIFMCGGGAYNPNIAAFIQKSYP
NTKIMMLDAAGIPGSAKEAITFAWQAMEAVVGRSIPVPTRVETRQEYVLGKVSPGKNYRE
VMRKGILFGGKADHLSSVKELVNYVEGKVFDNKW
>tr|A0A1B8F9Z0|A0A1B8F9Z0_9PEZI Anhydro-N-acetylmuramic acid kinase OS=Pseudogymnoascus sp. 05NY08 OX=1622149 GN=VF21_00860 PE=4 SV=1
MPSSTTSGTSNGYGSGSTNGINGPSDAAFDLTVLGLNSGTSMDGIDCALCRFRQDTPSSP
MQFELLKYSEIPLEPVIKKRVMNMILHNKTTPEELSEVNVLLGETFASAVKEFTKEHGLR
LTDIDVVGSHGQTIWLLSMPEEGQVKSALTMAEGSFIAARTGITTVTDFRISDQAAGRQG
APLIAFFDALVLHHPTKLRACQNIGGIANVCFIPPDHQGGVDACYDFDTGPGNVFIDAVV
RHYTNGEHEYDRDGKMGKAGQVHQELVDDFMKHKYFSLEPPKTTGREVFRDTLAFEFIKE
AEQKGLSPNDVVASITRVTAQAIVDHYQRYAPSQNIDEIFMCGGGAYNPNIAAFIQKNYP
NTKIMMLDAAGIPGSAKEAITFAWQAMEAVVGRSIPVPTRVETRQEYVLGKVSPGKNYRE
VMRKGILFGGKADHLSPVKELVNYIEGKVFDNKW
>tr|A0A2J6QGF6|A0A2J6QGF6_9HELO UPF0075-domain-containing protein OS=Hyaloscypha hepaticicola OX=2082293 GN=NA56DRAFT_619358 PE=4 SV=1
MPSATTHSDSNGHANGATNGSNGPPSQGLDLTVLGLNSGTSMDGIDCALCRFRQETPTSP
MHFELLKYGEIPLEQTIKKRVMKMILHNSTTPEELSEVNVLLGETFANAVKQFTKENGLQ
ITDIDALGSHGQTIWLLSMPEEGQVKSALTMAEGSILAARTGITSVTDFRISDQAAGRQG
APLIAFFDALVLHHPTKLRACQNIGGIANVCFIPPDSEGGVDECFDFDTGPGNVFIDAVV
RHYTNGEQEYDRDGAMGKRGRVDQELVDEFLTHKYFKLEPPKTTGREVFRDTLAFEFIEK
AEKKGLSPDDVVASITRVTAQAIVDHYKRYAPSQDIDEIFMCGGGAYNPNISAFIQENYP
NAKIMMLDAAGIPGGAKEAITFAWQGMEAIIGRSIPVPTRVETRAEFVLGKVSPGKNYRE
VMRKGMTFGGSADHLPPVKELVNYIDGKVFDNKW
>tr|A0A2P2SVU7|A0A2P2SVU7_9PEZI Anhydro-N-acetylmuramic acid kinase OS=Pseudogymnoascus verrucosus OX=342668 GN=VE01_00783 PE=4 SV=1
MPSSTTNGASNGYGNGSTNGINVPSDAAFDLTVLGLNSGTSMDGIDCALCRFRQETPSSP
MQFELLKYSEIPLEPVIKKRVMNMILHNKTTPEELSEVNVLLGETFASAVKEFTKEHGLQ
LTDIDVVGSHGQTIWLLSMPEEGQVKSALTMAEGSFIAARTGITTVTDFRVSDQAAGRQG
APLIAFFDALVLHHPTKLRACQNIGGIANVCFIPPDHQGGVDACYDFDTGPGNVFIDAVV
RHYTNGEQEYDRDGKMGKAGQVDQELVDDFMKHKYFGLEPPKTTGREVFRDTLAFEFIKK
AEQKGLSPNDVVASITRVTAQAIVDHYQRYAPSQNIDEIFMCGGGAYNPNIAAFIQKNYP
NTKIMMLDAAGIPGSAKEAITFAWQAMEAVVGRSIPVPTRVETRQEYVLGKVSPGKNYRE
VMRKGILFGGKADHLSPVKELVNYVEGKVFDNKW
>tr|A0A2V1CEN9|A0A2V1CEN9_9HELO UPF0075-domain-containing protein OS=Cadophora sp. DSE1049 OX=1485229 GN=DL98DRAFT_558431 PE=4 SV=1
MAPSATTNGYSNGSSNHYSNDASNGQSNGDLTVLGLNSGTSMDGIDCALCRFRQETPESP
MHFALLKYGEIPLEQTVKQRVMKMILHDTTSPSELSEVNVQLGETFASAVHEFCKENNVQ
LSDIDVLGSHGQTIWLLSMPEAGQVKSALTMAEGSILAARTGITSVTDFRISDQAAGRQG
APLIAFFDALVLHHPTKLRACQNIGGIANVCFIPPDIEGGVDACFDFDTGPGNVFIDAVV
RHYTDGQQEYDRDGEMGKRGRVDQELADDFLKHKYFALEPPKTTGREVFRDTYAFEFIKK
AEAKGLSPDDVVASITRVTAQAIVDHYRRYAPRQDIDEIFMCGGGAYNPNITAYIQKQYP
NTKIMMLDEAGIPAGAKEAITFAWQGMEAIVGRSIPVPTRVETRQEYVLGKVSPGKNYRE
VMRKGMMFGGERTHLKPVKELVNYVNGKKFNNKW
>tr|A0A178ZXZ2|A0A178ZXZ2_9EURO Anhydro-N-acetylmuramic acid kinase OS=Fonsecaea erecta OX=1367422 GN=AYL99_00656 PE=4 SV=1
MSPSLTTGLTNGLHQGLSDGHHEKGLDLTVLGLNSGTSMDGVDCALCRFRQESPESPMHF
ELLAYDEIPLEPKIKKRVMEMILHNRTTPEELSEVNVQLGETFAAAVKEFSQKQGVPLER
IDALGSHGQTIWLLSMPGPGHTKSALTMAEGSFLASRTGITSVTDFRISDQAAGRQGAPL
IAFFDALVLHHPTKLRACQNIGGIANVCFIPPDKNGKLNPDFFDFDTGPGNVFIDAAVRY
FTNGEREYDKNGEMGAAGTVDQEMVDEFLQTFPYFSLEPPKTTGREVFRDTIAHALIEQG
KAKGLSTNDIVATITRITAQAIVDHYHRYMPQGYGPLAEIFMSGGGAKNPNITRYMQQAF
PDTRIVMLDEAGIPADAKEAITFAWQGMEAIVGRSIPIPSRVETQRLYVLGKVSPGENYR
KVMKHGMDFGAGSDHLEPVTELVNYVKGNVFDNKW
>tr|A0A8H6PXE5|A0A8H6PXE5_9EURO Uncharacterized protein OS=Aspergillus hiratsukae OX=1194566 GN=CNMCM6106_000091 PE=3 SV=1
MTVNGTSNGAPNRQALDLTVLGLNSGTSMDGIDCALCHFRQETPESSMHFELLKYGEIPL
EQTIKKRVMNMILHNKTSPSELSEVNVILGETFAAAVKQFCEDYKVDISTIDVIGSHGQT
IWLLSMPQAGEVRSALTMAEGTFLASRTGITTVTDFRVSDQAAGRQGAPLIAFFDALLLH
HPTKLRACQNIGGIANVCFIPPDSHGGIDACYDFDTGPGNVFIDAVVRHYTNGEQEYDKD
GEMGARGTVDQELVDEFLQNHPYFRLDPPKTTGREVFRDTIAFEFIQKAEKKGLSPDDVV
ATITRITAQAIVEHYRRYAPKDLEIAEIFMCGGGAYNPNITKYIQKHYPNTKIMMLDAAG
IPGGAKEAITFAWQGMEAIVGRSIPVPTRVETRQEYVLGKVAPGKNYRKVMRQGMMFGEG
RDHLSPVNEMGPPHLETASPNAEMPVLTASSLAAI
>tr|A0A8H7X5T0|A0A8H7X5T0_9HELO Uncharacterized protein OS=Cadophora sp. M221 OX=2774352 GN=IFR05_006523 PE=4 SV=1
MAPSATTNGYSNGASNGHTNGVNGESSHALDITVLGLNSGTSMDGIDCALCHFRQETPES
PMHFELLKYGEIPLEQTVKKRVMNMILHDTTSPSELSEVNVQLGETFASAVHEFCKENNV
RLTNIDILGSHGQTIWLLSMPEAGQVKSALTMAEGSILAARTGITSVTDFRISDQAAGRQ
GAPLIAFFDALVLHHPTKLRACQNIGGIANVCFIPPDNEGGVDACFDFDTGPGNVFIDAV
VRHYTDGKQEYDRDGEMGKRGRVDQELVDDFLKHKYFALEPPKTTGREVFRDTYAFEFIK
KAEAKGLKPDDVVASITRVTAQAIVDHYRRYAPRQDIDEIFMCGGGAYNPNITAFIQKKY
PNTKIMMLDEAGIPAGAKEAITFAWQGMEAVVGRSIPVPSRVETRQEYILGKVSPGKNYR
QVMKKGMMFGGERTHLKPVRELVNYVNGKKFNNKW
>tr|A0A8K0L4Z2|A0A8K0L4Z2_9PEZI Anhydro-N-acetylmuramic acid kinase OS=Elsinoe batatas OX=2601811 GN=KVT40_001413 PE=4 SV=1
MHDTSGLNGRAKDHTNGYTNGHSAGQPLDLKVLGLNSGTSMDGIDCVLCRFRQESPEAPM
HFELLKYGEIPLEPVVKKRVMNMIYNDKTSPSEMSEVNVQLGEVFASAALQFLDENGIDK
TTVDVIGSHGQTIWLLSMPQKGQVRSALTYAEGTFIASRTGITTVTDFRVSDQAAGRQGA
PLIAFFDSLLLEHPTKLRACQNIGGIANVCFIPPETHGGAEQCYDFDTGPGNVFIDAVVR
HYTDGKQEYDRDGQMGARGIVNQELVDRFLRENDYFALDPPKTTGREVFRDTLAHQLIKD
AEALGMSPDDVVATVTRITAQAIVNHYRRYQPEGLEIEEIFMCGGGAFNPNITKYIQKSY
PETKIMMLDEAGIVGSAKEAVTFAWQAMEAVVGRSIPVPTRVETRQDYVLGKVAPGLNYR
DVMRKGMSFGGKASHLPPVRKMVNHVNGKVFNNRW
>tr|A0A0G4L8S1|A0A0G4L8S1_9PEZI Anhydro-N-acetylmuramic acid kinase OS=Verticillium longisporum OX=100787 GN=BN1708_012243 PE=4 SV=1
MPGATNGHGHSNGHANGHVLADSHDKAGGQPLDLTVLGMNSGTSMDGIDCALCRFRQETP
ESPMHFSLLKYGETPMDLKIKKRVLNIIKHDRTSASELSEVNGLLGEVFALAAEKFCEDN
NVDMKSLDAIGSHGQTIWLASMPQNGVPKSALTMAEGTIIAARTGVTTVTDFRVSDQSAG
RQGAPLIAFFDALLLHHPSKLRACQNIGGIANVCFIPPEGPEHAFDFDTGPGNALIDAVV
RHYTAGAMEYDRDGEMGKRGTVCQPLVDDFLKSIPYFSWDPPKTTGREVFRDTLADDLIR
DAEALGLSPDDVVATVTRITSQAIVDHWRRYQPGGRQVDEVFMCGGGAYNPNITDYMKEQ
LPGVKMFMLDDAGIPGGAKEAVTFAWQGMEAIVGRSIPVPDRVETRRPYVLGKVNPGENY
RKVMSKGMAFGAGREELAWVTAMVNHVDGKVFDNQW
>tr|A0A2K0SUX9|A0A2K0SUX9_9HYPO Anhydro-N-acetylmuramic acid kinase OS=Trichoderma gamsii OX=398673 GN=TGAMA5MH_11019 PE=4 SV=1
MGSIINTDPELDLVVLGLNSGISMVWPHIIREMRQLILDAHQAVQESIEFALCRFRQQNP
AQPVRLELLKYGETLLDPGIEKRLTDMISDDFNSPEQVAQVNDILGEAFAEAALEFIATN
DIDKPTIDIISSRAQAAWRIPYPAAHQTRTSLRLNEGTVIASRTGITTVTDFRVGEAVVG
PQGAPSDFDALLLHHPTKLRACQNISGIGNVCFIPPDISGELNNDFIHFDTGPGNIYIDA
AIRHYTNGAQRYDVDGEIGKRGEVDEEIVDDFISSHPYFQRSIPKSAGRDDFRASLAYEL
ISKAEDKGLSPEDVVATITRITAQSIVDHYKCFAPSQNIDELFLCGGSAYNPNIVNFIQK
NYASTKIYTLDVAGIPAVAREAITLALQGMNAVVGRTFRTSHGAETRQQLIAGKISPGDN
YGQVMQKVVQFGNGETLEPIRDLVNVVNGEEIHNKW
>tr|A0A3M9YAU1|A0A3M9YAU1_9PEZI Anhydro-N-acetylmuramic acid kinase OS=Verticillium nonalfalfae OX=1051616 GN=D7B24_006474 PE=4 SV=1
MPGATNGHGHTSGHANGHTVADSHDKAEGQPLDLTVLGMNSGTSMDGIDCALCRFHQETP
DSPMHFSLLKYGETPMDPIIKKRVLNIIKHDRTSASELSEVNVLLGEVFAVAAEKFCEDN
NVDLKSLDAIGSHGQTIWLASMPQNGVPRSALTMAEGSIIAARTGVTTVTDFRVSDQSAG
RQGAPLIAFFDALLLHHPSKLRACQNIGGIANVCFIPPEGPEHAFDFDTGPGNALIDAVV
RHYTAGAMEYDHDGEMGKRGTVCQPLVDDFLKSIQYFSWDPPKTTGREVFRDTLADDLVR
DAEALGLSPDDVVATVTRITSQAIVDHWRRYQPGGRQVDEVFMCGGGAYNPNITDYMKEQ
LPGVKMFMLDDAGIPGGAKEAVTFAWQGMEAIVGRSIPVPDRVETRRPYVLGKVNPGENY
RKVMSKGMAFGTGREELPWVTVMVNQVDGKVFDNQW
>tr|A0A8H6Q6V4|A0A8H6Q6V4_9EURO Uncharacterized protein OS=Aspergillus hiratsukae OX=1194566 GN=CNMCM5793_005736 PE=3 SV=1
MAISTSSAANGQADGTLGTCSDPSNLEGPALDLTVLGLNSGTSMDGIDCALCRFRQQHPS
GPVTFELLKYGETPLDQQIKRRVMNMILHNSTSPEEIAEINVILGEAFAMAVEEFTTKHG
IDKSSIDALGSHGLTIWHLPMPNENQVKTTLSMAEGAILAARTGITTVSDFRISDVAAGR
QGAPLIAFFDALLLHHPTKLRACQNIGGIANVCFIPPDSQGGVDECFDFDTGPGNVYIDA
AVRHFTNGEREYDKDGEMGKRGQVDQELVDEFLTHRYFGLEPPKTTGREDFRDTLAFDLI
AKAQKKGLSPDDVVATITRITAQSIVDHYRRFAPSQDIDEIFMCGGGAFNPNITDFIQKS
YPNTRIVLLDEAGIPGNAKEAITFAWQGMEAVVGRSILVPARVETRKEYVLGKVSPGDNY
RQVMQKGMLFGGGGRKLHPVKDMINVVEGKVFNNKW
>tr|A0A9W8XZX4|A0A9W8XZX4_9PLEO Anhydro-N-acetylmuramic acid kinase OS=Neocucurbitaria cava OX=798079 GN=N0V83_009502 PE=4 SV=1
MAVVTNGHQTNGVNGHGPNGVPQSAPLDLTVLGMNSGTSMDGIDCALCRFRQDSPSSPMN
FELLTYDEVPLEPVIKKRVMNMIYHNRTTPEELSEVNVLLGETFAAAAIEFASKHNVQLS
DIDVIGSHGQTIWLLSMPEKGHTKSALTMAEGTFLSSRTGITSVTDFRVSDQAAGRQGAP
LIAFFDSLLLHHPTKLRACQNIGGIGNVCFIPPDRDGKLNQDFFDFDTGPGNVFIDAAVR
YFTSGEMEYDKDGKMGAAGTVDQEMVDEFLTTHPYFALEPPKTTGREVFRDTIADALIAK
GLAKGLSQNDIVATTTRITAQAIVEHYHRYMPQQYGPLAEIFMCGGGAKNPNIVSYLQKS
FPNTRIMMLDEAGIPGDAKEAITFAWQGMEAVVGRSINVPDRVETRQGYVLGKISPGKNY
RQVLRKGMEFGGKLDELRPVTEMVNWKNGEILNNNW
>tr|A0A9W9J9K5|A0A9W9J9K5_9EURO UPF0075 domain protein OS=Penicillium cinerascens OX=70096 GN=N7498_009770 PE=3 SV=1
MAISSNSASNGQTDGPHGTRSDPFNLEGPALDLTVLGLNSGTSMDGIDCALCRFRQQDPS
GPVTFELLKYDETPLDQRIKRRVMNMILHNSTSPEEIAEINVILGEAFAMAVEEFTTKHG
IDKSGIDVLGSHGLTIWHLSMPNENQVRTTLSMAEGAVLAARTGITTVSDFRISDVAAGR
QGAPLIAFFDALLLHHPTKLRACQNIGGIANVCFIPPDSQGGVDECFDFDTGPGNVYIDA
AVRHYTNGEQEYDKDGEMGKRGRVNQELVDEFLTHRYFGLEPPKTTGREDFRDTLAFDLI
AKGQKKGLSPDDVVATITRITAQSIVDHYRRFAPSQDIDEIFMCGGGAFNPNITDFIQKS
YPNTRIVLLDEAGIPGNAKEAITFAWQGMEAVVGRSILVPAQVETRREYVLGKISPGGNY
RRVMQKGMLFGGRGRKLHPVKDMINIVEGKVFNNKW
>tr|A0AA44W877|A0AA44W877_VERDA Uncharacterized protein OS=Verticillium dahliae OX=27337 GN=BJF96_g10179 PE=4 SV=1
MPGATNGYGHSNGHANGHIVADSHDKAEGQPLDLTVLGMNSGTSMDGIDCALCRFRQETP
ESPVHFSLLKYGETPMDPKIKKRVLNIIKHDRTSASELSEVNVLLGEVFAVAAEKFCEDN
NVDMKSLDAIGSHGQTIWLASMPQNGVPKSALTMAEGTIIAARTGVTTVTDFRVSDQSAG
RQGAPLIAFFDALLLHHPRKLRACQNIGGIANVCFIPPEGPEHAFDFDTGPGNALIDAVV
RHYTAGAMEYDRDGEMGKRGTVCQPLVDDFLKSIPYFSWDPPKTTGREVFRDTLADDLIR
DAEALGLSPDDVVATVTRITSQAIVDHWRRYQPGGRQVDEVFMCGGGAYNPNITDYMKEQ
LPGVKMFMLDDAGIPGGAKEAVTFAWQGMEAIVGRSIPVPDRVETRRPYVLGKVNPGENY
RKVMSKGMAFGAGREELSWVTAMVNHVDGKVFDNQW
>tr|A1D2X5|A1D2X5_NEOFI UPF0075 domain protein OS=Neosartorya fischeri (strain ATCC 1020 / DSM 3700 / CBS 544.65 / FGSC A1164 / JCM 1740 / NRRL 181 / WB 181) OX=331117 GN=NFIA_014600 PE=3 SV=1
MAISTSSAANGQADGTLGTRSDPSNLQGPALDLTVLGLNSGTSMDGIDCALCRFRQQHPS
GPVTFELLKYGETPLDQQIKRRVMNMILHNSTSPEEIAEINVILGEAFAMAVEEFTTKHG
IDKSSIDVLGSHGLTIWHLPMPNENQVKTTLSMAEGAILAARTGITTVSDFRISDVAAGR
QGAPLIAFFDALLLHHPTKLRACQNIGGIANVCFIPPDSQGGVDECFDFDTGPGNVYIDA
AVRHFTNGEWEYDKDGEMGKRGQVDQELVDEFLTHRYFGLEPPKTTGREDFRDTLAFDLI
AKAQKKGLSPDDVVATITRITAQSIVDHYRRFAPSQDIDEIFMCGGGAFNPNITDFIQTS
YPNTRIVLLDEAGIPGNAKEAITFAWQGMEAVVGRSILVPARVETRKEYVLGKVSPGDNY
RQVMQKGMLFGGGGRKLHPVKDMINVVEGKVFNNKW
>tr|C9SVU3|C9SVU3_VERA1 Anhydro-N-acetylmuramic acid kinase OS=Verticillium alfalfae (strain VaMs.102 / ATCC MYA-4576 / FGSC 10136) OX=526221 GN=VDBG_09018 PE=4 SV=1
MPGATNGHGHTSGHANGHIVADSHDKAEGQPLDLTVLGMNSGTSMDGIDCALCRFHQETP
DSPMHFSLLKYGETPMDPIIKKRVLNIIKHDRTSASELSEVNVLLGEVFAVAAEKFCEDN
NVDLKSLDAIGSHGQTIWLASMPQHGVPRSALTMAEGALSLPRTGVTTVTDFRVSDQSAG
RQGAPLIAFFDALLLHHPSKLRACQNIGGIANVCFIPPEGPEHAFDFDTGPGNALIDAVV
RHYTAGAMEYDHNGEMGKRGTVCQPLVDDFLKSIQYFSWDPPKTTGREVFRDTLADDLIR
DAEALGLSPDDVVATVTRITSQAIVDHWQRYQPGERQVDEVFMCGGGAYNPNITDYMKEQ
LPGVKMFMLDDAGIPGGAKEAVTFAWQGMEAIVGRSIPVPDRVETRRPYVLGKVNPGENY
RKVMSKGMAFGAGREELPWVTVMVNQVDGKVFDNQW
>tr|M2WLT3|M2WLT3_DOTSN Anhydro-N-acetylmuramic acid kinase OS=Dothistroma septosporum (strain NZE10 / CBS 128990) OX=675120 GN=DOTSEDRAFT_173562 PE=4 SV=1
MAIITNGHRATNGIHQPNNGTSDGASLDMTVLGLNSGTSMDGIDCALCRFRQSSPDAAMH
FELLKYDEIPLEQKIKKRVMNMILKNTTTPEELSEVNVLLGETFARAVHEFSSKHQIPLS
SIDAIGSHGQTIWLLSMPEAGQTQSALTMAEGTFIASRTGITTVTDFRVSDQAAGRQGAP
LIGFFDSLVLHHPSKLRACQNIGGIANVCFIPPDKDGKLNQEYFDFDTGPGNVFIDAVVR
HFTDGKLEYDRDGAMGRAGTVDQDMVDEFLTQHPYFAKSPPKTTGREVFRDTLAHDLIER
GLKKGLTQNDIVATVTRITAQAIVDHYHRYMPRQYGPLAEIFMCGGGAKNPNIVEYMGQA
FPDTRIVMLDEAGVPADAKEAITFAWQGMEAIVGRGIPVPDQVESRKPYVLGKISPGKNY
RSVMRKGVQFGAGRDVLEPVTELVNIVDGKFFDNTR
>tr|A0A1V6PB83|A0A1V6PB83_PENDC Anhydro-N-acetylmuramic acid kinase OS=Penicillium decumbens OX=69771 GN=PENDEC_c012G06461 PE=3 SV=1
MAISTSSAANAQTNGTSNIKGPALDLTVLGLNSGTSMDGIDCALCRFRQRSPSGPVTFEL
LKYGETPLDQKIKTRVMNMILHNSTSPEEIAEINVILGEAFAMAVEEFTTRHGIDKSSID
VLGSHGQTIWHLSMPNENQVKATLSMAEGAILAARTGITTVSDFRISDVAAGRQGAPLIA
FFDALLLHHPTKLRACQNIGGIANVCFIPPDSQVCFIPPDSQGGVDECFDFDTGPGNVYI
DAAVRHFTNGEREYDKDGEMGKRGQVDQELVDEFLTHRYFGQEPPKTTGREDFRDTLAFD
LIAKGQKKGLSQDDTVATITRITAQSIVDHYRRFAPSQDIDEIFMCGGGAFNPNITDFIR
KSYPNTRIVLLDEAGISGNAKEAITFAWQGMEAVVGRSILVPARVETRREYVLGKVSPGD
NYRQVMLKGMLFGGGARKLHPVKDMINIVEGKVFNNKW
>tr|A0A0D1VXZ3|A0A0D1VXZ3_9EURO Anhydro-N-acetylmuramic acid kinase OS=Exophiala sideris OX=1016849 GN=PV11_08657 PE=4 SV=1
MPSSSTNGLANGLTNGHTNGHTNGQHVTGLDLTVLGLNSGTSMDGIDCALCRFRQESPEA
PMHFELLAYDEVPLAPKIKKRVMNMILHNKTTPEELSEVNVLLGETFADAVKEFSQKQGV
PLEKIDVLGSHGQTIWLLSMPEPGQTKSALTMAEGAFLASRTGITSVTDFRVSDQAAGRQ
GAPLIAFFDSLVLHHPTKLRACQNIGGIANVCFIPPDKDGKLNPEYFDFDTGPGNVFIDA
AVRYFTNGEQEYDKNGEMGAAGTVDQDMVDEFLQTHPYFALEPPKTTGREVFRDTIAHDL
IERGIAKGLSANDVVATITRITAQAIVEHYQRYMPREYGPLAEIFMCGGGAKNPNITRHL
QAAFPETRILMLDEAGIPADAKEAITFAWQGMEAVVGRSIPVPSRVETQRQFVLGKVSAG
DNYRKIMRHGMAFGAERDHLEPVTELVNYVEGKVFDNNW
>tr|A0A0D2DTV5|A0A0D2DTV5_9EURO Anhydro-N-acetylmuramic acid kinase OS=Phialophora macrospora OX=1851006 GN=PV04_07757 PE=4 SV=1
MSPSLTNGLSHGFTNGLSNGLSNGHHENGLDLTVLGLNSGTSMDGIDCALCRFRQESPES
PMHFELLAYDEVPLEPKIKKRVMEMILFNRTTPEELSEVNVLLAETFAAAVKEFAQKQGV
PLEKIDALGSHGQTIWLLSMPEPGHTKSALTMAEGSFLASRTGITSVTDFRVSDQAAGRQ
GAPLIAFFDSLVLHHPTKLRACQNIGGMANVCFIPPDKDGKLNPEFFDFDTGPGNVFIDA
AVRYFTNGEREYDKNGEMGAAGTVDQEMVDEFLQTFPYFSLEPPKTTGREVFRDTIAHKL
IEKGNAKGLSPNDIVATITRITAQAIVDHYHRYMPQGYGPLAEIFMCGGGAKNPNITRYM
QEAFPETRIVMLDEAGIPADAKEAITFAWQGMEAIVGRSIPVPSRVETQRQYVLGKVSPG
ENYRKVMKHGMDFGAGRDHLEPVKELVNHVKGSVFDNKW
>tr|A0A1V8SN99|A0A1V8SN99_9PEZI Anhydro-N-acetylmuramic acid kinase OS=Rachicladosporium antarcticum OX=1507870 GN=B0A48_13125 PE=4 SV=1
MSTSLTIGPSYSLTNGLPNGLSNGHHEEGLDLTVLGLNSGTSMDGIDCALCRFRQESPES
PMHFELLAYDEVPLEPKIKKRVMEMILHNKTTPEELSEVNVLLGETFAEAVKEFSQKQGI
PLEKIDALGSHGQTIWLLSMPEPGHTKSALTMAEGSFLASRTGITSVTDFRISDQAAGRQ
GAPLIAFFDSLVLHHPTKLRACQNIGGIANVCFVPPDKDGKLNLEFFDFDTGPGNVFIDA
AVRYFTNAEREYDKNGEMGAAGTVDQEMVDEFLETFNYFSLEPPKTTGREVFRDTIAHEL
IEKGKAKGLSPNDIVATITRITAQAIVNHYHRYMPQGHGPLAEIFMCGGGAKNPNITCYM
QEAFPETRIVMLDKAGIPADAKEAITFAWQGMEAIVGRSIPVPSRVETKKQYVLGKVSPG
ENYRKVMKHGMDFGAGRDHLEPVTELVNYVKGNVFDNKW
>tr|A0AA38XFE4|A0AA38XFE4_9EURO Uncharacterized protein OS=Cladophialophora chaetospira OX=386627 GN=H2200_004072 PE=4 SV=1
MSPSLTNGLSFGLTNGLTDVLSNGHHDKGLDLTVLGLNSGTSMDGIDCALCRFRQESPEL
PMHFELLAYDEVPLEPKIKKRVMEMILYNSTTPEELSEVNVLLGETFAAAVKEFSQKQGV
PLEKIDVVGSHGQTIWLLSMPDPGHTKSALTMAEGSFLAARTGITSVTDFRVSDQAAGRQ
GAPLIGFFDSLILHHPTKLRACQNVGGIANVCFIPPDKDGKLNPEFFDFDTGPGNVFIDA
AVRYFTNGEREYDKNGEMGAAGTVDQEMVEEFLQSFPYFSLKIPKTTGREVFRDTIAHKL
IEEGKTRGLSPNDIVATVTRITAQAIVDHYHRYMPQGYGPLAEIFMCGGGAKNPNITRYM
QKAFPETRIVMLDEAGIPADAKEAITFAWQGMEAIVGRSIPVPSRVETRRQYVLGKVSPG
ENYRKVMKHGMDFGAGRDHLEPVTELVNYVKGKVFDNKW
>tr|A0A0D2F3M7|A0A0D2F3M7_9EURO Anhydro-N-acetylmuramic acid kinase OS=Exophiala xenobiotica OX=348802 GN=PV05_06840 PE=3 SV=1
MVQPTLPHVDGAPGIGNGEPRRQEGFDGPLLDLTVLGLNSGTSMDGIDCALCRFKQLDAS
APVEFELLQYGETPLDPKVKARVMKMILNNSTSPEEIAEVNIILGEAFVRAVEEFTTKHG
INKSTIDAIGSHGLTIWHLPEPRDGQVRTTLSMAEGAIIAARTSITTVSDFRISEVAVGR
QGAPLVAFFDALLLHHPTKLRACQNIGGIANVCFIPADVQGGLDQCYDFDTGPGNVYIDA
AVRYFTKGAREYDKDGEMGKRGQVDQDLVDEFLRHPYFGRELPKTTGREDFRDTLALDLI
ARGEQKGLSPDDIVATITRITAQSIVDHYRRFAPSQDIDEIFLCGGGANNPNIIDFIRDS
YPKTRILMLEEAGIPGGAKEAITFAWLGMEAVVGRPVPVPTRVENRKEQVLGKVSPGQNY
RSVMLKGMLFGRGSGGEGGRLPAVTEMVNIIQGKEFSNKW
>tr|A0A9P9MMB2|A0A9P9MMB2_9HELO Anhydro-N-acetylmuramic acid kinase OS=Rhexocercosporidium sp. MPI-PUGE-AT-0058 OX=2042821 GN=BKA65DRAFT_456179 PE=4 SV=1
MAPSATINGYSNGDFHSNSTSNGHSNSVNDDGNHALDITVLGLNSGTSMDGIDCALCRFR
QETPESPMHFELLKYGEIPLEQTVKKRVMNMILHDTTSPSELSEVNVQLGETFASAVHEF
CKENKVKPTDIDVLGSHGQTIWLLSMPEAGQVKSALTMAEGSILAARTGITSVTDFRISD
QAAGRQGAPLIAFFDALVLHHPTKLRACQNIGGIANVCFIPPDNEGGVDACFDFDTGPGN
VFIDAVVRHYTDGKQEYDRDGEMGKRGRVDQELVDDFLKHHYFALEPPKTTGREVFRDTY
AFEFIKKAEAKGLNPNDVVASITRVTAQAIVDHYRRYAPRQDIDEIFMCGGGAYNPNITA
FIQKKYPNTKIMMLDEAGIPAGAKEAITFAWQGMEAVVGRSIPVPSCVETRQEYVLGKVS
PGKNYRQVMRKGMLFGGERTHLKPVKELVNHVNGKKFNNKW
>tr|A0A9P9Q1N8|A0A9P9Q1N8_9PEZI Anhydro-N-acetylmuramic acid kinase OS=Leotiomycetes sp. MPI-SDFR-AT-0126 OX=2138324 GN=BKA64DRAFT_600851 PE=4 SV=1
MAPSATTNGYDSASHYSNGASNGHSNVVNDDGSHGLDITVLGLNSGTSMDGIDCALCRFR
QETPESPMHFELLKYGEIPLEQTVKKRVMKMILHDTTSPSELSEVNVQLGETFASAVHEF
CKENNVQLSDIDVLGSHGQTIWLLSMPEAGQVKSALTMAEGSILAARTGITSVTDFRISD
QAAGRQGAPLIAFFDALVLHHPTKLRACQNIGGIANVCFIPPDNEGGVDACFDFDTGPGN
VFIDAVVRHYTDGQQEYDRDGEMGKRGRVDQELVDDFLKHKYFALEPPKTTGREVFRDTY
AFEFIKKAEAKGLSPDDVVASITRVTAQAIVDHYRRYAPRQDIDEIFMCGGGAYNPNITA
YIQKQYPNTKIMMLDEAGIPAGAKEAITFAWQGMEAIVGRSIPVPTRVETRQEYVLGKVS
PGKNYREVMRKGVMFGGERTHLKPVKELVNYVNGKKFNNKW
>tr|A0A0D6ESU0|A0A0D6ESU0_SPOSA SPOSA6832_04724-mRNA-1:cds (Fragment) OS=Sporidiobolus salmonicolor OX=5005 GN=SPOSA6832_04724 PE=4 SV=1
MANANGTANGYTGKPLEFTVLGMNSGTSMDGIDCALCHFRQDTPTSPMHFELLKVRPFPP
IPTWKVDELTAGFLQYGEVPLPQAIKKRVMNMILHNSTTPEELSEVNVQLGETFAEAVDK
FCADNAVDKSTIDAVASHGQTIWLLSMPEEGQVKSALTMAEGAILASRTGITAITDFRIS
DQAAGRQGAPLIAFFDALLLHHPTKLRACQNIGGISNVCFIPPDHAGGASECYDFDCGPG
NVFIDAAVRYFTNGEQEYDKDGAMGKRGKVNQAMVDKFLERKYFKLDPPKTTGREVFRDS
LAHDLIREGEAAGMSQDDIVATITRITAQAIVDHYKRYAPSQDIDEIFMCGGGAHNPNIT
EFLQQAYPNTKIVMLDVAGVPGDAKEAVTFAWQGMEALIGRSIPVPTRVETRRPYVLGKV
SPGNNYREVLRRGMAFGGDANELPAVQEMVNYVGGKVFDNKW
>tr|A0A061AZJ5|A0A061AZJ5_RHOTO RHTO0S07e07360g1_1 OS=Rhodotorula toruloides OX=5286 GN=RHTO0S_07e07360g PE=4 SV=1
MVNASTNVNGANGNANGHANGDANGSNGVNGASHGAPLDFTVLGLNSGTSMDGIDCALCR
FRQDSPEAPMHFELLKYGEVPLPQGIKKRVMKMILHNRTTPEELSEVNVQLGETFADAVE
SFISSNGIDRSTIDALASHGQTIWLLSMPEEGQVKSALTMAEGSFLASRTGITSITDFRI
SDQAAGRQGAPLIAFFDALLLHHPTKLRACQNIGGIANVCFIPPDHQGGVDACFDFDTGP
GNVFIDAAVRYFTNGEQEYDRDGAMGKRGKVNQAMVDRFLQHKYFGLEPPKTTGREVFRD
TIAHDLIKEGESLGMSADDIVATVTRIPAQAIVDHYRRYAPSQDIDEIFMCGGGAKNPNI
VAFIQESYPNTKIMMLDEAGVPGDAKEACTFAWQGMEALVGRSIPVPTRVETRRPFVLGK
VSPGENYRSVLRKGMAFGGDSDQLPWVHEMVNYVDGKVFNNKW
>tr|A0A0D1WV98|A0A0D1WV98_EXOME Anhydro-N-acetylmuramic acid kinase OS=Exophiala mesophila OX=212818 GN=PV10_04491 PE=4 SV=1
MAPFLSETPTNGNTNGHTNGYGNVVSNGLRAPGLDLTVLGLNSGTSMDGIDCALCRFRQD
SPDSPMHFELLAYDEVPLEPKIKKRVMNMILHNQTTPEELSEVNVLLGETFAAAVKEFSQ
KNQVPLENIDALGSHGQTIWLLSMPEPGQTKSALTMAEGSFLASRTGITSVTDFRVSDQA
AGRQGAPLIAFFDSLVLHHPTKLRACQNIGGIANVCFIPPDKDGRLNPEFFDFDTGPGNV
FIDAAVRYFTNGEREYDKDGAMGAAGKVDQDLVDEFLQTHPYFSLEPPKTTGREVFRDTI
AHDLIKRGLAKGLSENDVVATITRVTAQAIVEHYHRYMPREYGPLAEIFMCGGGAKNPNI
TRYMQAAFPETRIVMLDEAGIPADAKEAITFAWQGMEAVVGRSIPVPSRVESQRQFVLGK
VSAGENYRKVMRHGMEFGAGREHLPPVTELVNYVKGKVFDNKW
>tr|A0A0F4H203|A0A0F4H203_9PEZI Anhydro-N-acetylmuramic acid kinase like protein OS=Zymoseptoria brevis OX=1047168 GN=TI39_contig42g00010 PE=4 SV=1
MPLADGTSVGHSVNGTNGVNGTNGVNGYHAGPGLDITVLGLNSGTSMDGIDCALCRFRQS
SPGAPMDFELLKYDEVPLEQTIKKRAMKMILKNSTTPEELSEVNVLLGETFASAVHEFAA
KHNVPISSIDAIGSHGQTIWLLSMPEESQTQSALTMAEGTFIASRTGITTVTDFRVSDQA
AGRQGAPLIGFFDSLVLHHPTKLRACQNIGGIANVCFIPPDKDGKLNQEYFDFDTGPGNV
FIDAVVRHFTNGEREYDKDGAMGRAGSVDQGLVDEFLTQHPYFSKAPPKTTGREVFRDTI
AHDLIERGLKKGLSENDIVATVTRITAAAIVDHYHRYMPRQYGPLAEIFMCGGGAKNPNI
VDYMQKAFPETRIVMLDEAGIPADAKEAITFAWQGMEAVVGRSIPVPDQVATRESYVLGK
VNPGKNYREVMRKGIQFGGKANSLEPVSEMVNYVDGKVFDNKW
>tr|A0A0K3CLB4|A0A0K3CLB4_RHOTO UPF0075 domain protein OS=Rhodotorula toruloides OX=5286 GN=FGENESH: predicted gene_7.237 PE=4 SV=1
MVNATTTVNGVNGHDNGRANGHANGLNGINGGSHGSPLDLTVLGLNSGTSMDGIDCALCR
FRQDSPEAPMHFELLKYGEVPLPQDIKKRVMKMILHNRTTPEELSEVNVQLGETFAVAVE
SFISTNGIDRSTIDALASHGQTIWLLSMPEEGQVKSALTMAEGSFLASRTGITSITDFRI
SDQAAGRQGAPLIAFFDALLLHHPTKLRACQNIGGIANVCFIPPDHQGGVDACFDFDTGP
GNVFIDAAVRYFTNGEQEYDKDGAMGERGKVNQQMVDRFLQHKYFSLEPPKTTGREVFRD
TLAHDLIKEGESLGMSADDIVATVTRITAQAIVDHYRRYAPSQDIDEIFMCGGGAKNPNI
VAFIQQSYPSTKIMMLDEAGVPGDAKEACTFAWQGMEALVGRSIPVPTRVETRRPYVLGK
VSPGENYRSVLRKGMAFGGDSDQLPWVHEMVNYVDGKVFNNKW
>tr|A0A1X7RH62|A0A1X7RH62_ZYMTR Anhydro-N-acetylmuramic acid kinase OS=Zymoseptoria tritici ST99CH_3D7 OX=1276538 GN=ZT3D7_G1900 PE=4 SV=1
MPSANGISVTHSVNGTNGVNGTNGVNGYHAGPGLDITVLGLNSGTSMDGIDCALCRFRQS
SPGAPMDFELLKYDEVPLEQTIKKRVMKMILKNSTTPEELSEVNVLLGETFASAVHEFAA
KHNVPIASIDAIGSHGQTIWLLSMPEEGQTQSALTMAEGTFIASRTGITTVTDFRVSDQA
AGRQGAPLIGFFDSLVLHHPTKLRACQNIGGIANVCFIPPDKDGKLNQEYFDFDTGPGNV
FIDAVVRHFTNEEREYDKDGAMGRAGTVDQELVDEFLTRHPYFSKAPPKTTGREVFRDTI
AHDLIERGLKKGLSENDIVATVTRITAAAIVDHYHRYMPTQYGPLAEIFMCGGGAKNPNI
VDYMQKAFPETRIVMLDEAGIPADAKEAITFAWQGMEAVVGRSIPVPDKVATRESYVLGK
VNPGKNYREVMRKGIQFGGKANTLEPVSEMVNYVDGKVFDNKW
>tr|A0A1Y6L7G6|A0A1Y6L7G6_ZYMTR Anhydro-N-acetylmuramic acid kinase OS=Zymoseptoria tritici ST99CH_1A5 OX=1276529 GN=ZT1A5_G1872 PE=4 SV=1
MPSANGISVTHSVNGTNGVNGTNGVNGYHAGPGLDITVLGLNSGTSMDGIDCALCRFRQS
SPGAPMDFELLKYDEVPLEQTIKKRVMKMILKNSTTPEELSEVNVLLGETFASAVHEFAA
KHNVPIASIDAIGSHGQTIWLLSMPEEGQTQSALTMAEGTFIASRTGITTVTDFRVSDQA
AGRQGAPLIGFFDSLVLHHPTKLRACQNIGGIANVCFIPPDKDGKLNQEYFDFDTGPGNV
FIDAVVRHFTNEEREYDKDGAMGRAGTVDQELVDEFLTRHPYFSKAPPKTTGREVFRDTI
AHDLIERGLKKGLSENDIVATVTRITAAAIVDHYHRYMPTQYGPLAEIFMCGGGAKNPNI
VDYMQKAFPETRIVMLDEAGIPADAKEAITFAWQGMEAVVGRSIPVPDKVATRESYVLGK
VNPGKNYREVMRKGIQFGGKANTLEPVSEMVNYVDGKVFDNKW
>tr|A0A2H1FPG4|A0A2H1FPG4_ZYMTR Anhydro-N-acetylmuramic acid kinase OS=Zymoseptoria tritici ST99CH_1E4 OX=1276532 GN=ZT1E4_G1892 PE=4 SV=1
MPSANGISVTHSVNGTNGVNGTNGVNGYHAGPGLDITVLGLNSGTSMDGIDCALCRFRQS
SPGAPMDFELLKYDEVPLEQTIKKRVMKMILKNSTTPEELSEVNVLLGETFASAVHEFAA
KHNVPIASIDAIGSHGQTIWLLSMPEEGQTQSALTMAEGTFIASRTGITTVTDFRVSDQA
AGRQGAPLIGFFDSLVLHHPTKLRACQNIGGIANVCFIPPDKDGKLNQEYFDFDTGPGNV
FIDAVVRHFTNEEREYDKDGAMGRAGTVDQELVDEFLTRHPYFSKAPPKTTGREVFRDTI
AHDLIERGLKKGLSENDIVATVTRITAAAIVDHYHRYMPTQYGPLAEIFMCGGGAKNPNI
VDYMQKAFPETRIVMLDEAGIPADAKEAITFAWQGMEAVVGRSIPVPDKVATRESYVLGK
VNPGKNYREVMRKGIQFGGKANTLEPVSEMVNYVDGKVFDNKW
>tr|A0A511KGZ6|A0A511KGZ6_RHOTO UPF0075 domain protein OS=Rhodotorula toruloides OX=5286 GN=Rt10032_c08g3665 PE=4 SV=1
MVNASTTVNGTNGNANGHANGNANGSNGVNGAAHGAPLDFTVLGLNSGTSMDGIDCALCR
FRQDSPDAPMHFELLKYGEVPLPQGIKKRVMKMILHNRTTPEELSEVNVQLGETFADAFE
TFISTNGMDRSTIDALASHGQTIWLLSMPEEGQVKSALTMAEGCVLASRTGITSITDFRI
SDQAAGRQGAPLIAFFDALLLHHPTKLRACQNIGGIANVCFIPPDHQGGVDACFDFDTGP
GNVFIDAAVRYFTNGEQEYDKDGAMGKRGKVNQDMVDRFLQHKYFGLEPPKTTGREVFRD
TLAHDLIKEGESLGMSADDIVATVTRITAQAIVDHYRRYAPSQEIDEIFMCGGGAKNPNI
VAFIQQNYPNTKIMMLDEAGVPGDAKEACTFAWQGMEALVGRSIPVPTRVETRRPFVLGK
VSPGENYRSVLRKGMAFGGDSDQLPWVHEMVNYVDGKVFNNKW
>tr|A0A9P5BYB6|A0A9P5BYB6_9PLEO Uncharacterized protein OS=Didymella heteroderae OX=1769908 GN=E8E12_005634 PE=4 SV=1
MSPFVNETLSSEHGREGHGLGEQHSNGEERNTPLDMTVLGMNSGTSMDGIDCALCRFRQD
SPTSPMNFELLTYDEIPLEPVIKKRVMNMIYHNRTTPEELSEVNVLLGETFAAAAIDFAS
KHNVPLSQIDVIGSHGQTIWLLSMPEEGHTKSALTMAEGTFLSARTGITSVTDFRVSDQA
AGRQGAPLIGFFDSLLLHHPTKLRACQNIGGIANVCFIPPDRDGKLNQDFFDFDTGPGNV
FIDAAVRHFTEGQMEYDKDGKMGAAGTVDQKMVDDFLTAHPYFAVEPPKTTGREVFRDTI
ADDLIKIGLAKGLSQNDIVATITRITAQAIVDHYKRYMPTQYGPLAEIFMCGGGAKNPNI
VAYLQKSFPDTKIMMLDEAGIPGDAKEAITFAWQGMEAVVGRSIPVPDRVETREGYVLGK
ISPGKNYRQIMRHGMEFGGKQNELRPVAEMVNWRNGKILTNNW
>tr|A0A9P9G0M5|A0A9P9G0M5_FUSRE Anhydro-N-acetylmuramic acid kinase OS=Fusarium redolens OX=48865 GN=BKA55DRAFT_583337 PE=4 SV=1
MRSSSFSQLFRSCYRIFTMGSTEGLLLDAHAPLDITVLGLNSGTSMDGIDCALCRFRQAS
PNAPMHLELLKYDEIPLEQTIKKRVMRMILHNNTTPEELSEVNVLLGETFSDAVMQFSQK
HGIPLSSIDAVGSHGQTIWLLSIPEEGQTKSALTMAEGCFIASRTGITTVTDFRVSDQAA
GRQGAPLIGFFDSLLLHHPTKFRACQNIGGIANVCFIPPDVDGALNTEFFDFDTGPGNVF
IDAAVRFFTDGEKEYDKDGEMGRAGKVDQQMVDEFLQTHPYFALDPPKTTGREVFRDTIA
HNLIDRGLEKGMSPNDIVATITRITAQAIVQHYKRYMPTQYGPLAEIYMCGGGARNPNIT
EYMQNAFPDTRITMLDEAGIPSDAKEAITFAWQGMEAVVGRSIPVPSRVETRREYILGKV
SPGKNYRKLLKKGMSFGGDLEYLPPVKELVNYVGGQVFSTIKQ
>tr|A0A9W4J0J9|A0A9W4J0J9_9EURO Anhydro-N-acetylmuramic acid kinase OS=Penicillium salamii OX=1612424 GN=PSALAMII_LOCUS4025 PE=4 SV=1
MGSYAGNNVGNGLDITVLGLNSGTSMVSSNCEDSSSPGLEHWNIKLIHDQDGIDCALCRF
RQETPESPMHFELLKYGEIPLEPVIKKRVMNMILHNKTSPSELSEVNVILGETFASAVHK
FCEDYKVDINTIDVLGSHGQTIWLLSMPEAGETRSALTMAEGTFLASRTGITSVTDFRVS
DQAAGRQGAPLIAFFDALVLHHPTKLRACQNIGGIANVCFVLPDSHGGVDECYDFDTGPG
NVFIDAVVRHYTNGEREYDQDGEMGARGTVDQELVDDFLTHPYFALEPPKTTGREVFRDT
LAHDLIVKAEAKGLTPDDVVATITRVTAQAIVEHYQRYAPKDLEIAEIFMCGGGAYNPNI
AAFIQKNYPNTRIMMLDEAGIPGGAKEAITFAWQGMEAVVGRSIPVPTRVETRQEYVLGK
VSPGKNYRNVLRQGMNFGAGRDHLAPVKELVNYVDGKVFNNKW
>tr|A0A9W9BXD6|A0A9W9BXD6_9PLEO Anhydro-N-acetylmuramic acid kinase OS=Didymella glomerata OX=749621 GN=N0V87_009046 PE=4 SV=1
MSPHMNDTSSDEHGHERNGLDEQTSNGEERNTPLHMTVLGMNSGTSMDGIDCALCRFHQD
SPTSPMNFELLTYDEIPLEPVIKKRVMNMIYHNRTTPEELSEVNVLLGETFAAAAIDFAS
RHNVALSEIDVIGSHGQTIWLLSMPEEGHTKSALTMAEGTFLSARTGITSVTDFRVSDQA
AGRQGAPLIGFFDSLLLHHPTKLRACQNIGGIANVCFIPPDRDGKLNQDFFDFDTGPGNV
FIDAAVRHFTGGQMEYDKDGKMGAAGTVNQKMVDDFLTAHPYFAMEPPKTTGREVFRDTI
ADDLIKIGLAKGLSQNDVVATITRITAQAIVDHYKRYMPTQYGPLAEIFMCGGGAKNPNI
VAYLQKSFPDTKIMMLDEAGIPGDAKEAITFAWQGMEAIVGRSIPVPNRVETREGYVLGK
ISPGKNYRRVVRQGMEFGGKQNELRPVAEMVNWKDGKVLTNNW
>tr|A0A9W9D5R1|A0A9W9D5R1_9PLEO Anhydro-N-acetylmuramic acid kinase OS=Didymella pomorum OX=749634 GN=N0V91_008163 PE=4 SV=1
MSPSTNDTFSSANRHKRSGLNEQNSNGEERNTPLDMTVLGMNSGTSMDGIDCALCRFRQD
APTSPMNFELLTYDEIPLEPVIKKRVMSMIYHNRTTPEELSEVNVLLGETFAAAAIEFAS
KHNVPLSEIDVIGSHGQTIWLLSMPEEDHTKSALTMAEGTFLSARTGITSVTDFRVSDQA
AGRQGAPLIGFFDSLLLHHPTKLRACQNIGGIANVCFIPPDRDGKLNQEFFDFDTGPGNV
FIDAAVRHFTGSQMEYDKDGKMGAAGTVNQKMVDDFLIAHPYFAVEPPKTTGREVFRDTI
ADDLIKIGLAKGLSQNDIVATITRITAQAIVDHYNRYMPTQYGPLAEIFMCGGGAKNPNI
VAYLQKSFPDTKIMMLDEAGIPGDAKEAITFAWQGMEAIVGRSIPVPDRVETREGYVLGK
ISPGKNYRQIMRQGMEFGGKENELRPVAKMVNWKDGEILTNNW
>tr|A0AA38XTZ6|A0AA38XTZ6_9EURO Uncharacterized protein OS=Knufia peltigerae OX=1002370 GN=H2204_011527 PE=4 SV=1
MSQSSPNGLTNGLTNGHTNGISKGLANGRHEKGLDLTVLGLNSGTSMDGIDCALCRFRQE
SPESPMHFELLAYDEVPLEPKIKKRVMEMILHNRTTPEELSEVNVLLGETFAAAVKEFSE
KQGVPIENIDALGSHGQTIWLLSMPEPGQIKSALTMAEGSFLASRTGITSVTDFRVSDQA
AGRQGAPLIAFFDSLVLHHPTRPRACQNIGGIANVCFIPPDKDGKLNPEFFDFDTGPGNV
FIDAAVRYFTNGEREYDKNGAMGAAGTVDQEMVDEFLQMFPYFSLEPPKTTGREVFRDTI
AHDLIKKGQAKGLSPNDIVATITRITAQAIVDHYHRYMPQGYGPLTEIFMCGGGAKNPNI
TNYMQKSFPETKIVMLDEAGIPADAKEAITFAWQGMEAIVGRSIQVPSRVETQRQFVLGK
VSPGTNYRKVMKHGMDFGAGRNHLEPVKDMVNYVNGKVFDNKW
>tr|G0SY39|G0SY39_RHOT2 UPF0075 domain protein OS=Rhodosporidium toruloides (strain ATCC 204091 / IIP 30 / MTCC 1151) OX=1001064 GN=RTG_01463 PE=4 SV=1
MVNATTTVNGVNGHDNGRANGHANGLNGINGGSHGSPLDLTVLGLNSGTSMDGIDCALCR
FRQDSPEAPMHFELLKYGEVPLPQDIKKRVMKMILHNRTTPEELSEVNVQLGETFAVAVE
SFISTNGIDRSTIDALASHGQTIWLLSMPEEGQVKSALTMAEGSFLASRTGITSITDFRI
SDQAAGRQGAPLIAFFDALLLHHPTKLRACQNIGGIANVCFIPPDHQGGVDACFDFDTGP
GNVFIDAAVRYFTNGEQEYDKDGAMGERGKVNQQMVDRFLQHKYFSLEPPKTTGREVFRD
TLAHDLIKEGESLGMSADDIVATVTRITAQAIVDHYRRYAPSQDIDEIFMCGGGAKNPNI
VAFIQQSYPSTKIMMLDEAGVPGDAKEACTFAWQGMEALVGRSIPVPTRVETRRPYVLGK
VSPGENYRSVLRKGMAFGGDSDQLPWVHEMVNYVDGKVFNNKW
>tr|M7XYA5|M7XYA5_RHOT1 Anhydro-N-acetylmuramic acid kinase OS=Rhodotorula toruloides (strain NP11) OX=1130832 GN=RHTO_02981 PE=4 SV=1
MVNASTNVNGANGNANGHANGDANGSNGVNGASHGAPLDFTVLGLNSGTSMDGIDCALCR
FRQDSPEAPMHFELLKYGEVPLPQGIKKRVMKMILHNRTTPEELSEVNVQLGETFADAVE
SFISSNGIDRSTIDALASHGQTIWLLSMPEEGQVKSALTMAEGSFLASRTGITSITDFRI
SDQAAGRQGAPLIAFFDALLLHHPTKLRACQNIGGIANVCFIPPDHQGGVDACFDFDTGP
GNVFIDAAVRYFTNGEQEYDRDGAMGKRGKVNQAMVDRFLQHKYFGLEPPKTTGREVFRD
TIAHDLIKEGESLGMSADDIVATVTRIPAQAIVDHYRRYAPSQDIDEIFMCGGGAKNPNI
VAFIQESYPNTKIMMLDEAGVPGDAKEACTFAWQGMEALVGRSIPVPTRVETRRPFVLGK
VSPGENYRSVLRKGMAFGGDSDQLPWVHEMVNYVDGKVFNNKW
>tr|R7Z5C2|R7Z5C2_CONA1 Anhydro-N-acetylmuramic acid kinase OS=Coniosporium apollinis (strain CBS 100218) OX=1168221 GN=W97_08568 PE=4 SV=1
MNGFVQVNGASNGTANDMPNGIPNGISRVNGASEGQPLDLTVLGLNSGTSMDGIDCTLCH
FYQEHPDAPMHFELLKYGEIPLEQTIKKRVMDVILHDRASASGLSEINVLLGETFADAVH
EFCKEHNVDKSSIDVIGSHGQTIWLLSMPEPGQTKSALTMAEGSFLASRTGITSVTEFRV
SDQAAGRQGAPLIAFFDALLLHHPTKLRACQNIGGIANVCFIPPDNAGGVDETYDFDTGP
GNVFIDAVVRHYTNGEREYDKDGEMGKRGTVNQELVNEFLQHKYFKLDPPKTTGREVFRD
TLAFDLIKKAEGLGMSPDDVVATVTRVTAQAIVDHYRRYAPKGMEIEEIFMCGGGAYNPN
ITEYIQKHYPKAKIMMLDEAGIPAGAKESITFAWQAMEAVVGRSIPVPTRVETRREYVLG
KVSPGENYRKVMRKGISFGAGKDHLTPVKEMVNYIDGKVFNNKW
>tr|A0A9P6VKD7|A0A9P6VKD7_9HELO Anhydro-N-acetylmuramic acid kinase OS=Hyphodiscus hymeniophilus OX=353542 GN=D0Z07_4000 PE=4 SV=1
MTGTTNGVSARPNGHTNGDSTHTNGTTNHANGTLHAPLDLTVLGMNSGTSMDGIDCALCR
FRQESPEAPMHFELLKYGEIPLEPVVKKRVMNMIYHDKTSPSEMSEVNVQLGEVFASAAL
QFLKENNVEKSTVDVIGSHGQTIWLLSMPEKGQIRSALTYAEGTFIASRTGITTVTDFRV
SDQAAGRQGAPLIAFFDSLLLAHPTKLRACQNIGGIANVCFIPPETHGGAEQCYDFDTGP
GNVFIDAVVRHYTNGEQEYDRDGEMGARGTVNQELVDKFLRDNKYFAQDPPKTTGREVFR
DTLAHDLLKEAEGLGMSPDDVVATVTRITAQAIVDHYQRYQPKGLEIEEIFMCGGGAFNP
NISKYIQAHYPRAKIMMLDAAGVGGSAKEAITFAWQGMEAVVGRSIPVPTRVETRRDYVL
GKVAPGENYREVMYKGMLFGAGQKHLPPVKKMVNYVDGKVFDNKW
>tr|A0A0E9NNV7|A0A0E9NNV7_SAICN Anhydro-N-acetylmuramic acid kinase OS=Saitoella complicata (strain BCRC 22490 / CBS 7301 / JCM 7358 / NBRC 10748 / NRRL Y-17804) OX=698492 GN=G7K_5583-t1 PE=4 SV=1
MAPLDLLVLGMNSGTAMDGIDIGLCRFKQEAPESPMEMELIQYDELEVPQWIKKPMLRML
RETSTTPAEMSQINVQLGQMFADAANEFCQKYNVPREAVDLIGSHGQTIWLLSMPKEGET
KSALCMGEGTVMSAMTGITTVTDFRMAEQAVGRQGAPLVGFYDGLLLRHPTKYIACQNIG
GIANVCFIPSDADGSIDTMTDFDCGPGNIFIDAAVRYFTNGEREYDKDGEMGKRGTVCQE
IVDNFLHNHPYCTHDPPKTTGREVFGDGDAQAIIDDCLARGLSPDDTVATITRITAQNIV
EHYHRYAPERGAVIDEIHMCGGGSLNPNVTEYIQSAFPRARVLSLDESGIPSAAKEAVTF
AMQGMEAILGRALIVPCNAETTEGNTISGKIAPGKSWRTLIGKAHAFGEGKPLPRVREMF
LTRKYFMNQKPINGLPADFNFEKSVNGTNGVNAHATNGVNGSNGVNGHH
>tr|A0A9Q9DSH6|A0A9Q9DSH6_CURCL Uncharacterized protein OS=Curvularia clavata OX=95742 GN=yc1106_03720 PE=4 SV=1
MALADHQPLDFTVLGLNSGTSMDGIDCTLCRFRQETPESPLHFELLKYDEAPLPQPIKKR
VMDIILHDRTTASGLSEVNVILGETFADAVDEFCKKHNVDKSSIDVIGSHGQTIWLLSMP
EPGQVKSALTMAEGCYIASRTGITTVTDFRVSDQAAGRQGAPLIAFFDALLLHHPTKLRA
CQNIGGIANVCFIPPDNKGGVSETYDFDTGPGNVFIDAVVRHYTNGELEYDKDGEMGARG
TVNQTLVDEFLQHRYFSLNPPKTTGREVFRDTLAFELIEKAEKLGMSPDDVVATVTRITA
QAIVDHYRRYAPADMEIEELFMCGGGAYNPNITRFIQQAYPNTKIMMLDAAGVPAGAKES
ITFAWQAMEAIIGRSIPVPTRVETRREYVLGKVSPGANYRNVMRRGMAFGAGRDHLAPVG
DMSRVYLLCGEQPPLLRTMLGDNVIFSVVDKEEDAALGGWLIVSFHLKEARG
>tr|S3C3P3|S3C3P3_OPHP1 Uncharacterized protein OS=Ophiostoma piceae (strain UAMH 11346) OX=1262450 GN=F503_00922 PE=4 SV=1
MPASQYYPLSPNTTQYNITHRHSSTSALSMTQTSVPNSQSSASAPGQPLDFKVLGMNSGT
SMDGIDCVYCHFRQDTPEAPMHFSLLKYGEAPLDAELKKRVLHIIKYDRTSASELSEVNV
LLGEVFAAAAIQFCKENGIDIKQDVDAIGSHGQTIWLASMPDKGIPRSALTMAEGTFMAS
RTGVTTVTDFRVSDQAAGRQGAPLIAFFDALLLHHPNKLRACQNIGGIANVCFIPPSGPE
DAYDFDTGPGNALIDAVVRHYTGGVEEYDKDGVMGKRGTVNQAMVDKFHARIPYFSWDPP
KTTGREVFRDTLADDLIAEGTAQGMSADDVVATVTRITAQAIVDHWRRYGPTDRPVDEVF
MCGGGAYNPNITNYIKEQFPHVTMFMLDDAGIPAGAKEAVTFAWQGMEALVGRSIPVPDR
VETRRPYVLGKVSPGENYRTVLAKGMLFGAGRVQLDPVKSMVNYVDGKVFDNKWE
>tr|W2S293|W2S293_9EURO Anhydro-N-acetylmuramic acid kinase OS=Cyphellophora europaea CBS 101466 OX=1220924 GN=HMPREF1541_01950 PE=4 SV=1
MTQTDTNGSVNGSINGTNHGALNGNGKGTANGLTNGLSNGQPKGGLDLTVLGLNSGTSMD
GIDCAYCRFRQESPSAPMHFDLLAYDEVPLEPKIKKRVMNMIMHNKTTPEELSEVNVLLG
KTFAAATTKFMQKHGISKDEIDAIGSHGQTIWLLSMPEPGQTKSALTMAEGAFLASETGI
TTVTDFRVSDQAAGRQGAPLIAFFDALVLHHPTKLRACQNIGGIANVCFIPPDDQNGNLN
REFFDFDTGPGNVFIDAAVRYFTNGTREYDRNGEMGAAGAVDQDLVDEFLSHAYFRLDPP
KTTGREVFRDTLALDLIARGEAKGLSANDIVATITRITAQAIVEHYRRYMPTQYGPLAEI
FMCGGGAKNPNITKYMQSCFPQTRIVMLDEAGIPADAKEAITFAWQGMEAVVGRSIPIPS
RVESDKQFVLGKVSAGDNYRKVMRHGMQFGAGHDHLEPVTELVNFVNGEVFDNNW
>tr|A0A0G4LHE6|A0A0G4LHE6_9PEZI Anhydro-N-acetylmuramic acid kinase OS=Verticillium longisporum OX=100787 GN=BN1708_007205 PE=4 SV=1
MVSRHSHRFANASPTFALLPLIMPGATNGYGHSNGHANGHIVADSHDKAEGQPLDLTVLG
MNSGTSMDGIDCALCRFRQETPESPVHFSLLKYGETPMDPKIKKRVLNIIKYDRTSASEL
SEVNVLLGEVFAVAAEKFCEDNNVDMKSLDAIGSHGQTIWLASMPQNGVPKSALTMAEGT
IIAARTGVTTVTDFRVSDQSAGRQGAPLIAFFDALLLHHPRKLRACQNIGGIANVCFIPP
EGPEHAFDFDTGPGNALIDAVVRHYTAGAMEYDRDGEMGKRGTVCQPLVDDFLKSIPYFS
WDPPKTTGREVFRDTLADDLIRDAEALGLSPDDVVATVTRITSQAIVDHWRRYQPGGRQV
DEVFMCGGGAYNPNITDYMKEQLPGVKMFMLDDAGIPGGAKEAVTFAWQGMEAIVGRSIP
VPDRVETRRPYVLGKVNPGENYRKVMSKGMAFGAGREELSWVTAMVNHVDGKVFDNQW
>tr|A0A9W8XTR5|A0A9W8XTR5_9PLEO Uncharacterized protein OS=Didymosphaeria variabile OX=1932322 GN=N0V89_003007 PE=4 SV=1
MLPVSLYLNITILSDSDDIQIPQFLIPSIMVSFKNGHQVNGQGPDRLHGSAPLDLTVLGM
NSGTSMDGIDCALCRFRQDSPSSPMNFELLQYDEIPLEPVIKKRVMNMIYHNRTTPEELS
EVNVLLGETFASAAIEFASKHSISFSNIDVIGSHGQTIWLLSMPEKGHTKSALTMAEGTY
LSSRTGITSVTDFRVSDQAAGRQGAPLIAFFDSLVLHHPTKLRACQNIGGIANVCFIPPD
RDGELNQEFFDFDTGPGNVFIDAAVRHFTNGKMEYDKDGKMGAAGTVDQEMVDEFLTTHP
YFALEPPKTTGREVFRDTIADDMIARGLAKGLSQNDIVATITRITAQAIVDHYHRYMPQQ
YGPLAEIFMCGGGAKNPNITSFLQKSFPDTKIMMLDEAGVPGDAKEAITFAWQGMEAVVG
RSINVPDRVETRQGYVLGKISPGRNYRQVMRKGIEFGGKLDELRPVTNMVNWKNGGVLSN
TW
>tr|A0A5M3Z6X2|A0A5M3Z6X2_ASPTE UPF0075 domain protein OS=Aspergillus terreus OX=33178 GN=ATEIFO6365_0008050900 PE=3 SV=1
MPGPSETRGESPRGAPDGRTEGGLRGRLDLEPSSLSTQGTQAPNAAQIMGSNASVSGSLD
LTVLGLNSGTSMDGIDCALCRFQQETPDSPMKFELLKYGEIPLEQTIKQRVMNMILHNKT
SPSELSEVNVILGETFAAAVKEFCRQYHVDLSSIDIIGSHGQTIWLLSMPEEGEVRSALT
MAEGSFIASRTGITTVTDFRVSDQAAGRQGAPLIAFFDALLLHHPTKLRACQNIGGIANV
CFIPPDSHGGIDACYDFDTGPGNVFIDAVVRHYTNGQREYDKDGEMGARGTVDQDLVDEF
LQTHPYFRLDPPKTTGREVFRDTLAFDLIRKAESKGLSPDDVVATVTRITAQAIVDHYRR
YAPKGLPIDEIFMCGGGSYNPNITRYIQAHYPDTKILALDQAGIPASAKEAITFAWQGME
AIVGRSIPVPSRVETRQPYVLGKVSPGKNYRRVMRHGMLFGGDKDDLSPVNELVNYVNGV
EFDNKW
>tr|A0A0L0MYH5|A0A0L0MYH5_TOLOC Anhydro-N-acetylmuramic acid kinase OS=Tolypocladium ophioglossoides (strain CBS 100239) OX=1163406 GN=TOPH_08520 PE=4 SV=1
MPKKLATLGADAAEIACWRYIEDKERPLADLMLSKASEAVNATKMSCMFDRGHVHTREHL
LSSRHSTSDTTSPASTSWTLPSWGHVTQETLAMGSVNGKSSGTGPAPLDMTVLGLNSGTS
MDGIDCALCRFRQASPEAPMHFELLKYDEVPLEQTIKKRVMKMILHNTTTPEELSEVNVL
LGETFADAVRVFSERHGVPLSSIDAIGSHGQTIWLLSMPEGGHVKSALTMAEGCFIASRT
GITTVTDFRVSDQAAGRQGAPLIAFFDSLVLHHPTKLRACQNIGGIANVCFIPPDVDGAL
NRDFFDFDTGPGNVFIDAAVRHFTNGKQEFDKDGVMGKAGKVDQRMVDEFLATHPYFALE
PPKTTGREVFRDTIAHDLIRRGTEQGLSPNDMVATITRITAQAIVNHYRRYMPTQYGALA
EIYMCGGGAKNPNITAHMQAAFPDTRIVMLDEAGIPADAKEAITFAWQGMEAVVGRSIPV
PSRVETQKGYVLGEVSPGRNYRRVMRKGMDFGAGREHLEPVKDLVNYVDGRIFYNKA
