# Supplementary material for: Anticipating protein evolution with successor sequence predictor
Source: J Cheminform. 2025 Mar 21;17:34. doi: 10.1186/s13321-025-00971-z (PMC11927200; doi:10.1186/s13321-025-00971-z)
Supplement: Supplementary file 5 — Supplementary Material 5: Pre-run Ancestral Sequence Reconstruction output. [file 13321_2025_971_MOESM5_ESM.zip › SI_6_Output/LGK_set_4/msa.fasta]

>ancestral_198
-----MPIATSTGDNVLDFTVLGLNSGTSMDGIDCALCHFYQKTPDAPMEFELLEYGEVP
LAQPIKQRVMRMILEDTTSPSELSEVNVILGEHFADAVRQFAAERNVDLSTIDAIASHGQ
TIWLLSMPEEGQVKSALTMAEGAILASRTGITSITDFRISDQAAGRQGAPLIAFFDALLL
HHPTKLRACQNIGGIANVCFIPPDVDGRRTDEYYDFDTGPGNVFIDAVVRHFTNGEQEYD
KDGAMGKRGKVDQELVDDFLK-MPYFQLDPPKTTGREVFRDTLAHDLIRRAEAKGLSPDD
IVATTTRITAQAIVDHYRRYAPS-QEIDEIFMCGGGAYNPNIVEFIQQSYPNTKIMMLDE
AGVPAGAKEAITFAWQGMEALVGRSIPVPTRVETRQHYVLGKVSPGLNYRSVMKKGMAFG
GDAQQLPWVSEMIVKKKGKVITNNWA
>ancestral_197
-----TGTASGSSGSALDFTVLGLNSGTSMDGIDCALCRFRQDTPDSPMHFELLKYGEVP
LAQPIKKRVMNMILHNRTTPEELSEVNVQLGETFADAVETFTAEHNIDKSTIDAIASHGQ
TIWLLSMPEEGQVKSALTMAEGAILASRTGITSITDFRISDQAAGRQGAPLIAFFDALLL
HHPTKLRACQNIGGIANVCFIPPDHQGGV-DECYDFDTGPGNVFIDAVVRHFTNGEQEYD
KDGAMGKRGKVDQELVDEFLQ-HPYFKLDPPKTTGREVFRDTLAHDLIRKGEAKGLSPDD
IVATVTRITAQAIVDHYRRYAPS-QEIDEIFMCGGGAYNPNITEFIQQAYPNTKIMMLDE
AGVPGGAKEAITFAWQGMEALVGRSIPVPTRVETRREYVLGKVSPGENYRSVMRKGMAFG
GDADQLPWVKEMVNYVDGKVFDNKW-
>ancestral_196
ANGNSTNTASGSSGSALDLTVLGLNSGTSMDGIDCALCRFRQDTPDSPMHFELLKYGEVP
LAQPIKKRVMNMILHNRTTPEELSEVNVQLGETFADAVEEFTKEHNIDKSSIDAIGSHGQ
TIWLLSMPEEGQVKSALTMAEGSILASRTGITSVTDFRISDQAAGRQGAPLIAFFDALLL
HHPTKLRACQNIGGIANVCFIPPDHQGGV-DECYDFDTGPGNVFIDAVVRHFTNGEQEYD
KDGEMGKRGKVDQELVDEFLQ-HPYFKLDPPKTTGREVFRDTLAHDLIRKGEAKGLSPDD
IVATVTRITAQAIVDHYRRYAPS-QEIDEIFMCGGGAYNPNITEYIQQAYPNTKIMMLDE
AGIPGGAKEAITFAWQGMEAIVGRSIPVPTRVETRREYVLGKVSPGENYRKVMRKGMAFG
GGRDHLPPVKEMVNYVDGKVFDNKW-
>ancestral_183
--NGHSNTSNGSSGSALDLTVLGLNSGTSMDGIDCALCRFRQETPDSPMHFELLKYGEVP
LEQTIKKRVMNMILHNRTTPEELSEVNVLLGETFASAVKEFTKEHNVDLSSIDAIGSHGQ
TIWLLSMPEEGQVKSALTMAEGSFLASRTGITSVTDFRVSDQAAGRQGAPLIAFFDALLL
HHPTKLRACQNIGGIANVCFIPPDNQGGVNDECYDFDTGPGNVFIDAVVRHFTNGEQEYD
KDGEMGKRGTVDQELVDEFLQSHPYFKLDPPKTTGREVFRDTLAHDLIKKGEAKGLSPDD
IVATVTRITAQAIVDHYRRYAPSGQEIDEIFMCGGGAYNPNITEYIQQAYPNTKIMMLDE
AGIPAGAKEAITFAWQGMEAIVGRSIPVPTRVETRREYVLGKVSPGENYRKVMRKGMLFG
GGRDHLPPVKEMVNYVDGKVFDNKW-
>ancestral_184
--NGTTNTSSGSSGSALDLTVLGLNSGTSMDGIDCALCRFRQETPDSPMHFELLKYGEVP
LEQTIKKRVMNMILHNRTTPEELSEVNVLLGETFASAVEEFTKEHNVDKSSIDAIGSHGQ
TIWLLSMPEEGQVKSALTMAEGSILASRTGITSVTDFRISDQAAGRQGAPLIAFFDALLL
HHPTKLRACQNIGGIANVCFIPPDNQGGVNDECYDFDTGPGNVFIDAVVRHFTNGEQEYD
KDGEMGKRGKVDQELVDEFLQSHPYFKLDPPKTTGREVFRDTLAHDLIKKGEAKGLSPDD
IVATVTRITAQAIVDHYRRYAP-GQEIDEIFMCGGGAYNPNITEYIQQAYPNTKIMMLDE
AGIPGGAKEAITFAWQGMEAIVGRSIPVPTRVETRREYVLGKVSPGENYRKVMRKGMLFG
GGRDHLPPVKEMVNYVDGKVFDNKW-
>query
-----MPIATSTGDNVLDFTVLGLNSGTSMDGIDCALCHFYQKTPDAPMEFELLEYGEVP
LAQPIKQRVMRMILEDTTSPSELSEVNVILGEHFADAVRQFAAERNVDLSTIDAIASHGQ
TIWLLSMPEEGQVKSALTMAEGAILASRTGITSITDFRISDQAAGRQGAPLIAFFDALLL
HHPTKLRACQNIGGIANVCFIPPDVDGRRTDEYYDFDTGPGNVFIDAVVRHFTNGEQEYD
KDGAMGKRGKVDQELVDDFLK-MPYFQLDPPKTTGREVFRDTLAHDLIRRAEAKGLSPDD
IVATTTRITAQAIVDHYRRYAPS-QEIDEIFMCGGGAYNPNIVEFIQQSYPNTKIMMLDE
AGVPAGAKEAITFAWQGMEALVGRSIPVPTRVETRQHYVLGKVSPGLNYRSVMKKGMAFG
GDAQQLPWVSEMIVKKKGKVITNNWA
