# Supplementary material for: Anticipating protein evolution with successor sequence predictor
Source: J Cheminform. 2025 Mar 21;17:34. doi: 10.1186/s13321-025-00971-z (PMC11927200; doi:10.1186/s13321-025-00971-z)
Supplement: Supplementary file 5 — Supplementary Material 5: Pre-run Ancestral Sequence Reconstruction output. [file 13321_2025_971_MOESM5_ESM.zip › SI_6_Output/LGK_set_5/msa.fasta]

>ancestral_183
GSSSSTSNSSSGQPLDLTVLGLNSGTSMDGIDCALCRFRQESPDSPMHFELLLKYGEVPL
EQTIKKRVMNMILHNRTTPEELSEVNVLLGETFADAVKEFCKEHNVDLSSIDAIGSHGQT
IWLLSMPEEGQVKSALTMAEGSFLASRTGITSVTDFRVSDQAAGRQGAPLIAFFDALLLH
HPTKLRACQNIGGIANVCFIPPDNQGG-VDECYDFDTGPGNVFIDAVVRHFTNGEQEYDK
DGEMGKRGTVDQELVDEFLQHPYFKLDPPKTTGREVFRDTLAHDLIKKGEAKGLSPDDIV
ATITRITAQAIVDHYRRYAPSQEIDEIFMCGGGAYNPNITEYIQQAYPNTKIMMLDEAGI
PAGAKEAITFAWQGMEAIVGRSIPVPTRVETRREYVLGKVSPGKNYRKVMRKGMAFGAGR
DHLPPVKEMVNYVDGKVFDNKW-
>ancestral_184
--GTSTANSSSGSPLDLTVLGLNSGTSMDGIDCALCRFRQDSPDSPMHFEL-LKYGEVPL
AQPIKKRVMNMILHNRTTPEELSEVNVQLGETFADAVETFCKEHNVDKSSIDAIGSHGQT
IWLLSMPEEGQVKSALTMAEGSILASRTGITSVTDFRISDQAAGRQGAPLIAFFDALLLH
HPTKLRACQNIGGIANVCFIPPDHQGG-VDECYDFDTGPGNVFIDAVVRHFTNGEQEYDK
DGEMGKRGKVDQELVDEFLQHPYFKLDPPKTTGREVFRDTLAHDLIRKGEAKGLSPDDIV
ATITRITAQAIVDHYRRYAPSQEIDEIFMCGGGAYNPNITEYIQQAYPNTKIMMLDEAGI
PGGAKEAITFAWQGMEAIVGRSIPVPTRVETRREYVLGKVSPGKNYRKVMRKGMAFGAGR
DHLPPVKEMVNYVDGKVFDNKW-
>ancestral_185
---TSTANSSSGSPLDFTVLGLNSGTSMDGIDCALCRFRQDSPDSPMHFEL-LKYGEVPL
AQPIKKRVMNMILHNRTTPEELSEVNVQLGETFADAVEQFCAENNVDKSTIDAIASHGQT
IWLLSMPEEGQVKSALTMAEGAILASRTGITSITDFRISDQAAGRQGAPLIAFFDALLLH
HPTKLRACQNIGGIANVCFIPPDHQGG-VDECYDFDTGPGNVFIDAVVRHFTNGEQEYDK
DGAMGKRGKVDQELVDEFLQHPYFKLDPPKTTGREVFRDTLAHDLIRKGEAKGLSPDDIV
ATITRITAQAIVDHYRRYAPSQEIDEIFMCGGGAYNPNITEFIQQAYPNTKIMMLDEAGV
PGGAKEAITFAWQGMEALVGRSIPVPTRVETRREYVLGKVSPGKNYRSVMRKGMAFGGDA
DQLPWVKEMVNYVDGKVFDNKW-
>query
---MPIATSTGDNVLDFTVLGLNSGTSMDGIDCALCHFYQKTPDAPMEFEL-LEYGEVPL
AQPIKQRVMRMILEDTTSPSELSEVNVILGEHFADAVRQFAAERNVDLSTIDAIASHGQT
IWLLSMPEEGQVKSALTMAEGAILASRTGITSITDFRISDQAAGRQGAPLIAFFDALLLH
HPTKLRACQNIGGIANVCFIPPDVDGRRTDEYYDFDTGPGNVFIDAVVRHFTNGEQEYDK
DGAMGKRGKVDQELVDDFLKMPYFQLDPPKTTGREVFRDTLAHDLIRRAEAKGLSPDDIV
ATTTRITAQAIVDHYRRYAPSQEIDEIFMCGGGAYNPNIVEFIQQSYPNTKIMMLDEAGV
PAGAKEAITFAWQGMEALVGRSIPVPTRVETRQHYVLGKVSPGLNYRSVMKKGMAFGGDA
QQLPWVSEMIVKKKGKVITNNWA
