# Supplementary material for: Anticipating protein evolution with successor sequence predictor
Source: J Cheminform. 2025 Mar 21;17:34. doi: 10.1186/s13321-025-00971-z (PMC11927200; doi:10.1186/s13321-025-00971-z)
Supplement: Supplementary file 5 — Supplementary Material 5: Pre-run Ancestral Sequence Reconstruction output. [file 13321_2025_971_MOESM5_ESM.zip › SI_6_Output/LGK_set_1/ancestrals.fasta]

>ancestral_216
MASNGNNVLANGTGHTLNLRVLGLNSGTSMDGIDCVLCEFRQDSPDSAMHFELVKYGEVPLEPKIKQRVMTMILKNQTTPEELSEVNVLLGETFASAAHKFCRDTGTDISSIDVIGSHGQTIWLLSMPEPGQVKSALTMAEGTIIAARTGVTTVTDFRVSDQAAGRQGAPLIAFFDALLLHHPRKLRACQNIGGIANVCFIPPDNAGGIDKCFDFDTGPGNVFIDAVVRHFTNGKQEYDENGMMGRRGKVDQGMVNEFLQHKYFNLDPPKTTGRETFRDSLAFDMIRAGQTRGMSQDDIVATVTRITSEAIVDHYRRYAPSQDIDEIFMCGGGAHNPNITDFIRQSYPNARMYMLDDAGVPGGAKEAVTFAWQAMEAVVGRSIPVPDRVETRQAYVLGKISPGRNYRQVMKTGMNFGDGLELSPVTEMVNWVNGSVFDNKWT
>ancestral_217
MASNGDGVFANGTGATLNLRVLGLNSGTSMDGIDCVLCDFRQDSPDSAMHFELVKYGEVPLEPKIKQRVMTMILQNQTTPEELSEVNVLLGETFASAAHTFCKDTGTDISKIDVIGSHGQTIWLLSMPEPGQVKSALTMAEGSIIAARTGVTTVTDFRVSDQAAGRQGAPLIAFFDALLLHHPRKLRACQNIGGIANVCFIPPDNAGGIDKCFDFDTGPGNVFIDAVVRHFTNGKQEYDENGMMGRRGKVDQGMVDEFLQHKYFKLDPPKTTGRETFRDSLAFDMIRAGQTRGMSQDDIVATVTRITSEAIVDHYRRYAPSQDIDEIFMCGGGAHNPNITDFIRQSYPKAKMYMLDDAGVPGGAKEAVTFAWQAMEAVVGRSIPVPDRVETRQAYVLGKISPGRNYRQVMKKGMNFGDGLELSPVTEMVNWVNGSVFDNKWA
>ancestral_214
MATNGDDVAANGTGQTLNLKVLGLNSGTSMDGIDCVLCHFRQDSPDSPMHFELVKYGEVPLEPKIKKRVMTMILQNQTTPEELSEVNVLLGETFASAAHKFCRDTGTDISSIDVIGSHGQTIWLLSMPEPGQVKSALTMAEGTIIAARTGVTTVTDFRVSDQAAGRQGAPLIAFFDALLLHHPRKLRACQNIGGIANVCFIPPDNAGGIDKCFDFDTGPGNVFIDAVVRHFTNGKQEYDENGMMGRRGKVDQGMVDEFLQHKYFNLDPPKTTGRETFRDSLAFDMIRAGQARGMSQDDIVATVTRITAEAIVDHYRRYAPSQDIDEIFMCGGGAHNPNITDFIRQSYPKAKMFMLDDAGVPGGAKEAVTFAWQAMEAVVGRSIPVPDRVETRQAYVLGKISPGRNYRQVMKKGMNFGDGLELPPVTEMVNWVNGSVFDNKWT
>ancestral_215
MASNGDNVLANGTGQTLNLRVLGLNSGTSMDGIDCVLCDFRQDSPDSAMHFELVKYGEVPLEPKIKQRVMTMILQNQTTPEELSEVNVLLGETFASAAHKFCRDTGTDISSIDVIGSHGQTIWLLSMPEPGQVKSALTMAEGTIIAARTGVTTVTDFRVSDQAAGRQGAPLIAFFDALLLHHPRKLRACQNIGGIANVCFIPPDNAGGIDKCFDFDTGPGNVFIDAVVRHFTNGKQEYDENGMMGRRGKVDQGMVDEFLQHKYFNLDPPKTTGRETFRDSLAFDMIRAGQTRGMSQDDIVATVTRITSEAIVDHYRRYAPSQDIDEIFMCGGGAHNPNITDFIRQSYPKAKMYMLDDAGVPGGAKEAVTFAWQAMEAVVGRSIPVPDRVETRQAYVLGKISPGRNYRQVMKKGMNFGDGLELSPVTEMVNWVNGSVFDNKWT
>ancestral_212
STNSANGSSSQPLDLTVLGLNSGTSMDGIDCALCRFRQDTPDSPMHFELLKYGEIPLEQTIKKRVMNMILHNKTTPEELSEVNVLLGETFASAVKEFCKEHNVDISSIDVIGSHGQTIWLLSMPEPGQVKSALTMAEGTFIASRTGITTVTDFRVSDQAAGRQGAPLIAFFDALLLHHPTKLRACQNIGGIANVCFIPPDNEGGVDKCFDFDTGPGNVFIDAVVRHYTNGEQEYDKDGAMGKRGTVDQELVDEFLQHKYFKLDPPKTTGREVFRDTLAFELIKKAEARGMSPDDVVATVTRITAQAIVDHYRRYAPSQDIDEIFMCGGGAYNPNITEYIQKNYPNTKIMMLDDAGVPAGAKEAITFAWQAMEAVVGRSIPVPDRVETRQEYVLGKVSPGKNYRKVMRKGMMFGGGRDHLPPVKEMVNYVDGKVFDNKW
>ancestral_213
STTNGSNSANGGSSQPLDLTVLGLNSGTSMDGIDCALCRFRQDTPDSPMHFELLKYGEIPLEPTIKKRVMNMILHNKTTPEELSEVNVLLGETFASAAKEFCKEHGVDISSIDVIGSHGQTIWLLSMPEPGQVKSALTMAEGTFIASRTGITTVTDFRVSDQAAGRQGAPLIAFFDALLLHHPTKLRACQNIGGIANVCFIPPDNEGGVDKCFDFDTGPGNVFIDAVVRHYTNGEQEYDKDGMMGKRGTVDQELVDEFLQHKYFKLDPPKTTGREVFRDTLAFELIKKAEARGMSPDDVVATVTRITAQAIVDHYRRYAPSQDIDEIFMCGGGAYNPNITEYIQKNYPNTKIFMLDDAGVPAGAKEAITFAWQAMEAVVGRSIPVPDRVETRQEYVLGKVSPGKNYRKVMRKGMMFGGGRHLPPVKEMVNYVDGKVFDNKW
>ancestral_210
MPSSTTNGASNGYGNGSTNGINVPSDAAFDLTVLGLNSGTSMDGIDCALCRFRQETPSSPMQFELLKYSEIPLEPVIKKRVMNMILHNKTTPEELSEVNVLLGETFASAVKEFTKEHGLQLTDIDVVGSHGQTIWLLSMPEEGQVKSALTMAEGSFIAARTGITTVTDFRVSDQAAGRQGAPLIAFFDALVLHHPTKLRACQNIGGIANVCFIPPDHQGGVDACYDFDTGPGNVFIDAVVRHYTNGEQEYDRDGKMGKAGQVDQELVDDFMKHKYFGLEPPKTTGREVFRDTLAFEFIKKAEQKGLSPNDVVASITRVTAQAIVDHYQRYAPSQNIDEIFMCGGGAYNPNIAAFIQKNYPNTKIMMLDAAGIPGSAKEAITFAWQAMEAVVGRSIPVPTRVETRQEYVLGKVSPGKNYREVMRKGILFGGKADHLSPVKELVNYVEGKVFDNKW
>ancestral_211
STNSANGSSGQPLDLTVLGLNSGTSMDGIDCALCRFRQETPDSPMHFELLKYGEIPLEQTIKKRVMNMILHNKTTPEELSEVNVLLGETFASAVKEFCKEHNVDISSIDVIGSHGQTIWLLSMPEPGQVKSALTMAEGSFLASRTGITSVTDFRVSDQAAGRQGAPLIAFFDALLLHHPTKLRACQNIGGIANVCFIPPDNEGGVDECYDFDTGPGNVFIDAVVRHYTNGEQEYDKDGEMGKRGTVDQELVDEFLQHKYFKLDPPKTTGREVFRDTLAFELIKKAEAKGLSPDDVVATITRITAQAIVDHYRRYAPSGQDIDEIFMCGGGAYNPNITEYIQKNYPNTKIMMLDEAGIPAGAKEAITFAWQGMEAIVGRSIPVPTRVETRQEYVLGKVSPGKNYRKVMRKGMMFGGGRDHLPPVKEMVNYVDGKVFDNKW
>ancestral_218
MASNGDGVFANGTGATLNLRVLGLNSGTSMDGIDCVLCDFRQDSPDSAMHFELVKYGEVPLEPKIKQRVMTMILQNQTTPEELSEVNVLLGETFASAAHTFCKDTGTDISKIDVIGSHEPGQVKSALTMAEGSIIAARTGVTTVTDFRVSDQAAGRQGAPLIAFFDALLLHHPRKLRACQNIGGIANVCFIPPDNAGGIDKCFDFDTGPGNVFIDAVVRHFTNGKQEYDENGMMGRRGKVDQGMVDEFLQHKYFKLDPPKTTGRETFRDSLAFDMIRAGQTRGMSQDDIVATVTRITSEAIVDHYRRYAPSQDIDEIFMCGGGAHNPNITDFIRQSYPKAKMYMLDDAGVPGGAKEAVTFAWQAMEAVVGRSIPVPDRVETRQAYVLGKISPGRNYRQVMKKGMNFGDGLEL
>ancestral_219
MASNGEGVHANGTGPTLNMRVLGLNSGTSMDGIDCALCDFRQDSPDSAMHFELVKYGEVPLEPKIKQRVMTMILQNQTTPEELSEVNVLLGETFASAAHTFCKDTGTDISKIDVIGSHGQTIWLLSMPEPGQVKSALTMAEGSIIAARTGVTTVTDFRVSDQAAGRQGAPLIAFFDALLLHHPRKLRACQNIGGIANVCFIPPDNAGGIDKCFDFDTGPGNVFIDAVVRHFTNGKQEYDENGMMGRRGKVDQGMVDEFLQHKYFKLDPPKTTGRETFRDSLAFDMIRAGQTRGMSQDDIVATVTRITSEAIVDHYRRYAPSQDIDEIFMCGGGAHNPNITDFIRQSYPKAKMYMLDDAGVPGGAKEAVTFAWQAMEAVVGRSIPVPDRVETRQAYVLGKISPGRNYRQVMKKGMNFGDGLELSPVTEMVNWVNGSVFDNKWA
>ancestral_164
SNGSTTNSSSGANGSDGQALDLTVLGLNSGTSMDGIDCALCRFRQQTPSSPVNFELLKYGEIPLDQTIKKRVMNMILHNKTSPEELSEVNVLLGETFASAVKEFCSEHNVDLSSIDAIGSHGQTIWLLSMPEEGQVKSALTMAEGSILASRTGITSVTDFRISDQAAGRQGAPLIAFFDALLLHHPTKLRACQNIGGIANVCFIPPDSEGGVDECYDFDTGPGNVYIDAAVRHYTNGEQEYDKDGEMGKRGKVDQELVDEFLQHKYFSREPPKTTGREDFRDTLAFDLIKKGEAKGLSPDDVVATITRITAQSIVDHYRRFAPSAPQDIDEIFMCGGGAYNPNITDYIQKSYPNTKIMMLDEAGIPAGAKEAITFAWQGMEAVVGRSILVPARVETRREYVLGKVSPGKNYRKVMRKGMAFGGGRDHLPPVKDMVNYVDGKVFDNKW
>ancestral_165
SSSSANGSSGQPLDLTVLGLNSGTSMDGIDCALCRFRQETPDSPMHFELLKYGEIPLEQTIKKRVMNMILHNKTTPEELSEVNVLLGETFASAVKEFCKEHNVDLSSIDAIGSHGQTIWLLSMPEEGQVKSALTMAEGSILASRTGITSVTDFRISDQAAGRQGAPLIAFFDALLLHHPTKLRACQNIGGIANVCFIPPDNEGGVDECYDFDTGPGNVFIDAVVRHYTNGEQEYDKDGEMGKRGKVDQELVDEFLQHKYFKLDPPKTTGREVFRDTLAFDLIKKGEAKGLSPDDVVATITRITAQAIVDHYRRYAPSAPQDIDEIFMCGGGAYNPNITEYIQKSYPNTKIMMLDEAGIPAGAKEAITFAWQGMEAIVGRSIPVPTRVETRREYVLGKVSPGKNYRKVMRKGMMFGGGRDHLPPVKEMVNYVDGKVFDNKW
>ancestral_166
GSGSANGSSGQPLDLTVLGLNSGTSMDGIDCALCRFRQESPDSPMHFELLKYGEVPLEQTIKKRVMNMILHNKTTPEELSEVNVLLGETFADAVKEFCKEHNVDLSSIDAIGSHGQTIWLLSMPEEGQVKSALTMAEGSILASRTGITSVTDFRISDQAAGRQGAPLIAFFDALLLHHPTKLRACQNIGGIANVCFIPPDHEGGVNDECYDFDTGPGNVFIDAVVRHFTNGEQEYDKDGEMGKRGKVDQELVDEFLQTHPYFKLDPPKTTGREVFRDTLAHDLIKKGEAKGLSPDDIVATITRITAQAIVDHYRRYAPSAPQDIDEIFMCGGGAYNPNITEYIQQSYPNTKIMMLDEAGIPAGAKEAITFAWQGMEAIVGRSIPVPTRVETRREYVLGKVSPGKNYRKVMRKGMAFGGGRDHLPPVKEMVNYVDGKVFDNKW
>ancestral_167
GTGSANSSSGSPLDLTVLGLNSGTSMDGIDCALCRFRQDSPDSPMHFELLKYGEVPLAQPIKKRVMNMILHNRTTPEELSEVNVQLGETFADAVEEFCKEHNVDLSSIDAIGSHGQTIWLLSMPEEGQVKSALTMAEGSILASRTGITSVTDFRISDQAAGRQGAPLIAFFDALLLHHPTKLRACQNIGGIANVCFIPPDHQGGVDECYDFDTGPGNVFIDAVVRHFTNGEQEYDKDGEMGKRGKVDQELVDEFLQHPYFKLDPPKTTGREVFRDTLAHDLIKKGEAKGLSPDDIVATITRITAQAIVDHYRRYAPSQDIDEIFMCGGGAYNPNITEYIQQAYPNTKIMMLDEAGIPGGAKEAITFAWQGMEAIVGRSIPVPTRVETRREYVLGKVSPGKNYRKVMRKGMAFGGGRDHLPPVKEMVNYVDGKVFDNKW
>ancestral_160
MGSIVNPLVAGPALDLTVLGMNSGTSMDGVDCVLCRFRQQDPASPVSLELLKYGETPLDPDIKKRVMNMILHNSTSPEEIAEINVILGETFAKAALEFIKTNNIDQSSIDIIGSHGQTIWHIPHPKNQVRTTLSMGEGAIIAARTGITTVTDFRVSEVAVGRQGAPLVAFFDALLLHHPTKLRACQNIGGIANVCFIPPDIEGGLSDGFFDFDTGPGNVYIDAAVRYYTDGAREYDKDGEMGKRGTVDEELVDDFISSHPYFQRPIPKTTGREDFRDTLAFDLIAKAEKKGLSPDDVVATITRITAQSIVDHYKCFAPSQDIDEIFLCGGGAHNPNIVDFIQRSYPSTRIYMLDAAGIPAGAKEAITFAWQGMDAIVGRPVPVPDRVETRREQILGKVSPGENYRQLMYTAMQFGAGAKLGPVRDLVNIVDGEVMDNKW
>ancestral_161
MGSIVDTATAGPALDLTVLGMNSGTSMDGVDCVLCRFRQEDPTQPVSLELLKYGETPLDPEIKKRVMNMILHNSTSPEEIAEINVILGETFAKAALEFIKTNNIDKSSIDIIGSHGQTIWHIPHPKDQVRTTLSMGEGAIIAARTGITTVTDFRVSEVAVGRQGAPLVAFFDALLLHHPTKLRACQNIGGIANVCFIPPDAKGELNDGFFDFDTGPGNVYIDAAVRHYTGGAREYDKDGEMGKRGKVDEGIVDEFISSHPYFQRSIPKTTGREDFRDTLALEIISKAEEKGLSPDDVVATITRITAQSIVDHYKCFAPSQDIDEIFLCGGGAYNPNIVDFIQKSYPATRIYMLDAAGIPAGAKEAITFAWQGMDAIVGRPVPVPDRVETRKEQILGKVSPGDNYRQLMYTAMQFGAGAKLGPVRDLINVVDGKVMDNKW
>ancestral_289
MDPSASVSRSLDLTVLGLNSGTSMDGIDCALCRFQQETPDSPMRFELLKYGEIPLEQTIKKRVMNIILHNKTSPSELSEVNVILGETFAAAVKEFCGQYDVDISSIDVIGSHGQTIWLLSMPEEGEVRSALTMAEGSFIASRTGITTVTDFRVSDQAAGRQGAPLIAFFDALLLHHPTKLRACQNIGGIANVCFIPPDSLGGTDACYDFDTGPGNVFIDAVVRHYTNGQQEYDKDGEMGARGTVDQDLVDEFLQTHPYFQLDPPKTTGREVFRDTLAFDLIRKAESKGLSPDDVVATVTRITAQAIVDHYRRYAPKDLPIDEIFMCGGGAYNPNITQYIQAHYPSTKILMLDQAGIPASAKEAITFAWQGMEAVVGRSIPVPTRVETRQPYVLGKVSPGKNYRRVLQQGMQFGGDRHHLPAVSELVNYVNGKEFNNKW
>ancestral_288
MDPNPSVSRSLDLTVLGLNSGTSMDGIDCALCHFQQETPDSPMRFELLKYGEIPLEQTIKKRVMNIILHNKTSPSELSEVNVILGETFAAAVKEFCGQYDVDISSIDVIGSHGQTIWLLSMPEEGEVRSALTMAEGSFIASRTGITTVTDFRVSDQAAGRQGAPLIAFFDALLLHHPTKLRACQNIGGIANVCFIPPDSLGGTDACYDFDTGPGNVFIDAVVRHYTNGQQEYDKDGEMGARGTVDQDLVDEFLQTHPYFRLDPPKTTGREVFRDTLAFDLIRKAESKGLSPDDVVATVTRITAQAIVDHYRRYAPKDLPIDEIFMCGGGSYNPNITRYIQAHYPDTKILMLDQAGIPASAKEAITFAWQAMEAVVGRSIPVPTRVETRQPYVLGKISPGKNYRKVMQQGMQFGGDRHHLAAVTELVNYVNGKEFNNKW
>ancestral_162
MGSIVDTATAGPALDLTVLGMNSGTSMDGVDCVLCRFRQEDPTQPVSLELLKYGETPLDPAIKKRVMNMILHNSTSPEEIAEINVILGETFAKAALEFIKTNNIDKSSIDIIGSHGQTIWHIPHPKDQVRTTLSMGEGAIIAARTGITTVTDFRVSEVAVGRQGAPLVAFFDALLLHHPTKLRACQNIGGIANVCFIPPDAKGELNDGFFDFDTGPGNVYIDAAVRHYTGGAREYDKDGEMGKRGKVDEGIVDEFISSHPYFQRSIPKTTGREDFRDTLALEIISKAEEKGLSPDDVVATITRITAQSIVDHYKCFAPSQDIDEIFLCGGGAYNPNIVDFIQKCYPATRIYMLDAAGIPAGAKEAITFAWQGMDAIVGRPVPVPDRVETRKEQILGKVSPGDNYRQLMYTAMQFGAGAKLGPVRDLINVVDGKVMDNKW
>ancestral_281
AANNASSRSSLDLTVLGLNSGTSMDGIDCALCHFQQETPESPMKFELLKYGEIPLEQTIKQRVMNMILHNKTSPSELSEVNVILGETFAAAVKQFCQEYNVDISSIDVIGSHGQTIWLLSMPEPGEVRSALTMAEGSFLASRTGITTVTDFRVSDQAAGRQGAPLIAFFDALLLHHPTKLRACQNIGGIANVCFIPPDSHGGIDACYDFDTGPGNVFIDAVVRHYTNGEQEYDKDGEMGARGTVDQELVDEFLQTHPYFRLDPPKTTGREVFRDTLAFDLIRKAESKGLSPDDVVATVTRITAQAIVDHYRRYAPKDLPIDEIFMCGGGSYNPNITKYIQEHYPNTKILMLDEAGIPASAKEAITFAWQGMEAIVGRSIPVPTRVETRQPYVLGKVSPGKNYRKVMRQGMLFGADRDHLSPVSEMVNYVNGKVFDNKW
>ancestral_280
MTVNGASNGTSSRPALDLTVLGLNSGTSMDGIDCALCHFRQETPESPMHFELLKYGEIPLEQTIKKRVMNMILHNKTSPSELSEVNVILGETFAAAVKQFCQEHEVDISTIDVIGSHGQTIWLLSMPEPGEVRSALTMAEGTFLASRTGITTVTDFRVSDQAAGRQGAPLIAFFDALLLHHPTKLRACQNIGGIANVCFIPPDSHGGIDACYDFDTGPGNVFIDAVVRHYTNGEQEYDKDGEMGARGTVDQELVDEFLQSHPYFRLDPPKTTGREVFRDTIAFELIRKAESKGLSPDDVVATVTRITAQAIVDHYRRYAPKDLQIDEIFMCGGGAHNPNIVKYIQKHYPNTRIMMLDAAGIPGGAKEAITFAWQGMEAIVGRSIPVPTRVETRQEYVLGKVSPGKNYRKVMRQGMLFGQGRDHLSPVSEMVNYVKGEVFDNKW
>ancestral_283
MDPNPSVSRSLDLTVLGLNSGTSMDGIDCALCHFQQETPDSPMRFELLKYGEIPLEQTIKQRVMNMILHNKTSPSELSEVNVILGETFAAAVKEFCAQYNVDISSIDVIGSHGQTIWLLSMPEEGEVRSALTMAEGSFIASRTGITTVTDFRVSDQAAGRQGAPLIAFFDALLLHHPTKLRACQNIGGIANVCFIPPDSLGGVDACYDFDTGPGNVFIDAVVRHYTNGQQEYDKDGEMGARGTVDQDLVDEFLQTHPYFRLDPPKTTGREVFRDTLAFDLIRKAESKGLSPDDVVATVTRITAQAIVDHYRRYAPKDLPIDEIFMCGGGSYNPNITQYIQAHYPDTKILMLDQAGIPASAKEAITFAWQGMEAIVGRSIPVPTRVETRQPYVLGKVSPGKNYRRVMRQGMQFGGDRDHLSPVSEMVNYVNGKEFNNKW
>ancestral_220
MGSINNHQQTGQNGGSSQPLDLTVLGLNSGTSMDGIDCALCRFRQNTPNDPMTFELLKYGEVPLEPVIKKRVMKMILHNKTTPEELSEVNVLLGETFASAAKEFCKQHGVDLQSIDVIGSHGQTIWLLSMPEPGQTKSALTMAEGTFIASRTGITTVTDFRVSDQAAGRQGAPLIAFFDALLLHHPTKLRACQNIGGIANVCFIPPDRDGGVDECFDFDTGPGNVFIDAVVRHYTNGEQEYDKDGLMGKRGVVDQELVDDFLQHEYFHLDPPKTTGREVFRDTLAFELIRKAEARGMSPDDVVATVTRITAQAIVDHYKRYAPSQDIDEIFMCGGGAYNPNITEYIQKHYPHTKIYMLDDAGVPAGAKEAITFAWQAMEAVVGRSIPVPDRVETRREYVLGKVNPGKNYRAVMRKGILFGAGQDHLPPVREMVLLKEGKRFDNKW
>ancestral_285
MDPNPSVSRSLDLTVLGLNSGTSMDGIDCALCHFQQETPDSPMRFELLKYGEIPLEQTIKKRVMNIILHNKTSPSELSEVNVILGETFAAAVKEFCGQYDVDISSIDVIGSHGQTIWLLSMPEEGEVRSALTMAEGSFIASRTGITTVTDFRVSDQAAGRQGAPLIAFFDALLLHHPTKLRACQNIGGIANVCFIPPDSLGGTDACYDFDTGPGNVFIDAVVRHYTNGQQEYDKDGEMGARGTVDQDLVDEFLQTHPYFRLDPPKTTGREVFRDTLAFDLIRKAESKGLSPDDVVATVTRITAQAIVDHYRRYAPKDLPIDEIFMCGGGSYNPNITRYIQAHYPDTKILMLDQAGIPASAKEAITFAWQGMEAVVGRSIPVPTRVETRQPYVLGKISPGKNYRKVMQQGMQFGGDRHHLAAVTELVNYVNGKEFNNKW
>ancestral_284
MDPNPSVSRSLDLTVLGLNSGTSMDGIDCALCHFQQETPDSPMRFELLKYGEIPLEQTIKKRVMNIILHNKTSPSELSEVNVILGETFAAAVKEFCGQYDVDISSIDVIGSHGQTIWLLSMPEEGEVRSALTMAEGSFIASRTGITTVTDFRVSDQAAGRQGAPLIAFFDALLLHHPTKLRACQNIGGIANVCFIPPDSLGGTDACYDFDTGPGNVFIDAVVRHYTNGQQEYDKDGEMGARGTVDQDLVDEFLQTHPYFRLDPPKTTGREVFRDTLAFDLIRKAESKGLSPDDVVATVTRITAQAIVDHYRRYAPKDLPIDEIFMCGGGSYNPNITQYIQAHYPDTKILMLDQAGIPASAKEAITFAWQGMEAVVGRSIPVPTRVETRQPYVLGKVSPGKNYRRVMQQGMQFGGDRHHLAAVSELVNYVNGKEFNNKW
>ancestral_287
MDPNPSVSRSLDLTVLGLNSGTSMDGIDCALCHFQQETPDSPMRFELLKYGEIPLEQTIKKRVMNIILHNKTSPSELSEVNVILGETFAAAVKEFCGQYDVDISSIDVIGSHGQTIWLLSMPEEGEVRSALTMAEGSFIASRTGITTVTDFRVSDQAAGRQGAPLIAFFDALLLHHPTKLRACQNIGGIANVCFIPPDSLGGTDACYDFDTGPGNVFIDAVVRHYTNGQQEYDKDGEMGARGTVDQDLVDEFLQTHPYFRLDPPKTTGREVFRDTLAFDLIRKAESKGLSPDDVVATVTRITAQAIVDHYRRYAPKDLPIDEIFMCGGGSYNPNITRYIQAHYPHTKILMLDQAGIPASAKEAITFAWQGMEAVVGRSIPVPTRVETRQPYVLGKISPGKNYRKVMQQGMQFGGDRHHLAAVTELVNYVNGKEFNNKW
>ancestral_286
MDPNPSVSRSLDLTVLGLNSGTSMDGIDCALCHFQQETPDSPMRFELLKYGEIPLEQTIKKRVMNIILHNKTSPSELSEVNVILGETFAAAVKEFCGQYDVDISSIDVIGSHGQTIWLLSMPEEGEVRSALTMAEGSFIASRTGITTVTDFRVSDQAAGRQGAPLIAFFDALLLHHPTKLRACQNIGGIANVCFIPPDSLGGTDACYDFDTGPGNVFIDAVVRHYTNGQQEYDKDGEMGARGTVDQDLVDEFLQTHPYFRLDPPKTTGREVFRDTLAFDLIRKAESKGLSPDDVVATVTRITAQAIVDHYRRYAPKDLPIDEIFMCGGGSYNPNITRYIQAHYPDTKILMLDQAGIPASAKEAITFAWQGMEAVVGRSIPVPTRVETRQPYVLGKISPGKNYRKVMQQGMQFGGDRHHLAAVTELVNYVNGKEFNNKW
>ancestral_263
SSSSNSANGTSNHSLDLTVLGLNSGTSMDGIDCALCRFRQETPESPMHFELLKYGEIPLEPVIKKRVMNMILHNQTSPSELSEVNVILGETFASAVHQFCKDYNVDINSIDVLGSHGQTIWLLSMPEPGETRSALTMAEGSFLASRTGITSVTDFRVSDQAAGRQGAPLIAFFDALVLHHPTKLRACQNIGGIANVCFIPPDSHGGVDACYDFDTGPGNVFIDAVVRHYTNGEREYDKDGEMGARGTVDQELVDDFLRHPYFALEPPKTTGREVFRDTLAHEFIVKAEAKGLKPDDVVATITRVTAQAIVDHYRRYAPKDLEIAEIFMCGGGAYNPNITAFIQENYPNTRIMMLDDAGIPGGAKEAITFAWQGMEAVVGRSIPVPTRVETRQEYVLGKVSPGKNYRKVLRQGMLFGAGRDHLPPVKELVNYVDGKVFDNKW
>ancestral_262
MGSNTANGTSNHSLDLTVLGLNSGTSMDGIDCALCHFRQETPESPMHFELLKYGEIPLEPVIKKRVMNMILHNQTSPSELSEVNVILGETFASAVHQFCKDYNVDIDSIDVLGSHGQTIWLLSMPEPGETRSALTMAEGSFLASRTGITSVTDFRVSDQAAGRQGAPLIAFFDALVLHHPTKLRACQNIGGIANVCFIPPDSHGGVDECYDFDTGPGNVFIDAVVRHYTNGEREYDKDGEMGARGTVDQELVDDFLRHPYFALDPPKTTGREVFRDTLAHEFITKAEAKGLSPDDVVATITRVTAQAIVDHYRRYAPKDLEIAEIFMCGGGAYNPNITAFIQEHYPNTRIMMLDDAGIPAGAKEAITFAWQGMEAVVGRSIPVPTRVETRQEYVLGKVSPGKNYRKVLRQGMLFGAGRDHLPPVKELVNYVDGKVFDNKW
>ancestral_261
NGSNTANGTSNHSLDLTVLGLNSGTSMDGIDCALCHFRQETPESPMHFELLKYGEIPLEPVIKKRVMNMILHNQTSPSELSEVNVILGETFASAVHQFCKDYNVDIDSIDVLGSHGQTIWLLSMPEPGETRSALTMAEGSFLASRTGITSVTDFRVSDQAAGRQGAPLIAFFDALLLHHPTKLRACQNIGGIANVCFIPPDSHGGVDECYDFDTGPGNVFIDAVVRHYTNGEREYDKDGEMGARGTVDQELVDDFLRHPYFALDPPKTTGREVFRDTLAHEFITKAEAKGLSPDDVVATITRVTAQAIVDHYRRYAPKDLEIAEIFMCGGGAYNPNITSFIQEHYPNTRIMMLDDAGIPAGAKEAITFAWQGMEAVVGRSIPVPTRVETRQEYVLGKVSPGKNYRKVMRQGMLFGAGRDHLPPVKELVNYVDGKVFDNKW
>ancestral_260
SNSNTANGTSNHALDLTVLGLNSGTSMDGIDCALCQEHFRQETPESPMHFELLKYGEIPLEPVIKKRVMNMILHNQTSPSELSEVNVILGETFASAVHQFCKDYNVDIDSIDVLGSHGQTIWLLSMPEPGETRSALTMAEGSFLASRTGITSVTDFRVSDQAAGRQGAPLIAFFDALLLHHPTKLRACQNIGGIANVCFIPPDSHGGVDECYDFDTGPGNVFIDAVVRHYTNGEREYDKDGEMGARGTVDQELVDDFLRHPYFALDPPKTTGREVFRDTLAHEFITKAEAKGLSPDDVVATITRITAQAIVDHYRRYAPKDLEIDEIFMCGGGAYNPNITSFIQEHYPNTRIMMLDDAGIPAGAKEAITFAWQGMEAVVGRSIPVPTRVETRQEYVLGKVSPGKNYRKVMRQGMLFGAGRDHLPPVKELVNYVDGKVFDNKW
>ancestral_267
MSNSVNGTTSHSLDITVLGLNSGTSMDGIDCALCRFRQETPESPMHFELLKYGEIPLEPVIKKRVMNMILHNKTSPSELSEVNVILGETFASAVHQFCKDYNVDIKSIDVLGSHGQTIWLLSMPEAGETRSALTMAEGTFLASRTGITSVTDFRVSDQARACVLPDSHGGVDACYDFDTGPGNVFIDAVVRHYTNGKREYDQDGEMGARGTVDQALVDDFLTHPYFALEPPKTTGREVFRDTLAHEFIVKAEAKGLKPDDVVATITRVTAQAIVDHYRRYAPKDLEIAEIFMCGGGAYNPNIAAFIQENYPNTRIMMLDEAGIPGGAKEAITFAWQGMEAVVGRSIPVPTRVETRQEYVLGKVSPGKNYRNVLRQGMLFGAGRDHLPPVKEMINYIDGKAFDNKW
>ancestral_266
MSNSVNGTTSHSLDITVLGLNSGTSMDGIDCALCRFRQETPESPMHFELLKYGEIPLEPVIKKRVMNMILHNKTSPSELSEVNVILGETFASAVHQFCKDYNVDIKSIDVLGSHGQTIWLLSMPEAGETRSALTMAEGTFLASRTGITSVTDFRVSDQAAGRQGAPLIAFFDALVLHHPTKLRACQNIGGIANVCFVLPDSHGGVDACYDFDTGPGNVFIDAVVRHYTNGKREYDQDGEMGARGTVDQELVDDFLTHPYFALEPPKTTGREVFRDTLAHEFIVKAEAKGLKPDDVVATITRVTAQAIVDHYRRYAPKDLEIAEIFMCGGGAYNPNIAAFIQENYPNTRIMMLDEAGIPGGAKEAITFAWQGMEAVVGRSIPVPTRVETRQEYVLGKVSPGKNYRNVLRQGMLFGAGRDHLPPVKEMINYIDGKAFDNKW
>ancestral_265
MASNSVNGTTSHSLDITVLGLNSGTSMDGIDCALCRFRQETPESPMHFELLKYGEIPLEPVIKKRVMNMILHNKTSPSELSEVNVILGETFASAVHQFCKDYNVDIKSIDVLGSHGQTIWLLSMPEAGETRSALTMAEGTFLASRTGITSVTDFRVSDQAAGRQGAPLIAFFDALVLHHPTKLRACQNIGGIANVCFVLPDSHGGVDACYDFDTGPGNVFIDAVVRHYTNGKREYDQDGEMGARGTVDQELVDDFLTHPYFALEPPKTTGREVFRDTLAHEFIVKAEAKGLKPDDVVATITRVTAQAIVDHYRRYAPKDLEIAEIFMCGGGAYNPNITAFIQENYPNTRIMMLDEAGIPGGAKEAITFAWQGMEAVVGRSIPVPTRVETRQEYVLGKVSPGKNYRNVLRQGMLFGAGRDHLPPVKEMINYIDGKAFDNKW
>ancestral_264
SASNSVNGTTNHSLDITVLGLNSGTSMDGIDCALCRFRQETPESPMHFELLKYGEIPLEPVIKKRVMNMILHNKTSPSELSEVNVILGETFASAVHQFCKDYNVDIKSIDVLGSHGQTIWLLSMPEAGETRSALTMAEGTFLASRTGITSVTDFRVSDQAAGRQGAPLIAFFDALVLHHPTKLRACQNIGGIANVCFVLPDSHGGVDACYDFDTGPGNVFIDAVVRHYTNGEREYDKDGEMGARGTVDQELVDDFLTHPYFALEPPKTTGREVFRDTLAHEFIVKAEAKGLKPDDVVATITRVTAQAIVDHYRRYAPKDLEIAEIFMCGGGAYNPNITAFIQENYPNTRIMMLDEAGIPGGAKEAITFAWQGMEAVVGRSIPVPTRVETRQEYVLGKVSPGKNYRNVLRQGMLFGAGRDHLPPVKEMVNYVDGKVFDNKW
>ancestral_269
MTSMAVNSVNGTSSHSLDITVLGLNSGTSMDGIDCALCRFRQETPESPMHFELLKYGEIPLEPVIKKRVMNMILHNKTSPSELSEVNVILGETFASAVHQFCKDYNVDIKSIDVLGSHGQTIWLLSMPEAGETRSALTMAEGTFLASRTGITSVTDFRVSDQAAGRQGAPLIAFFDALVLHHPTKLRACQNIGGIANVCFVLPDSHGGVDACYDFDTGPGNVFIDAVVRHYTNGKREYDQDGEMGARGTVDQALVDDFLTHPYFALEPPKTTGREVFRDTLAHEFIVKAEAKGLKPDDVVATITRVTAQAIVDHYRRYAPKDLEIAEIFMCGGGAYNPNIAAFIQENYPNTRIMMLDEAGIPGGAKEAITFAWQGMEAVVGRSIPVPTRVETRQEYVLGKVSPGKNYRKVLRQGMLFGAGRDHLPPVKELINYIDGKAFDNKW
>ancestral_268
MSNSVNGTTSHSLDITVLGLNSGTSMDGIDCALCRFRQETPESPMHFELLKYGEIPLEPVIKKRVMNMILHNKTSPSELSEVNVILGETFASAVHQFCKDYNVDIKSIDVLGSHGQTIWLLSMPEAGETRSALTMAEGTFLASRTGITSVTDFRVSDQARACVLPDSHGGVDACYDFDTGPGNVFIDAVVRHYTNGKREYDQDGEMGARGTVDQALVDDFLTHPYFALEPPKTTGREVFRDTLAHEFIVKAEAKGLKPDDVVATITRVTAQAIVDHYRRYAPKDLEIAEIFMCGGGAYNPNIAAFIQENYPNTRIMMLDEAGIPGGAKEAITFAWQGMEAVVGRSIPVPTRVETRQEYVLGKVSPGKNYRNVLRQGMLFGAGRDHLPPVKEMINYIDGKAFDNKW
>ancestral_298
MDPNPSVSRSLDLTVLGLNSGTSMDGIDCALCHFQQETPDSPMRFELLKYGEIPLEQTIKQRVMNMILHNKTSPSELSEVNVILGETFAAAVKEFCAQYNVDISSIDVIGSHGQTIWLLSMPEEGEVRSALTMAEGSFIASRTGITTVTDFRVSDQAAGRQGAPLIAFFDALVLHHPTKLRACQNIGGIANVCFIPPDSLGGVDACYDFDTGPGNVFIDAVVRHYTNGQQEYDKDGEMGARGRVDQDLVDEFLQTHPYFRLDPPKTTGREVFRDTLAFDLIRKAESKGLGPDDVVATVTRITAQAIVDHYRRYAPKDIPIDEIFMCGGGSYNPNITQYIQAQYPDTKILMLDQAGIPASAKEAITFAWQGMEAIVGRSIPVPTRVETRQPYVLGKVSPGKNYRRVMRQGMQFGGDTDGLSPVKEMVNYVNGKEFNNKW
>ancestral_299
ANGTSNHALDLTVLGLNSGTSMDGIDCALCHFRQETPESPMHFELLKYGEIPLEQTIKKRVMNIILHNKTSPSELSEVNVILGETFAAAVKQFCQDYQVDISTIDVIGSHGQTIWLLSMPEPGEVRSALTMAEGSFLASRTGITSVTDFRVSDQAAGRQGAPLIAFFDALLLHHPTKLRACQNIGGIANVCFIPPDSHGGIDACYDFDTGPGNVFIDAVVRHYTNGEREYDKDGEMGARGTVDQELVDDFLQNHPYFRLDPPKTTGREVFRDTLAFELIRKAESKGLSPDDVVATITRITAQAIVDHYRRYAPEGLEIEEIFMCGGGAYNPNITKFIQKNYPNTKIMMLDEAGIPAGAKEAITFAWQGMEAIVGRSIPVPTRVETRQEYVLGKVSPGKNYRKVMRQGALFGAGRDHLPPVSEMVNYVDGKVFDNKW
>ancestral_296
MDPNPSVSRSLDLTVLGLNSGTSMDGIDCALCHFQQETPESPMRFELLKYGEIPLEQTIKQRVMNMILHNKTSPSELSEVNVILGETFAAAVKEFCAQYNVDISSIDVIGSHGQTIWLLSMPEEGEVRSALTMAEGSFIASRTGITTVTDFRVSDQAAGRQGAPLIAFFDALILHHPTKLRACQNIGGIANVCFIPPDSLGGVDACYDFDTGPGNVFIDAVVRHYTNGEREYDKNGEMGARGTVDQDLVDEFLQTHPYFRLDPPKTTGREVFRDTLAFDLIHKAESKGLSPDDVVATVTRITAQSIVDHYRRYAPKDLPIDEIFMCGGGSYNPNITQYIQSQYPDTKILALDQAGIPASAKEAITFAWQGMEAIVGRSIPVPTRVETRQPYVLGKVSPGKNYRRVMRQGMQFGGDRDELSPVKEVVNYVNGKEWNNKW
>ancestral_297
MDPNPSVSRSLDLTVLGLNSGTSMDGIDCALCHFQQETPESPMRFELLKYGEIPLEQTIKQRVMNMILHNKTSPSELSEVNVILGETFAAAVKEFCAQYNVDISSIDVIGSHGQTIWLLSMPEEGEVRSALTMAEGSFIASRTGITTVTDFRVSDQAAGRQGAPLIAFFDALILHHPTKLRACQNIGGIANVCFIPPDSLGGVDACYDFDTGPGNVFIDAVVRHYTNGEREYDKNGEMGARGTVDQDLVDEFLRTHPYFRLDPPKTTGREVFRDTLAFDLIRKAESKGLSPDDVVATVTRITAQSIVDHYRRYAPKDLPIDEIFMCGGGSYNPNITQYIQSQYPDTKILALDQAGIPASAKEAITFAWQGMEAIVGRSIPVPTRVETRQPYVLGKVSPGKNYRRVMRQGMQFGGDRDELSPVKEVVNYVNGKEWNNKW
>ancestral_294
MDPNPSVSRSLDLTVLGLNSGTSMDGIDCALCHFQQETPDSPMRFELLKYGEIPLEQTIKQRVMNMILHNKTSPSELSEVNVILGETFAAAVKEFCAQYNVDISSIDVIGSHGQTIWLLSMPEEGEVRSALTMAEGSFIASRTGITTVTDFRVSDQAAGRQGAPLIAFFDALILHHPTKLRACQNIGGIANVCFIPPDSLGGVDACYDFDTGPGNVFIDAVVRHYTNGEREYDKNGEMGARGTVDQDLVDEFLQTHPYFRLDPPKTTGREVFRDTLAFDLIHKAESKGLGPDDVVATVTRITAQAIVDHYRRYAPKDLPIDEIFMCGGGSYNPNITQYIQSQYPDTKILALDQAGIPASAKEAITFAWQGMEAIVGRSIPVPTRVETRQPYVLGKVSPGKNYRRVMRQGMQFGGDRDELSPVKEVVNYVNGKEWNNKW
>ancestral_295
MDPNPSVSRSLDLTVLGLNSGTSMDGIDCALCHFQQETPESPMRFELLKYGEIPLEQTIKQRVMNMILHNKTSPSELSEVNVILGETFAAAVKEFCAQYNVDISSIDVIGSHGQTIWLLSMPEEGEVRSALTMAEGSFIASRTGITTVTDFRVSDQAAGRQGAPLIAFFDALILHHPTKLRACQNIGGIANVCFIPPDSLGGVDACYDFDTGPGNVFIDAVVRHYTNGEREYDKNGEMGARGTVDQDLVDEFLQTHPYFRLDPPKTTGREVFRDTLAFDLIHKAESKGLGPDDVVATVTRITAQSIVDHYRRYAPKDLPIDEIFMCGGGSYNPNITQYIQSQYPDTKILALDQAGIPASAKEAITFAWQGMEAIVGRSIPVPTRVETRQPYVLGKVSPGKNYRRVMRQGMQFGGDRDELSPVKEVVNYVNGKEWNNKW
>ancestral_292
MDPSASVSRSLDLTVLGLNSGTSMDGIDCALCRFRQETPDSPMRFELLKYGEIPLEQTIKKRVMNIILHNKTSPSELSEVNVILGETFAAAVKEFCGQYDVDISSIDVIGSHGQTIWLLSMPEEGEVRSALTMAEGSFIASRTGITTVTDFRVSDQAAGRQGAPLIAFFDALLLHHPTKLRACQNIGGIANVCFIPPDSLGGTDACYDFDTGPGNVFIDAVVRHYTNGQQEYDKDGEMGARGTVDQDLVDEFLQNHPYFQLDPPKTTGREVFRDTLAFDLIRKAESKGLSPDDVVATVTRITAQAIVDHYRRYAPKDLPIDEIFMCGGGAYNPNITQYIQAHYPDTKILMLDQAGIPASAKEAITFAWQGMEAVVGRSIPVPTRVETRQPYVLGKVSPGKNYRRVLQQGMQFGGDRHHLPAVSELVNYVNGEVFNNKW
>ancestral_293
MDPNPSVSRSLDLTVLGLNSGTSMDGIDCALCHFQQETPDSPMRFELLKYGEIPLEQTIKQRVMNMILHNKTSPSELSEVNVILGETFAAAVKEFCAQYNVDISSIDVIGSHGQTIWLLSMPEEGEVRSALTMAEGSFIASRTGITTVTDFRVSDQAAGRQGAPLIAFFDALILHHPTKLRACQNIGGIANVCFIPPDSLGGVDACYDFDTGPGNVFIDAVVRHYTNGQQEYDKDGEMGARGTVDQDLVDEFLQTHPYFRLDPPKTTGREVFRDTLAFDLIRKAESKGLGPDDVVATVTRITAQAIVDHYRRYAPKDLPIDEIFMCGGGSYNPNITQYIQAQYPDTKILMLDQAGIPASAKEAITFAWQGMEAIVGRSIPVPTRVETRQPYVLGKVSPGKNYRRVMRQGMQFGGDRDGLSPVKEMVNYVNGKEFNNKW
>ancestral_290
MDPSASVSRSLDLTVLGLNSGTSMDGIDCALCRFRQETPDSPMRFELLKYGEIPLEQTIKKRVMNIILHNKTSPSELSEVNVILGETFAAAVKEFCGQYDVDISSIDVIGSHGQTIWLLSMPEEGEVRSALTMAEGSFIASRTGITTVTDFRVSDQAAGRQGAPLIAFFDALLLHHPTKLRACQNIGGIANVCFIPPDSLGGTDACYDFDTGPGNVFIDAVVRHYTNGQQEYDKDGEMGARGTVDQDLVDEFLQTHPYFQLDPPKTTGREVFRDTLAFDLIRKAESKGLSPDDVVATVTRITAQAIVDHYRRYAPKDLPIDEIFMCGGGAYNPNITQYIQAHYPSTKILMLDQAGIPASAKEAITFAWQGMEAVVGRSIPVPTRVETRQPYVLGKVSPGKNYRRVLQQGMQFGGDRHHLPAVSELVNYVNGKEFNNKW
>ancestral_291
MDPSASVSRSLDLTVLGLNSGTSMDGIDCALCRFRQETPDSPMRFELLKYGEIPLEQTIKKRVMNIILHNKTSPSELSEVNVILGETFAAAVKEFCGQYDVDISSIDVIGSHGQTIWLLSMPEEGEVRSALTMAEGSFIASRTGITTVTDFRVSDQAAGRQGAPLIAFFDALLLHHPTKLRACQNIGGIANVCFIPPDSLGGTDACYDFDTGPGNVFIDAVVRHYTNGQQEYDKDGEMGARGTVDQDLVDEFLQNHPYFQLDPPKTTGREVFRDTLAFDLIRKAESKGLSPDDVVATVTRITAQAIVDHYRRYAPKDLPIDEIFMCGGGAYNPNITQYIQAHYPSTKILMLDQAGIPASAKEAITFAWQGMEAVVGRSIPVPTRVETRQPYVLGKVSPGKNYRRVLQQGMQFGGDRHHLPAVSELVNYVNGKEFNNKW
>ancestral_199
ATSATNGHGTNGQTTNNSSKETPLDLTVLGLNSGTSMDGIDCALCRFRQESPDSPMHFELLKYDEVPLEQTIKKRVMNMILHNRTTPEELSEVNVLLGETFASAVKEFAAKHNVSLSSIDAIGSHGQTIWLLSMPEEGQTKSALTMAEGTFIASRTGITSVTDFRVSDQAAGRQGAPLIAFFDSLVLHHPTKLRACQNIGGIANVCFIPPDKDGKLNQEFFDFDTGPGNVFIDAAVRHFTNGEREYDKDGEMGKAGTVDQEMVDEFLQTHPYFALEPPKTTGREVFRDTIAHDLIERGLAKGLSENDIVATITRITAQAIVEHYHRYMPTQYGPLAEIFMCGGGAKNPNITDYMQKAFPETKIVMLDEAGIPADAKEAITFAWQGMEAIVGRSIPVPDRVETRQSYVLGKVSPGKNYRKVMRKGMEFGGGRDHLEPVTEMVNYVDGKVFDNKW
>ancestral_198
ATSATNGNGSTNGQTGTSNSSRESPLDLTVLGLNSGTSMDGIDCALCRFRQESPDSPMHFELLKYDEVPLEQTIKKRVMNMILHNRTTPEELSEVNVLLGETFASAVKEFSAKHNVPLSSIDAIGSHGQTIWLLSMPEEGQTKSALTMAEGSFLASRTGITSVTDFRVSDQAAGRQGAPLIAFFDSLVLHHPTKLRACQNIGGIANVCFIPPDKDGKLNQEFFDFDTGPGNVFIDAAVRHFTNGEREYDKDGEMGKAGTVDQEMVDEFLQTHPYFSLEPPKTTGREVFRDTIAHDLIERGLAKGLSPNDIVATITRITAQAIVEHYHRYMPTQYGPLAEIFMCGGGAKNPNITDYMQAAFPETKIVMLDEAGIPADAKEAITFAWQGMEAIVGRSIPVPSRVETRRQYVLGKVSPGKNYRKVMRKGMEFGAGRDHLEPVTEMVNYVDGKVFDNKW
>ancestral_195
MGSATGIMYNGDSLPLDITALGLNSGTSMDGIDCALCRFRQASPNGPMHFELLQYDEIPLEPKIKKRVMDMIFHNTTTPEELSEVNVILGETFADAVKAFSKKHGVPLSSIDVIGSHGQTIWLESMPQGGRKKSALTMAEGTFIASSTGITTVTDFRVSDQAAGRQGAPLIAFFDSLVLHHPTKLRACQNIGGIANVCFVPPDSNGQLNQEFFDFDTGPGNVFIDAAVRYFTNGEREYDKDGEMGKQGKVNQEMVDEFLKTHFYFALDPPKTTGREVFRDTIAHDLIERGVANGMSPNDIVATITRITAQAIVEHYKRYMPTQYGPLAEVYMCGGGAKNPNILDHLKESFPETRFVMLDEAGIPADAKEAITFAWQGMEAIVGRSIPVPSRVETRRGYVLGKVSPGQNYRRVMRKGMDFGAGHEQLEPVRELVNYVDGKVYNNKG
>ancestral_194
MGSITGTSSSSDSAPLDITVLGLNSGTSMDGIDCALCRFRQASPDAPMHFELLKYDEVPLEQTIKKRVMNMILHNTTTPEELSEVNVLLGETFADAVKAFSAKHGVPLSSIDAIGSHGQTIWLLSMPEGGQTKSALTMAEGCFIASRTGITTVTDFRVSDQAAGRQGAPLIAFFDSLVLHHPTKLRACQNIGGIANVCFVPPDVDGALNQEFFDFDTGPGNVFIDAAVRYFTNGEREYDKDGEMGKAGKVDQEMVDEFLQTHPYFALDPPKTTGREVFRDTIAHDLIERGIEKGLSPNDIVATITRITAQAIVEHYRRYMPTQYGPLAEIYMCGGGAKNPNITDHMQAAFPDTRIVMLDEAGIPADAKEAITFAWQGMEAIVGRSIPVPSRVETRRGYVLGKVSPGKNYRRVMRKGMEFGAGREHLEPVKELVNYVDGKVFNNKA
>ancestral_197
ATNGNGTNGQTNGTSNSSRESPLDLTVLGLNSGTSMDGIDCALCRFRQESPDSPMHFELLKYDEVPLEQTIKKRVMNMILHNRTTPEELSEVNVLLGETFADAVKEFSAKHNVPLSSIDAIGSHGQTIWLLSMPEEGQTKSALTMAEGCFLASRTGITSVTDFRVSDQAAGRQGAPLIAFFDSLVLHHPTKLRACQNIGGIANVCFIPPDKDGKLNQEFFDFDTGPGNVFIDAAVRHFTNGEREYDKDGEMGKAGTVDQEMVDEFLQTHPYFSLEPPKTTGREVFRDTIAHDLIERGLAKGLSPNDIVATITRITAQAIVEHYRRYMPTQYGPLAEIYMCGGGAKNPNITDYMQAAFPETKIVMLDEAGIPADAKEAITFAWQGMEAIVGRSIPVPSRVETRREYVLGKVSPGKNYRKVMRKGMEFGAGRDHLEPVKEMVNYVDGKVFDNKW
>ancestral_196
MGSATGIMYTGDSLPLDITALGLNSGTSMDGIDCALCRFRQASPNGPMHFELLQYDEIPLEPKIKKRVMDMIFHNTTTPEELSEVNVVLGETFAEAAKAFSKKHGVPLSSIDVIGSHGQTIWLESMPQGGRKKSALTMAEGTFIASSTGITTVTDFRVSDQAAGRQGAPLIAFFDSLVLHHPTKLRACQNIGGIANVCFVPPDSNGQLNQEFFDFDTGPGNVFIDAAVRYFTNGEREYDQDGEMGKQGKVNQQMVDEFLRTHFYFALDPPKTTGREVFRDTIAHDLIERGVANGMSPNDIVATITRITAQAIVEHYKRYMPSQYGPLAEVYMCGGGAKNPNILDHLRESFPETRFVMLDEAGIPADAKEAITFAWQGMEAIVGRSIPVPSRVETSRGYVLGKISPGHNYRRVMKKGMDFGAGHEQLEPVRELVNYVGGKVYNNKG
>ancestral_191
MGSINGTSSSSSSSPLDLTVLGLNSGTSMDGIDCALCRFRQASPDAPMHFELLKYDEVPLEQTIKKRVMNMILHNTTTPEELSEVNVLLGETFADAVKAFSAKHNVPLSSIDAIGSHGQTIWLLSMPEEGQTKSALTMAEGCFIASRTGITTVTDFRVSDQAAGRQGAPLIAFFDSLVLHHPTKLRACQNIGGIANVCFIPPDVDGALNQEFFDFDTGPGNVFIDAAVRYFTNGEREYDKDGEMGKAGTVDQEMVDEFLQTHPYFALDPPKTTGREVFRDTIAHDLIERGLEKGLSPNDIVATITRITAQAIVEHYRRYMPTQYGPLAEIYMCGGGAKNPNITDYMQAAFPDTRIVMLDEAGIPADAKEAITFAWQGMEAIVGRSIPVPSRVETRREYVLGKVSPGKNYRRVMRKGMEFGAGRDHLPPVKELVNYVDGKVFNNKA
>ancestral_190
MGSVHDGATGSQSSPLDLVVLGLNSGTSMDGIDCALCRFRQATPDAPMHFELLKYDEVPLEPTIKKRVMAMILHNTTSPEELSEVNVILGKEFAQAVKIFSQRHNVPLSSIDAIGSHGQTIWFVSMPEEGKVTSALTMAEGCFLASMTGITTVTDFRVSDQAAGRQGAPLIAFFDSLVLHHPTKLRACQNIGGIANVCFIPPDRDGKLNPEFFDFDTGPGNVFIDAAVRYFTDGQQEYDQDGRMGKAGTVDEEMVDKFLSSFAYFSLDPPKTTGRETFRDTIAHDLIEQGLEKGLSANDVVATITRITAKAIVEHYKRYMPTDYGPLCEIYMCGGGAKNPNITDYLQAAFPAAKVMMLDEAGIPADAKEAITFAWQGMEAIVGRSIPVPDRVATRQPYVLGKVSPGKNYRRVMKMGMDFGAGQDELEPVTELVHYVDGKVFSNK
>ancestral_193
MGSINGSQSASSAPLDITVLGLNSGTSMDGIDCALCRFRQASPDAPMHLELLKYDEVPLEQTIKKRVMRMILHNSTTPEELSEVNVLLGETFADAVMTFSEKHNIPLSSIDAIGSHGQTIWLLSIPEEGQTKSALTMAEGCFIASRTGITTVTDFRVSDQAAGRQGAPLIGFFDSLLLHHPTKFRACQNIGGIANVCFIPPDVDGALNTEFFDFDTGPGNVFIDAAVRFFTDGEQEYDKDGEMGRAGTVDQEMVDEFLQTHPYFALDPPKTTGREVFRDTIAHDLIERGLEKGMSPNDIVATITRITAQAIVEHYKRYMPTQYGPLAEIYMCGGGARNPNITEYMQKAFPDTRITMLDEAGIPSDAKEAITFAWQGMEAVVGRSIPVPSRVETRREYVLGKVSPGKNYRRLKKGMNISSKASSRPALHFGGDSDHLPPVKELV
>ancestral_192
MGSINGQSSSASSSPLDITVLGLNSGTSMDGIDCALCRFRQASPDAPMHFELLKYDEVPLEQTIKKRVMRMILHNSTTPEELSEVNVLLGETFADAVMTFSEKHNIPLSSIDAIGSHGQTIWLLSMPEEGQTKSALTMAEGCFIASRTGITTVTDFRVSDQAAGRQGAPLIAFFDSLLLHHPTKFRACQNIGGIANVCFIPPDVDGALNTEFFDFDTGPGNVFIDAAVRFFTDGEQEYDKDGEMGKAGTVDQEMVDEFLQTHPYFALDPPKTTGREVFRDTIAHDLIERGLEKGLSPNDIVATITRITAQAIVEHYKRYMPTQYGPLAEIYMCGGGAKNPNITDYMQEAFPDTRIVMLDEAGIPSDAKEAITFAWQGMEAIVGRSIPVPSRVETRREYVLGKVSPGKNYRRVLKKGMDFGGESDHLPPVKELVNYVDGQVYNNK
>ancestral_270
MTQYGEIPLEPVIKKRVMNMILHNKTSPSELSEVNVILGETFASAVHQFCKDYNVDIKSIDVLGSHGQTIWLLSMPEAGETRSALTMAEGTFLASRTGITSVTDFRVSDQAAGRQGAPLIAFFDALVLHHPTKLRACQNIGGIANVCFVLPDSHGGVDACYDFDTGPGNVFIDAVVRHYTNGKREYDQDGEMGARGTVDQALVDDFLTHPYFALEPPKTTGREVFRDTLAHEFIVKAEAKGLKPDDVVATITRVTAQAIVDHYRRYAPKDLEIAEIFMCGGGAYNPNIAAFIQENYPNTRIMMLDEAGIPGGAKEAITFAWQGMEAVVGRSIPVPTRVETRQEYVLGKVSPGKNYRNVLRQGMLFGAGRDHLPPVKEMINYIDGKAFDNKW
>ancestral_252
NSAAAANSNGKSHGQPLDLTVLGMNSGTSMDGIDCALCRFRQETPESPMHFSLLKYGEIPMDLKIKKRVLNIIKHDRTSASELSEVNVLLGEVFAAAAKKFCEDNNVDIKSIDAIGSHGQTIWLASMPEEGVPKSALTMAEGTIIASRTGVTTVTDFRVSDQSAGRQGAPLIAFFDALLLHHPSKLRACQNIGGIANVCFIPPEGPDHAYDFDTGPGNALIDAVVRHYTNGEMEYDKDGEMGKRGTVCQDLVDKFLKSIPYFSWDPPKTTGREVFRDTLADDLIRDAEALGLSPDDVVATVTRITSQAIVDHWRRYGPEGRQVDEVFMCGGGAYNPNITDYMKEQLPGVKMFMLDDAGIPGGAKEAVTFAWQGMEAIVGRSIPVPDRVETRRPYVLGKVNPGENYRKVMSKGMAFGAGREKLDWVTEMVNYVDGKVFDNKW
>ancestral_272
LKYGEIPLEPVIKKRVMNMILHNKTSPSELSEVNVILGETFASAVHQFCKDYNVDIKSIDVLGSHGQTIWLLSMPEAGETRSALTMAEGTFLASRTGITSVTDFRVSDQAAGRQGAPLIAFFDALVLHHPTKLRACQNIGGIANVCFVLPDSHGGVDACYDFDTGPGNVFIDAVVRHYTNGKREYDQDGEMGARGTVDQELVDDFLTHPYFALEPPKTTGREVFRDTLAHEFIVKAEAKGLKPDDVVASITRVTAQAIVDHYRRYAPKDLEIAEIFMCGGGAYNPNITAFIQENYPNTRIMMLDEAGIPGGAKEAITFAWQGMEAVVGRSIPVPTRVETRQEYVLGKVSPGKNYRNVLRQGMLFGAGRDHLPPVNELVNYIDGKAFDNKW
>ancestral_273
MGTSNHALDLTVLGLNSGTSMDGIDCALCHFRQEDPESPMHFELLKYGEIPLEPTVKKRVMNIILHNKTSPSELSEVNVILGETFADAVKQFCQSYNVDISTIDVLGSHGQTIWLLSMPEEGETKSALTMAEGSFLAARTGITTVTDFRVSDQAAGRQGAPLIAFFDALLLHHPTKLRACQNIGGIANVCFIPPDVQGGVDQCYDFDTGPGNVFIDAVVRHYTNGEREYDKDGEMGARGKVDQALVDEFLQHKYFRLDPPKTTGREVFRDTLAFELIEKAERKGLSPDDVVATITRITAQAIVDHYKRYAPKHLEIAEIFMCGGGAYNPNITSYIQEHYPNTKIMMLDEAGIPAGAKEAITFAWQGMEAIVGRSIPVPTRVETRQEYVLGKVSPGKNYRKVLRKGMLFGAGRDHLPPVKELFNYVDGKVFDNKW
>ancestral_274
MSTSNHALDLTVLGLNSGTSMDGIDCALCHFRQEDPESPMHFELLKYGEIPLEPTVKKRVMNIILHNKTSPSELSEVNVILGETFADAVKQFCQSYNVDISTIDVLGSHGQTIWLLSMPEEGETKSALTMAEGSFLAARTGITTVTDFRVSDQAAGRQGAPLIAFFDALLLHHPTKLRACQNIGGIANVCFIPPDVQGGVDQCYDFDTGPGNVFIDAVVRHYTNGEREYDKDGEMGARGKVDQALVDEFLQHKYFRLDPPKTTGREVFRDTLAFELIEKAERKGLSPDDVVATITRITAQAIVDHYKRYAPKHLEIAEIFMCGGGAYNPNITSYIQEHYPNTKIMLLDEAGIPAAAKEAITFAWQGMEAIVGRSIPVPTRVETRQEYVLGKVSPGKNYRKVLRKGMLFGAGRDHLPPVKELFNYVDGKVFDNKW
>ancestral_275
MSTPSYALDLTVLGLNSGTSMDGIDCALCHFRQEDPESPMHFELLKYGEIPLEPTVKKRVMNMILHNKTSPSELSEVNVILGETFADAVKQFCQSYNVDISTIDVLGSHGQTIWLLSMPEEGETKSALTMAEGSFLAARTGITTVTDFRVSDQAAGRQGAPLIAFFDALLLHHPTKLRACQNIGGIANVCFIPPDIEGGVDQCYDFDTGPGNVFIDAVVRYYTNGEREYDKDGEMGARGKVDQALVDEFLQHKYFRLDPPKTTGREVFRDTLAFELIEKAERKGLSPDDVVATITRITAQAIVDHYKRYAPKHLEIAEIFMCGGGAYNPNITSYIQEHYPNTKIMLLDEAGIPAAAKEAITFAWQGMEAIVGRSIPVPTRVETRQEYVLGKVSPGKNYRKVLRKGMLLGAGRDHLPPVKELFNYVDGKVFDNKW
>ancestral_276
GAAANGTSNHALDLTVLGLNSGTSMDGIDCALCHFRQETPESPMHFELLKYGEIPLEQTIKKRVMNIILHNKTSPSELSEVNVILGETFAAAVKQFCQDYNVDISTIDVIGSHGQTIWLLSMPEPGEVRSALTMAEGSFLASRTGITSVTDFRVSDQAAGRQGAPLIAFFDALLLHHPTKLRACQNIGGIANVCFIPPDSHGGIDACYDFDTGPGNVFIDAVVRHYTNGEREYDKDGEMGARGTVDQELVDDFLQNHPYFRLDPPKTTGREVFRDTLAFELIRKAEAKGLSPDDVVATITRITAQAIVDHYRRYAPKDLEIDEIFMCGGGAYNPNITKYIQKNYPNTKIMMLDEAGIPAGAKEAITFAWQGMEAIVGRSIPVPTRVETRQEYVLGKVSPGKNYRKVMRQGMLFGAGRDHLPPVSEMVNYVDGKVFDNKW
>ancestral_253
MPGATNGYGYSNGHANGHIVADSHDKAEGQPLDLTVLGMNSGTSMDGIDCALCRFRQETPESPMHFSLLKYGETPMDLKIKKRVLNIIKHDRTSASELSEVNVLLGEVFAVAAEKFCEDNNVDMKSLDAIGSHGQTIWLASMPQNGVPKSALTMAEGTIIAARTGVTTVTDFRVSDQSAGRQGAPLIAFFDALLLHHPSKLRACQNIGGIANVCFIPPEGPEHAFDFDTGPGNALIDAVVRHYTAGAMEYDRDGEMGKRGTVCQPLVDDFLKSIPYFSWDPPKTTGREVFRDTLADDLIRDAEALGLSPDDVVATVTRITSQAIVDHWRRYQPGGRQVDEVFMCGGGAYNPNITDYMKEQLPGVKMFMLDDAGIPGGAKEAVTFAWQGMEAIVGRSIPVPDRVETRRPYVLGKVNPGENYRKVMSKGMAFGAGREELAWVTAMVNHVDGKVFDNQW
>ancestral_278
MAANNASSNHALDLTVLGLNSGTSMDGIDCALCHFRQETPESPMHFELLKYGEIPLEQTIKKRVMNMILHNKTSPSELSEVNVILGETFAAAVKQFCQEYNVDISTIDVIGSHGQTIWLLSMPEPGEVRSALTMAEGSFLASRTGITTVTDFRVSDQAAGRQGAPLIAFFDALLLHHPTKLRACQNIGGIANVCFIPPDSHGGIDACYDFDTGPGNVFIDAVVRHYTNGEQEYDKDGEMGARGTVDQELVDEFLQNHPYFRLDPPKTTGREVFRDTLAFELIRKAESKGLSPDDVVATITRITAQAIVDHYRRYAPKDLPIDEIFMCGGGAYNPNITKYIQEHYPNTKILMLDEAGIPAGAKEAITFAWQGMEAIVGRSIPVPTRVETRQEYVLGKVSPGKNYRKVMRQGMLFGAGRDHLSPVSEMVNYVNGKVFDNKW
>ancestral_279
MTVNGASNGASSHPALDLTVLGLNSGTSMDGIDCALCHFRQETPESPMHFELLKYGEIPLEQTIKKRVMNMILHNKTSPSELSEVNVILGETFAAAVKQFCQEHHVDISTIDVIGSHGQTIWLLSMPEPGEVRSALTMAEGTFLASRTGITTVTDFRVSDQAAGRQGAPLIAFFDALLLHHPTKLRACQNIGGIANVCFIPPDSHGGIDACYDFDTGPGNVFIDAVVRHYTNGEQEYDKDGEMGARGTVDQELVDEFLQNHPYFRLDPPKTTGREVFRDTLAFELIRKAESKGLSPDDVVATITRITAQAIVDHYRRYAPKDLPIDEIFMCGGGAHNPNIVKYIQKHYPNTRILMLDAAGIPGGAKEAITFAWQGMEAIVGRSIPVPTRVETRQEYVLGKVSPGKNYRKVMRQGMLFGQGRDHLSPVSEMVNYVNGKVFDNKW
>ancestral_250
GQPLDLTVLGMNSGTSMDGIDCALCHFRQETPESPMHFSLLKHGEIPMDAKLKKRVLNIIKHDKTSASELSEVNVHLGETFAAAAIQFCADHGVDLKDLDAIGSHGQTIWLASMPEPGVPKSALTMAEGTIMASRTGVTTVTDFRVSDQAAGRQGAPLIAFFDALLLHHPSKLRACQNIGGIANVCFIPPEGPDRAYDFDTGPGNALIDAVVRHYTDGEQEYDRDGEMGKRGTVNQGMVDRFLQRIPYFSWDPPKTTGREVFRDTLADELIREGAELGLSPDDVVATVTRITAQAIVDHWRRYGPEAPEGRPVDEVFMCGGGAYNPNITDYMKEQFPGVKMFMLDDAGIPGGAKEAVTFAWQGMEAIVGRSIPVPDRVETRRPYVLGKVSPGENYRTVMSKGMLFGAGRAKLDPVKEMVNYVDGKVFDNKWE
>ancestral_251
ANSAAAANSNGQSHGQPLDLTVLGMNSGTSMDGIDCALCRFRQETPESPMHFSLLKYGEIPMDLKIKKRVLNIIKHDKTSASELSEVNVLLGEVFAAAAKKFCKDNGVDIKSIDAIGSHGQTIWLASMPEPGVPKSALTMAEGTIIASRTGVTTVTDFRVSDQSAGRQGAPLIAFFDALLLHHPSKLRACQNIGGIANVCFIPPEGPDHAYDFDTGPGNALIDAVVRHYTNGEQEYDKDGEMGKRGTVNQDLVDKFLKSIPYFSWDPPKTTGREVFRDTLADDLIREAEALGLSPDDVVATVTRITSQAIVDHWRRYGPEGRQVDEVFMCGGGAYNPNITDYMKEQLPGVKMFMLDDAGIPGGAKEAVTFAWQGMEAIVGRSIPVPDRVETRRPYVLGKVNPGENYRKVMSKGMAFGAGREKLDWVKEMVNYVDGKVFDNKWE
>ancestral_256
SNGSNSANGTSNQALDLTVLGLNSGTSMDGIDCALCHFRQETPESPMHFELLKYGEIPLEQTIKKRVMNIILHNKTSPSELSEVNVILGETFASAVKQFCKDHNVDISTIDVLGSHGQTIWLLSMPEPGEVKSALTMAEGSFLASRTGITSVTDFRVSDQAAGRQGAPLIAFFDALLLHHPTKLRACQNIGGIANVCFIPPDNKGGVDECYDFDTGPGNVFIDAVVRHYTNGEREYDKDGEMGARGTVDQELVDEFLQHKYFKLDPPKTTGREVFRDTLAFELIKKAEAKGLSPDDVVATITRITAQAIVDHYRRYAPKDMEIDEIFMCGGGAYNPNITKYIQKNYPNTKIMMLDEAGIPAGAKEAITFAWQGMEAIVGRSIPVPTRVETRQEYVLGKVSPGKNYRKVMRQGMLFGAGRDHLPPVKEMVNYVDGKVFDNKW
>ancestral_257
NAANGTSNHALDLTVLGLNSGTSMDGIDCALCHFRQETPESPMHFELLKYGEIPLEQTIKKRVMNIILHNKTSPSELSEVNVILGETFASAVKQFCQDYNVDISTIDVLGSHGQTIWLLSMPEPGEVRSALTMAEGSFLASRTGITSVTDFRVSDQAAGRQGAPLIAFFDALLLHHPTKLRACQNIGGIANVCFIPPDSHGGVDECYDFDTGPGNVFIDAVVRHYTNGEREYDKDGEMGARGTVDQELVDDFLQHPYFRLDPPKTTGREVFRDTLAFELIRKAEAKGLSPDDVVATITRITAQAIVDHYRRYAPKDLEIDEIFMCGGGAYNPNITKYIQKNYPNTKIMMLDEAGIPAGAKEAITFAWQGMEAIVGRSIPVPTRVETRQEYVLGKVSPGKNYRKVMRQGMLFGAGRDHLPPVKEMVNYVDGKVFDNKW
>ancestral_254
MPGATNGYGYSNGHANGHIVADSHDKAEGQPLDLTVLGMNSGTSMDGIDCALCRFRQETPESPMHFSLLKYGETPMDPKIKKRVLNIIKHDRTSASELSEVNVLLGEVFAVAAEKFCEDNNVDMKSLDAIGSHGQTIWLASMPQNGVPKSALTMAEGTIIAARTGVTTVTDFRVSDQSAGRQGAPLIAFFDALLLHHPSKLRACQNIGGIANVCFIPPEGPEHAFDFDTGPGNALIDAVVRHYTAGAMEYDRDGEMGKRGTVCQPLVDDFLKSIPYFSWDPPKTTGREVFRDTLADDLIRDAEALGLSPDDVVATVTRITSQAIVDHWRRYQPGGRQVDEVFMCGGGAYNPNITDYMKEQLPGVKMFMLDDAGIPGGAKEAVTFAWQGMEAIVGRSIPVPDRVETRRPYVLGKVNPGENYRKVMSKGMAFGAGREELSWVTAMVNHVDGKVFDNQW
>ancestral_255
MSAENKITNGPSRGQPLDLKVLGMNSGTSMDGIDCALCQFRQETPESPMHFSLLKYGEIPMDLKIKKRVLNIIKHDRTSASELSEVNVLLGEVFAAAAKKFCDDSEVDIKSIDAIGSHGQTIWLASMPEEGVPKSALTMAEGTIIASRTGITTVTDFRVSDQSAGRQGAPLIAFFDALLLHHPGKLRACQNIGGIANVCFIPPEGPDHAYDFDTGPGNALIDAVVRHYTNGRMEYDKDGVMGKRGTVCQDLVDKFIRDVPYFSWDPPKTTGREVFRDTLADDLIRDAEARGLSADDVVATVTRITSQAIVDHWRRYGPYGPEGKQVDEVFMCGGGAYNPNITDYMKEHLPGVKMFMLDDAGIPGGAKEAVTFAWQGMEALVGRSIPVPDRVETRRP
>ancestral_300
ANATSNHALDLTVLGLNSGTSMDGIDCALCHFRQETPESPMHFELLKYGEIPLEQTIKKRVMNIILHNKTSPSELSEVNVILGETFAAAVKQFCQDYQVDISTIDVIGSHGQTIWLLSMPEPGEVRSALTMAEGSFLASRTGITSVTDFRVSDQAAGRQGAPLIAFFDALLLHHPTKLRACQNIGGIANVCFIPPDSHGGIDACYDFDTGPGNVFIDAVVRHYTNGEREYDKDGEMGARGTVDQELVDDFLQNHPYFRLDPPKTTGREVFRDTLAFELIRKAESKGLSPDDVVATITRVTAQAIVDHYRRYAPEGLEIEEIFMCGGGAYNPNITKFIQENYPNAKIMMLDEAGIPGGAKEAITFAWQGMEAIVGRSIPVPTRVETRQEYVLGKVSPGKNYRKVMRQGTLFGAGRDHLAPVSEMVNYVDGKVFDNKW
>ancestral_301
SNGSNQANGTSNQALDLTVLGLNSGTSMDGIDCALCHFHQETPESPMHFELLKYGEIPLEQTIKKRVMNIILHNKTSPSELSEVNVILGETFASAVKQFCKDHNVDISTIDVLGSHGQTIWLLSMPEEGEVKSALTMAEGSFLASRTGITSVTDFRVSDQAAGRQGAPLIAFFDALLLHHPTKLRACQNIGGIANVCFIPPDNKGGVDECYDFDTGPGNVFIDAVVRHYTNGEREYDRDGEMGARGTVDQELVDEFLQHKYFKLDPPKTTGREVFRDTLAFDLIRKAEAKGLSPDDVVATITRVTAQAIVDHYRRYAPKDMEIEEIFMCGGGAYNPNITKYIQKNYPNTKIMMLDEAGIPAGAKEAITFAWQGMEAIVGRSIPVPTRVETRQEYVLGKVSPGKNYRKVMRQGMLFGAGRDHLPPVKEMINYVDGKVFDNKW
>ancestral_245
NNHAAMANSNGQSHGQPLDLTVLGMNSGTSMDGIDCALCHFRQETPESPMHFSLLKYGEIPMDLKIKKRVLNIIKHDKTSASELSEVNVLLGETFAAAAKQFCKDNGVDIKSIDAIGSHGQTIWLASMPEPGVPKSALTMAEGTIIASRTGVTTVTDFRVSDQAAGRQGAPLIAFFDALLLHHPSKLRACQNIGGIANVCFIPPEGPDQAYDFDTGPGNALIDAVVRHYTNGEQEYDKDGEMGKRGTVNQDLVDKFLQSIPYFSWDPPKTTGREVFRDTLADDLIREAEALGLSPDDVVATVTRITSQAIVDHWRRYAPEGRQVDEVFMCGGGAYNPNITDYMKEQFPGVKMFMLDDAGIPGGAKEAVTFAWQGMEAIVGRSIPVPDRVETRRPYVLGKVSPGENYRKVMSKGMLFGAGREKLDPVKEMVNYVDGKVFDNKW
>ancestral_244
DMPNGISNSRTNGASEGQPLDLTVLGLNSGTSMDGIDCTLCHFYQEHPDAPMHFELLKYGEIPLEQTIKKRVMDVILHDRTSASGLSEINVLLGETFADAVHEFCKEHNVDKSSIDVIGSHGQTIWLLSMPEPGQVKSALTMAEGSFLASRTGITSVTDFRVSDQAAGRQGAPLIAFFDALLLHHPTKLRACQNIGGIANVCFIPPDNAGGVDETYDFDTGPGNVFIDAVVRHYTNGEREYDKDGEMGKRGTVNQELVDEFLQHKYFKLDPPKTTGREVFRDTLAFELIKKAEALGMSPDDVVATVTRITAQAIVDHYRRYAPKGMEIEEIFMCGGGAYNPNITEYIQKHYPKTKIMMLDEAGIPAGAKESITFAWQAMEAIVGRSIPVPTRVETRREYVLGKVSPGENYRKVMRKGMLFGAGRDHLTPVKEMVNYVDGKVFDNKW
>ancestral_247
MAGSNGHTAGQPLDLTVLGMNSGTSMDGIDCALCHFRQETPESPMHFSLLKYGEIPMDAKLKKRVLNIIKHDKTSASELSEVNVLLGETFAAAAIQFCKDNGVDLKTDLDAIGSHGQTIWLASMPEPGVPKSALTMAEGTIMASRTGVTTVTDFRVSDQAAGRQGAPLIAFFDALLLHHPSKLRACQNIGGIANVCFIPPEGPDQAYDFDTGPGNALIDAVVRHYTNGEQEYDKDGEMGKRGTVNQGMVDRFLQRIPYFSWDPPKTTGREVFRDTLADDLIREGAELGLSPDDVVATVTRITAQAIVDHWRRYAPEGRPVDEVFMCGGGAYNPNITDYMKEQFPGVKMFMLDDAGIPGGAKEAVTFAWQGMEAIVGRSIPVPDRVETRRPYVLGKVSPGENYRTVMSKGMLFGAGRAKLDPVKEMVNYVDGKVFDNKWE
>ancestral_246
TNGHQAMASNGHTHGQPLDLTVLGMNSGTSMDGIDCALCHFRQETPESPMHFSLLKYGEIPMDLKLKKRVLNIIKHDKTSASELSEVNVLLGETFAAAAIQFCKDNGVDIKSLDAIGSHGQTIWLASMPEPGVPKSALTMAEGTIIASRTGVTTVTDFRVSDQAAGRQGAPLIAFFDALLLHHPSKLRACQNIGGIANVCFIPPEGPDQAYDFDTGPGNALIDAVVRHYTNGEQEYDKDGEMGKRGTVNQGMVDRFLQSIPYFSWDPPKTTGREVFRDTLADDLIREAAELGLSPDDVVATVTRITSQAIVDHWRRYAPEGRPVDEVFMCGGGAYNPNITDYMKEQFPGVKMFMLDDAGIPGGAKEAVTFAWQGMEAIVGRSIPVPDRVETRRPYVLGKVSPGENYRTVMSKGMLFGAGRAKLDPVKEMVNYVDGKVFDNKW
>ancestral_241
MALQDSRPLDLTVLGLNSGTSMDGIDCALCRFRQETPESPMHFELLKYDEVPLPQPIKKRVMDIILHDRTSASGLSEVNVILGETFADAVEEFCKKHNVDKSSIDAIGSHGQTIWLLSMPKPDQVKSALTMAEGCFIASRTGITTVTDFRVSDQAAGRQGAPLIAFFDSLLLHHPTKLRACQNIGGIANVCFIPPDNKGGVSETYDFDTGPGNVFIDAVVRHYTGGEREYDKDGEMGSRGTVNQALVDEFLQHEYFSLDPPKTTGREVFRDTLAFELIDKAEKLDMTPDDVVATVTRITAQSIVDHYRRYAPADMEIEELFMCGGGAYNPNITRFIQQAYPNTKIMMLDAAGVPAGAKESITFAWQAMEAVIGRSIPVPTRVETRREYVLGKVSPGANYRNVMQKGMAFGAGHDRLSPVREMVNYVDGKIFDNKW
>ancestral_240
MAVSESRPLDLTVLGLNSGTSMDGIDCTLCRFRQETPESPMHFELLKYDEIPLPQPIKKRVMDIILHDRTSASGLSEVNVILGETFADAVEEFCKKHNVDKSSIDAIGSHGQTIWLLSMPEPDQVKSALTMAEGCFIASRTGITTVTDFRVSDQAAGRQGAPLIAFFDALLLHHPTKLRACQNIGGIANVCFIPPDNKGGVSETYDFDTGPGNVFIDAVVRHYTNGEREYDKDGEMGARGTVNQALVDEFLQHKYFGLDPPKTTGREVFRDTLAFELIDKAEKLDMTPDDVVATVTRITAQAIVDHYRRYAPAGMEIEELFMCGGGAYNPNITRFIQQAYPNTKIMMLDEAGIPAGAKESITFAWQAMEAIVGRSIPVPTRVETRREYVLGKVSPGENYRNVMQKGMAFGAGHDHLSPVTEMVNYVDGKIFDNKW
>ancestral_243
MALQDSKPLDLTVLGLNSGTSMDGIDCALCRFRQETPESPMHFELLKYDEVPLPQPIKKRVMDIILHDRTSASGLSEVNVILGETFADAVEEFCKKHNVDKSSIDAIGSHGQTIWLLSMPKPDQVKSALTMAEGCFIASRTGITTVTDFRVSDQAAGRQGAPLIAFFDSLLLHHPTKLRACQNIGGIANVCFIPPDNKGGVSETYDFDTGPGNVFIDAVVRHYTGGEREYDKDGEMGSRGTVNQALVDEFLQHEYFNLDPPKTTGREVFRDTLAFELIDKAEKLDMTPDDVVATVTRITAQSIVDHYRRYAPADMEIEELFMCGGGAYNPNITSFIQQAYPNTKIMMLDAAGVPAGAKESITFAWQAMEAVIGRSIPVPTRVETRREYVLGKVSPGTNYRNVMQKGMAFGAGHDRLSPVREMVNFVDGKIFDNKW
>ancestral_242
MALQDSKPLDLTVLGLNSGTSMDGIDCALCRFRQETPESPMHFELLKYDEVPLPQPIKKRVMDIILHDRTSASGLSEVNVILGETFADAVEEFCKKHNVDKSSIDAIGSHGQTIWLLSMPKPDQVKSALTMAEGCFIASRTGITTVTDFRVSDQAAGRQGAPLIAFFDSLLLHHPTKLRACQNIGGIANVCFIPPDNKGGVSETYDFDTGPGNVFIDAVVRHYTGGEREYDKDGEMGSRGTVNQALVDEFLQHEYFSLDPPKTTGREVFRDTLAFELIDKAEKLDMTPDDVVATVTRITAQSIVDHYRRYAPADMEIEELFMCGGGAYNPNITSFIQQAYPNTKIMMLDAAGVPAGAKESITFAWQAMEAVIGRSIPVPTRVETRREYVLGKVSPGANYRNVMQKGMAFGAGHDRLSPVREMVNYVDGKIFDNKW
>ancestral_249
MAGMAGSNGHTGGQPLDLKVLGMNSGTSMDGIDCALCHFRQETPESPMHFSLLKYGEVPLDAELKKRVLRIIKYDKTSASELSEVNVLLGETFAAAAIQFCADNGVDLKTDVDAIGSHGQTIWLASMPDEGVPRSALTMAEGTFMASRTGVTTVTDFRVSDQAAGRQGAPLIAFFDALLLHHPGKLRACQNIGGIANVCFIPPSGPQDAYDFDTGPGNALIDAVVRHYTNGEQEYDKDGAMGKRGTVNQGMVDRFLQRIPYFSWDPPKTTGREVFRDTLADDLVREGAELGLSPDDVVATVTRITAQAIVDHWRRYAPEDRPVDEVFMCGGGAYNPNITDYMKAQFPHVKMFMLDDAGIPAGAKEAVTFAWQGMEALVGRSIPVPDRVETRRPYVLGKVNPGENYRTVMRKGMLFGAGRAKLDPVTSMVNYVDGKVFDNKWE
>ancestral_248
THQAMANSNGHTAGQPLDLTVLGMNSGTSMDGIDCALCHFRQETPESPMHFSLLKYGEVPLDAELKKRVLRIIKHDKTSASELSEVNVLLGETFAAAAIQFCKDNGVDLKTDVDAIGSHGQTIWLASMPDQGVPRSALTMAEGTIMASRTGVTTVTDFRVSDQAAGRQGAPLIAFFDALLLHHPSKLRACQNIGGIANVCFIPPEGPDQAYDFDTGPGNALIDAVVRHYTNGEQEYDKDGEMGKRGTVNQGMVDRFLQRIPYFSWDPPKTTGREVFRDTLADDLIREGAELGLSPDDVVATVTRITAQAIVDHWRRYAPEGRPVDEVFMCGGGAYNPNITDYMKEQFPHVKMFMLDDAGIPGGAKEAVTFAWQGMEAIVGRSIPVPDRVETRRPYVLGKVNPGENYRTVMSKGMLFGAGRAKLDPVTSMVNYVDGKVFDNKW
>ancestral_258
NSNSANGTSNHALDLTVLGLNSGTSMDGIDCALCHFRQETPESPMHFELLKYGEIPLEPTIKKRVMNIILHNKTSPSELSEVNVILGETFASAVKQFCQDYNVDISTIDVLGSHGQTIWLLSMPEPGETRSALTMAEGSFLASRTGITSVTDFRVSDQAAGRQGAPLIAFFDALLLHHPTKLRACQNIGGIANVCFIPPDSHGGVDECYDFDTGPGNVFIDAVVRHYTNGEREYDKDGEMGARGTVDQELVDDFLQHPYFRLDPPKTTGREVFRDTLAFELIRKAEAKGLSPDDVVATITRITAQAIVDHYRRYAPKDLEIDEIFMCGGGAYNPNITSYIQEHYPNTKIMMLDEAGIPAGAKEAITFAWQGMEAIVGRSIPVPTRVETRQEYVLGKVSPGKNYRKVMRQGMLFGAGRDHLPPVKELVNYVDGKVFDNKW
>ancestral_259
MTSNSNTANGTSNHALDLTVLGLNSGTSMDGIDCALCHFRQETPESPMHFELLKYGEIPLEPVIKKRVMNMILHNKTSPSELSEVNVILGETFASAVHQFCKDYNVDIDTIDVLGSHGQTIWLLSMPEPGETRSALTMAEGSFLASRTGITSVTDFRVSDQAAGRQGAPLIAFFDALLLHHPTKLRACQNIGGIANVCFIPPDSHGGVDECYDFDTGPGNVFIDAVVRHYTNGEREYDKDGEMGARGTVDQELVDDFLRHPYFALDPPKTTGREVFRDTLAHELITKAEAKGLSPDDVVATITRITAQAIVDHYRRYAPKDLEIDEIFMCGGGAYNPNITSYIQEHYPNTRIMMLDDAGIPAGAKEAITFAWQGMEAIVGRSIPVPTRVETRQEYVLGKVSPGKNYRKVMRQGMLFGAGRDHLPPVKELVNYVDGKVFDNKW
>ancestral_179
MGSINNTSSSSSGSPLDLTVLGLNSGTSMDGIDCALCRFRQASPDSPMHFELLKYDEVPLEQTIKKRVMNMILHNTTTPEELSEVNVLLGETFADAVKAFCAKHNVPLSSIDAIGSHGQTIWLLSMPEEGQTKSALTMAEGCFLASRTGITSVTDFRVSDQAAGRQGAPLIAFFDSLVLHHPTKLRACQNIGGIANVCFIPPDVDGALNQEFFDFDTGPGNVFIDAAVRHFTNGEREYDKDGEMGKAGTVDQEMVDEFLQTHPYFALDPPKTTGREVFRDTIAHDLIERGLAKGLSPNDIVATITRITAQAIVEHYRRYMPTQYGPLAEIYMCGGGAKNPNITDYMQAAFPDTRIVMLDEAGIPADAKEAITFAWQGMEAIVGRSIPVPSRVETRREYVLGKVSPGKNYRRVMRKGMEFGAGRDHLPPVKEMVNYVDGKVFNNKA
>ancestral_178
NGSTNGQSGTSNSSSGSPLDLTVLGLNSGTSMDGIDCALCRFRQESPDSPMHFELLKYDEVPLEQTIKKRVMNMILHNSTTPEELSEVNVLLGETFADAVKEFCAKHNVPLSSIDAIGSHGQTIWLLSMPEEGQTKSALTMAEGCFLASRTGITSVTDFRVSDQAAGRQGAPLIAFFDSLVLHHPTKLRACQNIGGIANVCFIPPDVDGALNQEFFDFDTGPGNVFIDAAVRHFTNGEREYDKDGEMGKAGTVDQEMVDEFLQTHPYFALDPPKTTGREVFRDTIAHDLIERGLAKGLSPNDIVATITRITAQAIVEHYRRYMPTQYGPLAEIYMCGGGAKNPNITDYMQAAFPDTKIVMLDEAGIPADAKEAITFAWQGMEAIVGRSIPVPSRVETRREYVLGKVSPGKNYRKVMRKGMEFGAGRDHLPPVKEMVNYVDGKVFDNKW
>ancestral_177
MGSLQHPLARPLDLTVLGLNSGTSMDGIDCALCRFRQNSPEDAMHFELLKYDEVPLEQGIKKRVMGMILENSTTLEEISEVNVVLGETFADAAIEFCTNHGIALSSVDAIGSHGQTIWLVSMPEPGQTKSVLTMAEGSILAARTGVTTVTDFRISDQAAGRQGAPLISFFDSLVLRHPAKLRACQNIGGIANVCFVPPDVNGEINTEFFDFDTGPGNVFIDAAVRYFTDGEKEYDKDGEMGKAGKVDQEIVDKFLTAHPYFSRDPPKTTGREIFRDTTAHALIDEGIRKGLSPNDVVATITRITAQAIVEHYKRYMPTQYGPLTEIYMCGGGAKNPNIVDFMQQAFPETEIVMLDVAGIPSDAKEAITFAWQGMEAIVGRSIPVPSRVETRREYVLGKVSPGLNYRRVMRKGLDFGAGRDYLAPVKELVNYVGGQVFDNNKN
>ancestral_176
NGTSNSSSGSPLDLTVLGLNSGTSMDGIDCALCRFRQESPDSPMHFELLKYDEVPLEQTIKKRVMNMILHNSTTPEELSEVNVLLGETFADAAKEFCAKHNVSLSSIDAIGSHGQTIWLLSMPEEGQVKSALTMAEGSILASRTGITSVTDFRISDQAAGRQGAPLIAFFDSLVLHHPTKLRACQNIGGIANVCFIPPDVDGALNQEFFDFDTGPGNVFIDAAVRHFTNGEREYDKDGEMGKAGTVDQEMVDEFLQTHPYFARDPPKTTGREVFRDTIAHELIERGEKKGLSPNDIVATITRITAQAIVEHYRRYMPTQYGPLTEIYMCGGGAKNPNITDYMQQAFPDTKIVMLDVAGIPADAKEAITFAWQGMEAIVGRSIPVPSRVETRREYVLGKVSPGKNYRKVMRKGMEFGAGRDHLAPVKELVNYVDGKVFDNKKN
>ancestral_175
NGTSNSSSGSPLDLTVLGLNSGTSMDGIDCALCRFRQESPDSPMHFELLKYDEVPLEQTIKKRVMNMILHNSTTPEELSEVNVLLGETFADAVKEFCAKHNVPLSSIDAIGSHGQTIWLLSMPEEGQVKSALTMAEGSILASRTGITSVTDFRISDQAAGRQGAPLIAFFDSLVLHHPTKLRACQNIGGIANVCFIPPDVDGALNQEFFDFDTGPGNVFIDAAVRHFTNGEREYDKDGEMGKAGTVDQEMVDEFLQTHPYFALDPPKTTGREVFRDTIAHDLIERGEAKGLSPNDIVATITRITAQAIVEHYRRYMPTQYGPLAEIYMCGGGAKNPNITDYMQQAFPDTKIVMLDEAGIPADAKEAITFAWQGMEAIVGRSIPVPSRVETRREYVLGKVSPGKNYRKVMRKGMEFGAGRDHLPPVKEMVNYVDGKVFDNKW
>ancestral_174
MVNASTTVNGANGNANGHANGNANGSNGVNGASHGAPLDFTVLGLNSGTSMDGIDCALCRFRQDSPEAPMHFELLKYGEVPLPQGIKKRVMKMILHNRTTPEELSEVNVQLGETFADAVESFISTNGIDRSTIDALASHGQTIWLLSMPEEGQVKSALTMAEGSFLASRTGITSITDFRISDQAAGRQGAPLIAFFDALLLHHPTKLRACQNIGGIANVCFIPPDHQGGVDACFDFDTGPGNVFIDAAVRYFTNGEQEYDKDGAMGKRGKVNQEMVDRFLQHKYFGLEPPKTTGREVFRDTLAHDLIKEGESLGMSADDIVATVTRITAQAIVDHYRRYAPSQDIDEIFMCGGGAKNPNIVAFIQQSYPNTKIMMLDEAGVPGDAKEACTFAWQGMEALVGRSIPVPTRVETRRPFVLGKVSPGENYRSVLRKGMAFGGDSDQLPWVHEMVNYVDGKVFNNKW
>ancestral_173
MVNASTTVNGTNGNANGHANGNANGSNGVNGASHGAPLDFTVLGLNSGTSMDGIDCALCRFRQDSPDAPMHFELLKYGEVPLPQGIKKRVMKMILHNRTTPEELSEVNVQLGETFADAVETFISTNGIDRSTIDALASHGQTIWLLSMPEEGQVKSALTMAEGCVLASRTGITSITDFRISDQAAGRQGAPLIAFFDALLLHHPTKLRACQNIGGIANVCFIPPDHQGGVDACFDFDTGPGNVFIDAAVRYFTNGEQEYDKDGAMGKRGKVNQEMVDRFLQHKYFGLEPPKTTGREVFRDTLAHDLIKEGESLGMSADDIVATVTRITAQAIVDHYRRYAPSQDIDEIFMCGGGAKNPNIVAFIQQSYPNTKIMMLDEAGVPGDAKEACTFAWQGMEALVGRSIPVPTRVETRRPFVLGKVSPGENYRSVLRKGMAFGGDSDQLPWVHEMVNYVDGKVFNNKW
>ancestral_172
HANGSDYAAANGSNGNGTGTANGSSGAPLDFTVLGLNSGTSMASQDGIDCALCRFRQDSPDSPMHFELLKYGEVPLPQGIKKRVMKMILHNRTTPEELSEVNVQLGETFADAVETFVSENGIDRSTIDALASHGQTIWLLSMPEEGQVKSALTMAEGCILASRTGITSITDFRISDQAAGRQGAPLIAFFDALLLHHPTKLRACQNIGGIANVCFIPPDHQGGVDACYDFDTGPGNVFIDAAVRYFTNGEQEYDKDGAMGKRGKVNQEMVDRFLQHKYFQLEPPKTTGREVFRDTLAHDLIKEGESLGMSADDIVATITRITAQAIVDHYRRYAPSQDIDEIFMCGGGAKNPNIVAFIQQSYPNTKIMMLDEAGVPGDAKEACTFAWQGMEALVGRSIPVPTRVETRRPFVLGKVSPGENYRSVLRKGMAFGGDSDQLPWVHEMVNYVDGKVFDNKW
>ancestral_171
HANGMAANGSNGNGTGTANGSSGSPLDFTVLGLNSGTSMDGIDCALCRFRQDSPDSPMHFELLLKYGEVPLPQAIKKRVMNMILHNRTTPEELSEVNVQLGETFADAVETFCAENGVDRSTIDAIASHGQTIWLLSMPEEGQVKSALTMAEGAILASRTGITSITDFRISDQAAGRQGAPLIAFFDALLLHHPTKLRACQNIGGIANVCFIPPDHQGGVDECYDFDTGPGNVFIDAAVRYFTNGEQEYDKDGAMGKRGKVNQEMVDKFLQHKYFKLDPPKTTGREVFRDTLAHDLIKEGEAAGMSADDIVATITRITAQAIVDHYRRYAPSQDIDEIFMCGGGAHNPNITEFIQQAYPNTKIMMLDEAGVPGDAKEAVTFAWQGMEALVGRSIPVPTRVETRRPYVLGKVSPGENYRSVLRKGMAFGGDADQLPWVQEMVNYVDGKVFDNKW
>ancestral_170
MPIATSTGDNVLDFTVLGLNSGTSMDGIDCALCHFYQKTPDAPMEFELLEYGEVPLAQPIKQRVMRMILEDTTSPSELSEVNVILGEHFADAVRQFAAERNVDLSTIDAIASHGQTIWLLSMPEEGQVKSALTMAEGAILASRTGITSITDFRISDQAAGRQGAPLIAFFDALLLHHPTKLRACQNIGGIANVCFIPPDVDGRRTDEYYDFDTGPGNVFIDAVVRHFTNGEQEYDKDGAMGKRGKVDQELVDDFLKMPYFQLDPPKTTGREVFRDTLAHDLIRRAEAKGLSPDDIVATTTRITAQAIVDHYRRYAPSQEIDEIFMCGGGAYNPNIVEFIQQSYPNTKIMMLDEAGVPAGAKEAITFAWQGMEALVGRSIPVPTRVETRQHYVLGKVSPGLNYRSVMKKGMAFGGDAQQLPWVSEMIVKKKGKVITNNWA
>ancestral_182
SEPRGDRGCAPLNLTVLGLNSGTSMDGVDCALCQFRQASPDEPLHFELLRYDEVPLEQSLKRRVMGMIRDNKTTPEELSEINVLLGETFASAVQVFCHDHDVPLSSIDAIGSHGQTIWFQSMPSKGQVKSVLTMAEGAVIASRTGITTVTDFRVSDQAVGRQGAPLIAFFDSLLLHHHSNMRACQNIGGIANVCFIPPDERGTPSKDFFDFDTGPGNVLIDAAVRSLTQGRHEYDKDGAMGKAGRVDQDMVDDFLSSHPYLKLDPPKTTGREVFGDGLASSLTERGLAKGLSPDDIVATITRITAETIVDHYRRYMPTRHGPLAELYLCGGGAKNPNITEYLQAAFPGTAVKMLDAAGIPADAKEAITFAWQGMEALVGRSVPVPARVETPTEHVLGKVSPGRNYRRVMTMGMAFGAGSEHLRPVAEMVNHECGLDVWRQENI
>ancestral_183
MGSINTSSSSSSSPLDLTVLGLNSGTSMDGIDCALCRFRQASPDAPMHFELLKYDEVPLEQTIKKRVMNMILHNTTTPEELSEVNVLLGETFADAVKAFCAKHNVPLSSIDAIGSHGQTIWLLSMPEEGQTKSALTMAEGCFIASRTGITTVTDFRVSDQAAGRQGAPLIAFFDSLVLHHPTKLRACQNIGGIANVCFIPPDVDGALNQEFFDFDTGPGNVFIDAAVRYFTNGEREYDKDGEMGKAGTVDQEMVDEFLQTHPYFALDPPKTTGREVFRDTIAHDLIERGLEKGLSPNDIVATITRITAQAIVEHYRRYMPTQYGPLAEIYMCGGGAKNPNITDYMQAAFPDTRIVMLDEAGIPADAKEAITFAWQGMEAIVGRSIPVPSRVETRREYVLGKVSPGKNYRRVMRKGMEFGAGRDHLPPVKELVNYVDGKVFNNKA
>ancestral_180
TSSSSSGSPLDLTVLGLNSGTSMDGIDCALCRFRQASPDSPMHFELLKYDEVPLEQTIKKRVMNMILHNTTTPEELSEVNVLLGETFADAVKAFCAKHNVPLSSIDAIGSHGQTIWLLSMPEEGQTKSALTMAEGCFIASRTGITTVTDFRVSDQAAGRQGAPLIAFFDSLVLHHPTKLRACQNIGGIANVCFIPPDVDGALNQEFFDFDTGPGNVFIDAAVRHFTNGEREYDKDGEMGKAGTVDQEMVDEFLQTHPYFALDPPKTTGREVFRDTIAHDLIERGLAKGLSPNDIVATITRITAQAIVEHYRRYMPTQYGPLAEIYMCGGGAKNPNITDYMQAAFPDTRIVMLDEAGIPADAKEAITFAWQGMEAIVGRSIPVPSRVETRREYVLGKVSPGKNYRRVMRKGMEFGAGRDHLPPVKEMVNYVDGKVFNNKA
>ancestral_181
TSSSSSGSPLDLTVLGLNSGTSMDGIDCALCRFRQASPDAPMHFELLKYDEVPLEQTLKKRVMNMILDNTTTPEELSEVNVLLGETFADAVKAFCAKHNVPLSSIDAIGSHGQTIWLLSMPEEGQTKSALTMAEGCVIASRTGITTVTDFRVSDQAAGRQGAPLIAFFDSLLLHHPTKLRACQNIGGIANVCFIPPDVDGALNQEFFDFDTGPGNVLIDAAVRHFTNGEREYDKDGEMGKAGTVDQEMVDEFLQTHPYFALDPPKTTGREVFGDALAHDLIERGLAKGLSPDDIVATITRITAQAIVEHYRRYMPTQYGPLAELYMCGGGAKNPNITDYMQAAFPDTAIVMLDEAGIPADAKEAITFAWQGMEAIVGRSIPVPSRVETRREYVLGKVSPGKNYRRVMRKGMEFGAGRDHLPPVKEMVNHVDGKVFNNKA
>ancestral_186
MGSTPNGSESRPLDLTVLGMNSGTSMDGIDCALCRFRQASPDAPMHFELLKYDEVPLEQTIKKRVMNMILHNKTTPEELSEVNVILGEVFADAAKAFCAKNNVAIDSIDAIGSHGQTIWLLSMPEEGQVRSALTMAEGCFIASRTGITTVTDFRVSDQAAGRQGAPLIAFFDSLVLHHPTKFRACQNIGGIANVCFIPPDVDGALNPAFFDFDTGPGNVFIDAAVRYFTNGEQEYDKDGAMGRAGTVDQEMVDEFLRTFPYFALDPPKTTGREVFRDTVAHDLIKKGLEKGLSPNDVVATITRITAQAIVEHYHRYMPTEYGPLAEIYMCGGGAKNPNIVAYMQAAFPETRIVMLDEAGIPADAKEAITFAWQGMEAIVGRSIPVPDRVETRAEYILGKISPGRNYRRVMRKGAEFGGDAERLPPVKELVNYVDGKVFDNKS
>ancestral_187
MGSTPNGSESRPLDLTVLGMNSGTSMDGIDCALCRFRQASPDAPMHFELLKYDEVPLEQTIKKRVMNMILHNKTTPEELSEVNVILGEVFSDAAKAFCAKNNVAIDSIDAIGSHGQTIWLLSMPEEGQVRSALTMAEGCFIASRTGITTVTDFRVSDQAAGRQGAPLIAFFDSLVLHHPTKFRACQNIGGIGNVCFIPPDVDGALNPAFFDFDTGPGNVFIDAAVRYFTNGEQEYDKDGAMGRAGTVDQEMVDEFLRTFPYFALDPPKTTGREVFRDTVAHDLIKKGLEKGLSPNDVVATITRITAQAIVEHYHRYMPTEYGPLAEIYMCGGGAKNPNIVAYMQAAFPETRIVMLDEAGIPADAKEAITFAWQGMEAIVGRSIPVPDRVETRAEYILGKISPGRNYRRVMRKGAEFGGDAERLPPVKELVNYVDGKVFDNKS
>ancestral_184
MGSTSSSSSSSPLDLTVLGLNSGTSMDGIDCALCRFRQASPDAPMHFELLKYDEVPLEQTIKKRVMNMILHNTTTPEELSEVNVLLGETFADAVKAFCAKHNVPLSSIDAIGSHGQTIWLLSMPEEGQTKSALTMAEGCFIASRTGITTVTDFRVSDQAAGRQGAPLIAFFDSLVLHHPTKLRACQNIGGIANVCFIPPDVDGALNQEFFDFDTGPGNVFIDAAVRYFTNGEREYDKDGEMGKAGTVDQEMVDEFLQTHPYFALDPPKTTGREVFRDTIAHDLIERGLEKGLSPNDIVATITRITAQAIVEHYRRYMPTQYGPLAEIYMCGGGAKNPNITDYMQAAFPDTRIVMLDEAGIPADAKEAITFAWQGMEAIVGRSIPVPDRVETRREYVLGKVSPGKNYRRVMRKGMEFGAGRDHLPPVKELVNYVDGKVFNNKA
>ancestral_185
MGSTPSSSSSSPLDLTVLGLNSGTSMDGIDCALCRFRQASPDAPMHFELLKYDEVPLEQTIKKRVMNMILHNTTTPEELSEVNVLLGETFADAAKAFCAKHNVPLSSIDAIGSHGQTIWLLSMPEEGQTKSALTMAEGCFIASRTGITTVTDFRVSDQAAGRQGAPLIAFFDSLVLHHPTKLRACQNIGGIANVCFIPPDVDGALNQEFFDFDTGPGNVFIDAAVRYFTNGEREYDKDGEMGRAGTVDQEMVDEFLQTHPYFALDPPKTTGREVFRDTIAHDLIERGLEKGLSPNDIVATITRITAQAIVEHYHRYMPTQYGPLAEIYMCGGGAKNPNITDYMQAAFPDTRIVMLDEAGIPADAKEAITFAWQGMEAIVGRSIPVPDRVETRAEYILGKVSPGKNYRRVMRKGMEFGAGRDHLPPVKELVNYVDGKVFNNKA
>ancestral_188
MGPAPNGSASRPLDLTVLGMNSGTSMDGIDCALCRFRQASPDAPMHFELLKYDEVPLEQTIKKRVMNMILHNKTTLEELSEVNVILGEVFSDAAKAFCGKNNVAIDSIDAIGSHGQTIWFVSMPEIGQVRSALTMAEGCFIASRTGITTVTDFRVSDQAAGRQGAPLIAFFDSLVLHHPTKLRACQNIGGIGNVCFIPPDVDGALNPAFFDFDTGPGNVFIDAAVRYFTNGEQEYDKDGAMGRAGTVNQEMVDEFLRTFPYFALDPPKTTGREVFRDTVAHDLIKKGLEKGLSPNDVVATITRITSQAIVEHYRRYMPTEYGPLAEIYMCGGGAKNPNIVAYMQAAFPETRVAVLDEAGIPADAKEAITFAWQGMEAIIGRSIPVPDRVETRVEYVLGKISPGRNYRRVMRKGAEFGGDAEWLPPVKELVNSVDGKVFDNKW
>ancestral_189
SDTSSSSSSSPLDLTVLGLNSGTSMDGIDCALCRFRQASPDAPMHFELLKYDEVPLEQTIKKRVMNMILHNTTTPEELSEVNVLLGETFADAVKAFCAKHNVPLSSIDAIGSHGQTIWLLSMPEEGQVKSALTMAEGCFIASRTGITTVTDFRVSDQAAGRQGAPLIAFFDSLVLHHPTKLRACQNIGGIANVCFIPPDVDGKLNQEFFDFDTGPGNVFIDAAVRYFTNGEREYDKDGEMGKAGTVDQEMVDEFLQTHPYFALDPPKTTGREVFRDTIAHDLIEQGLEKGLSPNDIVATITRITAQAIVEHYRRYMPTQYGPLAEIYMCGGGAKNPNITDYMQAAFPDTKVVMLDEAGIPADAKEAITFAWQGMEAIVGRSIPVPDRVATRRPYVLGKVSPGKNYRRVMKMGMEFGAGQDHLPPVKELVNYVDGKVFNNKA
>ancestral_168
GTTSGSSTTNGKLDLTVLGLNSGTSMDGIDCALCRFRQDSPDAPMHFELLKYGEVPLAQPIKKRVMNMILHNRTTPEELSEVNVQLGETFADAVETFCKEHNIDKSSIDAIGSHGQTIWLLSMPEQGQVKSALTMAEGSILAARTGITSVTDFRISDQAAGRQGAPLIAFFDALLLHHPTKLRACQNIGGIANVCFIPPDHQGGVDACYDFDTGPGNALIDAVVRHFTNGEQEYDRDGKMGKRGKVDQALVDEFLQLPYFNLDPPKTTGREVFRDTLAHDLIRKGEAKGLSPDDIVATVTRITAQAIVDHYRRYAPSQDIDEIFMCGGGAYNPNITEYIQQAYPKTKIMMLDEAGIPGGAKEAITFAWQGMEAIVGRSIPVPTRVETRREFVLGKVSPGNNYRKVMRHGMAFGAGRDHLPPVKEMVNYVDGKVFDNKW
>ancestral_169
TGTANSSSGSPLDFTVLGLNSGTSMDGIDCALCRFRQDSPDSPMHFELLKYGEVPLAQPIKKRVMNMILHNRTTPEELSEVNVQLGETFADAVEQFCAEHNVDLSTIDAIASHGQTIWLLSMPEEGQVKSALTMAEGAILASRTGITSITDFRISDQAAGRQGAPLIAFFDALLLHHPTKLRACQNIGGIANVCFIPPDHQGGVDECYDFDTGPGNVFIDAVVRHFTNGEQEYDKDGAMGKRGKVDQELVDEFLQHPYFKLDPPKTTGREVFRDTLAHDLIRKGEAKGLSPDDIVATITRITAQAIVDHYRRYAPSQDIDEIFMCGGGAYNPNITEFIQQSYPNTKIMMLDEAGVPGGAKEAITFAWQGMEALVGRSIPVPTRVETRREYVLGKVSPGKNYRSVMRKGMAFGGDADQLPWVKEMVNYVDGKVFDNKW
>ancestral_229
MDGHREHINGDTTALDLTVLGLNSGTSMDGIDCALCRFRQTSPEAPMHFELLKYGEIPLEQKIKKRVMNMILHNRTTPEELSEVNVLLGNTFASAVKEFCKEQDVSMDNIDVIGSHGQTIWLLSMPEPGQTKSALTMAEGTFIAAQTGITTVTDFRVSDQAAGRQGAPLIAFFDALLLHHPNKLRACQNIGGIANVCFIPPDHAGGVDKCFDFDTGPGNVFIDAVVRHYTNGKQEYDKDGAMGKRGTVNQKLVDEFLEFKYFKLEPPKTTGREVFRDTMAHDLIERAEKLGMSQDDVVATVTRITAQAIVDHYRRYAPSQDIDEIFMCGGGAYNPNITDFIQKNYPNTKIFMLDDAGVPAGAKEAVTFAWQAMEAVVGRSIPVPDRVETRQEYVLGKVSPGKNYRKVMKQGMAFGEGERLPPVKEMINYVNGKVFDNNWA
>ancestral_228
MNGHREHINGDTTALDLTVLGLNSGTSMDGIDCALCRFRQTSPEAPMHFELLKYGEIPLEQKIKKRVMNMILHNRTTPEELSEVNVLLGNTFASAVKEFCKEQDVSMDNIDVIGSHGQTIWLLSMPEPGQTKSALTMAEGTFIAAQTGITTVTDFRVSDQAAGRQGAPLIAFFDALLLHHPNKLRACQNIGGIANVCFIPPDHAGGVDKCFDFDTGPGNVFIDAVVRHYTNGKQEYDKDGAMGKRGTVNQKLVDEFLEFKYFKLEPPKTTGREVFRDTMAHDLIERAEKLGMSQDDVVATVTRITAQAIVDHYRRYAPSQDIDEIFMCGGGAYNPNITDFIQKNYPNTKIFMLDDAGVPAGAKEAVTFAWQAMEAVVGRSIPVPDRVETRQEYVLGKVSPGKNYRKVMKQGMAFGEGERLPPVKEMINYVNGKVFDNNWA
>ancestral_227
MNGHREYINGDTTALDLTVLGLNSGTSMDGIDCALCRFRQTSPEAPMHFELLKYGEIPLEQKIKKRVMNMILHNRTTPEELSEVNVLLGNTFASAVKEFCKEQDVSMDNIDVIGSHGQTIWLLSMPEPGQTKSALTMAEGTFIAAQTGITTVTDFRVSDQAAGRQGAPLIAFFDALLLHHPNKLRACQNIGGIANVCFIPPDHAGGVDKCFDFDTGPGNVFIDAVVRHYTNGKQEYDKDGAMGKRGTVNQKLVDEFLEFKYFKLEPPKTTGREVFRDTMAHDLIERAEKLGMSQDDVVATVTRITAQAIVDHYRRYAPSQDIDEIFMCGGGAYNPNITDFIQKNYPNTKIFMLDDAGVPAGAKEAVTFAWQAMEAVVGRSIPVPDRVETRQEYVLGKVSPGKNYRKVMKQGMAFGEGERLPPVKEMINYVNGKVFDNNWA
>ancestral_226
MNGHREYINGDTTALDLTVLGLNSGTSMDGIDCALCRFRQTSPEAPMHFELLKYGEIPLEQKIKKRVMNMILHNRTTPEELSEVNVLLGNTFASAVKEFCKEQDVPMDDIDVIGSHGQTIWLLSMPEPGQTKSALTMAEGTFIAAQTGITTVTDFRVSDQAAGRQGAPLIAFFDALLLHHPNKLRACQNIGGIANVCFIPPDHAGGVDKCFDFDTGPGNVFIDAVVRHYTNGKQEYDKDGAMGKRGTVNQELVDEFLEFKYFKLEPPKTTGREVFRDTMAHDLIERAEKLGMSQDDVVATVTRITAQAIVDHYRRYAPSQDIDEIFMCGGGAYNPNITDFIQKNYPNTKIFMLDDAGVPAGAKEAVTFAWQAMEAVVGRSIPVPDRVETRQEYVLGKVSPGKNYRKVMKQGMAFGEGERLPPVKEMINYVNGKVFDNNWA
>ancestral_225
MNGHTEYINGDRTALDLTVLGLNSGTSMDGIDCALCRFRQTSPEAPMHFELLKYGEIPLEQKIKKRVMNMILHNRTTPEELSEVNVLLGNTFASAVKEFCKEQDVPMDDIDVIGSHGQTIWLLSMPEPGQTKSALTMAEGTFIAAQTGITTVTDFRVSDQAAGRQGAPLIAFFDALLLHHPTKLRACQNIGGIANVCFIPPDNAGGVDKCFDFDTGPGNVFIDAVVRHYTNGKQEYDKDGAMGKRGTVNQELVDEFLEFKYFKLDPPKTTGREVFRDTMAHDLIERAEKLGMSQDDVVATVTRITAQAIVDHYRRYAPSQDIDEIFMCGGGAYNPNITDFIQKNYPNTKIFMLDDAGVPAGAKEAITFAWQAMEAVVGRSIPVPDRVETRQEYVLGKVSPGKNYRKVMKQGMMFGEGERLPPVKEMINYVNGKVFDNNWA
>ancestral_224
MNGHTEHINGDRTALDLTVLGLNSGTSMDGIDCALCRFRQTSPEAPMHFELLKYGEIPLEQKIKKRVMNMIYHNRTTPEELSEVNVLLGNTFADAVKEFCKEQDVPIDDIDVIGSHGQTIWLLSMPEPGQTKSALTMAEGTFIAAQTGITTVTDFRVSDQAAGRQGAPLIAFFDALLLHHPTKLRACQNIGGIANVCFIPPDAGGVDKCFDFDTGPGNVFIDAVVRHYTNGKQEYDKDGAMGKRGTVNQELVDEFLEFKYFKLDPPKTTGREVFRDTLAHDLIEKAEKLGMSPDDVVATVTRITAQAIVDHYRRYAPSQDIDEIFMCGGGAYNPNITEYIQKNYPNTKIFMLDDAGVPAGAKEAITFAWQAMEAVVGRSIPVPDRVETRQEYVLGKVNPGKNYRKVMKQGMMFGEGERLPPVKEMINYVNGKVFDNNW
>ancestral_223
MNGHTEHINGDRTALDLTVLGLNSGTSMDGIDCALCRFRQTSPEAPMHFELLKYGEIPLEQKIKKRVMNMIYHNRTTPEELSEVNVLLGNTFADAVKEFCKEQDVPIDSIDVIGSHGQTIWLLSMPEPGQTKSALTMAEGTFIAAQTGITTVTDFRVSDQAAGRQGAPLIAFFDALLLHHPTKLRACQNIGGIANVCFIPPDNAGGVDKCFDFDTGPGNVFIDAVVRHYTNGKQEYDKDGAMGKRGTVNQELVDEFLEFKYFKLDPPKTTGREVFRDTLAHDLIEKAEKLGMSPDDVVATVTRITAQAIVDHYRRYAPSQDIDEIFMCGGGAYNPNITEYIQKNYPNTKIFMLDDAGVPAGAKEAITFAWQAMEAVVGRSIPVPDRVETRQEYVLGKVNPGKNYRKVMKQGMMFGEGERLPPVKEMVNYVNGKVFDNNWE
>ancestral_222
MDGIDCALCRFRQDTPDSPMHFELLKYGEIPLEQTIKKRVMNMIYHNKTTPEELSEVNVLLGETFASAVKEFCKEHSVDISSIDVIGSHGQTIWLLSMPEPGQVQSALTMAEGTFIASRTGITTVTDFRVSDQAAGRQGAPLIAFFDALLLHHPTKLRACQNIGGIANVCFIPPDNEGGVSDKCFDFDTGPGNVFIDAVVRHYTNGEQEYDKDGAMGARGTVNQELVDEFLQFKYFKLDPPKTTGREVFRDTLAHELIKKAEALGMSPDDVVATVTRITAQAIVDHYRRYAPSQDIDEIFMCGGGAYNPNITEYIQKNYPRTKIMMLDDAGVPAGAKEAITFAWQAMEAVVGRSIPVPDRVETRREYVLGKVAPGKNYRKVMRKGMMFGGGRDHLPPVKEMVNYVDGKEFDNKW
>ancestral_221
TNGATNQVNGSSQPLDLTVLGLNSGTSMDGIDCALCRFRQDTPDSPMHFELLKYGEIPLEQTIKKRVMNMIYHNKTTPEELSEVNVLLGETFASAVKEFCKEHNVDISSIDVIGSHGQTIWLLSMPEPGQVKSALTMAEGTFIASRTGITTVTDFRVSDQAAGRQGAPLIAFFDALLLHHPTKLRACQNIGGIANVCFIPPDNEGGVDKCFDFDTGPGNVFIDAVVRHYTNGEQEYDKDGAMGKRGTVNQELVDEFLQFKYFKLDPPKTTGREVFRDTLAHELIKKAEALGMSPDDVVATVTRITAQAIVDHYRRYAPSQDIDEIFMCGGGAYNPNITEYIQKNYPNTKIMMLDDAGVPAGAKEAITFAWQAMEAVVGRSIPVPDRVETRQEYVLGKVSPGKNYRKVMRKGMMFGGGRDHLPPVKEMVNYVDGKVFDNKW
>ancestral_163
MAISTSSAANGQANGTSNLEGPALDLTVLGLNSGTSMDGIDCALCRFRQQSPSGPVTFELLKYGETPLDQKIKTRVMNMILHNSTSPEEIAEINVILGEAFAMAVEEFTTKHGIDKSSIDALGSHGQTIWHLPMPNENQVKTTLSMAEGAILAARTGITTVSDFRISDVAAGRQGAPLIAFFDALLLHHPTKLRACQNIGGIANVCFIPPDSQVCFIPPDSQGGVDECFDFDTGPGNVYIDAAVRHFTNGEREYDKDGEMGKRGQVDQELVDEFLTHRYFGLEPPKTTGREDFRDTLAFDLIAKGQKKGLSPDDVVATITRITAQSIVDHYRRFAPSQDIDEIFMCGGGAFNPNITDFIQKSYPNTRIVLLDEAGIPGNAKEAITFAWQGMEAVVGRSILVPARVETRREYVLGKVSPGDNYRQVMLKGMLFGGGGRKLHPVKDMINIVEGKVFNNKW
>ancestral_282
MGSNASVSRSLDLTVLGLNSGTSMDGIDCALCHFQQETPDSPMKFELLKYGEIPLEQTIKQRVMNMILHNKTSPSELSEVNVILGETFAAAVKEFCQQYNVDISSIDVIGSHGQTIWLLSMPEEGEVRSALTMAEGSFIASRTGITTVTDFRVSDQAAGRQGAPLIAFFDALLLHHPTKLRACQNIGGIANVCFIPPDSHGGIDACYDFDTGPGNVFIDAVVRHYTNGQQEYDKDGEMGARGTVDQDLVDEFLQTHPYFRLDPPKTTGREVFRDTLAFDLIRKAESKGLSPDDVVATVTRITAQAIVDHYRRYAPKDLPIDEIFMCGGGSYNPNITRYIQAHYPDTKILMLDQAGIPASAKEAITFAWQGMEAIVGRSIPVPTRVETRQPYVLGKVSPGKNYRRVMRQGMLFGGDRDHLSPVSEMVNYVNGKEFDNKW
>ancestral_271
MASNSVNGTTSHSLDITVLGLNSGTSMDGIDCALCRFRQETPESPMHFELLKYGEIPLEPVIKKRVMNMILHNKTSPSELSEVNVILGETFASAVHQFCKDYNVDIKSIDVLGSHGQTIWLLSMPEAGETRSALTMAEGTFLASRTGITSVTDFRVSDQAAGRQGAPLIAFFDALVLHHPTKLRACQNIGGIANVCFVLPDSHGGVDACYDFDTGPGNVFIDAVVRHYTNGKREYDQDGEMGARGTVDQELVDDFLTHPYFALEPPKTTGREVFRDTLAHEFIVKAEAKGLKPDDVVASITRVTAQAIVDHYRRYAPKDLEIAEIFMCGGGAYNPNITAFIQENYPNTRIMMLDEAGIPGGAKEAITFAWQGMEAVVGRSIPVPTRVETRQEYVLGKVSPGKNYRNVLRQGMLFGAGRDHLPPVKEMINYIDGKAFDNKW
>ancestral_153
NGTCSDTSNLEGPALDLTVLGLNSGTSMDGIDCALCRFRQQSPSSPVTFELLKYGETPLDQKIKTRVMNMILHNSTSPEEIAEINVILGEAFAMAVEEFTTKHGIDKSSIDAIGSHGQTIWHLPMPNEGQVKTTLSMAEGAILAARTGITTVSDFRISDVAAGRQGAPLIAFFDALLLHHPTKLRACQNIGGIANVCFIPPDSQGGVDDECYDFDTGPGNVYIDAAVRHFTNGEREYDKDGEMGKRGQVDQELVDEFLTSHRYFGREPPKTTGREDFRDTLAFDLIAKGEKKGLSPDDVVATITRITAQSIVDHYRRFAPSQDIDEIFMCGGGAYNPNITDFIQKSYPNTRIVMLDEAGIPGGAKEAITFAWQGMEAVVGRSILVPARVETRREYVLGKVSPGDNYRQVMLKGMLFGGGGRLHPVKDMINIVEGKVFNNKW
>ancestral_152
NGSSSDANGSDGQALDLTVLGLNSGTSMDGIDCALCRFRQQTPSSPVNFELLKYGEIPLDQTIKKRVMNMILHNKTSPEELSEVNVLLGETFASAVKEFCTEHNVDLSSIDAIGSHGQTIWLLSMPEEGQVKSALTMAEGSILAARTGITSVTDFRISDQAAGRQGAPLIAFFDALLLHHPTKLRACQNIGGIANVCFIPPDSEGGVNDECYDFDTGPGNVYIDAAVRHYTNGEQEYDKDGEMGKRGKVDQELVDEFLQSHKYFGREPPKTTGREDFRDTLAFDLIKKGEAKGLSPDDVVATITRITAQSIVDHYRRFAPGQDIDEIFMCGGGAYNPNITDYIQKSYPNTKIMMLDEAGIPAGAKEAITFAWQGMEAVVGRSILVPARVETRREYVLGKVSPGKNYRQVMRKGMLFGGGRDHLPPVKDMVNYVDGKVFDNKW
>ancestral_155
MDAAAGLSNGTSDAENLEGPALDLTVLGLNSGTSMDGIDCALCRFRQQDPSSPVEFELLQYGETPLDPKIKTRVMKMILHNSTSPEEIAEINVILGEAFAKAVEEFTTKHGIDKSSIDAIGSHGQTIWHLPQPREGQVRTTLSMAEGAIIAARTGITTVSDFRISEVAVGRQGAPLVAFFDALLLHHPTKLRACQNIGGIANVCFIPPDSQGGVDQCYDFDTGPGNVYIDAAVRHFTNGEREYDKDGEMGKRGQVDQELVDEFLRHPYFGRELPKTTGREDFRDTLAFDLIAKGEKKGLSPDDIVATITRITAQSIVDHYRRFAPSQDIDEIFLCGGGAYNPNITDFIQKSYPKTRILMLEEAGIPGGAKEAITFAWLGMEAVVGRPVLVPARVETRKEQVLGKVSPGENYRQVMLKGMLFGGKGGRLHPVKDMINIVEGKVFSNKW
>ancestral_154
NGTCSDASNTEGPALDLTVLGLNSGTSMDGIDCALCRFRQQDPSSPVTFELLKYGETPLDPKIKTRVMNMILHNSTSPEEIAEINVILGEAFAKAVEEFTTKHGIDKSSIDAIGSHGQTIWHLPQPKEGQVRTTLSMAEGAIIAARTGITTVSDFRISEVAVGRQGAPLVAFFDALLLHHPTKLRACQNIGGIANVCFIPPDSQGGVDQCYDFDTGPGNVYIDAAVRHFTNGEREYDKDGEMGKRGQVDQELVDEFLTSHPYFGRELPKTTGREDFRDTLAFDLIAKGEKKGLSPDDVVATITRITAQSIVDHYRRFAPSQDIDEIFLCGGGAYNPNITDFIQKSYPNTRILMLDEAGIPGGAKEAITFAWQGMEAVVGRPVLVPARVETRREQVLGKVSPGDNYRQVMLKGMLFGGKGGRLHPVKDMINIVEGKVFNNKW
>ancestral_157
MGSIVTAGPALDLTVLGLNSGTSMDGIDCALCRFRQQDPAQPVSLELLKYGETPLDPEIKKRVMNMILHNSTSPEEIAEINVILGETFAKAALEFIKTNNIDKSSIDIIGSHGQTIWHIPHPKDNQVRTTLSMGEGAIIAARTGITTVTDFRVSEVAVGRQGAPLVFFDALLLHHPTKLRACQNIGGIANVCFIPPDAEGGLNDGFFDFDTGPGNVYIDAAVRHYTNGAREYDKDGEMGKRGTVDEELVDDFISSHPYFQRSIPKTTGREDFRDTLAFELIAKAEKKGLSPDDVVATITRITAQSIVDHYKCFAPSQDIDEIFLCGGGAYNPNIVDFIQKSYPSTRIYMLDAAGIPAGAKEAITFAWQGMDAIVGRPVLVPDRVETRREQILGKVSPGDNYRQLMYKAMQFGAGAKLGPVRDLINIVDGKVMDNKW
>ancestral_156
MGSISTEGPALDLTVLGLNSGTSMDGIDCALCRFRQQDPSQPVTLELLKYGETPLDPKIKTRVMNMILHNSTSPEEIAEINVILGETFAKAAEEFITTNNIDKSSIDVIGSHGQTIWHIPHPKDNQVRTTLSMGEGAIIAARTGITTVTDFRISEVAVGRQGAPLVFFDALLLHHPTKLRACQNIGGIANVCFIPPDSQGGVDDRCYDFDTGPGNVYIDAAVRHYTNGEREYDKDGEMGKRGTVDQELVDDFLSSHPYFSRSIPKTTGREDFRDTLAFDLIAKAEKKGLSPDDVVATITRITAQSIVDHYRRFAPSQDIDEIFLCGGGAYNPNIVDFIQKSYPNTRIFMLDEAGIPAGAKEAITFAWQGMEAVVGRPVLVPDRVETRREQILGKVSPGDNYRQLMHKAMQFGAGARLHPVKDLINIVDGKVFDNKW
>ancestral_159
MGSIVDTATAGPALDLTVLGMNSGTSMDGVDCVLCRFRQQDPAQPVSLELLKYGETPLDPEIKKRVMNMILHNSTSPEEIAEINVILGETFAKAALEFIKTNNIDKSSIDIIGSHGQTIWHIPHPKDQVRTTLSMGEGAIIAARTGITTVTDFRVSEVAVGRQGAPLVAFFDALLLHHPTKLRACQNIGGIANVCFIPPDAEGGLNDGFFDFDTGPGNVYIDAAVRHYTGGAREYDKDGEMGKRGTVDEELVDDFISSHPYFQRSIPKTTGREDFRDTLAFELIAKAEKKGLSPDDVVATITRITAQSIVDHYKCFAPSQDIDEIFLCGGGAYNPNIVDFIQKSYPSTRIYMLDAAGIPAGAKEAITFAWQGMDAIVGRPVPVPDRVETRREQILGKVSPGDNYRQLMYTAMQFGAGAKLGPVRDLINIVDGKVMDNKW
>ancestral_158
MGSVVNTDPVLDLVVLGLSSGISMESIDFALCRFRQQNPAQPVSLELLKYGETLLDPEIKKRLMDMILHDFSSPEQVAEINVILGEAFAKAALEFIATNNIDKSTIDIISSHAQATWRIPHPTAHQVRTSLSMNEGAVIAARTGITTVTDFRVGEVAVGQQGAPADFDALLLHHPTKLRACQNISGIGNVCFIPPDIDGALNDGFFNFDTGPGNIYIDAAIRHYTNGAQRYDIDGEIGKRGTVDEEIVDDFISSHPYFQRSIPKSAGRDDFRASLAYELISKAEDKGLSPEDVVATITRITAQSIVDHYKCFAPSQNIDELFLCGGSAYNPNIVNFIQKNYPSTKIYTLDAAGIPAVAREAITLALQGMDAVVGRTVLTSHGAETRQEQIVGKVSPGDNYEQVMQKVTQFGKGEKLEPIRDLVNVVNGEVIPNKW
>ancestral_277
MAANNGTSNHALDLTVLGLNSGTSMDGIDCALCHFRQETPESPMHFELLKYGEIPLEQTIKKRVMNIILHNKTSPSELSEVNVILGETFAAAVKQFCQDYNVDISTIDVIGSHGQTIWLLSMPEPGEVRSALTMAEGSFLASRTGITTVTDFRVSDQAAGRQGAPLIAFFDALLLHHPTKLRACQNIGGIANVCFIPPDSHGGIDACYDFDTGPGNVFIDAVVRHYTNGEQEYDKDGEMGARGTVDQELVDDFLQNHPYFRLDPPKTTGREVFRDTLAFELIRKAEAKGLSPDDVVATITRITAQAIVDHYRRYAPKDLQIDEIFMCGGGAYNPNITKYIQENYPNTKILMLDEAGIPAGAKEAITFAWQGMEAIVGRSIPVPTRVETRQEYVLGKVSPGKNYRKVMRQGMLFGAGRDHLSPVSEMVNYVNGKVFDNKW
>ancestral_238
NGASEGQPLDLTVLGLNSGTSMDGIDCTLCHFRQETPESPMHFELLKYGEIPLEQTIKKRVMDIILHDRTSASGLSEVNVLLGETFADAVHEFCKEHNVDKSSIDVIGSHGQTIWLLSMPEPGQVKSALTMAEGSFLASRTGITSVTDFRVSDQAAGRQGAPLIAFFDALLLHHPTKLRACQNIGGIANVCFIPPDNKGGVDETYDFDTGPGNVFIDAVVRHYTNGEREYDKDGEMGKRGTVNQELVDEFLQHKYFKLDPPKTTGREVFRDTLAFELIKKAEALGMSPDDVVATVTRITAQAIVDHYRRYAPKGMEIEEIFMCGGGAYNPNITEYIQKHYPNTKIMMLDEAGIPAGAKESITFAWQAMEAIVGRSIPVPTRVETRREYVLGKVSPGENYRKVMRKGMAFGAGRDHLSPVKEMVNYVDGKVFDNKW
>ancestral_239
MAVSEGRPLDLTVLGLNSGTSMDGIDCTLCRFRQETPESPMHFELLKYDEIPLPQPIKKRVMDIILHDRTSASGLSEVNVILGETFADAVHEFCKKHNVDKSSIDVIGSHGQTIWLLSMPEPDQVKSALTMAEGCFIASRTGITTVTDFRVSDQAAGRQGAPLIAFFDALLLHHPTKLRACQNIGGIANVCFIPPDNKGGVSETYDFDTGPGNVFIDAVVRHYTNGEREYDKDGEMGARGTVNQELVDEFLQHKYFGLDPPKTTGREVFRDTLAFELINKAEKLGMSPDDVVATVTRITAQAIVDHYRRYAPAGMEIEELFMCGGGAYNPNITRYIQQAYPNTKIMMLDEAGIPAGAKESITFAWQAMEAIVGRSIPVPTRVETRREYVLGKVSPGENYRKVMQKGMAFGAGRDHLSPVTEMVNYVDGKIFDNKW
>ancestral_234
MDGHREHINGDTTALDLTVLGLNSGTSMDGIDCALCRFRQTSPEAPMHFELLKYGEISLEQKIKKRVMNMILHNRTTPEELSEVNVLLGNTFASAVKEFCKEQDVFMDNIDVIGSHGQTIWLLSMPEPGQTKSALTMAEGTFIAAQTGITTVTDFRVSDQAAGRQGAPLIAFFDALLLHHPNKLRACQNIGGIANVCFIPPDHAGGVDKCFDFDTGPGNVFIDAVVRHYTNGKQEYDKDGAMGKRGTVNQKLVDEFLEFKYFKLEPPKTTGREVFRDTMAHDLIERAEKLGMSQDDVVATVTRITAQAIVDHYRRYAPSQDIDEIFMCGGGAYNPNITDFIQKNYPNTKIFMLDDAGVPAGAKEAVTFAWQAMEAVVGRSIPVPDRVETRQEYVLGKVSPGKNYRKVMKQGMAFGEGERLPPVKEMINYVNGKVFDNNWA
>ancestral_235
MNGHREYINGDTTALDLTVLGLNSGTSMDGIDCALCRFRQTSPEAPMHFELLKYGEIPLEQKIKKRVMNMILHNRTTPEELSEVNVLLGNTFASAVKEFCKEQDVSMDNIDVIGSHGQTIWLLSMPEPGQTKSALTMAEGTFIAAQTGITTVTDFRVSDQAAGRQGAPLIAFFDALLLHHPNKLRACQNIGGIANVCFIPPDHAGGVDKCFDFDTGPGNVFIDAVVRHYTNGKQEYDKDGAMGKRGTVNQKLVDEFLEFKYFKLEPPKTTGREVFRDTMAHDLIERAEKLGMSQDDVVATVTRITAQAIVDHYRRYAPSQDIDEIFMCGGGAYNPNITDFIQKNYPNTKIFMLDDAGVPAGAKEAVTFAWQAMEAVVGRSIPVPDRVETRQEYVLGKVSPGKNYRKVMKQGMAFGEGERLPPVKEMINYVNGKVFDNNWA
>ancestral_236
TSNGSNSANGSSGQPLDLTVLGLNSGTSMDGIDCALCHFRQETPESPMHFELLKYGEIPLEQTIKKRVMNIILHNKTSPSELSEVNVLLGETFASAVKEFCKEHNVDISSIDVIGSHGQTIWLLSMPEPGQVKSALTMAEGSFLASRTGITSVTDFRVSDQAAGRQGAPLIAFFDALLLHHPTKLRACQNIGGIANVCFIPPDNKGGVDECYDFDTGPGNVFIDAVVRHYTNGEREYDKDGEMGKRGTVDQELVDEFLQSHKYFKLDPPKTTGREVFRDTLAFELIKKAEAKGLSPDDVVATITRITAQAIVDHYRRYAPKGMEIDEIFMCGGGAYNPNITEYIQKNYPNTKIMMLDEAGIPAGAKEAITFAWQGMEAIVGRSIPVPTRVETRQEYVLGKVSPGKNYRKVMRKGMLFGAGRDHLPPVKEMVNYVDGKVFDNKW
>ancestral_237
STNSNGSNSNGASSGQPLDLTVLGLNSGTSMDGIDCALCHFRQETPESPMHFELLKYGEIPLEQTIKKRVMNIILHDKTSASELSEVNVLLGETFASAVKEFCKEHNVDISSIDVIGSHGQTIWLLSMPEPGQVKSALTMAEGSFLASRTGITSVTDFRVSDQAAGRQGAPLIAFFDALLLHHPTKLRACQNIGGIANVCFIPPDGVDECYDFDTGPGNVFIDAVVRHYTNGEREYDKDGEMGKRGTVNQELVDEFLQSHKYFKLDPPKTTGREVFRDTLAFELIKKAEALGLSPDDVVATVTRITAQAIVDHYRRYAPKGMEIDEIFMCGGGAYNPNITEYIQKHYPNTKIMMLDEAGIPAGAKEAITFAWQGMEAIVGRSIPVPTRVETRREYVLGKVSPGENYRKVMRKGMLFGAGRDHLSPVKEMVNYVDGKVFDNKW
>ancestral_230
MDGHREHINGDTTALDLTVLGLNSGTSMDGIDCALCRFRQTSPEAPMHFELLKYGEIPLEQKIKKRVMNMILHNRTTPEELSEVNVLLGNTFASAVKEFCKEQDVSMDNIDVIGSHGQTIWLLSMPEPGQTKSALTMAEGTFIAAQTGITTVTDFRVSDQAAGRQGAPLIAFFDALLLHHPNKLRACQNIGGIANVCFIPPDHAGGVDKCFDFDTGPGNVFIDAVVRHYTNGKQEYDKDGAMGKRGTVNQKLVDEFLEFKYFKLEPPKTTGREVFRDTMAHDLIERAEKLGMSQDDVVATVTRITAQAIVDHYRRYAPSQDIDEIFMCGGGAYNPNITDFIQKNYPNTKIFMLDDAGVPAGAKEAVTFAWQAMEAVVGRSIPVPDRVETRQEYVLGKVSPGKNYRKVMKQGMAFGEGERLPPVKEMINYVNGKVFDNNWA
>ancestral_231
MDGHREHINGDTTALDLTVLGLNSGTSMDGIDCALCRFRQTSPEAPMHFELLKYGEIPLEQKIKKRVMNMILHNRTTPEELSEVNVLLGNTFASAVKEFCKEQDVSMDNIDVIGSHGQTIWLLSMPEPGQTKSALTMAEGTFIAAQTGITTVTDFRVSDQAAGRQGAPLIAFFDALLLHHPNKLRACQNIGGIANVCFIPPDHAGGVDKCFDFDTGPGNVFIDAVVRHYTNGKQEYDKDGAMGKRGTVNQKLVDEFLEFKYFKLEPPKTTGREVFRDTMAHGLIERAEKLGMSQDDVVATVTRITAQAIVDHYRRYAPSQDIDEIFMCGGGAYNPNITDFIQKNYPNTKIFMLDDAGVPAGAKEAVTFAWQAMEAVVGRSIPVPDRVETRQEYVLGKVSPGKNYRKVMKQGMAFGEGERLPPVKEMINYVNGKVFDNNWA
>ancestral_232
MDGHREHINGDTTALDLTVLGLNSGTSMDGIDCALCRFRQTSPEAPMHFELLKYGEIPLEQKIKKRVMNMILHNRTTPEELSEVNVLLGNTFASAVKEFCKEQDVSMDNIDVIGSHGQTIWLLSMPEPGQTKSALTMAEGTFIAAQTGITTVTDFRVSDQAAGRQGAPLIAFFDALLLHHPNKLRACQNIGGIANVCFIPPDHAGGVDKCFDFDTGPGNVFIDAVVRHYTNGKQEYDKDGAMGKRGTVNQKLVDDFLEFKYFKFEPPKTTGREVFRDTMAHELIERAEKLGMSQDDVVATVTRITAQAIVDHYRRYAPSQDIDEIFMCGGGAYNPNITDFIQKNYPNTKIFMLDDAGVPAGAKEAVTFAWQAMEAVVGRSIPVPDRVETRQEYVLGKVSPGKNYRKVMKQGMAFGEGERLPPVKEMINYVNGKVFDNNWA
>ancestral_233
MDGHREHINGDTTALDLTVLGLNSGTSMDGIDCALCRFRQTSPEAPMHFELLKYGEIPLEQKIKKRVMNMILHNRTTPEELSEVNVLLGNTFASAVKEFCKEQDVSMDNIDVIGSHGQTIWLLSMPEPGQTKSALTMAEGTFIAAQTGITTVTDFRVSDQAAGRQGAPLIAFFDALLLHHPNKLRACQNIGGIANVCFIPPDHAGGVDKCFDFDTGPGNVFIDAVVRHYTNGKQEYDKDGAMGKRGTVNQKLVDDFLEFKYFKFEPPKTTGREVFRDTMAHELIERAEKLGMSQDDVVATVTRITAQAIVDHYRRYAPSQDIDEIFMCGGGAYNPNITDFIQKNYPNTKIFMLDDAGVPAGAKEAVTFAWQAMEAVVGRSIPVPDRVETRQEYVLGKVSPGKNYRKVMKQGMAFGEGERLPPVKEMINYVNGKVFDNNWA
>ancestral_201
MNGSINGMASSATNGLSNGLTNGLTNGLSNGHHETGLDLTVLGLNSGTSMDGIDCALCRFRQESPESPMHFELLAYDEVPLEPKIKKRVMNMILHNKTTPEELSEVNVLLGETFAAAVKEFSQKHGVPLEKIDAIGSHGQTIWLLSMPEPGQTKSALTMAEGSFLASRTGITSVTDFRVSDQAAGRQGAPLIAFFDALVLHHPTKLRACQNIGGIANVCFIPPDDKDGKLNPEFFDFDTGPGNVFIDAAVRYFTNGEREYDKNGEMGAAGTVDQEMVDEFLQHPYFSLEPPKTTGREVFRDTIAHDLIERGLAKGLSPNDIVATITRITAQAIVEHYHRYMPTQYGPLAEIFMCGGGAKNPNITRYMQAAFPETRIVMLDEAGIPADAKEAITFAWQGMEAVVGRSIPIPSRVETQRQFVLGKVSPGDNYRKVMRHGMEFGAGRDHLEPVTELVNYVDGKVFDNKW
>ancestral_200
MPGLTNGNHATNGQNGHHATNGISATNGHSEEHPLDLTVLGLNSGTSMDGIDCALCRFRQSSPNAPMHFELLKYDEVPLEQTIKKRVMNMILKNSTTPEELSEVNVLLGETFASAVHEFAAKHNVSISSIDAIGSHGQTIWLLSMPEEGQTQSALTMAEGTFIASRTGITTVTDFRVSDQAAGRQGAPLIGFFDSLVLHHPTKLRACQNIGGIANVCFIPPDKDGKLNQEYFDFDTGPGNVFIDAVVRHFTNGEREYDKDGAMGRAGTVDQQLVDEFLTTHPYFSKAPPKTTGREVFRDTIAHDLIERGLKKGLSENDIVATVTRITAQAIVDHYHRYMPTQYGPLAEIFMCGGGAKNPNIVDYMQKAFPETKIVMLDEAGIPADAKEAITFAWQGMEAIVGRSIPVPDKVETRQSYVLGKVSPGKNYREVMRKGIQFGGNQDSLEPVSEMVNYVDGKVFDNKW
>ancestral_203
ATNGLSNGLTNGLTNGLSNGHHETGLDLTVLGLNSGTSMDGIDCALCRFRQESPESPMHFELLAYDEVPLEPKIKKRVMNMILHNKTTPEELSEVNVLLGETFAAAVKEFSQKQGVPLEKIDALGSHGQTIWLLSMPEPGQTKSALTMAEGSFLASRTGITSVTDFRVSDQAAGRQGAPLIAFFDALVLHHPTKLRACQNIGGIANVCFIPPDKDGKLNPEFFDFDTGPGNVFIDAAVRYFTNGEREYDKNGEMGAAGTVDQEMVDEFLQTHPYFSLEPPKTTGREVFRDTIAHDLIERGLAKGLSPNDIVATITRITAQAIVEHYHRYMPQEYGPLAEIFMCGGGAKNPNITRYMQAAFPETRIVMLDEAGIPADAKEAITFAWQGMEAVVGRSIPIPSRVETQRQFVLGKVSPGDNYRKVMRHGMDFGAGRDHLEPVTELVNYVEGKVFDNKW
>ancestral_202
MNGSINGTNHGAVNGNSNGTLANGLTNGLSNGHHEAGLDLTVLGLNSGTSMDGIDCAYCRFRQESPSAPMHFELLAYDEVPLEPKIKKRVMNMILHNKTTPEELSEVNVLLGKTFAAATTKFMQKHGIPKEEIDAIGSHGQTIWLLSAFLASETGITTVTDFRVSDQAAGRQGAPLIAFFDALVLHHPTKLRACQNIGGIANVCFIPPDDQDGNLNREFFDFDTGPGNVFIDAAVRYFTNGTREYDRNGEMGAAGAVDQDLVDEFLSHAYFRLDPPKTTGREVFRDTLAHDLIARGLAKGLSPNDIVATITRITAQAIVEHYRRYMPTQYGPLAEIFMCGGGAKNPNITKYMQSCFPQTRIVMLDEAGIPADAKEAITFAWQGMEAVVGRSIPIPSRVESDKQFVLGKVSAGDNYRKVMRHGMQFGAGHDHLEPVTELVNYVNGKVFDNKW
>ancestral_205
SNGSTNSANGSSGQPLDLTVLGLNSGTSMDGIDCALCRFRQETPDSPMHFELLKYGEIPLEQTIKKRVMNMILHNKTTPEELSEVNVLLGETFASAVKEFCKEHNVDLSSIDVIGSHGQTIWLLSMPEEGQVKSALTMAEGSILASRTGITSVTDFRISDQAAGRQGAPLIAFFDALLLHHPTKLRACQNIGGIANVCFIPPDNEGGVDECYDFDTGPGNVFIDAVVRHYTNGEQEYDKDGEMGKRGKVDQELVDEFLQHKYFKLDPPKTTGREVFRDTLAFELIKKAEAKGLSPDDVVATITRITAQAIVDHYRRYAPSQDIDEIFMCGGGAYNPNITEYIQKNYPNTKIMMLDEAGIPAGAKEAITFAWQGMEAIVGRSIPVPTRVETRQEYVLGKVSPGKNYRKVMRKGMMFGGGRDHLPPVKEMVNYVDGKVFDNKW
>ancestral_204
LSNGLTNGLTNGLSNGHHETGLDLTVLGLNSGTSMDGIDCALCRFRQESPESPMHFELLAYDEVPLEPKIKKRVMNMILHNKTTPEELSEVNVLLGETFAAAVKEFSQKQGVPLEKIDVLGSHGQTIWLLSMPEPGQTKSALTMAEGSFLASRTGITSVTDFRVSDQAAGRQGAPLIAFFDALVLHHPTKLRACQNIGGIANVCFIPPDKDGKLNPEFFDFDTGPGNVFIDAAVRYFTNGEREYDKNGEMGAAGTVDQEMVDEFLQTHPYFALEPPKTTGREVFRDTIAHDLIERGLAKGLSPNDIVATITRITAQAIVEHYHRYMPQEYGPLAEIFMCGGGAKNPNITRHLQAAFPETRIVMLDEAGIPADAKEAITFAWQGMEAVVGRSIPIPSRVETQRQFVLGKVSPGDNYRKVMRHGMDFGAGRDHLEPVTELVNYVEGKVFDNKW
>ancestral_207
MPSATTNGDSNGHANGSTNGANGPSSQALDLTVLGLNSGTSMDGIDCALCRFRQETPSSPMHFELLKYGEIPLEQTIKKRVMNMILHNKTTPEELSEVNVLLGETFASAVKEFTKEHGLQLTDIDVIGSHGQTIWLLSMPEEGQVKSALTMAEGSILAARTGITSVTDFRISDQAAGRQGAPLIAFFDALVLHHPTKLRACQNIGGIANVCFIPPDNEGGVDECYDFDTGPGNVFIDAVVRHYTNGEQEYDRDGEMGKRGRVDQELVDEFLKHKYFKLEPPKTTGREVFRDTLAFEFIKKAEQKGLSPDDVVASITRVTAQAIVDHYRRYAPSQDIDEIFMCGGGAYNPNISAFIQKNYPNTKIMMLDAAGIPGGAKEAITFAWQGMEAIVGRSIPVPTRVETRQEYVLGKVSPGKNYREVMRKGMMFGGSADHLPPVKELVNYVDGKVFDNKW
>ancestral_206
APSATTNGHSNGSSNGSTNGANGPSSQALDLTVLGLNSGTSMDGIDCALCRFRQETPESPMHFELLKYGEIPLEQTIKKRVMNMILHNKTTPEELSEVNVLLGETFASAVKEFCKEHNVQLSDIDVIGSHGQTIWLLSMPEEGQVKSALTMAEGSILAARTGITSVTDFRISDQAAGRQGAPLIAFFDALVLHHPTKLRACQNIGGIANVCFIPPDNEGGVDECYDFDTGPGNVFIDAVVRHYTNGEQEYDRDGEMGKRGRVDQELVDEFLKHKYFKLEPPKTTGREVFRDTLAFEFIKKAEAKGLSPDDVVASITRVTAQAIVDHYRRYAPSQDIDEIFMCGGGAYNPNITAYIQKNYPNTKIMMLDEAGIPAGAKEAITFAWQGMEAIVGRSIPVPTRVETRQEYVLGKVSPGKNYREVMRKGMMFGGGRDHLPPVKELVNYVDGKVFDNKW
>ancestral_209
MPSSTTNGASNGYGNGSTNGINGPSDAALDLTVLGLNSGTSMDGIDCALCRFRQETPSSPMHFELLKYSEIPLEPVIKKRVMNMILHNKTTPEELSEVNVLLGETFASAVKEFTKEHGLQLTDIDVIGSHGQTIWLLSMPEEGQVKSALTMAEGSFIAARTGITTVTDFRVSDQAAGRQGAPLIAFFDALVLHHPTKLRACQNIGGIANVCFIPPDHQGGVDACYDFDTGPGNVFIDAVVRHYTNGEQEYDRDGKMGKAGQVDQELVDDFMKHKYFGLEPPKTTGREVFRDTLAFEFIKKAEQKGLSPNDVVASITRVTAQAIVDHYQRYAPSQNIDEIFMCGGGAYNPNIAAFIQKNYPNTKIMMLDAAGIPGSAKEAITFAWQAMEAVVGRSIPVPTRVETRQEYVLGKVSPGKNYREVMRKGILFGGKADHLSPVKELVNYVEGKVFDNKW
>ancestral_208
MPSSTTNGASNGYGNGSTNGINGPSDAALDLTVLGLNSGTSMDGIDCALCRFRQETPSSPMHFELLKYSEIPLEPVIKKRVMNMILHNKTTPEELSEVNVLLGETFASAVKEFTKEHGLQLTDIDVIGSHGQTIWLLSMPEEGQVKSALTMAEGSFIAARTGITTVTDFRISDQAAGRQGAPLIAFFDALVLHHPTKLRACQNIGGIANVCFIPPDHQGGVDACYDFDTGPGNVFIDAVVRHYTNGEQEYDRDGKMGKAGQVDQELVDDFMKHKYFGLEPPKTTGREVFRDTLAFEFIKKAEQKGLSPNDVVASITRVTAQAIVDHYQRYAPSQNIDEIFMCGGGAYNPNIAAFIQKNYPNTKIMMLDAAGIPGSAKEAITFAWQAMEAVVGRSIPVPTRVETRQEYVLGKVSPGKNYREVMRKGILFGGKADHLSPVKELVNYVEGKVFDNKW
>tr|A0A2H3IFY6|A0A2H3IFY6_9EURO
MGSISNGADHATGEVGAALDITVLGLNSGTSMDGIDCALCHFHQETPESPMEFELLKYGEIPLEQTIKKRVMNVILHNKTSPSELSEINVILGETFAAAVHQFCKDSNVDINTIDALGSHGQTIWLLSMPEEGEVKSALTMAEGAFLASRTGITSVTDFRVSDQAAGRQGAPLIAFFDALVLHHPTKLRACQNIGGIANVCFIPPDNKGGIAECYDFDTGPGNVFIDAVVRHYTNGELEYDRDGEMGARGRVDQELVDDFLQHKYFKLDPPKTTGREVFRDTLAFDLIRKAEAKGLTPDDVVATITRVTAQAIVDHYRRYAPADMEIEEIFMCGGGAYNPNITKYIQKNYPKAKIMMLDEAGIPAGAKEAITFAWQGMEAIVGRSIPVPTRVETRQEYVLGKVSPGKNYRQVMRKGALFGAGRDHLKPVQELINIVDGKVFDNKW
>tr|G9P7C6|G9P7C6_HYPAI
MGSVVNTDPVLDLVVLGLSSGISVESIDFALCRFRQQNAARPVSLELLKYGEALLDPEIKKRLMDMALHDFSLPEQVTEINVILGEAFAKAALEFIATNNIDKSTIDFISSHAQATWRIPHLTAHQVRTPISMNEAAVIAARTGITTVTDFRVGEVAVGQPGASRADFDALFLHHPTKLRACQNISDIGSVCFIPPDIDGALNDNFFSFDTGPGNIYIDAAIHHYTNGAQRYDIDGEIGKRGTVDEEIVDDFISSHPYFQRSIPKSAGRDDFRAALAHELISKAEDKGLLPEDVVATITRITAQSIVDHYKCFAPSQNIDELFLCGGSAYNPNIVNFIQKNYPSTKIFTLDAAGIPAVAREAITLALRGMDAVVGRTVLTSHGAETRQEQIVGKVSPGDNYEQVMQKVTQFGKGEKLEPIRDLVNVVKGEVIPNKW
>tr|A0A2K0SUX9|A0A2K0SUX9_9HYPO
MGSIINTDPELDLVVLGLSSGISMESIEFALCRFRQQNPAQPVRLELLKYGETLLDPGIEKRLTDMISDDFNSPEQVAQVNDILGEAFAEAALQFIATNDIDKSTIDIISCRAQAAWRIPYPAVHQTRTSLRLNEGTVIASRTGITTVTDFRVGEAVVGPQGAPSDFDALLLHHPTKLRACQNISGIGNVCFIPPDISGELNNGFINFDTGPGNIYIDAAIRHYTNGAQRYDVDGEIGKRGEVDEEIVDDFISSHPYFQRSIPKSAGRDDFRASLAYELISKAEDKGLSPEDVVATITRITAQSIVDHYKCFAPSQNIDELFLCGGSAYNPNIVNFIQKNYASTKIYTLDVAGIPAVAREAITLALQGMNTVVSRTVRTSHGAETRQQLIAGKISPGDNYGQVMQKVVQFGNGETLEPIRDLVNVVNGEEIHNKW
>tr|A0A0D2F3M7|A0A0D2F3M7_9EURO
MDAEASLSSGGDLQNPAGPALDLTVLGLNSGTSMDGIDCALCRFRQQEPSSPVEFELLQYGETPLDPAIKTRVMKMILQNSTSPEEIAEINVILGEAFAKAAQDFLIQNGIDKSAVDAIGSHGQTIWHLPQPRKGQVRTTLSMAEGAIIAARTGITTVSDFRISEVAVGRQGAPLVAFFDALLLHHPTKLRACQNIGGIGNVCFIPSDQQGGVDQCYDFDTGPGNIYIDAAVRHFTDGQREYDKDGEMGKQGSVDQELADEFLRHPFFKLELPKTTGREDFRDTLAFDIIRKGEDKGLSPADIVATITRITAQSIVDHYRRFAPSQDIDEIFLCGGGALNPNITDFIQQQYPKTRILMLEKAGIPGAAKEAITFAWLGMEAVVGRPVLVPARVETQKEQVLGKVSPGENYRQVMLKGMLFGGKERKLHPVKDMLNMVESKVFTNSW
>tr|A0A179FWE4|A0A179FWE4_METCM
MVQPTLPHVDGAPGIGNGEPRRQEGFDGPLLDLTVLGLNSGTSMDGIDCALCRFKQLDASAPVEFELLQYGETPLDPKVKARVMKMILNNSTSPEEIAEVNIILGEAFVRAVEEFTTKHGINKSTIDAIGSHGLTIWHLPEPRDGQVRTTLSMAEGAIIAARTSITTVSDFRISEVAVGRQGAPLVAFFDALLLHHPTKLRACQNIGGIANVCFIPADVQGGLDQCYDFDTGPGNVYIDAAVRYFTKGAREYDKDGEMGKRGQVDQDLVDEFLRHPYFGRELPKTTGREDFRDTLALDLIARGEQKGLSPDDIVATITRITAQSIVDHYRRFAPSQDIDEIFLCGGGANNPNIIDFIRDSYPKTRILMLEEAGIPGGAKEAITFAWLGMEAVVGRPVPVPTRVENRKEQVLGKVSPGQNYRSVMLKGMLFGRGSGGEGGRLPAVTEMVNIIQGKEFSNKW
>tr|A0A4V2ENR4|A0A4V2ENR4_METCM
MGSISPADGSQGSALDLTVLGLNSGTSMDAIDCALCRFRQQDPNQPVVLELLKYGETPLNPKIKTRVMNMILHNRTSPEEIAEVNVILGETFAAAAEDFLATNNIDKSTVDVIGSHGQTIWHIPNPTPTQVRTTLSMGEGAIIAARTGITTVTDFRISEVAVGRQGAPLVAFFDALLLHHPTKLRACQNIGGIANVCFIPPDSQGGVDRCYDFDTGPGNVYIDAAVRHYTGGDREFDRDGEMGKRGTVDQELVDDFLSSHEYFSRSIPKTTGREDFRDTMALDLIAKAERKGLSPDDVVATITRITAQSIVDHYRRFAPSQDIDELFLCGGGTWNPNIVDFIRISYPNTRIFMMDDAGIAANAKEAITFAWQGMEAAIGRPILVPDRVETNREQILGKMSPGNNYRELMHKTMQFGSPGERLRPAKTLLNLVSGQVFDTKW
>tr|A0A2T4AQ61|A0A2T4AQ61_TRIHA
MGSIVDTVTAGPALDLTVLGMNSGTSMDGVDCVLCRFRQEDPTQPVSLELLKYGETPLDPAIKKRVMNMILHNSTSPEEIAEINVILGETFAKAALEFIKTNNIDKSSIDIIGSHGQTIWHIPHPKDQVRTTLSMGEGAIIAARTGITTVTDFRVSEVAVGRQGAPLVAFFDALLLHHPTKLRACQNIGGIANVCFIPPDAKGELNDGFFDFDTGPGNVYIDAAVRHYTGGAREYDKDGEMGKRGKVDEGIVDEFISSHPYFQRSIPKTTGREDFRDTLALEIIAKAEEKGLSPDDVVATITRITAQSIVDHYKCFAPSQDIDEIFLCGGGAYNPNIVDFIQKCYPTTRIYMLDAAGIPAGAKEAITFAWQGMDAIVGRPVPVPDRVETRKEQILGKVSPGDNYRQLMYTAMQFGAGAKLGPVRDLINVVDGKVMDNKW
>tr|A0A2N1L784|A0A2N1L784_TRIHA
MGSIVDTATAGPALDLTVLGMNSGTSMDGVDCVLCRFRQEDPTQPVSLELLKYGETPLDPEIKKRVMNMILHNSTSPEEIAEINVILGETFAKAALEFIKTNNIDKSSIDIIGSHGQTIWHIPHPKDQVRTTLSMGEGAIIAARTGITTVTDFRVSEVAVGRQGAPLVAFFDALLLHHPTKLRACQNIGGIANVCFIPPDAKGELNDGFFDFDTGPGNVYIDAAVRHYTGGAREYDKDGEMGKRGKVDEGIVDEFISSHPYFQRSIPKTTGREDFRDTLALEIISKAEEKGLSPDDVVATITRITAQSIVDHYKCFAPSQDIDEIFLCGGGAYNPNIVDFIQKSYPATRIYMLDAAGIPAGAKEAITFAWQGMDAIVGRPVPVPDRVETRKEQILGKVSPGDNYRQLMYTAMQFGVGAKLGPVRDLINVVDGKVMDNKW
>tr|A0A2T4BA34|A0A2T4BA34_9HYPO
MGSIVDTATAGPALDLTVLGMNSGTSMDGVDCVLCRFRQEDPTQPVSLELLKYGETPLDPAIKKRVMNMILHNSTSPEEIAEINVILGETFAKAALEFIKTNNIDKSSIDIIGSHGQTIWHIPHPKDQVRTTLSMGEGAIIAARTGITTVTDFRVSEVAVGRQGAPLVAFFDALLLHHPTKLRACQNIGGIANVCFIPPDTKGELNDGFFDFDTGPGNVYIDAAVRHYTGGAREYDKDGEMGKRGKVDEGIVDEFISSHPYFQRSIPKTTGREDFRDTLALEIISKAEEKGLSPDDVVATITRITAQSIVDHYKCFAPSQDIDEIFLCGGGAYNPNIVDFIQKCYPATRIYMLDAAGIPAGAKEAITFAWQGMDAIVGRPVPVPDRVETRKEQILGKVSPGDNYRQLMYTAMQFGAGAKLGSVRDLINVVDGKVMDNKW
>tr|A0A2C5X9B8|A0A2C5X9B8_9HYPO
MGSIVNPLVAGPALDLTVLGMNSGTSMDGVDCVLCRFRQQDPASPVSLELLKYGETPLDPDIKKRVMNMILHNSTSPEEIAEINVILGETFAKAALEFLKTNNIDQSSIDIIGSHGQTIWHIPHPKNQVRTTLSMGEGAIIAARTGITTVTDFRVSEVAVGRQGAPLVAFFDALLLHHPTKLRACQNIGGIANVCFIPPDIEGGLSDGFFDFDTGPGNVYIDAAVRYYTDGAREYDKDGEMGKRGTVDEELVDDFISSHPYFQRPIPKTTGREDFRDTLAFDLIAKAEKKGLSPDDVVATITRITAQSIVDHYKCFAPSQDIDEIFLCGGGAHNPNIVDFIQRNYPSTRIYMLDAAGIPAGAKEAITFAWQGMDAIVGRPVPVPDRVETRREQILGKVSPGENYRQLMYTAMQFGAGAKLGPVRDLVNIVDGEVMDNKW
>tr|A0A024S9Z9|A0A024S9Z9_HYPJR
MGSIVNPLVAGPALDLTVLGMNSGTSMDGVDCVLCRFRQQDPASPVSLELLKYGETPLNPDVKKRVMNMILHNSTSPEEIAEINVILGETFAKAALDFIRTNNIDQSSIDIIGSHGQTIWHIPHPKNQVRTTLSMGEGAIIAARTGITTVTDFRVSEVAVGRQGAPLVAFFDALLLHHPTKLRACQNIGGIANVCFIPPDVEGGLSDGFFDFDTGPGNVYIDAAVRYYTDGAREYDKDGEMGRRGTVDDELVDDFIASHPYFHRPIPKTTGREDFRDTLAFELIAKAEKKGLSPDDVVATLTRITAQSIVDHYKCFAPSQGIDEIFLCGGGAHNPNIVDFIQQSYPSTRIYMLDAAGIPAGAKEAITFAWQGMDAIVGRPVPVPDRVETRREQILGKVSPGENYRELMYTAMRFGAGAKLGPVRELVNIVNGEVMDNKW
>tr|A0A2C5YY39|A0A2C5YY39_9HYPO
MGSLESGTGLQVVALGLNSGTSMDGIDCALCRFEQETPEGPMHFELVKYDEVELPGALKKRVMRIIVDGATSPEELSEVNMLLGQAFAAAAGDFAARHGIGLESIDVIGSHGQTIWLASMPGEGRERSALTMGEGTVIAARTGVTTVTDFRVADQAAGRQGAPLIAFFDALLLHHPRKLRACQNIGGIANVCFIPPDVDGAINPAYFDFDTGPGNVLIDAAVRHFSAGQLEMDRDGLRGRAGTVCQPMVDHFLQTHPYFALHPPKTTGREVFGDALAHDLIARGLARGLSPDDIVATITRITAQAIVLHYRRYMPTQYGPLAELYMCGGGAKNPNILHYIQAQFPDTAIVMLDHAGIPADAKEAITFAWQGVEAIVGRSIPVPDRTETRREYVLGKVSPGHNYRSVMAKGMAFGAGRHHLPPVAEMVNHVAAKPCDNKS
>tr|W2S293|W2S293_9EURO
MNGNTHGAMHNGVNGNSNGALRNGTNGAVTNGHHEVGLDLRVLGLNSGTSMDGIDAAYCRFRQEHPSAPMHFELLAYDEVPLEPKIKKRVMNMILHNKTTPEELSEVNVLLGKTFSQATTTFLQKNNIPKEEVDAIGSHGQTIWLLRRFIASETGITTVTDFRVSDQAAGRQGAPLIGFFDALVLHHPTKLRACQNIGGIANVCFIPPDNSDGTLNKEYFDFDTGPGNVFIDAAVRYFTDGAQEYDRNGEMGAAGIVDQGLVDEFLSRAYFKFDPPKTTGREVFRDTLAHDLIARGLKKGLTPNDIVATITRITAQAIVEHYERYMPTKYGPLEEIFMCGGGAKNPNITKYMQQCFPQTRIVMLDEAGIPADAKEAITFAWQGMEAVVGRSIPIPSRVESDKQFVLGKVSAGDNYRRVLRQGMQFGAEHDHLEPVTELVNYIGGKVFDNKW
>tr|A0A8H4LYQ3|A0A8H4LYQ3_9HYPO
MTQTDTNGSVNGSINGTNHGALNGNGKGTANGLTNGLSNGQPKGGLDLTVLGLNSGTSMDGIDCAYCRFRQESPSAPMHFDLLAYDEVPLEPKIKKRVMNMIMHNKTTPEELSEVNVLLGKTFAAATTKFMQKHGISKDEIDAIGSHGQTIWLLSMPEPGQTKSALTMAEGAFLASETGITTVTDFRVSDQAAGRQGAPLIAFFDALVLHHPTKLRACQNIGGIANVCFIPPDDQNGNLNREFFDFDTGPGNVFIDAAVRYFTNGTREYDRNGEMGAAGAVDQDLVDEFLSHAYFRLDPPKTTGREVFRDTLALDLIARGEAKGLSANDIVATITRITAQAIVEHYRRYMPTQYGPLAEIFMCGGGAKNPNITKYMQSCFPQTRIVMLDEAGIPADAKEAITFAWQGMEAVVGRSIPIPSRVESDKQFVLGKVSAGDNYRKVMRHGMQFGAGHDHLEPVTELVNFVNGEVFDNNW
>tr|A0A8H4LYW6|A0A8H4LYW6_9HYPO
MDGVDCALCQFRQASPDEPLHFELLRYDEVPLEQSLKRRVMGMIRDNKTTPEELSEINVLLGETFASAVQVFCHDHDVPLSSIDAIGSHGQTIWFQSMPSKGQVKSVLTMAEGAVIASRTGITTVTDFRVSDQAVGRQGAPLIAFFDSLLLHHHSNMRACQNIGGIANVCFIPPDERGTPSKDFFDFDTGPGNVLIDAAVRSLTQGRHEYDKDGAMGKAGRVDQDMVDDFLSSHPYLKLDPPKTTGREVFGDGLASSLTERGLAKGLSPDDIVATITRITAETIVDHYRRYMPTRHGPLAELYLCGGGAKNPNITEYLQAAFPGTAVKMLDAAGIPADAKEAITFAWQGMEALVGRSVPVPARVETPTEHVLGKVSPGRNYRRVMTMGMAFGAGSEHLRPVAEMVNHECGLDVWRQENI
>tr|A0A177CGS0|A0A177CGS0_9PLEO
MASVTGSRNEPRGDRGCAPLNLTVLGLNSGTSMDGVDCALCQFRQASPDEPLHFELLRYDEVPLEQSLKRRVMGMIRDNKTTPEELSEINVLLGETFASAVQVFCHDHDVPLSSIDAIGSHGQTIWFQSMPSKGQVKSVLTMAEGAVIASRTGITTVTDFRVSDQAVGRQGAPLIAFFDSLLLHHHSNMRACQNIGGIANVCFIPPDERGTPSKDFFDFDTGPGNVLIDAAVRSLTQGRHEYDKDGAMGKAGRVDQDMVDDFLSSHPYLKLDPPKTTGREVFGDGLASSLTERGLAKGLSPDDIVATITRITAETIVDHYRRYMPTRHGPLAELYLCGGGAKNPNITEYLQAAFPGTAVKMLDAAGIPADAKEAITFAWQGMEALVGRSVPVPARVETPTEHVLGKVSPGRNYRRVMTMGMAFGAGSEHLRPVAEMVNHECGLDVWRQENI
>tr|A0A3M7DD97|A0A3M7DD97_HORWE
MVSLTNGHKTNGQIPNVVHKNTPLYLTVLGMNSGTSMDGIDCALCRFRQESPSSPMNFELLTYDEVPLESVIKKRVMDMIYHNRTTPEELSEVNVLLGETFASAAIAFASKHNISLSDIDVIGSHGQTVWLLSMPEKGHTKSALTMAEGTFISSRTGITSVTDFRVSDQAAGRQGAPLIAFFDSLVLHHPTKLRACQNIGGIANVCFIPPDRNGELNQDFFDFDTGPGNVFIDAAVRHFTNGKMEYDKDGKMGAAGTVDQEMVDEFLKTHPYFALEPPKTTGREVFRDTIADDMITRGLAKGLSQNDVVATITRITAQAIVEHYHRYMPQDYGPLAEVFMCGGGAKNPNITSFLQRSFPDIKIMMLDEAGIPGDAKEAITFAWQGMEAIVGRSINVPDRVETRQGYVLGKISPGRNYRQVMRKGTEFGGELDDLLPVTKMVNWKNGKALSNTW
>tr|A0A0F4H203|A0A0F4H203_9PEZI
MPGLTNGNHATNGQNGHHATNGISATNGHSEEHSLDMTVLGLNSGTSMDGIDCALCRFRQSSPNAPMQFELLKYDEVPLEQKIKKRVMNMILKNSTTPEELSEVNVLLGETFARAVHEFAEKHDVLMSSIDAIGSHGQTIWLLSMPEPGQTQSALTMAEGTFIASRTGITTVTDFRVSDQAAGRQGAPLIGFFDSLVLHHPTKLRACQNIGGIANVCFIPPDVDGKLNQEYFDFDTGPGNVFIDAVVRHFTNGEREYDKDGAMGRAGKVDQNLVDEFLTTHPYFAKAPPKTTGREVFRDTIAHDLIERGLEKGLSENDIVATVTRITAQAIVDHYHRYMPTQYGPLAEIYMCGGGAKNPNIIDYMSKAFPQTKIVMLDEAGIPADAKEAITFAWQGMEAIVGRSIPVPDQVDDRQPYVLGKVAPGRNYRSVMRKGIQFGGNQDVLEPVSELVNIVGGRLFDNKD
>tr|A0A2H1FPG4|A0A2H1FPG4_ZYMTR
MDGIDCALCRFRQSSPGAPMDFELLKYDEVPLEQTIKKRVMKMILKNSTTPEELSEVNVLLGETFASAVHEFAAKHNVSIASIDAIGSHGQTIWLLSMPEEGQTQSALTMAEGTFIASRTGITTVTDFRVSDQAAGRQGAPLIGFFDSLVLHHPTKLRACQNIGGIANVCFIPPDKDGKLNQEYFDFDTGPGNVFIDAVVRHFTNGEREYDKDGAMGRAGTVDQQLVDEFLTRHPYFSKAPPKTTGREVFRDTIAHDLIERGLKKGLSENDIVATVTRITAAAIVDHYHRYMPTQYGPLAEIFMCGGGAKNPNIVDYMQKAFPETRIVMLDEAGIPADAKEAITFAWQGMEAVVGRSIPVPDKVATRESYVLGKVNPGKNYREVMRKGIQFGGKANSLEPVSEMVNYVDGKVFDNKW
>tr|A0A6A6JP98|A0A6A6JP98_9PLEO
MATSESRPLDLTILGLNSGTSMDGIDCTLCRFRQETPASPMNFELLQYDEIPLPQPIKKRVLDIILHDQTSASGLSEVNVILGETFADAVDTFCQKHKVDKSSIDAIGSHGQTIWLLSMPEPGQVRSALTMAEGCFIASRTGITTVTDFRVSDQAAGRQGAPLIAFFDALLLHHPTKLRACQNIGGIANVCFIPPDNKGGVSETYDFDTGPGNVFIDAVVRHYTNGEREYDKDGEMGARGTINQTLVDEFLQHKYFGLDPPKTTGREVFRDTLAFELIAKAEKLDMTPDDVVATVTRITAQAIVDHYRRYAPAGLEIEELFMCGGGVYNPNITRFIQESYPATRIMMLDEAGIPAGAKESITFAWQAMEAIVGRSIPVPTRVETRREYVLGKVSPGENYRNVMAKGMAFGAGHDHLAPVTEMVNHVRGEIFDNKW
>tr|A0A4U0UZB4|A0A4U0UZB4_9PEZI
MDGIDCALCRFRQDTPDSPMHFELLQYGEVPLEQTIKKRVMDMIYHNRTTPEELSEVNVLLGETFASAAKAFCKENSIDLCSIDAIGSHGQTIWLLSMAESGQTQSALTMAEGTFIASRTGITTVTDFRVSDQAAGRQGAPLIAFFDALLLHHPTKLRACQNIGGIANVCFIPADIDGQRSDDYFDFDTGPGNVFIDAVVRHYTNGQMEYDKDGEMGARGTVNQALVDDFLQFRYFKLDPPKTTGREVFRDTMAHDLIRRSEALGMTPDDIVATVTRITAQAIVEHYHRYAPTQDIDEIFMCGGGAYNPNITKYMQARFPRTKILMLDDAGVPAGAKEAVTFAWQGIEAIIGRSIPVPARVDTRREYVLGKVAPGKNYRAVMRKGMLFGGARDHLPPVKEMVNYVGGQEFDNKW
>tr|A0A7C8MFZ7|A0A7C8MFZ7_9PEZI
MGSVHDGATGSQSSPLDLVVLGLNSGTSMDGIDCALCRFRQGTPDAPMHFELLKYDEVPLEPTIKKRVMAMILHNTTSPEELSEVNVILGKEFAQAVKIFSQRHDVPLSSIDAIGSHGQTIWFVSMPEEGKVTSALTMAEGCFLASMTGITTVTDFRVSDQAAGRQGAPLIAFFDSLILHHPTKLRACQNIGGIANVCFIPPDRDGKLNPEFFDFDTGPGNVFIDAAVRYFTDGQQEYDQDGRMGKAGTVDEEMVDKFLSSFAYFSLDPPKTTGRETFRDTIAHDLIEQGLQRGLSTNDVVATITRITAKAIVEHYERYMPTDYGPLCEIYMCGGGAKNPNITDYLQAAFPAAKVMMLDEAGIPADAKEAITFAWQGMEAIVGRSIPVPDRVATRQPYVLGKVSPGKNYRRVMKMGMDFGAGQDELEPVTELVHYVDGKVFSNK
>tr|A0A0D9NQ98|A0A0D9NQ98_METAN
MGSVYDGATGSQSSPLDLVVLGLNSGTSMDGIDCALCRFRQATPDAPMHFELLKYDEVPLEPTIKKRVMAMILHNTTSPEELSEVNVILGKEFAQAVKIFSQRHNVPLSSIDVIGSHGQTIWFASMPEEGNVTSALTMAEGCFLASMTGITTVTDFRVSDQAAGRQGAPLIAFFDSLVLHHPTKLRACQNIGGIANVCFIPPDRDGKLNPEFFDFDTGPGNVFIDAAVRYFTDGQQEYDQNGRMGKAGTVDEEMVDKFLSSFAYFSLDPPKTTGRETFRDTIAHDLIEQGLEKGLSANDVVATITRITAKAIVEHYKRYMPTGYGPLCEIYMCGGGAKNPNITDYLQAAFPAAKVMMLDEAGIPADAKEAITFAWQGMEAIVGRSIPVPDRVATRQPYVLGKISPGKNYRRVMKRGMDFGAGQDELEPVTELVHYVDGKVFSNK
>tr|A0A439DFA2|A0A439DFA2_9PEZI
MGSTPTRWDSQPLNLIVLGLNSGTSMDGIDCALCHFSQASPHAPMHFELLKYDEVPLEHTIKKRVMNMILHNKTTPEELSEVNVILGEVFSDAVKAFCAKNNVVIDSIDVIGSHGQTIWLLSMPEEGQVRSALTMAEGCFIASRTGITTVTDFRVSDQAVGRQGAPLIAFFDSLVLHHPTKFRACQNIGGIGNVCFIPPDINGELSPAFFDFDTGPGNVFIDAAVRYFTQGEQEYDKDGIMGHAGIVDQEIVDEFLRTFPYFSLDPPKTTGREVFRDTVAHDLINMGLEKGLSPNDVVATITRITAQAIVEHYHRYMPTEYGPLAEIYMCGGGAKNPNIIAYMQAAFPETRIVMLDEAGIPADAKEAITFAWQGMEAVVGRSIPVPDRVETRAEYILGKISPGRNYRRVMRKGAEFGGDAERLPPVKELVNYVGGSVFDNKS
>tr|A0A1V1TD33|A0A1V1TD33_9FUNG
MGPAPNGSASQPLDLTVLGMNSGTSMDGIDCALCRFRQASPDAPMHFELLKYDEVPLEQTIKKRVMNMILHNKTTLEELSEVNVILGEVFSDAAKAFCGKNNVAIDSIDVIGSHGQTIWFVSMPEIGQVRSALTMAEGCFIASHTGITAVTDFRVSDQAAGRQGAPLIAFFDSLVLHHPTKLRACQNIGGIGNVCFIPPDVDGALNPAFFDFDTGPGNVFIDAAVRYFTNGEQEYDKDGAMGRAGTVNQEMVDEFLRTFPYFSLDPPKTTGREVFRDTVAHDLIKKGLEKGLSPNDVVATITRITSQAIVEHYRRYMPTEYGPLAEIYMCGGGAKNPNIVAYMQAAFPEMRVAVLDEAGIPADAKEAITFAWQGMEAIIGRSIPVPDRVETKVEYVLGKISPGRNYRRVMRKGAEFGGDAEWLPPVKELVNSVDGKVFDNKW
>tr|A0A1Y2TAC6|A0A1Y2TAC6_9PEZI
MGPAPNGSASRPLDPTVLGMNSGTSMDGIDCALCRFRQASPDAPMHFELLKYDEVPLEQTIKKRVMNMILHNKTTLEELSEVNVILGEVFSDAAKAFCGKNNVAIDSIDAIGSHGQTIWFVSMPEIGQVRSALTMAEGCFIASRTGITTVTDFRVSDQAAGRQGAPLIAFFDSLVLHHPTKLRACQNIGGIGNVCFIPPDVDGALNPAFFDFDTGPGNVFIDAAVRYFTNGEQEYDKDGAMGRAGTVNQEMVDEFLRTFPYFALDPPKTTGREVFRDTVAHDLIKKGLEKGLSPNDVVATITRITSQAIVEHYRRYMPTEYGPLAEIYMCGGGAKNPNIVAYMQAAFPETRVAVLDEAGVPADAKEAITFAWQGMEAIIGRSIPVPDRVETRVEYVLGKISPGRNYRRVMRKGAEFGGDAEWLPPVKELVNSVDGKVFDNKW
>tr|F9GFP5|F9GFP5_FUSOF
MGSTSNGSESRPLDLTVLGMNSGTSMDGIDCALCRFRQASPDAPMHFELLKYDEVPLEQTIKKRVMNMILHNKTTPEELSEVNVILGEVFADAAKAFCVGNDVAIESIDAIGSHGQTIWLLSMPEKGQVRSALTMAEGCFIASRTGVTTVTDFRVSDQAAGRQGAPLIAFFDSLVLHHPTKFRACQNIGGIANVCFIPPDVDGALNPAFFDFDTGPGNVFIDAAARYFTNGELEYDKDGAMGRAGTVDQDMVDEFLRTFPYFALDPPKTTGREVFRDTVAHDLIKKGLEKGLSPNDVVATITRITAQAIVEHYHRYMPTEYGPLAEIYMCGGGAKNPNIVAHMQTAFPKTRIVMLDEAGIPADAKEAITFAWQGMEAIVGRSISVPDRVETRAEYILGKISPGRNYRRVMRKGAEFGGDAERLPPVKELVNYVDGRVFDNKSCFFSSS
>tr|A0A2P4ZWQ6|A0A2P4ZWQ6_9HYPO
MGSTEGLLLDAHAPLDITVLGLNSGTSMDGIDCALCRFRQASPNAPMHLELLKYDETPLEQTIKKRVMRMILHNNTTPEELSEVNVLLGETFSDAVMQFSQKHGIPLSSIDAIGSHGQTIWLLSIPEEGQTKSALTMAEGCFIASRTGITTVTDFRVSDQAAGRQGAPLIGFFDSLLLHHPTKFRACQNIGGIANVCFIPPDVDGALNIEFFDFDTGPGNVFIDAAVRFFTDGEKEYDKDGEMGRAGEVDQQMVDEFLQTHPYFALDPPKTTGREVFRDTIAHNLIDRGLEKGMSPNDIVATITRITAQAIVQHYKRYMPTQYGPLAEIYMCGGGARNPNITEYMQNAFPDTRITMLDEAGIPSDAKEAITFAWQGMEAVVGRSIPVPSRVETRREYILGKTLFAALSDRLNNPMNISSKASSRPALHFDAVPSTLSTTQHVT
>tr|A0A2K0T5J7|A0A2K0T5J7_9HYPO
MGSATGIMYTGDSLPLDITALGLNSGTSMDGIDCALCRFRQASPNGPMHFELLQYDEIPLEPKIKKRVMDMIFHNTTTPEELSEVNVVLGETFAEAAKAFSKKHGVPLSSIDVIGSHGQTIWLESMPQGGRKKSALTMAEGTFIASSTGITTVTDFRVSDQAAGRQGAPLIAFFDSLVLHHPTKLRACQNIGGIANVCFVPPDSNGQLNQEFFDFDTGPGNVFIDAAVRYFTNGEREYDQDGEMGKQGKVNQQMVDEFLRTHFYFALDPPKTTGREVFRDTIAHDLIERGVANGMSPNDIVATITRITAQAIVEHYKRYMPSQYGPLAEVYMCGGGAKNPNILDHLRESFPETRFVMLDEAGIPADAKEAITFAWQGMEAIVGRSIPVPSRVETSRGYVLGKISPGHNYRRVMKKGMDFGAGHEQLEPVRELVNYVGGKVYNNKG
>tr|A0A2T3ZH64|A0A2T3ZH64_9HYPO
MGSTTGIMYTGDSLPLDITALGLNSGTSMDGIDCALCRFRQASPNGPMHFELLQYDEIPLEPKIKKRVMDMIFHNTTTPEELSEVNVVLGETFAEAAKAFSKKHGVPLSSIDVIGSHGQTIWLESMPQGGRKKSALTMAEGTFIASSTGITTVTDFRVSDQAAGRQGAPLIAFFDSLVLHHPTKLRACQNIGGIANVCFVPPDSNGQLNQEFFDFDTGPGNVFIDAAVRYFTNGEREYDQDGEMGKQGKVNQQMVDEFLRTHFYFALDPPKTTGREVFRDTIAHDLIERGVANGMSPNDIVATITRITAQAIVEHYKRYMPSQYGPLAEVYMCGGGAKNPNILDHLRESFPETRFVMLDEAGIPADAKEAITFAWQGMEAIVGRSIPVPSRVETSRGYVLGKISPGHNYRRVMKKGMDFGAGHEQLEPVRELVNYVGGKVYNNKG
>tr|A0A1B8ARU4|A0A1B8ARU4_FUSPO
MGSATDIMYNGDSLPLEITALGLNSGTSMDGIDCALCRFRQASPNGPMHFELLQYDEIPLEPKIKKRVMDMIFHNTTTPEELSEVNVILGETFADAVKAFSKKHSVPLSYIDVIGSHGQTIWLESMPQGGRKKSALTMAEGTFIASSTGITTVTDFRVSDQAAGRQGAPLIAFFDSLVLHHPTKLRACQNIGGIANVCFVPPDSNGQLNKEFFDFDTGPGNVFIDAAVRYFTNGEREYDKDGEMGKQGKVNQEMVDEFLKTHFYFALDPPKTTGREVFRDTIAHDLIERGVTNGMSPNDIVATITRITAQAIVEHYKRYMPTQYGPLAEVYMCGGGAKNPNILNHLKESFPETKFVMLDEAGIPADAKEAITFAWQGMEAIVGRSIPVPSRVETRRGYVLGKVSPGQNYRRVMRQGMNFGAGHEDLEPVSELVNYVDGKVYNNKY
>tr|A0A395RLY3|A0A395RLY3_FUSSP
MSSNKKQSQSATSEPLDITVLGLNSGTSMDGIDCALCRFRQESPTAPMHLELLKYDEIPLDQTIKKRVMRMILHNSTTPEELSEVNVLLGETFADAVMTFSEKHNIPLSSVDAIGSHGQTIWLLSVPEKGQTRSALTMAEGCFIASRTGITTVTDFRVSDQAAGRQGAPLIGFFDSLLLHNPTKFRACQNIGGIANVCFIPPDVDGALNTEFFDFDTGPGNVFIDAAVRFFTDNKQEYDKDGEMGRAGMVNQEMVDEFLQTHPYFALDPPKTTGREVFRDTIAHELIERGLKMGMTQNDIVATLTRITAQAIVEHYKRYMPTQYGPLSEIYMCGGGARNPNITEYLQKAFPDTRITMLDEAGIPSDAKEAITFAWQGMEAVVGRSIPVPAQVEDRREYVLGKVSPGKNYRQLLKKGMKFGGDSDYLPPVKELVNYVNGQVYSAI
>tr|A0A8K0X4T7|A0A8K0X4T7_9PEZI
MGSIDNPPSSAMDTSLDITVLGLNSGTSMDGIDCALCRFRQASPRAPLHFELLKYDEVPLEPKIKKRVMNMILHNSTTPEELSEVNVLLGETFADAAKTFAAKHSIPLSSIDAIGSHGQTIWLLSMPKEYQTKSALTMAEGCFIASRTGITCVTDFRVSDQAAGRQGAPLIAFFDSLVLHHPTKLRACQNIGGIANVCFIPPDVNGTLNQEFFDFDTGPGNVFIDAAVRYFTNGEREYDKDGEMGRAGKIDQDMVDHFLTTHPYFALDPPKTTGREVFRDTLAHEMIERGLKKGLEPNDIVASITRITAQSIVDHYHRYMPKQYGPLAEIFMCGGGAKNPNITGYMQMAFPDTRIVMLDEAGIPADAKEAITFAWQGMDAIVGRSINVPDRVETRAEYILGKVSPGKNYRRVMSKGMGFGAGQDHLPPVRELVNYVNGKVFHHKV
>tr|A0A086T770|A0A086T770_ACRC1
MGSINNLASGAPPKPLDITVLGMNSGTSMDGIDCALCRFRQDSPDGPMHFELLKYDEVPLEHTIKKRVMRMILDNATTPEELSEVNVLLGETFSDAAMRFSEKHKIPLSSIDAIGSHGQTIWLLSMPARGQTKSALTMAEGCIIAARTGITTVTDFRVSDQAAGRQGAPLIAFFDSLLLHHPTKFRACQNIGGIANVCFIPPDVDGALNTEFFDFDTGPGNVFIDAAVRVFSDGQMEYDKDGRMGKAGTVDQELVNDFLQTHPYFSLDPPKTTGREVFRDTIAHDLIRRGTERGLTPNDIVATITRITAQAIVDHYKRYMPTKYGPLAEIYMCGGGAKNPNITDFMQESFPDTRIIMLDEAGVPSDAKEAITFAWQGMEAIVGRSIPVPSRVETRREYVLGKVSPGQNYRRVLKKGMDFGGEAEHLPPVKAMVNYVDGQVYNNKR
>tr|A0A0L0MYH5|A0A0L0MYH5_TOLOC
MGSLGNQQPNSNGSAGGRPLDLTVLGLNSGTSMDGIDCALCRFRQASPESPMHFELLKYDEVPLEQGIKKRVMNMILHNTTTPEELSEVNVLLGETFADAVGVFCKKHDVAMSSIDAIGSHGQTIWLLSMPAEGHTRSALTMAEGCFLASRTGVTSVTDFRVSDQAAGRQGAPLIAFFDSLLLHHPTKFRACQNIGGIANVCFIPPDVDGRLNDEFFDFDTGPGNVFIDAAVRHFTGGEREYDKDGEMGKAGTVDQEIVDEFLRSHPYFSLDPPKTTGREVFRDTIAHQLIEKAAAKGLSPNDTVATITRITAQAIVEHYRRYMPTQYGPLAEIYMCGGGAFNPNITDFMQAAFPDTRIVLLDEAGIPASAKEAITFAWQGMEAVVGRSIPVPSRVESRQEYVLGKVSPGKNYRQVMRKGMEFAAGRDHLPPVTDMVNYVNGKVFNNKA
>tr|A0A2S4KZE1|A0A2S4KZE1_9HYPO
MGSIVGQSSGMDSAPLDMTVLGLNSGTSMDGIDCALCRFRQASPDEPMHFELLKYDEVPLEQTLKKRLMNMILHNTTTPEELSEVNVLLGEAFADAVEAFSAKHGVPLSSVDAIGSHGQTIWLLSMPEGGHVKSALTMAEGCFIASRTGVTTVTDFRVSDQAAGRQGAPLIAFFDSLVLHHPTKLRACQNIGGIANVCFVPPDVDGALNQDFFDFDTGPGNIFIDAAVRHFTNGKQEFDRDGAMGKAGKVDQRMVDEFLATHPYFALEPPKTTGREVFRDTIAHHLIKRGIKKGLSPNDIVATITRITAQAIVNHYRRHMPTQYGPLAEIYMCGGGAKNPNITAHIQAAFPDARIVMLDEAGIPADAKEAITFAWQGMEAVVGRSIPVPSRVETRRGYVLGKVSPGLNYRRVMRKGMEFGAGREYLEPVKELVNYVDGKVFDNKA
>tr|A0A167DXG8|A0A167DXG8_9HYPO
MESTSNTPGLDMTVLGLNSGTSMDGIDCALCRFRQLSSDKPMHFELLKYGEIPLEKTIKKRVMDMILHNKTTPEELSEVNVLLGETFADAAIKFCSANNIPLNSVHAIGSHGQTIWLLSMPEQSQVQSALTMAEGTFIASKTGITTVTDFRVSDQAAGRQGAPLIAFFDSLVLHHPTKFRACQNIGGIANVCFIPPDEDGKLNQAFFDFDTGPGNVFIDAAVRFFTNGKREYDKDGEMGHAGIVNQDMVDEFLTTHPYFALDPPKTTGREVFRDSIAQDMIYQGLEKEMSPEDIVATITRITAEAIVDHYRRYMPTQYGPLAEIYMCGGGAKNPNITDYIQQNFPETKVVMLDEAGIPADAKEAITFAWQGMEAIVGRSIPVPDRVATRRPYILGKISPGENYRQVMKMGMSFEPGSNHLQPVADLVNYVNGIVFNNKKEE
>tr|A0A2S7XZZ9|A0A2S7XZZ9_BEABA
MGSLQHPLARPLDLTVLGLNSGTSMDGIDCALCRFRQNSPEDAMHFELLKYDEVPLEQGIKKRVMGMILENSTTLEEISEVNVVLGETFADAAIEFCTNHGIALSSVDAIGSHGQTIWLVSMPEPGQTKSVLTMAEGSILAARTGVTTVTEFRISDQAAGRQGAPLISFFDSLVLRHPAKLRACQNIGGIANVCFVPPDVNNEINTEFFDFDTGPGNVFIDAAVRYFTDGEEEYDKDGEMGKAGKVDQEIVDKFLTAHPYFSRDPPKTTGREIFRDTTAHALIDEGIRKGLSPNDVVATITRITAQAIVEHYKRYMPTQYGPLTEIYVCGGGAKNRNIVDFMQQAFPETEIVMLDVAGIPSDAKEAITFAWQGMEAIVGRSIPVPSRVETRREYVLGKVSPGLNYRRVMRKGLDFGAGRDYLAPVKELVNYVGGQVFDNNKN
>tr|A0A2N6NH85|A0A2N6NH85_BEABA
MGSLQYPLARPLDLTVLGLNSGTSMDGIDCALCRFRQNSPEDAMHFELLKYDEVPLEQGVKKRVMGMILANSTTLEEISKVNVVLGETFADAAIAFCTNHGIALSSVDAIGSHGQTIWLVSMPEPGQMKSVLTMAEGSILAARTGVTTVTDFRISDQAAGRQGAPLISFFDSLVLRHPAKLRACQNIGGIANVCFVPPDVNGQINTEFFDFDTGPGNVFIDAAVRYFTDGEKEYDKDGEMGKAGKVDQEIVDKFLAAHPYFSRDPPKTTGREDFRDTTAHALIGEGIRKGLSPNDVVATITRITAQAIVEHYKRYMPTQYGPLTEIYMCGGGAKNPNIVDFVQQAFPETEIVMLDVAGIPSDAKEAITFAWQGMEAIVGRSIPVPSRVETRRESVLGKVSPGLNYRRVMRKGLDFGAGRDYLAPVKELVNYVGGQAFDNNKN
>tr|M7SWJ8|M7SWJ8_EUTLA
MAPSAVNGDSQTNGYSNGVPSGSGLDITVLGMNSGTSMDGIDCALCRFRQETPDSPMHFELLKYDEVPLEQTIKKRVMNMIKHNSTTPEELSIVNVLLGETFAAAAKEFSAKHNVSLSSIDAIGSHGQTIWLLSIPEEGQVKSALTMAEGSILASRTGITSVTDFRISDQAAGRQGAPLIAFFDSLVLHHPTKLRACQNIGGIANVCFIPPDVDGALNPNFFDFDTGPGNVFIDAAVRHFTNGEREYDKDGAMGKAGTVDQEMVDEFLNTHPYFARDPPKTTGREVFRDTIADELIARGEKKGLSPNDIVATITRITAQAIVNHYHRYMPTEYGPLTEIYMCGGGAKNPNITDYMQQAFPDTKIVMLDVAGIPADAKEAITFAWQGMEAIVGRSIPVPTRVETQREYVLGKVSPGENYRKVMRMGMQFGAERDHLAPVKELVNYVDGKVFNNKK
>tr|A0A8K0SFI1|A0A8K0SFI1_9HYPO
MGSISGNSSRQDALDITVLGLNSGTSMDGIDCALCRFRQESPDSPMHFELLQYDEVPLEATIKKRVMNMILHNRTTPEELSEVNVLLGETFADAVKTFSEKHNVPLSSIDVIGSHGQTIWLLSMPEKGQTKSALTMAEGCFLASRTGVTSVTDFRVSDQAAGRQGAPLIAFFDSLVLRHPTKLRACQNIGGIANVCFIPPDSDGKLNLEFFDFDTGPGNVFIDATVRHFTNGEREYDKDGEMGKAGKVDEEMVDDFLKTHPYFSLEPPKTTGREVFRDTIAHELIEKGTAKGLSPNDIVATITRITAKAIVDHYKRYMPTQYGPLAEIYMCGGGAKNLNITSYLQAAFPETKIVMLDEAGIPADAKEAITFAWQGMEAIVGRSIPVPDRVETRRNYVLGKVSPGKNYRKVMRMGMDFGRGRDELEPVREMVNYVGGKAFDNKT
>tr|A0A178ZXZ2|A0A178ZXZ2_9EURO
MSPTLMGSLTNGLSNGHHETGLDLTVLGLNSGTSMDGIDCALCCFRQDSPESPMHFQLLAYDEIPLEPEIKKRVMNMILHNKTTPEELSEINVLLGETFAAAVKEFSQKQGVPLEKIDVLGSHGQTIWLLSIPEPGQTKSALTMAEGSFLASRTGITSVTDFRVSDQAAGRQGAPLIAFFDALILHHPTKLRACQNIGGIANVCFIPPDRDGRINPAFFDFDTGPGNVFIDAAVRYFTNGEREYDKNGEMGAAGTVDQEMVSEFLRTHPYFGLEPPKTTGREVFRDTIAHSLIERGLAKGLSPNDIVATVTRITAQAIVEHYHRYMPQEYGPLAEIFMCGGGAKNPNVTQHLQAAFPETRIMMLDEAGIPADAKEAITFAWQGMEAVVGRSIPIPSRVETQRQFVLGKVSPGNNYRQVMKHGMDFGAGRDHLEPVTEMVNYVQGKAFDNKW
>tr|A0A072NTW9|A0A072NTW9_9EURO
MPSSSTNGLANGLTNGHTNGHTNGQHVTGLDLTVLGLNSGTSMDGIDCALCRFRQESPEAPMHFELLAYDEVPLAPKIKKRVMNMILHNKTTPEELSEVNVLLGETFADAVKEFSQKQGVPLEKIDVLGSHGQTIWLLSMPEPGQTKSALTMAEGAFLASRTGITSVTDFRVSDQAAGRQGAPLIAFFDSLVLHHPTKLRACQNIGGIANVCFIPPDKDGKLNPEYFDFDTGPGNVFIDAAVRYFTNGEQEYDKNGEMGAAGTVDQDMVDEFLQTHPYFALEPPKTTGREVFRDTIAHDLIERGIAKGLSANDVVATITRITAQAIVEHYQRYMPREYGPLAEIFMCGGGAKNPNITRHLQAAFPETRILMLDEAGIPADAKEAITFAWQGMEAVVGRSIPVPSRVETQRQFVLGKVSAGDNYRKIMRHGMAFGAERDHLEPVTELVNYVEGKVFDNNW
>tr|A0A1V8SN99|A0A1V8SN99_9PEZI
MSPSLTTGLTNGLHQGLSDGHHEKGLDLTVLGLNSGTSMDGVDCALCRFRQESPESPMHFELLAYDEIPLEPKIKKRVMEMILHNRTTPEELSEVNVQLGETFAAAVKEFSQKQGVPLERIDALGSHGQTIWLLSMPGPGHTKSALTMAEGSFLASRTGITSVTDFRISDQAAGRQGAPLIAFFDALVLHHPTKLRACQNIGGIANVCFIPPDKNGKLNPDFFDFDTGPGNVFIDAAVRYFTNGEREYDKNGEMGAAGTVDQEMVDEFLQTFPYFSLEPPKTTGREVFRDTIAHALIEQGKAKGLSTNDIVATITRITAQAIVDHYHRYMPQGYGPLAEIFMSGGGAKNPNITRYMQQAFPDTRIVMLDEAGIPADAKEAITFAWQGMEAIVGRSIPIPSRVETQRLYVLGKVSPGENYRKVMKHGMDFGAGSDHLEPVTELVNYVKGNVFDNKW
>tr|A0A4S9KDZ5|A0A4S9KDZ5_AURPU
MNGHREYINGDTTALDLTVLGLNSGTSMDGIDCALCRFRQTSPEAPMHFELLKYGEIPLEQKIKKRVMNMILHNRTTPEELSEVNVLLGNTFASAVKEFCKEQDVSMDNIDVIGSHGQTIWLLSMPEPGQTKSALTMAEGTFIAAQTGITTVTDFRVSDQAAGRQGAPLIAFFDALLLHHPNKLRACQNIGGIANVCFIPPDHAGGVDKCFDFDTGPGNVFIDAVVRHYTNGKQEYDKDGAMGKRGTVNQKLVDEFLEFKYFKLEPPKTTGREVFRDTMAHGLIERAEKLGMSQDDVVATVTRITAQAIVDHYRCYAPSQDIDEIFMCGGGAYNPNITDFIQKNYPNTKIFMLDDAGVPAGAKEAVTFAWQAMEAVVGRSIPVPDRVETRQEYVLGKVSPGKNYRKVMKQGMAFGEGERLPPVKEMINYVNGKVFDNNWA
>tr|A0A8I2ZCR8|A0A8I2ZCR8_9PEZI
MAPIELTVLGMNSGTSMDAIDCALCLFRQETPHSPMHFSLLKHDEVAMDGELKKRVLGIIKHDRTSASELSELNVRLGEAFAAAAATFCREQGIKLEALDAIGSHGQTIWLDSMPAAGIPRSALTMAEGSILAARTGVTTVTDFRVSDQAAGRQGAPLIAFFDALLLHHPDKMRACQNIGGIANVCFIPPEGPDRAYDFDTGPGNALIDAVVRHYTDGAQDFDRDGEMGRRGTVHQDMVDRFVGKVPYFALDPPKTTGREVFRDTMADELVREGAARGLSADDVVATVTRITAWAIVDHWRRYGPEASGGRPVDEVFLCGGGALNSNIIDYMREQMPDVRVFMLDAAGIPGGAKEAVTFAWQGMEAIVGRSIPVPDRVETREPYILGKISPGRNYRRVMSKGMAFGSGLDSLEPVKSMVNYVDGKVFDNKWK
>tr|A0A0G4L8S1|A0A0G4L8S1_9PEZI
MDGIDCALCRFRQETPESPMHFSLLKYGETPMDLKIKKRVLNIIKHDRTSASELSEVNGLLGEVFALAAEKFCEDNNVDMKSLDAIGSHGQTIWLASMPQNGVPKSALTMAEGTIIAARTGVTTVTDFRVSDQSAGRQGAPLIAFFDALLLHHPSKLRACQNIGGIANVCFIPPEGPEHAFDFDTGPGNALIDAVVRHYTAGAMEYDRDGEMGKRGTVCQPLVDDFLKSIPYFSWDPPKTTGREVFRDTLADDLIRDAEALGLSPDDVVATVTRITSQAIVDHWRRYQPGGRQVDEVFMCGGGAYNPNITDYMKEQLPGVKMFMLDDAGIPGGAKEAVTFAWQGMEAIVGRSIPVPDRVETRRPYVLGKVNPGENYRKVMSKGMAFGAGREELAWVTAMVNHVDGKVFDNQW
>tr|A0A6G1NU70|A0A6G1NU70_VERDA
MPGATNGYGYSNGHANGHIVADSHDKAEGQPLDLTVLGMNSGTSMDGIDCALCRFRQETPESPVHFSLLKYGETPMDPKIKKRVLNIIKHDRTSASELSEVNVLLGEVFAVAAEKFCEDNNVDMKSLDAIGSHGQTIWLASMPQNGVPKSALTMAEGTIIAARTGVTTVTDFRVSDQSAGRQGAPLIAFFDALLLHHPRKLRACQNIGGIANVCFIPPEGPEHAFDFDTGPGNALIDAVVRHYTAGAMEYDRDGEMGKRGTVCQPLVDDFLKSVPYFSWDPPKTTGREVFRDTLADDLIRDAEALGLSPDDVVATVTRITSQAIVDHWRRYQPGGRQVDEVFMCGGGAYNPNITDYMKEQLPGVKMFMLDDAGIPGGAKEAVTFAWQGMEAIVGRSIPVPDRVETRRPYVLGKVNPGENYRKVMSKGMAFGAGREELSWVTAMVNHVDGKVFDNQW
>tr|T0KDR0|T0KDR0_COLGC
MPGATNGHGHTSGHANGHIVADSHDKAEGQPLDLTVLGMNSGTSMDGIDCALCRFHQETPDSPMHFSLLKYGETPMDPIIKKRVLNIIKHDRTSASELSEVNVLLGEVFAVAAEKFCEDNNVDLKSLDAIGSHGQTIWLASMPQHGVPRSALTMAEGALSLPRTGVTTVTDFRVSDQSAGRQGAPLIAFFDALLLHHPSKLRACQNIGGIANVCFIPPEGPEHAFDFDTGPGNALIDAVVRHYTAGAMEYDHNGEMGKRGTVCQPLVDDFLKSIQYFSWDPPKTTGREVFRDTLADDLIRDAEALGLSPDDVVATVTRITSQAIVDHWQRYQPGERQVDEVFMCGGGAYNPNITDYMKEQLPGVKMFMLDDAGIPGGAKEAVTFAWQGMEAIVGRSIPVPDRVETRRPYVLGKVNPGENYRKVMSKGMAFGAGREELPWVTVMVNQVDGKVFDNQW
>tr|L2G1N1|L2G1N1_COLFN
MSAENKVTNGPSRGQPLDLKVLGMNSGTSMDGIDCALCQFRQETPESPMHFSLLKHGEIPMDIKIKKRVLNIIKHDRTSAFELSEVNVLLGEVFAAAAKKSGDDSEVDIKSIDAIESHGQTIWLASMPEEGVPKSALTMAEGTIIASRTGITTVTDFRVSDQSTGRQNAPLIAFFDALLLHHPGKLRACQNIGGIANLCFIPPEGPDHAYDFDTGPDNALIDAAVRHYTNGKMEYDKDGVMGKRGTACQGLVDRFIRDVPYFSWDPPKTTGREVFRDTLADDLIRDAEVRGLSADDVVATVTRITSQVIVDHWRWYGPYGPEGKQFDEVFICGGGAYNPNITDYMKEHLPGVKMSMLDDAGIPGAAKEAVTFVWQGMEALVGRIIPVPDRVETRRP
>tr|A0A084FXS1|A0A084FXS1_PSEDA
MSAENKITNGPSRGQPLDLKILGMNSGTSMDGIDCALCQFRQETPESPMHFSLLKYGEIPMDLKIKKRVLNIIKHDRTSASELSEVNVLLGEIFAAAAKNFCDDSEVDIQSIDAIGSHGQTIWLASMPEESVPKSALTMAEGTIIASRTGITTVTDFRVSDQSAGRQGAPLIAFFDALLLHHPGKLRACQNIGGIANVCFIPPEGPDHAYDFDTGPGNALIDAVVRHYTNGRMEYDKDGVMGKRGTVCQDLVDKFIRDVPYFSWDPPKTTGREVFRDTLADDLIRDAEARGLSADDVVATVTRITSQAIVDHWSRYGPEGKQVDEVFMCGGGAYNPNITDYMKEHLPGVKMFMLDDAGIPGGAKEAVTFAWQGMEALVGRSIPVPERVETRRPYVLGKVNPGENYRKVMSKGMKFGEGRETLGWVTEMVNYVDGSAFDNKW
>tr|V5I667|V5I667_BYSSN
MTLNGAAISNGTGHGKPLDILALGMNSGTSMDGVDIVLCRFRQEAPEAPMHFELLKYGEVPMDLELKKRVLNIIYHDKTSASELSEVNVLLGEIFADAAIKFCKQHGVDVKTIDVIGSHGQTIWLESMPAPGIPRSALTMAEGTIIAARTGVTTVTDFRVSDQSAGRQGAPLIAFFDALLLHDPTKLRACQNIGGIANVCFIPPEGPEFAYDFDTGPGNCLIDAVVRHYTNGEQEYDKDGVMGKRGKVNQELVDKFIASVPYFSWDPPKTTGREVFRDTLADKLISEAEALGMSADDVVATVTRITSQAIVDHWRRYGPKGKQVEEVFMCGGGAFNPNITDYMRENLPGVKIRMLDEAGIPAGAKEAVTFAWQGMEAVVGRSIPVPDRVETRRPWVLGKVNPGDNYREVLTKGMSFGQGRTKLDWVKKMINYVDGEVFDSRLI
>tr|U7Q0P4|U7Q0P4_SPOS1
MSDSASATGSQPLDVKVLGMNSGTSMDGIDCALCHFRQETPESPMHFSLLKYGEVPLDAELKKRVLDIIKYDKTSASELSEVNVLLGEVFAAAAIQFCADNGVDLKKDVDAIGSHGQTIWLASMPDEGVPRSALTMAEGTFMASRTGVTTVTDFRVSDQAAGRQGAPLIAFFDALLLHHPGKLRACQNIGGIANVCFIPPSGPQDAYDFDTGPGNALIDGVVRNYTNGEQEYDKDGAMGKRGTVYQGMVDRFQQRIPYFRWDPPKTTGREVFRDTLADDLVAEGASLGMSPDDVVATVTRITAQAIVDHWRRYAPTERPVDEVFMCGGGAYNPNITDYMKAQFPHVKMFMLDDAGIPAGAKEAVTFAWQGMEALVGRSIPVPDRVETRRPYILGKVNPGENYRAAMRKGLLFGAGRDRLDPVTSMINYVDGKVFDNKWE
>tr|S3C3P3|S3C3P3_OPHP1
MAGDVGTNGHIDGRPLDFKVLGMNSGTSMDGIDCVYCHFRQATPEAPMHFSLLKYGEVPLDAALKKRVLRIIKYDKTSASELSEVNVRLGETFAAAAAQFCADNGIDLRTGVDAIGSHGQTIWLASMPDKGVPRSALTMAEGTFMAARTGVTTVTDFRVADQAAGRQGAPLIAFFDALLLHHPGKLRACQNIGGIANVCFIPPTGPQDAYDFDTGPGNALIDAVVRHYTNGAQEYDKDGAMGKRGTVDQAMVDAFLARIPYFSWDPPKTTGREVFRDTLADDLVREGAERGLSADDVVATVTRITAQAIVDHWRRYAPRDRPVDEVFMCGGGAYNPNITDYMKAQFPQVKMYMLDDAGIPAGAKEAVTFAWQGMEALVGRSIPVPDRVETRRPYVLGKVNPGANYRTVMHKGMLFGAGRAELPAVTSMVNYVDGKVFDNKWE
>tr|A0A8K0LKE7|A0A8K0LKE7_9PEZI
MHATQDLANGHGATAAQPLNMTVLGLNSGTSMDGIDCALCHFRQETPDSPMHFSLLKYGEVPLDPVLKKRVLRIIKHDKTSASELSEVNVLLGETFAAASIQFCKEVGVDLKTEVDAIGSHGQTIWLASMPDQGIPRSALTMAEGTIIASRTGVTTVTDFRVSDQAAGRQGAPLIAFFDALLLHHPSKLRACQNIGGIANVCFIPPEGPDMAYDFDTGPGNALIDAVVRHFTNGEREYDRDGEMGRRGKVHQGMVDGFFKSIPYFAWHPPKTTGREVFRDTLADEMIAQGERLGLNPDDVVATVTRITAQAIVDHWRRYKPEGREVDEVFMCGGGAYNPNITDYMKQQFPHTEMFMLDDAGIPGGAKEAVTFAWQGMEAIVGRSIPVPDRVETRSPYVLGKVNPGKNYRTVMSKGMRFGEGKAKLNPVSHMVNFVDGKVFDNRW
>tr|A0A5N5NWA7|A0A5N5NWA7_9PEZI
MAPSATSNGHAAQNGQNGQPAGQPLDLTVLGMNSGTSMDGIDCALCHFHQETPSSPMHFTLLQHGEIPMPAPLKQRVLHLIKHDTTSASALSEINVHLGETFASAAIQFCADHKLDMKTDLDAIGSHGQTIWLASMPETPGVPKSALTMAEGTIMASRTGVTTVTDFRISDQAAGRQGAPLIAFFDALLLHHPTKLRACQNIGGIANVCFIPPEGPDRAYDFDTGPGNALIDAVVRHYTDGKMEYDRDGEMGKRGTVNQGMVDRFLERIPYFKWDPPKTTGREVFRDTLADELIAEGAELGLSADDVVATVTRITAQAIVEHWRRYAPEGRQVDEVFMCGGGAYNPNITDYIKEQLPGVKMFMLDDAGIPGGAKEAVTFAWQGMEAIVGRSIPVPDRVETRRPYVLGKVSPGENYRTVMRKGMLFGEGRAKLESVKEMVNFVDGKVFDNKW
>tr|A0A5N5L8W1|A0A5N5L8W1_9PEZI
MAITNGHQPMAENRHVHGQPLDITVLGMNSGTSMDGIDCALCHFRQDSPTSPVHFSLLKYGEIPMDLKLKKRVLSIIKHDKTSASELSEVNVLLGETFAAAAIQFCLQNGVEIKSLDAIGAIIASRTGVTTVTDFRISDQAAGRQGAPLIAFFDALLLHHSGKLRACQNIGGIANVCFIPPEGTDQAYDFDTGPGNALIDAVVRHYTDGRQEYDKDGEMGKRGTVNQGMVDRFLATIPYFSWDPPKTTGREVFRDTLADDLIKEAAELGLSPDDVVATVTRITSQAIVDHWRRYAPQGRPVDEVFMCGGGAYNPNITDYMKEQFPGVKMYMLDDAGIPGGAKEAVTFAWQGMEAIVGRSIPVPDRVETRRPYVLGKVSPGENYRAVMTKGMLFGMGQAKLDSVKEIVNYVNGKVFNNKW
>tr|A0A2T3AXG1|A0A2T3AXG1_AMORE
MTQLKSHSGGAVSTNGAGAGVRDGQALDITVLGLNSGTSMDGIDLALCRFRQQTPSDPVNFELLKYGEIPLDQSIKKRVMNMILHNKTSPEELSEVNVQLGETFSAAVKQFASENNVSLDSIDAIGSHGQTIWLLSMPEEGQIKSALTMAEGCILAERTGITSVTDFRISDQAAGRQGAPLIAFFDALVLHHPTKLRACQNIGGIANVCFIPPDSEGGVDACYDFDTGPGNVYIDAAVRYYTNGEQEYDKDGVMGKRGKVDQEIVDEFLQLEYFSRAPPKTTGREDFRDTLAFKIIEQGKAKGLSPDDVVATLTRITAQSIVQHYQRFAPRQDIDEIFMCGGGSYNPNITDYIQQSYPKAKIILLDEAGIPAGAKEAITFAWQGMEAVVGRSILVPARVETSREYVLGKISPGKNFREVLRRGTAFGGSTGHLSPVKDMVNWVDGKVFDNKW
>tr|A1D2X5|A1D2X5_NEOFI
MAISTSSAANAQTNGTSNIKGPALDLTVLGLNSGTSMDGIDCALCRFRQRSPSGPVTFELLKYGETPLDQKIKTRVMNMILHNSTSPEEIAEINVILGEAFAMAVEEFTTRHGIDKSSIDVLGSHGQTIWHLSMPNENQVKATLSMAEGAILAARTGITTVSDFRISDVAAGRQGAPLIAFFDALLLHHPTKLRACQNIGGIANVCFIPPDSQVCFIPPDSQGGVDECFDFDTGPGNVYIDAAVRHFTNGEREYDKDGEMGKRGQVDQELVDEFLTHRYFGQEPPKTTGREDFRDTLAFDLIAKGQKKGLSQDDTVATITRITAQSIVDHYRRFAPSQDIDEIFMCGGGAFNPNITDFIRKSYPNTRIVLLDEAGISGNAKEAITFAWQGMEAVVGRSILVPARVETRREYVLGKVSPGDNYRQVMLKGMLFGGGARKLHPVKDMINIVEGKVFNNKW
>tr|A0A4U0U1Q9|A0A4U0U1Q9_9PEZI
MAISTSSAANGQADGTLGTCSDPSNLEGPALDLTVLGLNSGTSMDGIDCALCRFRQQHPSGPVTFELLKYGETPLDQQIKRRVMNMILHNSTSPEEIAEINVILGEAFAMAVEEFTTKHGIDKSSIDALGSHGLTIWHLPMPNENQVKTTLSMAEGAILAARTGITTVSDFRISDVAAGRQGAPLIAFFDALLLHHPTKLRACQNIGGIANVCFIPPDSQGGVDECFDFDTGPGNVYIDAAVRHFTNGEREYDKDGEMGKRGQVDQELVDEFLTHRYFGLEPPKTTGREDFRDTLAFDLIAKAQKKGLSPDDVVATITRITAQSIVDHYRRFAPSQDIDEIFMCGGGAFNPNITDFIQKSYPNTRIVLLDEAGIPGNAKEAITFAWQGMEAVVGRSILVPARVETRKEYVLGKVSPGDNYRQVMQKGMLFGGGGRKLHPVKDMINVVEGKVFNNKW
>tr|A0A3M7DHZ9|A0A3M7DHZ9_HORWE
MAQNGDGVFANGTGATLNLRVLGFSSGTSMDGIDCVPCDFRQDSPDSAMHFELVKYGEVPLEPKIKQRVMTMILQNQTAPEELSEVNVLLGETFASAVHTFCKDIGTDMSRIDVIGSHEPGQVKSALTMAEGSIIAARTGVTTVTDFRVSDQAAGRQAAPLIAFFDAFLLHHPRKLRACQNIGGIANVCFIPPDNAGGIDKCFDLDIGLGNVFIDAVVRHFTNGKQEYDENGMMGRRGKVDQCMVNEFLQHKYFKLDPPKTTGRETFRDSLAFDMICAGQTRGMSQDDIVATVTRITSEAIVDHYRRYAPSQDIDEIFMCGEGAHNPNITDFIRQNYPKAKMYMLDDAGVPGGAKEAVTFAWQAMEAVVERSIPVPDRVETRQAYVLVKISPGRNYRQVMKEGMKTGWSCHQ
>tr|A0A1Z5T1U7|A0A1Z5T1U7_HORWE
MAPNEEGFHANGTSPTLNMRVLGLNSGTSMDAIDCALCDFRQDSPDSAMHFELVKYGEVPLEPKIKQRVMKMILQNQTTPEELSEVNVLLGETFASAAHTFCKDTGTDISKIDVIGSHGQTIWLLSMPEPGQVKSALTMAEGSIIAARTGVTTVTDFRVSDQAAGRQGAPLIAFFDALLLHHPRKLRACQNIGGIANVCFIPPDDAGGVDKCFDFDTGPGNVFIDAVVRHFTNGKQEYDENGVMGRRGEVNQGMVDEFLQHRYFKFNPPKTTGRETFRDSLAFDMIRAGQTRGMSQDDIVATVTRITSEAIVDHYRRYAPSQDIDEIFMCGGGAHNPNITEFIRKSYPKAKMYMLDDAGVPGGAKEAVTFAWQAMEAVVGRSILVPDRVETRQAYVLGKISPGRNYRRVMKKGMNFGDGLELPPVTEMVNWVNGSVFDNKWA
>tr|A0A3M7D8G0|A0A3M7D8G0_HORWE
MAPNGDGVFTNGTGAALNLRVLGLNSGTSMDGIDCVLCDFRQDAPDSAMHFELVKYGEVPLEPKIKQRVMTMILENQTTPEELSEVNVLLGETFASAAHAFCKDTETDISKIDVIGSHGQTIWLLSMPEPRQVKSALTMAEGSIIAARTGVTTVTDFRVSDQAAGRQGAPLIAFFDALLLHHPRKLRACQNIGGIANVCFIPSDSAGGIDKCFDFDTGPGNVFIDAVVRHFTNGKKEYDEDGMMGRRGKVDQGMVDEFLQHRYFKLDPPKTTGRETFRDSLAFDMIRAGQTRGMSQDDIVATVTRITSEAIVDHYRRYAPSQEIDEIFMCGGGAHNPNITDFIRQSYPKAKMYMLDDAGVPGGAKEAITFAWQAMEAVVGRSIPVPDRVETRQGYVLGKVSPGRNYRQVMKKGMNFGDGLELSPVTEMVNWVNGSVFDNKWA
>tr|A0A3M7F921|A0A3M7F921_HORWE
MVTNGDDVAANGTGQTLNLKVLGLNSGTSMDGIDCVLCHFRQDSPDSPMHFGIVKYGEVPLEPKIKKRVMTMILQNQTTPEELSEVNVLLGETFAAAAHKFCRDTGTDISDIDVIGSHGQTIWLLSMPEPGQVKSALTMAEGTIIAARTGVTTVTDFRVSDQAAGRQGAPLIAFFDALLLHHPRKLRACQNIGGIANVCFIPPDHAGGIDKCFDFDTGPGNVFIDAVVRHFTDGKQEYDENGMMGRRGKVDQGMVDEFLQHKYFNLDPPKTTGRETFRDSLAFDMIRAGQARGMSQDDIVATVTRITAEAIVDHYRRYAPSQDIDEIFMCGGGAHNPNITDFIRQSYPKAKMFMLDDAGVPGGAKEAVTFAWQAMEAVVGRSIPVPDRVETRQAYVLGKISPGRNYRQVMKKGMNFGDGLELPPVTEMVNWVNGSVFDNKWT
>tr|A0A3M7IU84|A0A3M7IU84_HORWE
MASNGNNVLANGTGHTLNLRVLGLNSGTSMDGIDCVLCEFRQDSPDSAMHFELVKYGEVPLEPKIKQRVMTMILKNQTTPEELSEVNVLLGETFASAAHKFCRDTGTDISSIDVIGSHAPPGQTIWLLSMPEPGQVKSALTMAEGTIIAARTGVTTVTDFRVSDQAAGRQGAPLIAFFDALLLHHPRKLRACQNIGGIANVCFIPPDNAGGIDKCFDFDTGPGNVFIDAVVRHFTNGKQEYDENGMMGRRGKVDQGMVNEFLQHKYFNLDPPKTTGRETFRDSLAFDMIRAGQTRGMSQDDIVATVTRITSEAIVDHYRRYAPSQDIDEIFMCGGGAHNPNITDFIRQSYPNARMYMLDDAGVPGGAKEAVTFAWQAMEAVVGRSIPVPDRVETRQAYVLGKISPGRNYRQVMKTGMNFGDGLELSPVTEMVNWVNGSVFDNKWT
>tr|A0A3M7H6R9|A0A3M7H6R9_HORWE
MASNGNNVLANGTGHTLNLRVLGLNSGTSMDGIDCVLCEFRQDSPDSAMHFELVKYGEVPLEPKIKQRVMTMILKNQTTPEELSEVNVLLGETFASAAHKFCRDTGTDISSIDVIGSHGQTIWLLSMPEPGQVKSALTMAEGTIIAARTGVTTVTDFRVSDQAAGRQGAPLIAFFDALLLHHPRKLRACQNIGGIANVCFIPPDNAGGIDKCFDFDTGPGNVFIDAVVRHFTNGKQEYDENGMMGRRGKVDQGMVNEFLQHKYFNLDPPKTTGRETFRDSLAFDMIRAGQTRGMSQDDIVATVTRITSEAIVDHYRRYAPSQDIDEIFMCGGGAHNPNITDFIRQSYPNARMYMLDDAGVPGGAKEAVTFAWQAMEAVVGRSIPVPDRVETRQAYVLGKISPGRNYRQVMKTGMNFGDGLELSPVTEMVNWVNGSVFDNKWT
>tr|A0A3M7DB57|A0A3M7DB57_HORWE
MASNGKRVHANGTGPTLNMRVLGLNSGTSMDGIDCALCDFRQDSPDSAMHFELVKYGEVPLEPKIKQRVMNMILQNQTTPEELSEVNVLLGETFASATHTFCKDTETDISKIDVVGSHGQTIWLLSMPEPGQVKSALTMAEGSIIAARTGVTTVTDFRVSDQAAGRQGAPLIAFFDALLLHHPRKLRACQNIGGIANVCFIPPDNAGGIDKCFDFDTGPGNVFIDAVVRHFTNGNQEYDENGMMGRRGKVDQGMVDEFLQHKYFNLDPPKTTGRETFRDSLAFDMIRSGQTRGMSQDDIVATVTRITSEAIVDHYRRYAPSQDIDEIFMCGGGAHNPNITDFIRQSYPKAKMYMLDDAGVPGGAKEAVTFAWQAMEAVVGRSIPVPDRVETRQAYVLGKISPGRNYRQVMKKGMNFGDGLELSPVTEMVNWVNGSAFDNKWA
>tr|A0A0D6ESU0|A0A0D6ESU0_SPOSA
MPIATSTGDNVLDFTVLGLNSGTSMDGIDCALCHFYQKTPDAPMEFELLEYGEVPLAQPIKQRVMRMILEDTTSPSELSEVNVILGEHFADAVRQFAAERNVDLSTIDAIASHGQTIWLLSMPEEGQVKSALTMAEGAILASRTGITSITDFRISDQAAGRQGAPLIAFFDALLLHHPTKLRACQNIGGIANVCFIPPDVDGRRTDEYYDFDTGPGNVFIDAVVRHFTNGEQEYDKDGAMGKRGKVDQELVDDFLKMPYFQLDPPKTTGREVFRDTLAHDLIRRAEAKGLSPDDIVATTTRITAQAIVDHYRRYAPSQEIDEIFMCGGGAYNPNIVEFIQQSYPNTKIMMLDEAGVPAGAKEAITFAWQGMEALVGRSIPVPTRVETRQHYVLGKVSPGLNYRSVMKKGMAFGGDAQQLPWVSEMIVKKKGKVITNNWA
>tr|A0A2S5BBV2|A0A2S5BBV2_9BASI
MANANGTANGYTGKPLEFTVLGMNSGTSMDGIDCALCHFRQDTPTSPMHFELLKVRPFPPIPTWKVDELTAGFLQYGEVPLPQAIKKRVMNMILHNSTTPEELSEVNVQLGETFAEAVDKFCADNAVDKSTIDAVASHGQTIWLLSMPEEGQVKSALTMAEGAILASRTGITAITDFRISDQAAGRQGAPLIAFFDALLLHHPTKLRACQNIGGISNVCFIPPDHAGGASECYDFDCGPGNVFIDAAVRYFTNGEQEYDKDGAMGKRGKVNQAMVDKFLERKYFKLDPPKTTGREVFRDSLAHDLIREGEAAGMSQDDIVATITRITAQAIVDHYKRYAPSQDIDEIFMCGGGAHNPNITEFLQQAYPNTKIVMLDVAGVPGDAKEAVTFAWQGMEALIGRSIPVPTRVETRRPYVLGKVSPGNNYREVLRRGMAFGGDANELPAVQEMVNYVGGKVFDNKW
>tr|A0A166CZQ6|A0A166CZQ6_9AGAM
MLVTSDYAAANGDNNGLTGFHTNGAASGLDFTVLGLNSGTSMASQDGIDCALCRFRQESPTSPLHFELLKYGEVPLPQKVKKRVMKMILHNRTTPEELSEVNVELGEAFAHAVETFVAENGIDRSSIDALASHGQTIWLLSMPEQGQIKSALTLAEGCILASRTGLTSVTDFRISDQAAGRQGAPLIAFFDALLLHHPTKLRACQNIGGIANVCFIPPDHQGGADACYDFDTGPGNVFIDAAVRYFTDGRQEYDKDGEMGRRGTVNQELVDRFLRHEYFQLEPPKTTGREVFRDTLAHALIEDGLKLGMSADDIVATITRITAQAIVDHYRRYAPSQEIDEIFMCGGGAKNPNIVAFLQQAYPNTKILMLDEAGIPGDAKEACTFAWQGMEALVGRSIPVPTRVETRRPFVLGKVSPGENYRSVMRRGMAFGGGQDQLPWVREMVNYVDGKVFDNKW
>tr|A0A8H7G3A9|A0A8H7G3A9_9AGAM
MTQSNGNLNDGKLDLTILGLNSGTSMDGIDCALCRFRQDSPDEPMHFELLKYGEIPLAQPVKKRVMNMILHNCTTPEELSEVNVQLGETFADAAESFFSANNIDKSAVDAIASHGQTIWLLSMPMPGQVKSALTMAEGSILAARTGITAITDFRISDQAAGRQGAPLIAFFDALLLAHPTKLRACQNIGGIANVCFIPPHSQGGADACYDFDTGPGNALIDAVVRHFTNGKEEFDRDGKMGKAGTVDQALVDEFLQMPYFAIEPPKTTGREVFRDTLAHDLIAKGEAKGLSRDDIVATVTRITAQAIVDHYRRFSPSQDIDEVFMCGGGAYNPNIAAHIQKAYPKSKIMMLDEAGIPGGAKEAITFAWQGMEAVVGRSIPVPTRVETRREFILGKVSPGANYRKVMRHGMAFGMGRDHLPPVKEMINYVDGKIFDNKW
>tr|A0A1L9VBR4|A0A1L9VBR4_ASPGL
MGSIGQTNGIPNDIVDLTVLGLNSGTSMDGIDCALCHFYQETPESPVCFELLKYGEIDLEPTIKKRVMNIILHNQSSPSELSEVNVTLGETFASAVKEFCHNHSVDISTIDVLGSHGQTIWLLSMPEEGEVKSALTMAEGSILASRTGITSVTDFRVSDQAAGRQGAPLIAFFDALLLHHPTKLRACQNIGGIANVCFIPPDNKGGVDECYDFDTGPGNVFIDAVVRYYTNGEREYDRDGEMGARGTVDQALVDEFLQHKYFKLNPPKTTGREVFRDTLAFDLIKKAEAKGLSPDDVVATVTRVTAQAIVDHYRRYAPQGMEIAEIFMCGGGAYNPNITNYIQKNYPNTKILMLDDAGVPGGAKEAITFAWQAMEAVVGRSIPVPTQVETRQEYVLGKVSPGKNYRKVMRQGMLFGAGRDHLSPVKDMINYIDGKVLSNKW
>tr|A0A1F8A0F3|A0A1F8A0F3_9EURO
MSASNDALDLTVLGLNSGTAMDGIDCALCHFRQEDPESPMHFELLRYGEIPLEPTVKKRVMNIILHNTTSPSELSEVNVILGETFANAAKQFCQSYNVDMSTIDILGSHGQTIWLLSMPAEGETKSALTMAEGSILAARTGITTATDFRISDQAVGRQGAPLIAFFDALLLHHPTKLRACQNIGGIANVCFIPPDVQGGVDECYDFDTGPGNVFIDATVRHYTNGEREYDKDGEMGARGKVDQALVDEFLQHKYFHLNPPKTTGREVFRDTLAFRLIEQAERKGLSADDVVATITRITAQAIVDHYKRYAPKHLEIAEIFMCGGGAYNPNITSYIQTHYPNARIVLLDEAGIPAAAKEAVTFAWQGMEAIVGRSIPVPTRVETRQEYVLGKVSPGRNYRKVLRKGMRFGAELDHLPPVKELFNYVNGKVFDNKW
>tr|A0A5N6V661|A0A5N6V661_9EURO
MGTSNHALDLTVLGLNSGTSMDGIDCALCHFRQEDPESPMHFELLKYGEIALEPTVKKRVMDIILYNKTSPSELSEVNVILGETFADAVKQFCQSYNVDISTIDVLGSHGQTIWLLSMPEEGETKSALTMAEGSFLAARTGITTVTDFRVSDQAAGRQGAPLIAFFDALLLHHPTKLRACQNIGGIANVCFIPPDVAGGVNQCYDFDTGPGNVFIDAVVRHYTNGEREYDRDGEMGARGKVDQALVDEFLQHKYFRLDPPKTTGREVFRDTLAFEMIEKAERKGLSPDDVVATITRITAQAIVDHYQRYAPKHLEIAEIFMCGGGAYNPNITSYIQQHYPDAKIVMLDEAGIPAGAKEAITFAWQGMEAIVGRSIPVPTRVETRQEYVLGKVSPGKNYRKVLRKGMLFGAGRDHLPPVKELFNYVDGKVFYNKW
>tr|A0A5N7EIK0|A0A5N7EIK0_9EURO
MNTPSYALDLTVLGLNSGTSMDGIDCALCHFRQGDPESPMHFELLKYGEIPLEPTVKKRVMDMIRHNKTSPSELSEVNVILGETFADAVKQFCQSYNVDISTIDVLGSHGQTIWLLSMPEEGETKSALTMAEGSFLAARTGITTVTDFRVSDQAAGRQGAPLIAFFDALLLHHPTKLRACQNIGGIANVCFIPPDIEGGVDQCYDFDTGPGNVFIDAVVRYYTNGEREYDKDGEMGARGKVDQALVDEFLQHKYFRLDPPKTTGREVFRDTLAFELIEKAERKGLSPDDVVATITRITAQAIVDHYKRYAPKHLEIAEIFMCGGGAYNPNITSYIQEHYPNTKIMLLDEAGIPAAAKEAITFAWQGMEAIVGRSIPVPTCVETRQEYVLGKVSPGRNYRKVLRKGMLLGAGRDHLPPVKELFNYVDGKVFDNKW
>tr|A0A1V6SNT1|A0A1V6SNT1_9EURO
MSTPSYALDLTVLGLNSGTSMDGIDCALCHFRQEDPESPMHFELLKYGEIPLEPTVKKRVMNMILHNKTSPSELSEVNVILGETFADAVKQFCQSYNVDISTIDVLGSHGQTIWLLSMPEEGETKSALTMAEGSFLAARTGITTVTDFRVSDQAAGRQGAPLIAFFDALLLHHPNKLRACQNIGGIANVCFIPPDIEGGVDQCYDFDTGPGNVFIDAVVRYYTSGKREYDKDGEMGARGKVDQALVDEFLQHKYFRLDPPKTTGREVFRDTLAFELIEKAERKGLSPDDVVATITRITAQAIVDHYKRYAPKHLEIAEVFMCGGGAYNPNITSYIQEHYPNTKILLLDEAGIPAAAKEAITFAWQGMEAIVGRPIPVPTRVETRQEYVLGKVSPGKNYRKVLRKGILLGAGRDHLPPVKELLNYVDGKVFDNKW
>tr|A0A3A2ZLZ1|A0A3A2ZLZ1_9EURO
MGSMNPADQIPDASLDLTVLGLNSGTSMDGIDCALCRFRQETPESALHFELLKYGEIPLEPVIKKRVMNMILHNHTSPSELSEVNVILGETFASAVHQFCDDYQVDINSIDALGSHGQTIWLLSMPEPGETRSALTMAEGSFLASRTGITSVTDFRVSDQAAGRQGAPLIAFFDALVLHHPTKLRACQNIGGIANVCFIPPDTHGGVDACYDFDTGPGNVFIDAVVRHYTDGKREYDKDGEMGARGSVDQVLVNDFLRHPYFALEPPKTTGREVFRDSLAHEFIKKAETKGLKPDDVVASITRVTSQAIVDHYRRYAPDGLEIAEIFMCGGGAFNPNITAFIQENYPNAKIFMLDDAGIPGGAKEAITFAWQGMEAIVGRSIPVPTRVENRQEYVLGKVSPGKNYRKVLRHGMMFGAGGDYLAPVKELVNLVNGKVFNNKW
>tr|A0A1V6V7S7|A0A1V6V7S7_9EURO
MTSNPVNGINGIPSHALDITVLGLNSGTSMDGIDCALCQFRQETPESPMHFELLKYGEIPLEPVIKKRVMNMILHNKTSPSELSEVNVILGETFASAVHQFCKDHNVDIESIDVLGSHGQTIWLLSMPEAGETRSALTMAEGTFLASRTGITSVTDFRVSDQAAGRQGAPLIAFFDALVLHHPTKLRACQNIGGIANVCFILPDSHGGVDACYDFDTGPGNVFIDAVVRHYTNGKREYDQDGEMGARGTVDQALVDDFLTHPYLALEPPKTTGREVFRDTLAHNFIVKAEAKGLNPDDVVATITRVTAQAIVDHYLRYAPKDLEIAEIFLCGGGAYNPNIAAFIQENYPNTRIMMLDEAGIPGGAKEAITFAWQGMEAVVGRSIPVPTRVETRQEYVLGKVSPGKNYRKVLRQGMMFGAGRDHLSPVKELINYVDGKPFDNKW
>tr|A0A1V6S1S0|A0A1V6S1S0_9EURO
MGSNGNEINGTANHALDITVLGLNSGTSMDGIDCALCRFRQETPESPMHFELLKYGEIPLEPVIKKRVMNMILHNKTSPSELSEVNVILGETFASAVHQFCADHNVDIKTIDVLGSHGQTIWLLSMPEAGETRSALTMAEGTFLSSRTGITSVTDFRVSDQAAGRQGAPLIAFFDALVLHHPTKLRACQNIGGIANVCFVLPDSHGGVDACYDFDTGPGNVFIDAVVRHYTNGEREYDRDGEMGARGTVDQELVDDFLTHPYFALEPPKTTGREVFRDTLAHELIVKAEAKGLKPDDVVATITRVTAQAIVDHYRRYAPKDLEIAEIFMCGGGAYNPNITAFIQENYPNTRILMLDEAGIPGGAKEAITFAWQGMEAVVGRSIPVPTRVETRQEYVLGKVSPGKNYRNVMRQGMLFGAGRDHLSPVKEMVNYVDGKVFDNKW
>tr|A0A167QRJ8|A0A167QRJ8_PENCH
MASNSVNGTTSHSLDITVLGLNSGTSMYGEIPLEPVIKKRVMNMILHNKTSPSELSEVNVILGETFASAVHQFCKDYNVDIKSIDVLGSHGQTIWLLSMPEAGETRSALTMAEGTFLASRTGITSVTDFRVSDQAAGRQGAPLIAFFDALVLHHPTKLRACQNIGGIANVCFVLPDSHGGVDACYDFDTGPGNVFIDAVVRHYTNGKREYDQDGEMGARGTVDQELVDDFLTHPYFALEPPKTTGREVFRDTLAHEFIVKAEAKGLKPDDVVASITRVTAQAIVDHYRRYAPKDLEIAEIFMCGGGAYNPNITAFIQENYPNTRIMMLDEAGIPGGAKEAITFAWQGMEAVVGRSIPVPTRVETRQEYVLGKVSPGKNYRNVLRQGMLFGAGRDHLPPVNELVNYIDGKAFDNKW
>tr|A0A8J8WJK0|A0A8J8WJK0_9EURO
MATNSINRISRGLDITVLGLNSGTSMDGIDCALCRFRQETPESPMHFELLKYGEIPLEPVIKKRVMNMILHNKTSPSELSEVNVILGETFASAVHQFCKDYNVDIKSIDVLGSHGQTIWLLSMPEAGKTRSALTMAEGTFLASRTGITAVTDFRCCTTLQSCVRAKIHGGVDACYDFDTGPGNIFIDAVVRHYTNGRREYDQDGEMGARGTVDQALVDDFLTHPYFALEPPKTTGREVFRDTLAHEFIVKAEAKGLQPDDVVATITRVTAQAIVDHYRRYAPKDLEIAEIFMCGGGAHNPNIAAFIQINYPNTRIMMLDEAGIPGSAKEAITFAWQGMEAVVGRSIPVPARVETRQEYVLGKVSPGKNYRNVLRQGMLFGAGLDHLPPVKEMNNYIDGKAFDNKW
>tr|W6QFU2|W6QFU2_PENRF
MASNSVNGTTSHSLDITVLGLNSGTSMDGIDCALCRFRQETPESPMHFELLKYGEIPLEPVIKKRVMDMIYFNKTSPSELSEVNVILGETFASAVHQFCKDYNVDIKSIDVLGSHGQTIWLLSMPEPGETRSALTMAEGTFLASRTGITSVTDFRVSDQAAGRQGAPLIAFFDALVLHHPTKLRACQNIGGIANVCFVLPDSHGGVDACYDFDTGPGNVFIDAVVRHYTNGKREYDQDGEMGARGTVDQELVDDFLKHPYFALEPPKTTGREVFRDTLAHEFIVKAEAKGLKPDDVVASITRVTAQAIVDHYRRYAPEGLEIAEIFMCGGGAYNPNITAFIQSNYPNTRIMMLDEAGIPGGAKEAITFAWQGMEAVVGRSIPVPTRVETRQEYVLGKVSPGKNYRNVMRQGMMFGAERDHLPPVKEMINYIDGKPFDNKW
>tr|A0A1V6YLL3|A0A1V6YLL3_PENNA
MVINSVNGTSSHSLDITVLGLNSGTSMDGIDCALCRFCQETPESPMHFELLKASTTAYYGEIPLEPVIKKRVMNMILHNKTSPSELSEVNVILGETFASAVHQFCKDYNVDIKSIDVLGSHGQTIWLLSMPEAGETRSALTMAEGTFLASRTGITSVTDFRVSDQAAGRQGAPLIAFFDALVLHHPTKLRACQNIGGIANVCFVLPDSHGGVDACYDFDTGPGNVFIDAVVRHYTNGEREYDQDGEMGARGAVDQGLVDDFLTHPYFALEPPKTTGREVFRDTLAYEFIAKAEAKGLKPDDVVATITRVTAQAIVDHYRRYAPKGLEIAEIFMCGGGAYNPNIAAFIQENYPNTRIMMLDEAGIPGGAKEAITFAWQGMEAVVGRSIPVPTRVETRQEYVLGKVSPGKNYRKVLRQGMLFGAGRDHLPPVKELINYIDGKAFDNKW
>tr|A0A1V6SIY4|A0A1V6SIY4_9EURO
MQYGEIPLEPVIKKRVMNMILHNKTSPSELSEVNVILGETFASAVHQFCKDYNVDIKSIDVLGSHGQTIWLLSMPEAGETRSALTMAEGTFLASRTGITSVTDFRVSDQAAGRQGAPLIAFFDALVLHHPTKLRACQNIGGIANVCFVLPDSHGGVDACYDFDTGPGNVFIDAVVRHYTNGKREYDQDGEMGARGTVNQELVDDFLTHPYFALEPPKTTGREVFRDTLAHDFIVKAEAKDLKPDDVVASITRVTAQAIVDHYRRYAPKDLEIAEIFMCGGGAYNPNITAFIQENYPNTRIMMLDEAGIPGGAKEAITFAWQGMEAVVGRSIPVPTRVETRQEYVLGKVSPGKNYRNVLRQGMLFGAGRDHLPPVNELVNYIDGKAFDNKW
>tr|A0A1V6NB24|A0A1V6NB24_PENPO
MTQYGEIPLEPVIKKRVMNMILHNKTSPSELSEVNVILGETFASAVHQFCKDYNVDMKSIDVLGSHGQTIWLLSMPEAGETRSALTMAEGTFLASRTGITSVTDFRVSDQAAGRQGAPLIAFFDALVLHHPTKLRACQNIGGIANVCFVLPDSHGGVDACYDFDTGPGNVFIDAVVRHYTNGKREYDKDGEMGARGTVDQALVDDFLTHRYFALEPPKTTGREVFRDTLAHEFIVKAEAKGLKPDDVVATITRVTAQAIVDHYRRYAPKDLEIAEIFMCGGGAYNPNIAAFIQENYPNTRIMMLDEAGIPGGAKEAITFAWQGMEAVVGRSIPVPTRVETRQEYVLGKVSPGKNYRNVLRQGMLFGAGRDHLPPVKEMINYIDGKAFDNKW
>tr|A0A0A2L5R6|A0A0A2L5R6_PENIT
MTQYGEIPLEPVIKKRVMNMILHNKTSPSELSEVNVILGETFASAVHQFCKDYNVDIKSIDVLGSHGQTIWLLSMPEAGETRSALTMAEGTFLASRTGITSVTDFRVSDQAAGRQGAPLIAFFDALVLHHPTKLRACQNIGGIANVCFVLPDSHGGVDACYDFDTGPGNVFIDAVVRHYTNGKREYDQDGEMGARGTVDQVLVDDFLTHPYFALEPPKTTGREVFRDTLAHEFIVKAEAKGLKPDDIVATITRVTAQAIVDHYRRYAPKDLEIAEIFMCGGGAYNPNIAAFIQESYPNTRIMMLDEAGIPGGAKEAITFAWQGMEAVVGRSIPVPTRVETRQEYVLGKVSPGKNYRNVLRQGMLFGAGRDHLPPVKEMINYIDGKAFDNKW
>tr|A0A101MI01|A0A101MI01_9EURO
MASNSVNGNGHSLDITVLGLNSGTSMYGEIPLEPVIKKRVMNMILHNKTSPSELSEVNVILGETFASAVHQFCKDYDVDIKSIDVLGSHGQTIWLLSMPEAGETRSALTMAEGTFLASRTGITSVTDFRVSDQAAGRQGAPLIAFFDALVLHHPTKLRACQNIGGIANVCFVLPDSHGGVDACYDFDTGPGNVFIDAVVRHYTNGKREYDQDGEMGARGTVNQELVDDFLTHPYFALEPPKTTGREVFRDTIAHEFIVKAEAKGLKPDDVVATITRVTAQAIVDHYRRYAPKDLEIAEIFMCGGGAYNPNIAAFIQENYPNTRIMMLDEAGIPGGAKEAITFAWQGMEAVVGRSIPVPTRVETRQEYVLGKVSPGKNYRNVLRQGMSFGAGRDHLPPVKEMINYVDGKAFDNKW
>tr|A0A1L9RSX1|A0A1L9RSX1_ASPWE
MGSITSNGTTGHSLDLTVLGLNSGTSMDGIDCALCHFRQETPDSPMNFELLKYGEIPLEQPIKKRIMNMILRNQTSPSELSEINVILGETFANAVHQFCKEYDVDIGSIDVLGSHGQTIWLLSMPEPGETRSALTMAEGSFLASRTGITSVTDFRVSDQAAGRQGAPLIAFFDALVLHHPTKLRACQNIGGIANVCFIPPDSQGGINECYDFDTGPGNVFIDAVVRHYTNGAREYDKDGEMGARGIVDQELVDDFLKHKYFSLDPPKTTGREVFRDTLAHDFIVKAEAKNLSPDDVVATITRVTAQAIVDHYRRYAPSQEIAEIFMCGGGAYNPNITAYIQKHYPNTRILMLDDAGIPAGAKEAITFAWQGMEAVVGRSIPVPTRVETRQEYVLGKVSPGKNYRKVLRQGMQFGAGFDHLPPVKELINYVDGKVFDNKWE
>tr|A0A1L9WFA6|A0A1L9WFA6_ASPA1
MADSTGDQTLDLTVLGLNSGTSMDGIDCALCRFRQDTPESAMHFELLKYGEIPLESVIKKRVMNMILHNQTSPSELSEVNVILGETFASAVHQFCKDYNVDIDSIDVLGSHGQTIWLLSMPKPGETRSALTMAEGSFLASRTGITSVTDFRVSDQAAGRQGAPLIAFFDALLLHHPTKLRACQNIGGIANVCFIPPDSHGGVNETYDFDTGPGNVFIDAVVRHYSNGEREYDKDGDMGARGTVDQELVDDFLRHPYFGLDPPKTTGREVFRDTIAHEFITKAEAKGLSPDDVVATITRVTAQAIVDHYRRYAPKDLEIAEIFMCGGGAYNRNITSFIQKEYPNTRIMMLDDAGIPAGAKEAITFAWQGMEAVVGRSIPVPTRVETRQEYVLGKVSPGKNYRKVMRQGMLFGGGRDHLSPVTELVNYIDGKIFNNKW
>tr|A0A5M3Z6X2|A0A5M3Z6X2_ASPTE
MGSTASVSGSLDLTVLGLNSGTSMDGIDCALCRFQQETPDSPMKFELLKYGEIPLEQTIKQRVMNMILHNQTSPSELSEVNVILGETFAAAVKEFCRQYHVDLSSIDIIGSHGQTIWLLSMPEEGEVRSALTMAEGSFIASRTGITTVTDFRVSDQAAGRQGAPLIAFFDALLLHHPTKLRACQNIGGIANVCFIPPDSHGGIDACYDFDTGPGNVFIDAVVRHYTNGQREYDKDGEMGARGTVDQDLVDEFLQTHPYFRLDPPKTTGREVFRDTLAFDLIRKAESKGLSPDDVVATVTRITAQAIVDHYRRHAPKGLPIDEIFMCGGGSYNPNITRYIQAHYPDTKILALDQAGIPASAKEAITFAWQGMEAIVGRSIPVPSRVETRQPYVLGKVSPGKNYRRVMRHGMLFGGDKDDLSPVNELVNYVNGVEFDNTW
>tr|A0A5N7CXS3|A0A5N7CXS3_9EURO
MDPNPSVSRSLDLTVLGLNSGTSMDGIDCALCHFQQETPDSPMRFELLKYGEIPLEQTIKQRVMNMILHNKTSPSELSEVNVILGETFAAAVKEFCAQYNVDISSIDVIGSHGQTIWLLSMPEEGEVRSALTMAEGSFIASRTGITTVTDFRVSDQAAGRQGAPLIAFFDALVLHHPTKLRACQNIGGIANVCFIPPDSLGGVDACYDFDTGPGNVFIDAVVRHYTNGQQEYDKDGEMGARGRVDQDLVDEFLQTHPYFRLDPPKTTGREVFRDTLAFDLIRKAESKGLGPDDVVATVTRITAQAIVDHYRRYAPKDIPIDEIFMCGGGSYNPNITQYIQAQYPDTKILMLDQAGIPASAKEAITFAWQGMEAIVGRSIPVPTRVETRQPYVLGKVSPGKNYRRVMRQGMQFGGDTDGLSPVKEMVNYVNGKEFNNKW
>tr|A0A5N6HQA1|A0A5N6HQA1_9EURO
MDPNPSVSRSLDLTVLGLNSGTSMDGIDCALCHFQQETPDSPMRFELLKYGEIPLEQTIKQRVMNMILHNKTSPSELSEVNVILGETFAAAVKEFCAQYNVDISSIDIIGSHGQTIWLLSMPEEGEVRSALTMAEGSFIASRTGITTVTDFRVSDQAAGRQGAPLIAFFDALVLHHPTKLRACQNIGGIANVCFIPPDSLGGVDACYDFDTGPGNVFIDAVVRHYTNGQQEYDKDGEMGARGRVDQDLVDEFLQTHPYFRLDPPKTTGREVFRDTLAFDLIRKAESKGLGPDDVVATVTRITAQAIVDHYRRYAPKNIPIDEIFMCGGGSYNPNITQYIQAQYPDTKILMLDQAGIPASAKEAITFAWQGMEAIVGRSIPVPTRVETRQPYVLGKVSPGKNYRRVMRQGMQFGGDTDGLSPVKEMVNYVNGKEFNNKW
>tr|A0A5N6VX70|A0A5N6VX70_9EURO
MDPNPSASRSLDLTVLGLNSGTSMDGIDCALCHFQQETPESPMRFELLKYGEIPLEQTIKQRVMNMILHNKTSPSELSEVNVILGETFAAAVKEFCAQYNVDISSIDVIGSHGQTIWLLSMPEEGEVRSALTMAEGSFIASRTGITTVTDFRVSDQAAGRQGAPLIAFFDALILHHPTKLRACQNIGGIANVCFIPPDSLGGVDSCYDFDTGPGNVFIDAVVRHYTNGEREYDKNGEMGARGTVDQDLVDEFLRTHPYFRLDPPKTTGREVFRDTLAFDLIRKAESKGLSPDDVVATVTRITAQSIVDHYRRYAPKDLPIDEIFMCGGGSYNPNITQYIQSQYPDTKILALDQAGIPASAKEAITFAWQGMEAIVGRSIPVPTRVETRQPYVLGKVSPGKNYRRVVRQGMEFGGDRDELPPVREVVNYVNGKESNNKW
>tr|A0A5N6XAK1|A0A5N6XAK1_9EURO
MDPNPSVSRSLDLTVLGLNSGTSMDGIDCALCHFQQETPESPMRFELLKYGEIPLEQTIKQRVMNMILHNKTSPSELSEVNVILGETFAAAVKEFCAQYNVDISSIDVIGSHGQTIWLLSMPEEGEVRSALTMAEGSFIASRTGITTVTDFRISDQAAGRQGAPLIAFFDALILHHPTKLRACQNIGGIANVCFIPPDSLGGVDACYDFDTGPGNVFIDAVVRHYTNGEREYDKNGEMGARGTVDQDLVDEFLRTHPYFRLDPPKTTGREVFRDTLAFDLIRKAESKGLSPDDVVATVTRITAQSIVDHYRRYAPKDLPIDEIFMCGGGSYNPNITQYIQSQYPDTKILALDQAGIPASAKEAITFAWQGMEAIVGRSIPVPTRVETRQPYVLGKVSPGKNYRRVMRQGIQFGSDRDELSPVKEVVNYVNGKEWNNKW
>tr|A0A7G5KJD4|A0A7G5KJD4_ASPFL
MDPNPSVSRSLDLTVLGLNSGTSMDGIDCALCHFQQETPESPMRFELLKYGEIPLEQTIKQRVMNMILHNKTSPSELSEVNVILGETFAAAVKEFCAQYNVDISSIDVIGSHGQTIWLLSMPEEGEVRSALTMAEGSFIASRTGITTVTDFRVSDQAAGRQGAPLIAFFDALILHHPTKLRACQNIGGIANVCFIPPDSLGGVDACYDFDTGPGNVFIDAVVRHYTNGEREYDKNGEMGARGTVDQDLVDEFLQTHPYFRLDPPKTTGREVFRDTLAFDLIHKAESKGLSPDDVVATVTRITAQSIVDHYRRYAPKGLPIDEIFMCGGGSYNPNITQYIQSQYPDTKILALDQAGIPASAKEAITFAWQGMEAIVGRSIPVPTRVETRQPYVLGKVSPGKNYRRVMRQGMRFGGDRDELSPVKEVVNYVNGKEWNNKW
>tr|A0A3M7KAM1|A0A3M7KAM1_ASPFL
MDPNTSVSRSLDLTVLGLNSGTSMDGIDCALCHFQQETPDSPMRFELLKYGEIPLEQTIKQRVMNMILHNKTSPSELSEVNVILGETFAAAVKEFCAQYNVDISSIDVIGSHGQTIWLLSMPEEGEVRSALTMAEGSFIASRTGITTVTDFRVSDQAAGRQGAPLIAFFDALILHHPTKLRACQNIGGIANVCFIPPDSLGGVDACYDFDTGPGNVFIDAVVRHYTNGEREYDKNGEMGARGTVDQDLVDEFLQTHPYFRLDPPKTTGREVFRDTLAFDLIHKAESKGLGPDDVVATVTRITAQAIVDHYRRYAPKDLPIDEIFMCGGGSYNPNITQYIQSQYPDTKILALDQAGIPASAKEAITFAWQGMEAIVGRSIPVPTRVETRQPYVLGKVSPGKNYRRVMRQGMQFGGDRDELSPVKEVVNYVNGKEWNNKW
>tr|A0A1S9DGB2|A0A1S9DGB2_ASPOZ
MDPNPSVSRSLDLTVLGLNSGTSMDGIDCVLCHFQQETPESPMRFELLKYGEIPLEQTIKQRVMNMILHNKTSPSELSEVNVILGETFAAAVKEFCAQYNVDISSIDVIGSHGQTIWLLSMPEEGEVRSALTMAEGSFIASRTGITTVTDFRVSDQAAGRQGAPLIAFFDALILHHPTKLRACQNIGGIANVCFIPPDSLGGVNACYDFDTGPGNVFIDAVVRHYTNGEREYDKNGEMGARGTVDQDLVDEFLQTHPYFRLDPPKTTGREVFRDTLALDLIHKAESKGLGPDDVVATVTRITAQSIVDHYRRYAPKDLPIDEIFMCGGGSYNPNITQYIQSQYPDTKILALDQAGIPASAKEAITFAWQGMEAIVGRSIPVPTRVETRQPYVLGKVSPGKNYRRVMRQGMRFGGDRDELSPVKEVVNYVDGKEWNNKW
>tr|A0A254UKB6|A0A254UKB6_ASPNG
MDPNPSVSHSLDLTVLGLNSGTSMDGIDCALCHFQQETPDSPMRFELLKYGEIPLEQTIKKRVMNIILHNKTSPSELSEVNVILGETFAAAVKEFCGQYDVDISSIDVIGSHGQTIWLLSMPEEGEVRSALTMAEGSFIASRTGITTVTDFRVSDQAAGRQGAPLIAFFDALLLHHPTKLRACQNIGGIANVCFIPPDSLGGTDACYDFDTGPGNVFIDAVVRHYTNGQQEYDKDGEMGARGTVDQDLVDEFLQTHPYFRLDPPKTTGREVFRDTLAFDLIRKAESKGLNPDDVVATVTRITAQAIVDHYRRYAPKDLPIDEIFMCGGGSYNPNITRYIQAHYPDTKILMLDQAGIPASAKEAITFAWQAMEAVVGRSIPVPTRVETRQPYVLGKISPGKNYRKVMQQGMQFGGDRHHLAAVTELVNYVNGKEFNNKW
>tr|A0A370BKS9|A0A370BKS9_ASPNG
MDTNPSVSRSLDLTVLGLNSGTSMDGIDCALCHFQQETPDSPMRFELLKYGEIPLEQTIKKRVMNIILHNKTSPSELSEVNVILGETFAAAVKEFCGQFDVDISSIDVIGSHGQTIWLLSMPEEGEVRSALTMAEGSFIASRTGITTVTDFRVSDQAAGRQGAPLIAFFDALLLHHPTKLRACQNIGGIANVCFIPPDSLGGTDACYDFDTGPGNVFIDAVVRHYTNGQQEYDKDGEMGARGTVDQDLVDEFLQTHPYFRLDPPKTTGREVFRDTLAFDLIRKAESKGLSPDDVVATVTRITAQAIVDHYRRYAPKDLPIDEIFMCGGGSYNPNITRYIQAHYPDTKILMLDQAGIPASAKEAITFAWQAMEAVVGRSIPVPTRVETRQPYVLGKISPGKNYRKVMQQGMQFGGDRHHLAAVTELVNYVNGKEFNNKW
>tr|A0A319A6E4|A0A319A6E4_ASPLB
MDPNPSVSRSLDLTVLGLNSGTSMDGIDCALCHFQQETPDSPMRFELLKYGEIPLEQTIKKRVMNIILHNKTSPSELSEVNVILGETFAAAVKEFCGQYDVDISSIDVIGSHGQTIWLLSMPEEGEVRSALTMAEGSFIASRTGITTVTDFRVSDQAAGRQGAPLIAFFDALLLHHPTKLRACQNIGGIANVCFIPPDSLGGTDACYDFDTGPGNVFIDAVVRHYTNGQQEYDKDGEMGARGTVDQDLVDEFLQTHPYFRLDPPKTTGREVFRDTLAFDLIRKAESKGLSPDDVVATVTRITAQAIVDHYRRYAPKDLPIDEIFMCGGGSYNPNITRYIQAHYPDTKILMLDQAGIPASAKEAITFAWQGMEAVVGRSIPVPTRVETRQPYVLGKISPGKNYRKVMQQGMQFGGDKHHLAAVTELVNYVNGKEFNNKW
>tr|A0A3F3PM78|A0A3F3PM78_9EURO
MDPNPSVSRSLDLTVLGLNSGTSMDGIDCALCHFQQETPDSPMRFELLKYGEIPLEQTIKKRVMNIILHNKTSPSELSEVNVILGETFAAAVKEFCGQYDVDISSIDVIGSHGQTIWLLSMPEEGEVRSALTMAEGSFIASRTGITTVTDFRVSDQAAGRQGAPLIAFFDALLLHHPTKLRACQNIGGIANVCFIPPDSLGGTDACYDFDTGPGNVFIDAVVRHYTNGQQEYDKDGEMGARGTVDQDLVDEFLQTHPYFRLDPPKTTGREVFRDTLAFDLIRKAESKGLSPDDVVATVTRITAQAIVDHYRRYAPKDLPVDEIFMCGGGSYNPNITRYIQAHYPHTKILMLDQAGIPASAKEAITFAWQGMEAVVGRSIPVPTRVETRQPYVLGKISPGKNYRKVMQQGMQFGGDRHHLAAVTELVNYVNGKEFNNKW
>tr|A0A1L9NGI3|A0A1L9NGI3_ASPTC
MDPNPSVSRSLDLTVLGLNSGTSMDGIDCALCHFQQETPDSPMRFELLKYGEIPLEQTIKKRVMNIILHNKTSPSELSEVNVILGETFAAAVKEFCGQYDVDISSIDVIGSHGQTIWLLSMPEEGEVRSALTMAEGSFIASRTGITTVTDFRVSDQAAGRQGAPLIAFFDALLLHHPTKLRACQNIGGIANVCFIPPDSLGGTDACYDFDTGPGNVFIDAVVRHYTNGQQEYDKDGEMGARGTVDQDLVDEFLQTHPYFRLDPPKTTGREVFRDTLAFDLIRKAESKGLSPDDVVATVTRITAQAIVDHYRRYAPKDLPIDEIFMCGGGSYNPNITRYIQAHYPHTKILMLDQAGIPASAKEAITFAWQGMEAVVGRSIPVPTRVETRQPYVLGKISPGKNYRKVMQQGMQFGGDRHHLAAVTELVNYVNGKEFNNKW
>tr|A0A8H3SRC3|A0A8H3SRC3_ASPTU
MDPSASVSRSLDLTVLGLNSGTSMDGIDCALCRFRQETPDSPMRFELLKYGEIPLEQTIKKRVMNIILHNKTSPSELSEVNVILGETFAAAVKEFCGQYDVDISSIDVIGSHGQTIWLLSMPEEGEVRSALTMAEGSFIASRTGITTVTDFRVSDQAAGRQGAPLIAFFDALLLHHPTKLRACQNIGGIANVCFIPPDSLGGTDACYDFDTGPGNVFIDAVVRHYTNGQQEYDKDGEMGARGTVDQDLVDEFLQNHPYFQLDPPKTTGREVFRDTLAFDLIRKAESKGLSPDDVVATVTRITAQAIVDHYRRYAPKDLPIDEIFMCGGGAYNPNITQYIQAHYPDTKILMLDQAGIPASAKEAITFAWQGMEAVVGRSIPVPTRVETRQPYVLGKVSPGKNYRRVLQQGMQFGGDRHHLPAVSELVNYVNGEVFNNKW
>tr|A0A319BBS0|A0A319BBS0_ASPVC
MDPTASVSRSLDLTVLGLNSGTSMDGIDCALCRFRQETPDSPMRFELLKYGEIPLEQTIKKRVMNIILHNKTSPSELSEVNVILGETFAAAVKEFCGQYDVDISSIDVIGSHGQTIWLLSMPEEGEVRSALTMAEGSFIASRTGITTVTDFRVSDQAAGRQGAPLIAFFDALLLHHPTKLRACQNIGGIANVCFIPPDSLGGTDACYDFDTGPGNVFIDAVVRHYTNGQQEYDKDGEMGARGTVDQDLVDEFLQNHPYFQLDPPKTTGREVFRDTLAFDLIRKAESKGLSPDDVVATVTRITAQAIVDHYRRYAPKDLPIDEIFMCGGGAYNPNITQYIQAHYPDTKILMLDQAGIPASAKEAITFAWEGMEAVVGRSIPVPTRVETRQPYVLGKVSPGKNYRRVLQQGMQFGGGRHHLPAVSELVNYVNGEVFNNKW
>tr|A0A317VDP6|A0A317VDP6_ASPEC
MDPSASVSRSLDLTVLGLNSGTSMDGIDCALCRFRQETPDSPMRFELLKYGEIPLEQTIKKRVMNIILHNKTSPSELSEVNVILGETFAAAVKEFCGQYDVDISSIDVIGSHGQTIWLLSMPEEGEVRSALTMAEGSFIASRTGITTVTDFRVSDQAAGRQGAPLIAFFDALLLHHPTKLRACQNIGGIANVCFIPPDSLGGTDACYDFDTGPGNVFIDAVVRHYTNGKQEYDKDGEMGARGTVDQDLVDDFLQNHPYFQLDPPKTTGREVFRDTLAFDLIRKAESKGLSPDDVVATVTRITAQAIVDHYRRYAPKDLPIDEIFMCGGGAYNPNITQYIQAHYPSTKILMLDQAGIPASAKEAITFAWQGMEAVVGRSIPVPTRVETRQPYVLGKVSPGKNYRRVMQQGMQFGGDRHHLPAVSELVNYVNGKEFNNKW
>tr|G7XQI5|G7XQI5_ASPKW
MDPSASVSRSLDLTVLGLNSGTSMDGIDCALCRFQQETPDSPMRFELLKYGEIPLEQTIKKRVMNIILHNKTSPSELSEVNVILGETFAAAVKEFCGQYDVDISSIDVIGSHGQTIWLLSMPEEGEVRSALTMAEGSFIASRTGITTVTDFRVSDQAAGRQGAPLIAFFDALLLHHPTKLRACQNIGGIANVCFIPPDSLGGTDACYDFDTGPGNVFIDAVVRHYTNGQQEYDKDGEMGARGTVDQDLVDEFLQTHPYFQLDPPKTTGREVFRDTLAFDLIRKAESKGLSPDDVVATVTRITAQAIVDHYRRYAPKDLPIDEIFMCGGGAYNPNITQYIQAHYPSTKILMLDQAGIPASAKEAITFAWQGMEAVVGRSIPVPTRVETRQPYVLGKVSPGKNYRRVLQQGMQFGGDRHHLPAVSELVNYVNGKEFNNKW
>tr|A0A364KPJ2|A0A364KPJ2_9EURO
MDPSASVSRSLDLTVLGLNSGTSMDGIDCALCRFRQETPDSPMRFELLKYGEIPLEQTIKKRVMNIILHNKTSPSELSEVNVILGETFAAAVKEFCGQYDVDISSIDVIGSHGQTIWLLSMPEEGEVRSALTMAEGSFIASRTGITTVTDFRVSDQAAGRQGAPLIAFFDALLLHHPTKLRACQNIGGIANVCFIPPDSLGGTDACYDFDTGPGNVFIDAVVRHYTNGQQEYDKDGEMGARGTVDQDLVDEFLQTHPYFQLDPPKTTGREVFRDTLAFDLIHKAESKGLSPDDVVATVTRITAQAIVDHYRRYAPKDLPIDEIFMCGGGAYNPNITQYIQAHYPSTKILMLDQAGIPASAKEAITFAWQGMEAVVGRSIPVPTRVETRQPYVLGKVSPGKNYRRVLQQGMQFGGDRHHLPAVSELVNYVNGKEFNNKW
>tr|A0A1L9SZ02|A0A1L9SZ02_9EURO
MAATSSHALELTVLGLNSGTSMDGIDCALCHFRQETPESPMHFELLKYGEIPLEQTIKKRVMNIILHNKTSPSELSEVNVILGETFATAVKQFCQDYEVEPSSIDVLGSHGQTIWLLSMPEPGEVRSALTMAEGSFLASRTGITSVTDFRVSDQAAGRQGAPLIAFFDALLLHHPTKLRACQNIGGIANVCFIPPDSHGGIDACYDFDTGPGNVFIDAVVRHYTNGEREYDKDGEMGARGTVDQALVDDFLQNHPYFALDPPKTTGREVFRDTLAFDLIRKAEAKGLTPDDVVATITRVTAQAIVEHYRRYAPEGLEIEEIFMCGGGAYNPNITKFMQANYPNAKIMMLDEAGIPGGAKEAITFAWQGMEAVVGRSIPVPMRVETREEYVLGKVSPGKNYRKVMRQGSLFGAGRDHLAPVSEMVNYVNGKVFDNKW
>tr|A0A1U8QXJ1|A0A1U8QXJ1_EMENI
MASQNQPLDITVLGLNSGTSMDGIDCALCHFRQETPESPMHFELLKYGEIPLEQTIKKRVMNMILHNKTSPSELSEVNVILGETFAAAVKQFCEDYKVDISTIDVIGSHGQTIWLLSMPEAGEVRSALTFAEGTFLASRTGITSVTDFRVSDQAAGRQGAPLIAFFDALLLHHPTKLRACQNIGGIANVCFIPPDSHGGVDACYDFDTGPGNVFIDAVVRHYTNGEREFDKDGEMGARGTVDQELVDDFLQNHPYFRLDPPKTTGREVFRDTLAFEFIRKAESKGLKPDDVVASITRVTSQAIVDHYRRYAPEGLEIEEIFMCGGGAFNPNITKHIQENYPKAKIMMLDEAGIPGGAKEAITFAWQGMEAIVGRSIPVPTRVETRQEYVLGKVAPGRNYRKVMRQGTLFGAGRDHLAPVSEMVNYVDGKVFNNKW
>tr|A0A7H8R5W3|A0A7H8R5W3_9EURO
MTSLSRKMAANGVQNHALDLTVLGLNSGTSMDGIDCALCHFRQETPDSPMHFELLKYGEIPLEQTIKKRVMNIILHNKTSPSELSEVNVILGETFAAAVKQFCQDYQVDISTIDVIGSHGQTIWLLSMPEAGEVRSALTMAEGSFLASRTGITSVTDFRVSDQAAGRQGAPLIAFFDALLLHHPTKLRACQNIGGIANVCFIPPDSHGGIDACYDFDTGPGNVFIDAVVRHYTNGEREYDKNGEMGARGTVDQELVDDFLTNHPYFRLDPPKTTGREVFRDTLAFDLIRKAESKGLSPDDVVATITRITAQAIVEHYRRYAPEGLKIEEIFMCGGGALNPNITQFIQKNYPDTKIVMLDEAGVPAGAKEAITFAWQGMEAIVGRSIPVPTRVETRQEYVLGKVSPGKNYRKVMRQGALFGAGRDHLPPVSEMINYIDGKVFDNKW
>tr|A0A443HK27|A0A443HK27_BYSSP
MDANRSVPRSSLDLTVLGLNSGTSMDGIDCALCRFQQETPESPMKFELIKYGEIPLGQTIKQRVMNIILHNKTSPSELSEVNVILGETFAKAVNQFCQEYEVDLSSVDVIGSHGQTIWLLSMPEVGEVRSALTMAEGSFLAARTGVTTVTDFRVSDQAAGRQGAPLIAFFDALLLHHPTKLRACQNIGGIANVCFIPPDSHGGIDACYDFDTGPGNVFIDAVVRHYTNGGQEYDKDGEMGARGTVDQELVDEFLQTHPYFQLDPPKTTGREVFRDTLAFDLIRKAEAKGLVSDDVVATVTRITAQAIVDHYRRYAPKDLLIDEIFMCGGGSYNPNITKYIQEHYPNTRILALDEAGVPASAKEAITFAWQGMEAIVGRSIPVPARVETRQPYVLGKVSPGKNYRKVMRQGILFGSDRDHLSPVSEMVNYVDGEIFDNKW
>tr|A0A8H6PXE5|A0A8H6PXE5_9EURO
MAANGNLSNQPLDLMVLGLNSGTSMDGIDCALCHFRQETPESPMHFELVKYGEIPLEQTIKKRVMNIILHNKTSPSELSEVNVILGETFAAAVKQFCQDYNVDISTIDVLGSHGQTIWLLSMPEPGEVRSALTMAEGSFLAARTGITTVTDFRVSDQAAGRQGAPLIAFFDALVLHHPTKLRACQNIGGIANVCFIPPDSHGGIDACYDFDTGPGNVFIDAVVRHYTNGEQEYDKNGEMGARGKVDQELVDDFLQNHPYFRLDPPKTTGREVFRDTLAFEFISKAEAKGLTPDDVVASITRITAQAIVDHYRRYAPKDLHIDEIFMCGGGAYNPNITKYIQENYPTTKILMLDEAGIPAGAKEAITFAWQGMEAIVGRSIPVPTRVETRQEYVLGKVSPGKNYRKVMRQGMLFGAGRDHLSPVNEMVNYVNGKVFDNKW
>tr|A0A830IFS7|A0A830IFS7_9EURO
MSVNGASNGTCSRPTLDLTVLGLNSGTSMDGIDCALCHFRQETPESPMHFELLKYGEIPLEQTIKKRVMNMILHNKTSPSELSEVNVILGETFAAAVKQFCQEHEVDISTIDVIGSHGQTIWLLSMPEPGEVRSALTMAEGTFLASRTGITTVTDFRVSDQAAGRQGAPLIAFFDALLLHHPTKLRACQNIGGIANVCFIPPDSHGGIDACYDFDTGPGNVFIDAVVRHYTNGEQEYDKDGEMGARGTVDQELVDEFLQSHPYFRLDPPKTTGREVFRDTIAFELIRKAESKGLSPDDVVATVTRITAQAIVNHYRRYAPKNLQIDEIFMCGGGAYNPNIVKYIQKHYPSTRIMMLDAAGIPGGAKEAITFAWQGMEAIVGRSIPVPTRVETRQEYVLGKVSPGKNYRKVMRQGMLFGQGRDHLSPVSEMVNYVKGEVFDNKW
>tr|A0A8H3S789|A0A8H3S789_9EURO
MTVTGATNGASSHPALDLTVLGLNSGTSMDGIDCALCHFRQETPESPMHFELLKYGEIPLEQTIKKRVMNMILHNKTSPSELSEVNVILGETFAAAVKEFCQEHHVDIETIDVIGSHGQTIWLLSMPEPGEVRSALTMAEGTFLASRTGITTVTDFRVSDQAAGRQGAPLIAFFDALLLHHPTKLRACQNIGGIANVCFIPPDSHGGIDACYDFDTGPGNVFIDAVVRHYTNGAQEYDKDGEMGARGTVDQELVDEFLQNHLYFRLDPPKTTGREVFRDTLAFELIRKAESKGLSPDDVVATITRITAQAIVDHYRRYAPKDLPIDEIFMCGGGAHNPNIVQYIQKHYPNTRILMLDAAGIPGGAKEAITFAWQGMEAIVGRSIPVPTRVETRQEYVLGKVSPGKNYRKVMRHGMLFGQGRDHLSPVSEMVNYVNGKVFDNKW
>tr|A0A8H3NX37|A0A8H3NX37_9EURO
MTINNASNGTSNRAALDLTVLGLNSGTSMDGIDCALCHFRQETPESPMHFELLKYGEIPLEQAIKKRVMNMILHNKTSPSELSEVNVILGETFAAAVKQFCQEHEVDISTIDVIGSHGQTIWLLSMPEPGEVRSALTMAEGTFLASRTGITTVTDFRVSDQAAGRQGAPLIAFFDALLLHHPTKLRACQNIGGIANVCFIPPDSHGGIDACYDFDTGPGNVFIDAVVRHYTNGEQEYDKDGEMGARGTVDQELVDEFLQTHPYFRLDPPKTTGREVFRDTIAFELIRKAESKGLSPDDVVATVTRITAQAIVDHYRRYAPKDLQIDEIFMCGGGAHNPNIVKYIQKHYPNTRIMMLDAAGIPGGAKEAITFAWQGMEAIVGRSIPVPTRVETRQEYVLGKVSPGKNYRKVMRQGMLFGEGRDHLSPVSEMVNYVKGDVFHNKW
>tr|B8ML62|B8ML62_TALSN
MYSAPSNDLAQQQQPLDLTVLGLNSGTSMDGIDCALCRFRQETPESAMHFELLQYGEIPLEPAIKKRVMSMILHNKTSPSGLSEVNVLLGETFASAVHQFCREFKVDLDTIDVIGSHGQTIWLLSMPGPGETRSALTMAEGCFLAARTGITSVTDFRVSDQAAGRQGAPLIAFFDGLLLHHPTKLRACQNIGGIANVCFIPPDTHGGAHECYDFDTGPGNVFIDAVVRHYTDGGQEYDQDGVMGARGTVDQDLVDDFLRHPYFAPEPPKTTGREVFRDTLAHELIQKAEAKGRTPDDVVATVTRITAQAIVDHYRRYAPKDLPLDEIFMCGGEAHNPNISSYIQQHFPHTQIFMLDSAGVPGGAKEAITFAWQGMEAIVGRSIPVPTRVETRQEYILGKVAPGQNYRKVLRMGVLFGAGRDRLPPVREMMNYVSGEVFDNKW
>tr|A0A6A6BB50|A0A6A6BB50_9PEZI
MDSTVVNGAPSHALDLTVLGLNSGTSMASALARLSQEHETHKTPESPMHFELLKYGEIPLEPVIKKRVMNMILHNQTSPSELSEVNVILGETFASAVHQFCKDYHVDIESIDVLGSHGQTIWLLSMPQQGETRSALTMAEGSFLASRTGITTVTDFRVSDQAAGRQGAPLIAFFDSLLLHHPTKLRACQNIGGIANVCFIPPDTHGGADECYDFDTGPGNVFIDAAVRYYTDGEREYDQDGEMGVRGKVDQELVDDFLRHPYFVLDPPKTTGREVFRDTLAHVFITKAEAKGLSPDDVVATITRITAQAIVDHYRRYAPKDLEIDELFMCGGGAYNPNITSFIQEHYPNTRIRMLDDAGIPAGAKESITFAWQGMEAVVGRSIPVPTCVENRQEYVLGKVAPGKNYRKVMRHGILFGRGRDHLPPVEELVNYVDGKVFNNKW
>tr|R7Z5C2|R7Z5C2_CONA1
MQPNGVNGTTTNGVSEGKPLDLVVLGLNSGTSMDGIDCTLCHFFQEYPDAPMHFELLKYDEIPLEPKIKKRVMEVILHDQTSASNLSEINILLGETFAQAAEQFCREQNIDQKCIDVIGSHGQTIWLLSMPEAGQVKSALTMAEGAFLASRTGITSVTDFRVSDQAAGRQGAPLIAFFDALLLHHPTKLRACQNIGGIANVCFIPPDNAGGVSETYDFDTGPGNVFIDAVVRYYTQGEREYDKDGEMGKRGTVNQQLVDEFLQHAYFKLDPPKTTGREVFRDTLALELIAKAEAAGMTPDDVVATVTRISAQAIVDHYRRYAPKGMEIAEIFMCGGGAYNPNIMDYIQRHYPRTRIMILDEAGIPAGAKESITFAWQAMEAIVGRSIPVPTRVETRREYVLGKVSPGENYREVMRKGMLFGGPATHLRPVKHMINYVNGKPFDNKW
>tr|A0A178AQH3|A0A178AQH3_9PLEO
MNGFVQVNGASNGTANDMPNGIPNGISRVNGASEGQPLDLTVLGLNSGTSMDGIDCTLCHFYQEHPDAPMHFELLKYGEIPLEQTIKKRVMDVILHDRASASGLSEINVLLGETFADAVHEFCKEHNVDKSSIDVIGSHGQTIWLLSMPEPGQTKSALTMAEGSFLASRTGITSVTEFRVSDQAAGRQGAPLIAFFDALLLHHPTKLRACQNIGGIANVCFIPPDNAGGVDETYDFDTGPGNVFIDAVVRHYTNGEREYDKDGEMGKRGTVNQELVNEFLQHKYFKLDPPKTTGREVFRDTLAFDLIKKAEGLGMSPDDVVATVTRVTAQAIVDHYRRYAPKGMEIEEIFMCGGGAYNPNITEYIQKHYPKAKIMMLDEAGIPAGAKESITFAWQAMEAVVGRSIPVPTRVETRREYVLGKVSPGENYRKVMRKGISFGAGKDHLTPVKEMVNYIDGKVFNNKW
>tr|A0A8K0R6Z7|A0A8K0R6Z7_9PLEO
MAISKGNPLDFTVLGLNSGTSMDGIDCTLCRFRQETPESPMHFELLKYDEIPLPKPIKTRVMDIILHDRTSASGLSEVNVILGETFASAVHEFCDKHNIEMSSIDVIGSHGQTIWLLSMPEPDQVKSALTMAEGCIIASKTGITTVTDFRISDQAAGRQGAPLIAFFDALLLHHPTKLRACQNIGGIANVCFIPPDNRGGVSETYDFDTGPGNVFIDAVVRHYTNGEREYDKDGEMGARGQVNQELVNEFLQHKYFGLDPPKTTGREVFRDTLAFELVNKAERLGMSPDDVVATVTRITAQAIVDHYQRYAPVGMELEELYMCGGGAYNPNITRYIQQAYPNMKIMMLDEAGVPAGAKESITFAWQALEAIVGRSIPVPTRVETRREYVLGKVSPGTNYRRVMSRGMAFGADREHLKPVTELLNYVGGKIFDNKR
>tr|A0A4V1WTC5|A0A4V1WTC5_ALTAL
MALQDSRPLDLTVLGLNSGTSMDGIDCALCRFRQETPESPMHFELLKYDEVPLPQPIKKRVMDIILHDRTSASGLSEVNVILGETFADAVEEFCKKHNVDKSSIDAIGSHGQTIWLLSMPKPDQVKSALTMAEGCFIASRTGITTVTDFRVSDQAAGRQGAPLIAFFDSLLLHHPTKLRACQNIGGIANVCFIPPDNRGGVSETYDFDTGPGNVFIDAVVRHYTGGEREYDKDGEMGSRGTVNQALVDEFLQHEYFSLDPPKTTGREVFRDTLAFELIDKAEKLDMTPDDVVATVTRITAQSIVDHYRRYAPADMEIEELFMCGGGAYNPNITRFIQQAYPNTKIMMLDAAGVSAGAKESITFAWQAMEAVIGRSIPVPTLVETRREYVLGKVSPGANYRNVMQQGMAFGAGHDRLSPVREMVNYVDGKIFDNKW
>tr|A0A4V1X0Y3|A0A4V1X0Y3_9PLEO
MALQESKPLDLTVLGLNSGTSMDGIDCALCRFRQETPESPMNFELLKYDEVPLPQPIKKRVMDIILHDRTSASGLSEVNVILGETFADAVEEFCKKHNVDKSSIDAIGSHGQTIWLLSMPKPDQVKSALTMAEGCFIASRTGITTVTDFRVSDQAAGRQGAPLIAFFDSLLLHHPTKLRACQNIGGIANVCFIPPDNKGGVSETYDFDTGPGNVFIDAVVRHYTGGEREYDKDGEMGSRGTVNQALVDEFLRHEYFSLDPPKTTGREVFRDTLAFELIDKSEKLDMTPDDVVATVTRITAQSIVDHYRRYAPADMDIEELFMCGGGAYNPNITSFIQQAYPNTKIMMLDAAGVPAGAKESITFAWQAMEAVIGRSIPVPTRVETRREYVLGKLSPGANYRNVMQKGMAFGAGHDRLSPIREMVNYVDGKVFDNKW
>tr|A0A8H7B3N7|A0A8H7B3N7_9PLEO
MALQDSKPLDLTVLGLNSGTSMDGIDCALCHFRQETPESPMHFELLKYDEVPLPQPIKKRVMDIILHDRTSASGLSEVNVILGETFADAVEEFCKKHNVDKSSIDAIGSHGQTIWLLSMPKPDQVKSALTMAEGCFIASRTGITTVTDFRVSDQAAGRQGAPLIAFFDSLLLHHPTKLRACQNIGGIANVCFIPPDNKGGVSETYDFDTGPGNVFIDAVVRHYTGGEREYDKDGEMGSRGTVNQALVDEFLQHEYFNLDPPKTTGREVFRDTLAFELIDKAEKLDMTPDDVVATVTRITAQSIVDHYRRYAPADMEIEELFMCGGGAYNPNITSFIQQAYPNTKIMMLDAAGVPAGAKESITFAWQAMEAVIGRSIPVPTRVETRREYVLGKVSPGTNYRNVMQKGMAFGAGHDRLSPVREMVNFVDGKIFDNNW
>tr|A0A4Q4MI90|A0A4Q4MI90_9PLEO
MALQDSKPLDLTVLGLNSGTSMDGIDCALCRFRQETPESPMHFELLKYDEVPLPQPIKKRVMDIILHDRTSASGLSEVNVILGETFADAVEEFCKKHNVDKSSIDAIGSHGQTIWLLSMPKPDQVKSALTMAEGCFIASRTGITTVTDFRVSDQAAGRQGAPLIAFFDSLLLHHPTKLRACQNIGGIANVCFIPSDNKGGVSETYDFDTGPGNVFIDAVVRHYTGGEREYDKDGEMGSRGTVNQALVDEFLQHEYFNLDPPKTTGREVFRDTLAFELIDKAEKLDMTPDDVVATVTRITAQSIVDHYRRYAPADMEIEELFMCGGGAYNPNITSFIQQAYPNTKIMMLDAAGVPAGAKESITFAWQAMEAVIGRSIPVPTRVETRREYVLGKVSPGTNYRNVMQKGMAFGAGHDRLSPVREMVNFVDGKIFDNKW
>tr|A0A0K3CLB4|A0A0K3CLB4_RHOTO
MISGLHASNGTTDGSSTTNGKLNITVLGLNSGTSMDGIDCALCRFQQDSPDAPMHFELVKYAEVPLAQPIKKRVMNMILHNRTTPEELSEVNVQLGETFADAVETFTKEHGIDKSSIDAIGSHGQTIWLLSMPEQGQVKSALTMAEGSILAARTGITSVTDFRISDQAAGRQGAPLIAFFDALLLHHPTKLRACQNIGGIANVCFIPPDHQGGIDACYDFDTGPGNALIDAVVRHYTNGEKEYDLDGKMGKLGKVDQALVDDFLKLPYFNLDPPKTTGREVFRDTLAHDLIRKGEAKGLSPNDIVATVTRITAQAIVDHYRRYAPSQEIDEIFMCGGGAFNPNITEYLQQAYPRTKIMMLDEAGIPGGAKEAVTFAWQGMEAIVGRSIPVPTRVETRREFVLGKVSPGNNYRKVMRHGMAFGAGRDYLPPVKEMVNYVEGKVVDNNW
>tr|G0SY39|G0SY39_RHOT2
MVNATTTVNGVNGHDNGRANGHANGLNGINGGSHGSPLDLTVLGLNSGTSMDGIDCALCRFRQDSPEAPMHFELLKYGEVPLPQDIKKRVMKMILHNRTTPEELSEVNVQLGETFAVAVESFISTNGIDRSTIDALASHGQTIWLLSMPEEGQVKSALTMAEGSFLASRTGITSITDFRISDQAAGRQGAPLIAFFDALLLHHPTKLRACQNIGGIANVCFIPPDHQGGVDACFDFDTGPGNVFIDAAVRYFTNGEQEYDKDGAMGERGKVNQQMVDRFLQHKYFSLEPPKTTGREVFRDTLAHDLIKEGESLGMSADDIVATVTRITAQAIVDHYRRYAPSQDIDEIFMCGGGAKNPNIVAFIQQSYPSTKIMMLDEAGVPGDAKEACTFAWQGMEALVGRSIPVPTRVETRRPYVLGKVSPGENYRSVLRKGMAFGGDSDQLPWVHEMVNYVDGKVFNNKW
>tr|A0A511KGZ6|A0A511KGZ6_RHOTO
MVNASTNVNGANGNANGHANGDANGSNGVNGASHGAPLDFTVLGLNSGTSMDGIDCALCRFRQDSPEAPMHFELLKYGEVPLPQGIKKRVMKMILHNRTTPEELSEVNVQLGETFADAVESFISSNGIDRSTIDALASHGQTIWLLSMPEEGQVKSALTMAEGSFLASRTGITSITDFRISDQAAGRQGAPLIAFFDALLLHHPTKLRACQNIGGIANVCFIPPDHQGGVDACFDFDTGPGNVFIDAAVRYFTNGEQEYDRDGAMGKRGKVNQAMVDRFLQHKYFGLEPPKTTGREVFRDTIAHDLIKEGESLGMSADDIVATVTRIPAQAIVDHYRRYAPSQDIDEIFMCGGGAKNPNIVAFIQESYPNTKIMMLDEAGVPGDAKEACTFAWQGMEALVGRSIPVPTRVETRRPFVLGKVSPGENYRSVLRKGMAFGGDSDQLPWVHEMVNYVDGKVFNNKW
>tr|A0A6A6PSH6|A0A6A6PSH6_9PEZI
MVNASTTVNGTNGNANGHANGNANGSNGVNGAAHGAPLDFTVLGLNSGTSMDGIDCALCRFRQDSPDAPMHFELLKYGEVPLPQGIKKRVMKMILHNRTTPEELSEVNVQLGETFADAFETFISTNGMDRSTIDALASHGQTIWLLSMPEEGQVKSALTMAEGCVLASRTGITSITDFRISDQAAGRQGAPLIAFFDALLLHHPTKLRACQNIGGIANVCFIPPDHQGGVDACFDFDTGPGNVFIDAAVRYFTNGEQEYDKDGAMGKRGKVNQDMVDRFLQHKYFGLEPPKTTGREVFRDTLAHDLIKEGESLGMSADDIVATVTRITAQAIVDHYRRYAPSQEIDEIFMCGGGAKNPNIVAFIQQNYPNTKIMMLDEAGVPGDAKEACTFAWQGMEALVGRSIPVPTRVETRRPFVLGKVSPGENYRSVLRKGMAFGGDSDQLPWVHEMVNYVDGKVFNNKW
>tr|A0A6A6CEU6|A0A6A6CEU6_9PEZI
MGSINHHDETAFLSSQPLDMIVLGLNSGTSMDGVDCALCHFRQNTPQDPMTFELLKYGEVPLEPVIKKRVMKMILHNKTTPEELSEVNVLLGETFARAAREFCTQHGVDLQADVDVIGSHGQTIWLLSMPGPEQTKSALTMAEGTFIASRTGVTTVTDFRVSDQAAGRQGAPLIAFFDALLLHHPTKLRACQNIGGIANVCFIPSDRDGGADNCFDFDTGPGNVFIDAVVRHYTNGEQEYDKDGIMGQRGVVDQELVDDFLQHEYFHLHPPKTTGREVFRDTLAFELIEKAEARGMSADDVVATVTRITAQAIVDHYKRYAPSQDIDEIFMCGGGAYNPNITAFIQKHYPHTRICMLDEAGVPAGAKEAITFAWQGMEAVVGRSIPVPDRVETRREYVLGKVNPGLNYRAVMRKGVLFGAGQDHLPPVREMVLLKEGKRYDNKW
>tr|A0A8H6R3Y2|A0A8H6R3Y2_9PEZI
MGSIGDHQQTGQNGGTSQPLDLTVLGLNSGTSMDGIDCALCRFRQRTPNDPVEFELLKYGEVPLEPVIKKRVMQMILHNKTTPEELSEVNVLLGETFASAAKSFCKHNGVDFHSIDVIGSHGQTIWLLSMPEPGQTKSALTMAEGTFIASRTGITTVTDFRVSDQAAGRQGAPLIAFFDALLLHHPTKLRACQNIGGIANVCFIPPDCDGGVDECFDFDTGPGNVFIDAVVRHYTNGEMEYDKDGLMGKRGVVNQDLVDDFLRHEYFSLDPPKTTGREVFRDTFAFELIRKAEALGMSPDDVVATTTRITAQAIVDHYKRYAPSQNIDELFMCGGGAYNPNIVEHIQMHYPQTTIYMLDDAGVPAGAKEAVTFAWQAMEAVVGRSIPVPNQVETRREYVLGKVNPGENYRAVMRKGILFGAAEDHLPPVSEMVLLKQGTRFDNKW
>tr|A0A8H7X5T0|A0A8H7X5T0_9HELO
MAPSATTNGYSNGSSNHYSNDASNGQSNGDLTVLGLNSGTSMDGIDCALCRFRQETPESPMHFALLKYGEIPLEQTVKQRVMKMILHDTTSPSELSEVNVQLGETFASAVHEFCKENNVQLSDIDVLGSHGQTIWLLSMPEAGQVKSALTMAEGSILAARTGITSVTDFRISDQAAGRQGAPLIAFFDALVLHHPTKLRACQNIGGIANVCFIPPDIEGGVDACFDFDTGPGNVFIDAVVRHYTDGQQEYDRDGEMGKRGRVDQELADDFLKHKYFALEPPKTTGREVFRDTYAFEFIKKAEAKGLSPDDVVASITRVTAQAIVDHYRRYAPRQDIDEIFMCGGGAYNPNITAYIQKQYPNTKIMMLDEAGIPAGAKEAITFAWQGMEAIVGRSIPVPTRVETRQEYVLGKVSPGKNYREVMRKGMMFGGERTHLKPVKELVNYVNGKKFNNKW
>tr|A0A094GMP5|A0A094GMP5_9PEZI
MPSSTTNVVINGYGNGSTNGINGLSDAVLDFTVLGLNSGTSMDGIDCALCRFRQETPSSPMHFELLKYSEVPLEPAIKERVMNMILHNKTTPEELSEVNVLLGETFASAVKEFTKEHGLQLTDIDVIGSHGQTIWLLSMPEEGQVKSALTMAEGSFIAARTGITTVTDFRVSDQAAGRQGAPLIAFFDALVLHHPTKLRACQNIGGIANVCFIPPDHQGGIDACYDFDTGPGNVFIDAVVRHYTNGEQEYDRDGKMGKAGQVDQELVDDFMKHKYFGLEPPKTTGREVFRDTLAFEFIKKAEQKGLSPNDVVASITRVTAQAIVDHYQRYAPSQNIDEIFMCGGGAYNPNIAAFIQKNYPNTKIMMLDAAGIPGNAKEAITFAWQAMEAVVGRSIPVPTRVETRQEYVLGKVSPGKNYREVMRKGILFGGKADHLSPVKELVNHVEGKVFDNKW
>tr|A0A094IDR6|A0A094IDR6_9PEZI
MPSSTTNGASNGYGNGTTNGINGPSDAALDLTVLGLNSGTSMDGIDCALCRFRQETPSSPMHFELLKYSEIPLEPVIKKRVMNMILHNKTTPEELSEVNVLLGETFASAVKEFTKEHGLQLTDIDVIGSHGQTIWLLSMPEEGQVKSALTMAEGSFIAARTGITTVTDFRISDQAAGRQGAPLIAFFDALVLHHPTKLRACQNIGGIANVCFIPPDHQGGVDACYDFDTGPGNIFIDAIVRHYTNGEQEYDRDGKMGKAGQVDQELVDDFMKHKYFGLEPPKTTGREVFRDTLAFEFIKKAEQKGLSPNDVVASITRVTAQAIVDHYQRYAPSQNIDEIFMCGGGAYNPNIAAFIQKNYPNTKIMMLDAAGIPGSAKEAITFAWQAMEAVVGRSVPVPTRVETRHEYVLGKVSPGKNYREVMRKGILFGGKADHLSPVKELVNYVEGKVFDNKW
>tr|A0A1B8D877|A0A1B8D877_9PEZI
MPSSTTNGASNGYGNGSTNGINVPSDAAFDLTVLGLNSGTSMDGIDCALCRFRQETPSSPMQFELLEYSEIPLEPVIKKRVMNMILHNKTTPEELSEVNVLLGETFASAVKEFTKEHGLQLTDIDVVGSHGQTIWLLSMPEEGQVKSALTMAEGSFIAARTGITTVTDFRVSDQAAGRQGAPLIAFFDALVLHHPTKLRACQNIGGIANVCFIPPDHQGGVDACYDFDTGPGNVFIDAVVRHYTNGEQEYDRDGRMGMVGQVDQELVDDFMKHKYFSLEPPKTTGREVFRDTLAFEFIKKAEQKGLSPNDVVASITRVTAQAIVDHYQRYAPSQNIDEIFMCGGGAYNPNIAAFIQKSYPNTKIMMLDAAGIPGSAKEAITFAWQAMEAVVGRSIPVPTRVETRQEYVLGKVSPGKNYREVMRKGILFGGKADHLSSVKELVNYVEGKVFDNKW
>tr|A0A194XLX8|A0A194XLX8_9HELO
MPSSTTNGASNGYGNGSTNGINVPSDAAFDLTVLGLNSGTSMDGIDCALCRFRQETPSSPMQFELLKYSEIPLEPVIKKRVMNMILHNKTTPEELSEVNVLLGETFASAVKEFTKEHGLQLTDIDVVGSHGQTIWLLSMPEEGQVKSALTMAEGSFIAARTGITTVTDFRVSDQAAGRQGAPLIAFFDALVLHHPTKLRACQNIGGIANVCFIPPDHQGGVDACYDFDTGPGNVFIDAVVRHYTNGEQEYDRDGKMGKAGQVDQELVDDFMKHKYFGLEPPKTTGREVFRDTLAFEFIKKAEQKGLSPNDVVASITRVTAQAIVDHYQRYAPSQNIDEIFMCGGGAYNPNIAAFIQKNYPNTKIMMLDAAGIPGSAKEAITFAWQAMEAVVGRSIPVPTRVETRQEYVLGKVSPGKNYREVMRKGILFGGKADHLSPVKELVNYVEGKVFDNKW
>tr|A0A6A6TEY9|A0A6A6TEY9_9PLEO
MAANNLSTAPAGGQVNGDSSKPLELTVLGLNSGTSMDGIDCALCRFRQDDPTAPMHFELLKYGEIPLEQTIKKRVMNMIYHNKTTPEELSEVNVLLGETFAAAVKEFCKDYSVDISSIDVIGSHGQTIWLLSMPEEGQVQSALTMAEGTFIASRTGITTVTDFRVSDQAAGRQGAPLIAFFDALVLHHPTKLRACQNIGGIANVCFIPPDNQGGVDKCYDFDTGPGNVFIDAVVRHYTNGEQEYDKDGAMGARGTVNQELVDEFLQFKYFKLDPPKTTGREVFRDTLAHELIKKGESLGMSPDDVVATVTRITAQAIVDHYRRYAPSQDIDEIFMCGGGAYNPNITAFIQKNYPRAKIMMLDEAGIPAGAKEAITFAWQAMEAVVGRSIPVPDRVETRAEYVLGKVAPGKNYRDVMRKGMMFGGSASRLPPVQELVNYIDGKEFNNKW
>tr|A0A2J6TH88|A0A2J6TH88_9HELO
MPSATTHSDSNGHANGATNGSNGPPSQGLDLTVLGLNSGTSMDGIDCALCRFRQETPTSPMHFELLKYGEIPLEQTIKKRVMKMILHNSTTPEELSEVNVLLGETFANAVKQFTKENGLQITDIDALGSHGQTIWLLSMPEEGQVKSALTMAEGSILAARTGITSVTDFRISDQAAGRQGAPLIAFFDALVLHHPTKLRACQNIGGIANVCFIPPDSEGGVDECFDFDTGPGNVFIDAVVRHYTNGEQEYDRDGAMGKRGRVDQELVDEFLTHKYFKLEPPKTTGREVFRDTLAFEFIEKAEKKGLSPDDVVASITRVTAQAIVDHYKRYAPSQDIDEIFMCGGGAYNPNISAFIQENYPNAKIMMLDAAGIPGGAKEAITFAWQGMEAIIGRSIPVPTRVETRAEFVLGKVSPGKNYREVMRKGMTFGGSADHLPPVKELVNYIDGKVFDNKW
>tr|A0A4S9K8C8|A0A4S9K8C8_AURPU
MDGHREHINGDTTALDLTVLGLNSGTSMDGIDCALCRFRQTSPEAPMHFELLKYGEISLEQKIKKRVMNMILHNRTTPEELSEVNVLLGNTFASAVKEFCKEQDVFMDNIDVIGSHGQTIWLLSMPEPGQTKSALTMAEGTFIAAQTGITTVTDFRVSDQAAGRQGAPLIAFFDALLLHHPNKLRACQNIGGIANVCFIPPDHAGGVDKCFDFDTGPGNVFIDAVVRHYTNGKQEYDKDGAMGKRGTVNQKLVDEFLEFKYFKLEPPKTTGREVFRDTMAHDLIERAEKLGMSQDDVVATVTRITAQAIVDHYRRYAPSQDIDEIFMCGGGAYNPNITDFIQKNYPNTKIFMLDDAGVPAGAKEAVTFAWQAMEAVVGRSIPVPDRVETRQEYVLGKVSPGKNYRKVMKQGMAFGEGERLPPVKEMINYVNGKVFDNNWA
>tr|A0A074W0N1|A0A074W0N1_9PEZI
MIGRVEHINGDQPGLDLTVLGLNSGTSMDGIDCALCRFRQTSPEAPMHFELLKYGEIPLEQKIKKRVMNMIYHNRTTPEELSEVNVLLGNTFADAVKEFCKEQDVPIADIDVIGSHGQTIWLLSMPEPGQTKSALTMAEGTFIAAQTGITTVTDFRVSDQAAGRQGAPLIGFFDALLLHHPTKLRACQNIGGIANVCFIPPGEGGIDRCFDFDTGPGNVFIDAVVRHYTNGQQEYDEDGAMGKRGIVNQQLVDEFLEFKYFKLDPPKTTGREVFRDTLAHDLIEKGEKLGMSPDDIVATVTRITAQAIVDHYRRYAPSQDIDEIFMCGGGAYNPNITEYIQKNYPNTKIMMLDAAGIPAGAKEAITFAWQAMDAVVGRSIKVPDRVETRQEYVLGKINPGKNFRRIMKQGMMFGEGERLPPVMEMINYVNGDVFDNNW
>tr|A0A074YGY1|A0A074YGY1_AURSE
MNGHTEHINGDRTALDLTVLGLNSGTSMDGIDCALCRFRQTSPDAPMHFELLKYGEIPLEQKIKKRVMSMIYHNRTTPEELSEVNVLLGNTFADAVKEFCKEQDVSVDSIDVIGSHGQTIWLLSMPEPGHTKSALTMAEGTFIAAQTGITTVTDFRVSDQAAGRQGAPLIAFFDALLLHHPTKLRACQNIGGIANVCFIPPDNAGGVDKCFDFDTGPGNVFIDAVVRHYTGGKQEYDKDGAMGKRGTVNQELANEFLEFKYFKLDPPKTTGREVFRDTLAHEMIEKAEKLGMSPDDVVATVTRITAQAIVDHYRRYAPSQEIDEIFMCGGGAYNPNITEYIQKNYPNTKIFMLDDAGVPAGAKEAITFAWQAMEAIVGRSIPVPDRVETRQEYVLGKVNPGKNYRTVMKQGMMFGEGERLPPVKEMVNYVNGKVFDNNWE
>tr|A0A4S9LIR7|A0A4S9LIR7_AURPU
MNGNTEYINGDRTALDLTVLGLNSGTSMDGIDCALCRFRQTGPEAPVHFELLKYGEIPLEQKIKKRVMNMILHNSTTPEELSEVNVLLGNTFASAVKDFCRDEDVPMADIDVIGSHGQTIWLLSMPEAGQTKSALTMAEGTFIAAQTGITTVTDFRVSDQAAGRQGAPLIAFFDALLLHHPTKLRACQNIGGIANVCFIPPDNAGGIDQCFDFDTGPGNVFIDAVVRHYTCGKQEYDKDGAMGKRGTVNQDLIDEFLKFKYFKLDPPKTTGREVFRDTMAHDLIERAEKLGMSQDDVVATVTRITAQAIVDHYRRYAPSQDIDEIFMCGGGAYNPNITDFLQKSYPNTKIFMLDDAGVPAGAKEAITFAWQAMEAVVGRSIPVPDRVETRQEYVLGKVAPGKNYRTVMKQGMMFGEGNRLPPVKEMINYVNGKVFDNNWA
>tr|A0A4S9BEZ1|A0A4S9BEZ1_AURPU
MNGHREYINGDTTALDLTVLGLNSGTSMDGIDCALCRFRQTSPEAPMHFELLKYGEIPLEQKIKKRVMNMILHNRTTPEELSEVNVLLGNTFASAVKEFCKEQDVPMDDIDVIGSHGQTIWLLSMPEPGQTKSALTMAEGTFIAAQTGITTVTDFRVSDQAAGRQGAPLIAFFDALLLHHPNKLRACQNIGGIANVCFIPPDHAGGVDKCFDFDTGPGNVFIDAVVRHYTNGKQEYDKDGAMGKRGTVNQELVDEFLEFKYFKLEPPKTTGREVFRDTMAHDLIERAEKLGMSQDDVVATVTRITAQAIVDHYRRYAPSQDIDEIFMCGGGAYNPNITDFLQKNYPDTRIFMLDDAGVPAGAKEAVTFAWQAMEAVVGRSIPVPDRVETRQEYVLGKVSPGKNYRKVMKQGMAFGEGERLPPVKEMINYVNGKVFDNNWA
>tr|A0A4V4KPG4|A0A4V4KPG4_AURPU
MDGHREHINGDTTALDLTVLGLNSGTSMDGIDCALCRFRQTSPEAPMHFELLKYGEIPLEQKIKKRVMNMILHNRTTPEELSEVNVLLGNTFASAVKEFCKEQDVSMDNIDVIGSHGQTIWLLSMPEPGQTKSALTMAEGTFIAAQTGITTVTDFRVSDQAAGRQGAPLIAFFDALLLHHPNKLRACQNIGGIANVCFIPPDHAGGVEKCFDFDTGPGNVFIDAVVRHYTNGKQEYDKDGAMGKRGTVNQKLVDDFLEFKYFKFEPPKTTGREVFRDTMAHELIERAEKLGMSQDDVVATVTRITAQAIVDHYRRYAPSQDIDEIFMCGGGAYNPNITDFIQKNYPNTKIFMLDDAGVPAGAKEAVTFAWQAMEAVVGRSIPVPDRVETRQEYVLGKVSPGKNYRKVMKQGMAFGEGERLPPVKEMINYVNGKVFDNNWA
>tr|A0A4S8TKY3|A0A4S8TKY3_AURPU
MNGHREHINGDTTALDLTVLGLNSGTSMDGIDCALCRFRQTSPEAPMHFELLKYGEIPLEQKIKKRVMNMILHNRTTPEELSEVNVLLGNTFASAVKEFCKEQDVSMDNIDVIGSHGQTIWLLSMPEPGQTKSALTMAEGTFIAAQTGITTVTDFRVSDQAAGRQGAPLIAFFDALLLHHPNKLRACQNIGGIANVCFIPPDHAGGVDKCFDFDTGPGNVFIDAVVRHYTNGKQEYDKDGAMGKRGTVNQKLVDDFLEFKYFKFEPPKTTGREVFRDTMAHELIERAEKLGMSQDDVVATVTRITAQAIVDHYRRYAPSQDIDEIFMCGGGAYNPNITDFIQKNYPNTKIFMLDDAGVSAGAKEAVTFAWQAMEAVVGRSIPVPDRVETRQEYVLGKVSPGKNYRKVMKQGMAFGEGERLPPVKEMINYVNGKVFDNNWA
>tr|A0A4S9FLQ7|A0A4S9FLQ7_AURPU
MDGHREHINGDTTALDLTVLGLNSGTSMDGIDCALCRFRQTSPEAPMHFELLKYGEIPLEQKIKKRVMNMILHNRTTPEELSEVNVLLGNTFASAVKEFCKEQDVSMDNIDVIGSHGQTIWLLSMPEPGQTKSALTMAEGTFIAAQTGITTVTDFRVSDQAAGRQGAPLIAFFDALLLHHPNKLRACQNIGGIANVCFIPPDHAGGVDKCFDFDTGPGNVFIDAVVRHYTNGKQEYDKDGAMGKRGTVNQNLVDDFLEFKYFKFEPPKTTGREVFRDTMAHELIERAEKLGMSQDDVVATVTRITAQAIVDHYRRYAPSQDIDEIFMCGGGAYNPNITDFIQKNYPNTKIFMLDDAGVPAGAKEAVTFAWQAMEAVVGRSIPVPDRVETRQEYVLGKVSPGKNYRKVMKQGMAFGEGERLPPVKEMINYVNGKVFDNNWA
>tr|A0A4T0B9N5|A0A4T0B9N5_AURPU
MNGHREYINGDTTALDLTVLGLNSGTSMDGIDCALCRFRQTSPEAPMHFELLKYGEIPLEQKIKKRVMNMILHNRTTPEELSEVNVLLGNTFASAVKEFCKEQDVSMDNIDVIGSHGQTIWLLSMPEPGQTKSALTMAEGTFIAAQTGITTVTDFRVSDQAAGRQGAPLIAFFDALLLHHPNKLRACQNIGGIANVCFIPPDHAGGVDKCFDFDTGPGNVFIDAVVRHYTIGKQEYDKDGAMGKRGTVNQKLVDEFLEFKYFKLEPPKTTGREVFRDTMAHDLIERAEKLGLSQDDVVATVTRITAQAIVDHYRRYAPSQDIDEIFMCGGGAYNPNITDFIQKNYPNTKIFMLDDAGVPAGAKEAVTFAWQAMEAVVGRSIPVPDRVETRQEYVLGKVSPGKNYRKVMKQGMAFGEGERLPPVKEMINYVNGKVFDNNWA
>tr|A0A4S9EK47|A0A4S9EK47_AURPU
MDGHREHINGDTTALDLTVLGLNSGTSMDGIDCALCRFRQTSPEAPMHFELLKYGEISLEQKIKKRVMNMILHNRTTPEELSEVNVLLGNTFASAVKEFCKEQDVFMDNIDVIGSHGQTIWLLSMPEPGQTKSALTMAEGTFIAAQTGITTVTDFRVSDQAAGRQGAPLIAFFDALLLHHPNKLRACQNIGGIANVCFIPPDHAGGVDKCFDFDTGPGNVFIDAVVRHYTNGKQEYDKDGAMGKRGTVNQKLVDEFLEFKYFKLEPPKTTGREVFRDTMAHDLIERAEELGMSQDDVVATVTRITAQAIVDHYRRYAPSQDIDEIFMCGGGAYNPNITDFIQKNYPNTKIFMLDDAGVPAGAKEAVTFAWQAMEAVVGRSIPVPDRVETRQEYVLGKVSPGKNYRKVMKQGMAFGEGERLPPVKEMINYVNGKVFDNNWA
>tr|A0A4S9ATN3|A0A4S9ATN3_AURPU
MDGHREHINGDTTALDLTVLGLNSGTSMDGIDCALCRFRQTSAEAPMHFELLKYGEIPLEQKIKKRVMNMILHNRTTPEELSEVNVLLGNTFASAVKEFCKEQDVSMDNIDVIGSHGQTIWLLSMPEPGQTKSALTMAEGTFIAAQTGITTVTDFRVSDQAAGRQGAPLIAFFDALLLHHPNKLRACQNIGGIANVCFIPPDHAGGVDKCFDFDTGPGNVFIDAVVRHYTNGKQEYDKDGAMGKRGTVNQKLVDEFLEFKYFKLEPPKTTGREVFRDTMAHGLIERAEKLGMSQDDVVATVTRITAQAIVDHYRRYAPSQDIDEIFMCGGGAYNPNITDFIQKNYPNTKIFMLDDAGVPAGAKEAVTFAWQAMEAVVGRSIPVPDRVETRQEYVLGKVSPGKNYRKVMKQGMAFGEGERLPPVKEMINYVNGKVFDNNWA
>tr|A0A4T0CYQ8|A0A4T0CYQ8_AURPU
MNGHREHINGDTTALDLTVLGLNSGTSMDGIDCALCRFRQTSPEAPMHFELLKYGEIPLEQKIKKRVMNMILHNRTTPEELSEVNVLLGNTFASAVKEFCKEQDVSMDNIDVIGSHGQTIWLLSMPEPGQTKSALTMAEGTFIAAQTGITTVTDFRVSDQAAGRQGAPLIAFFDALLLHHPNKLRACQNIGGIANVCFIPPDHAGGVDKCFDFDTGPGNVFIDAVVRHYTNGKQEYDKDGAMGKRGTVNQKLVDEFLEFKYFKLEPPKTTGREVFRDTMAHDLIERAEKLGMSQDDVVATVTRITAQAIVDHYRRYAPSQDIDEIFMCGGGAYNPNITDFIQKNYPNTKIFMLDDAGVPAGAKEAVTFAWQAMEAVVGRSIPVPDRVETRQEYVLGKVSPGKNYRKVMKQGMAFGEGERLPPVKEMINYVNGKVFDNNWA
>tr|A0A4V4K6S6|A0A4V4K6S6_AURPU
MDGHREHINGDTTALDLTVLGLNSGTSMDGIDCALCRFRQTSPEAPMHFELLKYGEIPLEQKIKKRVMNMILHNRTTPEELSEVNVLLGNTFASAVKEFCKEQDVSMDNIDVIGSHGQTIWLLSMPEPGQTKSALTMAEGTFIAAQTGITTVTDFRVSDQAAGRQGAPLIAFFDALLLHHPNKLRACQNIGGIANVCFIPPDHAGGVDKCFDFDTGPGNVFIDAVVRHYTNGKQEYDKDGAMGKRGTVNQKLVDEFLEFKYFKLEPPKTTGREVFRDTMAHGLIERAEKLGVSQDDVVATVTRITAQAIVDHYRRYAPSQDIDEIFMCGGGAYNPNITDFIQKNYPNTKIFMLDDAGVPAGAKEAVTFAWQAMEAVVGRSIPVPDRVETRQEYVLGKVSPGKNYRKVMKQGMAFGEGERLPPVKEMINYVNGKVFDNNWA
>query
MPIATSTGDNVLDFTVLGLNSGTSMDGIDCALCHFYQKTPDAPMEFELLEYGEVPLAQPIKQRVMRMILEDTTSPSELSEVNVILGEHFADAVRQFAAERNVDLSTIDAIASHGQTIWLLSMPEEGQVKSALTMAEGAILASRTGITSITDFRISDQAAGRQGAPLIAFFDALLLHHPTKLRACQNIGGIANVCFIPPDVDGRRTDEYYDFDTGPGNVFIDAVVRHFTNGEQEYDKDGAMGKRGKVDQELVDDFLKMPYFQLDPPKTTGREVFRDTLAHDLIRRAEAKGLSPDDIVATTTRITAQAIVDHYRRYAPSQEIDEIFMCGGGAYNPNIVEFIQQSYPNTKIMMLDEAGVPAGAKEAITFAWQGMEALVGRSIPVPTRVETRQHYVLGKVSPGLNYRSVMKKGMAFGGDAQQLPWVSEMIVKKKGKVITNNWA
