# Supplementary material for: Anticipating protein evolution with successor sequence predictor
Source: J Cheminform. 2025 Mar 21;17:34. doi: 10.1186/s13321-025-00971-z (PMC11927200; doi:10.1186/s13321-025-00971-z)
Supplement: Supplementary file 5 — Supplementary Material 5: Pre-run Ancestral Sequence Reconstruction output. [file 13321_2025_971_MOESM5_ESM.zip › SI_6_Output/LGK_set_2/msa.fasta]

>ancestral_164
ANGNSTSTASSSSGSPLDLTVLGLNSGTSMDGIDCALCRFRQDSPDSPMHFELLKYGEVP
LAQPIKKRVMNMILHNRTTPEELSEVNVQLGETFADAVEEFCKEHNIDKSSIDAIGSHGQ
TIWLLSMPEEGQVKSALTMAEGSILASRTGITSVTDFRISDQAAGRQGAPLIAFFDALLL
HHPTKLRACQNIGGIANVCFIPPDHQGG-VDECYDFDTGPGNVFIDAVVRHFTNGEQEYD
KDGEMGKRGKVDQELVDEFLQHPYFKLDPPKTTGREVFRDTLAHDLIKKGEAKGLSPDDI
VATITRITAQAIVDHYRRYAPS--QEIDEIFMCGGGAYNPNITEYIQQAYPNTKIMMLDE
AGIPGGAKEAITFAWQGMEAIVGRSIPVPTRVETRREYVLGKVSPGENYRKVMRKGMAFG
GGRDHLPPVKEMVNYVDGKVFDNKW-
>ancestral_166
-----TSTASSSSGSPLDFTVLGLNSGTSMDGIDCALCRFRQDTPDSPMHFELLKYGEVP
LAQPIKKRVMNMILHNRTTPEELSEVNVQLGETFADAVETFCAEHNVDKSTIDAIASHGQ
TIWLLSMPEEGQVKSALTMAEGAILASRTGITSITDFRISDQAAGRQGAPLIAFFDALLL
HHPTKLRACQNIGGIANVCFIPPDHQGG-VDECYDFDTGPGNVFIDAVVRHFTNGEQEYD
KDGAMGKRGKVDQELVDEFLQHPYFKLDPPKTTGREVFRDTLAHDLIRKGEAKGLSPDDI
VATITRITAQAIVDHYRRYAPS--QEIDEIFMCGGGAYNPNITEFIQQAYPNTKIMMLDE
AGVPGGAKEAITFAWQGMEALVGRSIPVPTRVETRREYVLGKVSPGENYRSVMRKGMAFG
GDADQLPWVKEMVNYVDGKVFDNKW-
>ancestral_163
NGSNSSSTASGSSGQPLDLTVLGLNSGTSMDGIDCALCRFRQESPDSPMHFELLKYGEVP
LEQTIKKRVMNMILHNRTTPEELSEVNVLLGETFADAVEEFCKEHNVDKSSIDAIGSHGQ
TIWLLSMPEEGQVKSALTMAEGSILASRTGITSVTDFRISDQAAGRQGAPLIAFFDALLL
HHPTKLRACQNIGGIANVCFIPPDNQGG-VDECYDFDTGPGNVFIDAVVRHFTNGEQEYD
KDGEMGKRGKVDQELVDEFLQHPYFKLDPPKTTGREVFRDTLAHDLIKKGEAKGLSPDDI
VATITRITAQAIVDHYRRYAPSAPQEIDEIFMCGGGAYNPNITEYIQQAYPNTKIMMLDE
AGIPGGAKEAITFAWQGMEAIVGRSIPVPTRVETRREYVLGKVSPGENYRKVMRKGMAFG
GGRDHLPPVKEMVNYVDGKVFDNKW-
>query
-----MPIATSTGDNVLDFTVLGLNSGTSMDGIDCALCHFYQKTPDAPMEFELLEYGEVP
LAQPIKQRVMRMILEDTTSPSELSEVNVILGEHFADAVRQFAAERNVDLSTIDAIASHGQ
TIWLLSMPEEGQVKSALTMAEGAILASRTGITSITDFRISDQAAGRQGAPLIAFFDALLL
HHPTKLRACQNIGGIANVCFIPPDVDGRRTDEYYDFDTGPGNVFIDAVVRHFTNGEQEYD
KDGAMGKRGKVDQELVDDFLKMPYFQLDPPKTTGREVFRDTLAHDLIRRAEAKGLSPDDI
VATTTRITAQAIVDHYRRYAPS--QEIDEIFMCGGGAYNPNIVEFIQQSYPNTKIMMLDE
AGVPAGAKEAITFAWQGMEALVGRSIPVPTRVETRQHYVLGKVSPGLNYRSVMKKGMAFG
GDAQQLPWVSEMIVKKKGKVITNNWA
