# Supplementary material for: Anticipating protein evolution with successor sequence predictor
Source: J Cheminform. 2025 Mar 21;17:34. doi: 10.1186/s13321-025-00971-z (PMC11927200; doi:10.1186/s13321-025-00971-z)
Supplement: Supplementary file 5 — Supplementary Material 5: Pre-run Ancestral Sequence Reconstruction output. [file 13321_2025_971_MOESM5_ESM.zip › SI_6_Output/LGK_set_6/msa.fasta]

>ancestral_272
--NGSSNGANGSSSQALDLTVLGLNSGTSMDGIDCALCRFRQETPDSPMHFELLKYGEIP
LEQTIKKRVMNMILHNKTTPEELSEVNVLLGETFASAVKEFCKEHNVDLSSIDVIGSHGQ
TIWLLSMPEEGQVKSALTMAEGSILASRTGITSVTDFRISDQAAGRQGAPLIAFFDALLL
HHPTKLRACQNIGGIANVCFIPPDNQGGVNDECYDFDTGPGNVFIDAVVRHYTNGEQEYD
KDGEMGKRGKVDQELVDEFLQSHKYFKLDPPKTTGREVFRDTLAHELIKKGEAKGLSPDD
IVATVTRITAQAIVDHYRRYAPS-QEIDEIFMCGGGAYNPNITEYIQKSYPNTKIMMLDE
AGIPGGAKEAITFAWQGMEAVVGRSIPVPTRVETRQEYVLGKVSPGKNYREVMRKGMLFG
GGADHLPPVKEMVNYV---DGKVFDNKW-
>ancestral_273
ANGNSTNSANGSSNQALDLTVLGLNSGTSMDGIDCALCRFRQDTPDSPMHFELLKYGEVP
LAQPIKKRVMNMILHNRTTPEELSEVNVQLGETFADAVETFCKEHNVDKSSIDAIGSHGQ
TIWLLSMPEEGQVKSALTMAEGSILASRTGITSVTDFRISDQAAGRQGAPLIAFFDALLL
HHPTKLRACQNIGGIANVCFIPPDHQGGV-DECYDFDTGPGNVFIDAVVRHYTNGEQEYD
KDGEMGKRGKVDQELVDEFLQ-HKYFKLDPPKTTGREVFRDTLAHDLIKKGEAKGLSPDD
IVATVTRITAQAIVDHYRRYAPS-QEIDEIFMCGGGAYNPNITEYIQQSYPNTKIMMLDE
AGIPGGAKEAVTFAWQGMEAIVGRSIPVPTRVETRREYVLGKVSPGKNYREVMRKGMAFG
GGADHLPPVKEMVNYV---DGKVFDNKW-
>ancestral_274
-----TGTANGSSGQALDFTVLGLNSGTSMDGIDCALCRFRQDTPDSPMHFELLKYGEVP
LAQPIKKRVMNMILHNRTTPEELSEVNVQLGETFADAVETFCAEHGVDKSTIDAIASHGQ
TIWLLSMPEEGQVKSALTMAEGAILASRTGITSITDFRISDQAAGRQGAPLIAFFDALLL
HHPTKLRACQNIGGIANVCFIPPDHQGGV-DECYDFDTGPGNVFIDAVVRHFTNGEQEYD
KDGAMGKRGKVDQELVDEFLQ-HKYFKLDPPKTTGREVFRDTLAHDLIRKGEAKGLSPDD
IVATVTRITAQAIVDHYRRYAPS-QEIDEIFMCGGGAYNPNITEFIQQSYPNTKIMMLDE
AGVPGGAKEAVTFAWQGMEALVGRSIPVPTRVETRREYVLGKVSPGKNYREVMRKGMAFG
GDADQLPWVKEMVNYV---DGKVFDNKW-
>ancestral_182
--NGSTGAANGSSSQALDLTVLGLNSGTSMDGIDCALCHFRQETPDSPMHFELLKYGEIP
LEQTIKKRVMNMILHNKTTPEELSEVNVLLGETFASAVKEFCKEHNVDLSSIDVIGSHGQ
TIWLLSMPEPGQTKSALTMAEGTFIASRTGITSVTDFRVSDQAAGRQGAPLIAFFDALLL
HHPTKLRACQNIGGIANVCFIPPDNDGGV-DECFDFDTGPGNVFIDAVVRHYTNGEREYD
KDGEMGKRGTVDQELVDEFLQ-HKYFKLDPPKTTGREVFRDTLAHDLIKKGEAKGLSPDD
IVATVTRITAQAIVDHYRRYAPS-QEIDEIFMCGGGAYNPNITEYIQKHYPNTKIMMLDE
AGIPAGAKEAITFAWQGMEAVVGRSIPVPDRVETRQEYVLGKVSPGKNYREVMRKGMLFG
GGADHLPPVKEMVNYV---DGKVFDNKW-
>ancestral_271
-SNGSSNGANGSSSQALDLTVLGLNSGTSMDGIDCALCHFRQETPDSPMHFELLKYGEIP
LEQTIKKRVMNMILHNKTTPEELSEVNVLLGETFASAVKEFCKEHNVDLSSIDVIGSHGQ
TIWLLSMPEPGQVKSALTMAEGSFLASRTGITSVTDFRVSDQAAGRQGAPLIAFFDALLL
HHPTKLRACQNIGGIANVCFIPPDNQGGV-DECYDFDTGPGNVFIDAVVRHYTNGEQEYD
KDGEMGKRGKVDQELVDEFLQ-HKYFKLDPPKTTGREVFRDTLAHELIKKGEAKGLSPDD
IVATVTRITAQAIVDHYRRYAPS-QEIDEIFMCGGGAYNPNITEYIQKHYPNTKIMMLDE
AGIPAGAKEAITFAWQGMEAVVGRSIPVPTRVETRQEYVLGKVSPGKNYREVMRKGMLFG
GGADHLPPVKEMVNYVGGVDGKVFDNKW-
>ancestral_208
--NGSSNSANGSSSQALDLTVLGLNSGTSMDGIDCALCHFRQETPDSPMHFELLKYGEIP
LEQTIKKRVMNMILHNKTTPEELSEVNVLLGETFASAVKEFCKEHNVDLSSIDVIGSHGQ
TIWLLSMPEPGQVKSALTMAEGSFLASRTGITSVTDFRVSDQAAGRQGAPLIAFFDALLL
HHPTKLRACQNIGGIANVCFIPPDNQGGV-DECYDFDTGPGNVFIDAVVRHYTNGEREYD
KDGEMGKRGTVDQELVDEFLQ-HKYFKLDPPKTTGREVFRDTLAHELIKKGEAKGLSPDD
IVATVTRITAQAIVDHYRRYAPSGQEIDEIFMCGGGAYNPNITEYIQKHYPNTKIMMLDE
AGIPAGAKEAITFAWQGMEAVVGRSIPVPTRVETRQEYVLGKVSPGKNYREVMRKGMLFG
GGADHLPPVKEMVNYV---DGKVFDNKW-
>query
-----MPIATSTGDNVLDFTVLGLNSGTSMDGIDCALCHFYQKTPDAPMEFELLEYGEVP
LAQPIKQRVMRMILEDTTSPSELSEVNVILGEHFADAVRQFAAERNVDLSTIDAIASHGQ
TIWLLSMPEEGQVKSALTMAEGAILASRTGITSITDFRISDQAAGRQGAPLIAFFDALLL
HHPTKLRACQNIGGIANVCFIPPDVDGRRTDEYYDFDTGPGNVFIDAVVRHFTNGEQEYD
KDGAMGKRGKVDQELVDDFLK-MPYFQLDPPKTTGREVFRDTLAHDLIRRAEAKGLSPDD
IVATTTRITAQAIVDHYRRYAPS-QEIDEIFMCGGGAYNPNIVEFIQQSYPNTKIMMLDE
AGVPAGAKEAITFAWQGMEALVGRSIPVPTRVETRQHYVLGKVSPGLNYRSVMKKGMAFG
GDAQQLPWVSEMIVK---KKGKVITNNWA
