# Supplementary material for: Anticipating protein evolution with successor sequence predictor
Source: J Cheminform. 2025 Mar 21;17:34. doi: 10.1186/s13321-025-00971-z (PMC11927200; doi:10.1186/s13321-025-00971-z)
Supplement: Supplementary file 5 — Supplementary Material 5: Pre-run Ancestral Sequence Reconstruction output. [file 13321_2025_971_MOESM5_ESM.zip › SI_6_Output/LGK_set_5/ancestrals.fasta]

>ancestral_216
MAPNGDGVHANGTGPTLNMRVLGLNSGTSMDGIDCALCDFRQDSPDSAMHFELVKYGEVPLEPKIKQRVMNMILQNQTTPEELSEVNVLLGETFASAAHTFCKDTGTDISKIDVIGSHGQTIWLLSMPEPGQVKSALTMAEGSIIAARTGVTTVTDFRVSDQAAGRQGAPLIAFFDALLLHHPRKLRACQNIGGIANVCFIPPDNAGGIDKCFDFDTGPGNVFIDAVVRHFTNGKQEYDENGMMGRRGKVDQGMVDEFLQHKYFKLDPPKTTGRETFRDSLAFDMIRAGQTRGMSQDDIVATVTRITSEAIVDHYRRYAPSQDIDEIFMCGGGAHNPNITDFIRQSYPKAKMYMLDDAGVPGGAKEAVTFAWQAMEAVVGRSIPVPDRVETRQAYVLGKISPGRNYRQVMKKGMNFGDGLELSPVTEMVNWVNGSVFDNKWA
>ancestral_217
MAPNGDGVFANGTGATLNLRVLGLNSGTSMDGIDCVLCDFRQDSPDSAMHFELVKYGEVPLEPKIKQRVMTMILQNQTTPEELSEVNVLLGETFASAAHTFCKDTGTDISKIDVIGSHGQTIWLLSMPEPGQVKSALTMAEGSIIAARTGVTTVTDFRVSDQAAGRQGAPLIAFFDALLLHHPRKLRACQNIGGIANVCFIPPDNAGGIDKCFDFDTGPGNVFIDAVVRHFTNGKQEYDENGMMGRRGKVDQGMVDEFLQHKYFKLDPPKTTGRETFRDSLAFDMIRAGQTRGMSQDDIVATVTRITSEAIVDHYRRYAPSQDIDEIFMCGGGAHNPNITDFIRQSYPKAKMYMLDDAGVPGGAKEAVTFAWQAMEAVVGRSIPVPDRVETRQAYVLGKISPGRNYRQVMKKGMNFGDGLELSPVTEMVNWVNGSVFDNKWA
>ancestral_214
HAPNGNGVANNGSSQALDLTVLGLNSGTSMDGIDCALCRFRQDSPESPMHFELVKYGEVPLEQKIKRRVMKMILQNKTTPEELSEVNVLLGETFASAVKTFCKDTNTDMSSIDVIGSHGQTIWLLSMPEPGQTKSALTMAEGSFIASRTGITTVTDFRVSDQAAGRQGAPLIAFFDALLLHHPKKLRACQNIGGIANVCFIPPDNAGGIDKCFDFDTGPGNVFIDAVVRHFTNGKQEYDKDGAMGKRGKVNQSMVDEFLQHKYFKLDPPKTTGRETFRDSLAFEMIRRGEERGMSQDDIVATVTRITSQAIVDHYRRYAPSQDIDEIFMCGGGAYNPNITDFIRQSYPNTKIYMLDDAGVPGGAKEAITFAWQAMEAVVGRSIPVPDRVETRQEYVLGKISPGRNYREVMKKGMAFGEGLRLPPVTEMVNWVNGSVFDNKWE
>ancestral_215
MAPNGDGVHANGTSPTLNMRVLGLNSGTSMDGIDCALCDFRQDSPDSAMHFELVKYGEVPLEPKIKQRVMKMILQNQTTPEELSEVNVLLGETFASAAHTFCKDTGTDISKIDVIGSHGQTIWLLSMPEPGQVKSALTMAEGSIIAARTGVTTVTDFRVSDQAAGRQGAPLIAFFDALLLHHPRKLRACQNIGGIANVCFIPPDNAGGIDKCFDFDTGPGNVFIDAVVRHFTNGKQEYDENGMMGRRGKVNQGMVDEFLQHKYFKLDPPKTTGRETFRDSLAFDMIRAGQTRGMSQDDIVATVTRITSEAIVDHYRRYAPSQDIDEIFMCGGGAHNPNITDFIRQSYPKAKMYMLDDAGVPGGAKEAVTFAWQAMEAVVGRSIPVPDRVETRQAYVLGKISPGRNYRQVMKKGMNFGDGLELPPVTEMVNWVNGSVFDNKWA
>ancestral_212
ANGHTSHSNGSSSQPLDLTVLGLNSGTSMDGIDCALCRFRQETPDSPMHFELLKYGEIPLEQTIKKRVMNMILHNRTTPEELSEVNVLLGETFASAVKEFCKENNVDMSSIDVIGSHGQTIWLLSMPEPGQTKSALTMAEGTFIASRTGITTVTDFRVSDQAAGRQGAPLIAFFDALLLHHPTKLRACQNIGGIANVCFIPPDNEGGVDECFDFDTGPGNVFIDAVVRHYTNGEQEYDKDGEMGKRGTVNQELVDEFLQHKYFKLDPPKTTGREVFRDTLAHELIRKAEALGMSPDDVVATVTRITAQAIVDHYRRYAPSQEIDEIFMCGGGAYNPNITEYIQKNYPNTKIMMLDDAGVPAGAKEAITFAWQAMEAVVGRSIPVPDRVETRQEYVLGKVSPGKNYRKVMRKGMMFGAGRDHLPPVKEMVNYVNGKVFDNKW
>ancestral_213
GHTPNGSSHANGSSSQALDLTVLGLNSGTSMDGIDCALCRFRQESPESPMHFELLKYGEIPLEQKIKKRVMNMILHNRTTPEELSEVNVLLGETFASAVKEFCKEQNVDMSSIDVIGSHGQTIWLLSMPEPGQTKSALTMAEGTFIASRTGITTVTDFRVSDQAAGRQGAPLIAFFDALLLHHPTKLRACQNIGGIANVCFIPPDNAGGVDKCFDFDTGPGNVFIDAVVRHYTNGKQEYDKDGAMGKRGTVNQELVDEFLQHKYFKLDPPKTTGREVFRDTLAHELIRKAEALGMSPDDVVATVTRITAQAIVDHYRRYAPSQEIDEIFMCGGGAYNPNITEYIQKNYPNTKIFMLDDAGVPAGAKEAITFAWQAMEAVVGRSIPVPDRVETRQEYVLGKVSPGKNYRKVMKKGMMFGEGRRLPPVKEMVNYVNGKVFDNKWE
>ancestral_210
MPGATNGHGHSNGHANGHVLADSHDKAGGQPLDLTVLGMNSGTSMDGIDCALCRFRQETPESPMHFSLLKYGETPMDLKIKKRVLNIIKHDRTSASELSEVNVLLGEVFAVAAEKFCEDNNVDMKSLDAIGSHGQTIWLASMPQNGVPKSALTMAEGTIIAARTGVTTVTDFRVSDQSAGRQGAPLIAFFDALLLHHPSKLRACQNIGGIANVCFIPPEGPEHAFDFDTGPGNALIDAVVRHYTAGAMEYDRDGEMGKRGTVCQPLVDDFLKSIPYFSWDPPKTTGREVFRDTLADDLIRDAEALGLSPDDVVATVTRITSQAIVDHWRRYQPGGRQVDEVFMCGGGAYNPNITDYMKEQLPGVKMFMLDDAGIPGGAKEAVTFAWQGMEAIVGRSIPVPDRVETRRPYVLGKVNPGENYRKVMSKGMAFGAGREELSWVTAMVNHVDGKVFDNQW
>ancestral_211
MPGATNGHGHSNGHANGHVLADSHDKAGGQPLDLTVLGMNSGTSMDGIDCALCRFRQETPESPMHFSLLKYGETPMDPKIKKRVLNIIKHDRTSASELSEVNVLLGEVFAVAAEKFCEDNNVDMKSLDAIGSHGQTIWLASMPQNGVPKSALTMAEGTIIAARTGVTTVTDFRVSDQSAGRQGAPLIAFFDALLLHHPSKLRACQNIGGIANVCFIPPEGPEHAFDFDTGPGNALIDAVVRHYTAGAMEYDRDGEMGKRGTVCQPLVDDFLKSIPYFSWDPPKTTGREVFRDTLADDLIRDAEALGLSPDDVVATVTRITSQAIVDHWRRYQPGGRQVDEVFMCGGGAYNPNITDYMKEQLPGVKMFMLDDAGIPGGAKEAVTFAWQGMEAIVGRSIPVPDRVETRRPYVLGKVNPGENYRKVMSKGMAFGAGREELSWVTAMVNHVDGKVFDNQW
>ancestral_218
MAPNGDNVLANGTGQTLNLRVLGLNSGTSMDGIDCVLCDFRQDSPDSAMHFELVKYGEVPLEPKIKQRVMTMILQNQTTPEELSEVNVLLGETFASAAHKFCRDTGTDISNIDVIGSHGQTIWLLSMPEPGQVKSALTMAEGTIIAARTGVTTVTDFRVSDQAAGRQGAPLIAFFDALLLHHPRKLRACQNIGGIANVCFIPPDNAGGIDKCFDFDTGPGNVFIDAVVRHFTNGKQEYDENGMMGRRGKVDQGMVDEFLQHKYFNLDPPKTTGRETFRDSLAFDMIRAGQTRGMSQDDIVATVTRITSEAIVDHYRRYAPSQDIDEIFMCGGGAHNPNITDFIRQSYPKAKMYMLDDAGVPGGAKEAVTFAWQAMEAVVGRSIPVPDRVETRQAYVLGKISPGRNYRQVMKKGMNFGDGLELSPVTEMVNWVNGSVFDNKWT
>ancestral_219
MASNGNNVLANGTGHTLNLRVLGLNSGTSMDGIDCVLCEFRQDSPDSAMHFELVKYGEVPLEPKIKQRVMTMILKNQTTPEELSEVNVLLGETFASAAHKFCRDTGTDISSIDVIGSHGQTIWLLSMPEPGQVKSALTMAEGTIIAARTGVTTVTDFRVSDQAAGRQGAPLIAFFDALLLHHPRKLRACQNIGGIANVCFIPPDNAGGIDKCFDFDTGPGNVFIDAVVRHFTNGKQEYDENGMMGRRGKVDQGMVNEFLQHKYFNLDPPKTTGRETFRDSLAFDMIRAGQTRGMSQDDIVATVTRITSEAIVDHYRRYAPSQDIDEIFMCGGGAHNPNITDFIRQSYPNARMYMLDDAGVPGGAKEAVTFAWQAMEAVVGRSIPVPDRVETRQAYVLGKISPGRNYRQVMKTGMNFGDGLELSPVTEMVNWVNGSVFDNKWT
>ancestral_164
MGSTSNSSSSSPLDLTVLGLNSGTSMDGIDCALCRFRQASPDAPMHFELLKYDEVPLEQTIKKRVMNMILHNTTTPEELSEVNVLLGETFADAVKTFSEKHNVPLSSIDAIGSHGQTIWLLSMPEEGQTKSALTMAEGCFIASRTGITTVTDFRVSDQAAGRQGAPLIAFFDSLVLHHPTKFRACQNIGGIANVCFIPPDVDGALNPEFFDFDTGPGNVFIDAAVRFFTNGEREYDKDGEMGKAGTVDQEMVDEFLQTHPYFALDPPKTTGREVFRDTIAHDLIERGLEKGLSPNDIVATITRITAQAIVEHYRRYMPTQYGPLAEIYMCGGGAKNPNITDYMQAAFPDTRIVMLDEAGIPADAKEAITFAWQGMEAIVGRSIPVPSRVETRREYVLGKVSPGKNYRRVMRKGMEFGAGADHLPPVKEMVNYVDGKVFDNKS
>ancestral_165
TSNSSSSSPLDLTVLGLNSGTSMDGIDCALCRFRQASPDAPMHFELLKYDEVPLEQTIKKRVMNMILHNKTTPEELSEVNVLLGETFADAAKAFCAKNNVPLSSIDAIGSHGQTIWLLSMPEEGQVKSALTMAEGCFIASRTGITTVTDFRVSDQAAGRQGAPLIAFFDSLVLHHPTKFRACQNIGGIANVCFIPPDVDGALNPAFFDFDTGPGNVFIDAAVRYFTNGEREYDKDGEMGHAGTVDQEMVDEFLQTHPYFALDPPKTTGREVFRDTIAHDLIERGLEKGLSPNDIVATITRITAQAIVEHYRRYMPTQYGPLAEIYMCGGGAKNPNITDYMQAAFPETRIVMLDEAGIPADAKEAITFAWQGMEAIVGRSIPVPDRVETRREYILGKISPGKNYRRVMRKGMEFGGGADHLPPVKELVNYVDGKVFDNKSEE
>ancestral_166
MGSTSNSSESRPLDLTVLGMNSGTSMDGIDCALCRFRQASPDAPMHFELLKYDEVPLEQTIKKRVMNMILHNKTTPEELSEVNVILGEVFADAAKAFCAKNNVAIDSIDAIGSHGQTIWLLSMPEEGQVRSALTMAEGCFIASRTGITTVTDFRVSDQAAGRQGAPLIAFFDSLVLHHPTKFRACQNIGGIANVCFIPPDVDGALNPAFFDFDTGPGNVFIDAAVRYFTNGEQEYDKDGAMGHAGTVDQEMVDEFLRTFPYFALDPPKTTGREVFRDTVAHDLIKKGLEKGLSPNDVVATITRITAQAIVEHYHRYMPTEYGPLAEIYMCGGGAKNPNIVAYMQAAFPETRIVMLDEAGIPADAKEAITFAWQGMEAIVGRSIPVPDRVETRTEYILGKISPGRNYRRVMRKGAEFGGDAERLPPVKELVNYVDGKVFDNKS
>ancestral_167
MGSTPNSSESRPLDLTVLGMNSGTSMDGIDCALCRFRQASPDAPMHFELLKYDEVPLEQTIKKRVMNMILHNKTTPEELSEVNVILGEVFSDAAKAFCAKNNVAIDSIDAIGSHGQTIWLLSMPEEGQVRSALTMAEGCFIASRTGITTVTDFRVSDQAAGRQGAPLIAFFDSLVLHHPTKFRACQNIGGIGNVCFIPPDVDGALNPAFFDFDTGPGNVFIDAAVRYFTNGEQEYDKDGAMGHAGTVDQEMVDEFLRTFPYFALDPPKTTGREVFRDTVAHDLIKKGLEKGLSPNDVVATITRITAQAIVEHYHRYMPTEYGPLAEIYMCGGGAKNPNIVAYMQAAFPETRIVMLDEAGIPADAKEAITFAWQGMEAIVGRSIPVPDRVETRTEYILGKISPGRNYRRVMRKGAEFGGDAERLPPVKELVNYVDGKVFDNKS
>ancestral_160
GSNGTSNSSSGSPLDLTVLGLNSGTSMDGIDCALCRFRQESPDSPMHFELLKYDEVPLEQTIKKRVMNMILHNTTTPEELSEVNVLLGETFADAVKEFSQKHNVPLSSIDAIGSHGQTIWLLSMPEEGQTKSALTMAEGSFLASRTGITSVTDFRVSDQAAGRQGAPLIAFFDSLVLHHPTKLRACQNIGGIANVCFIPPDVDGKLNPEFFDFDTGPGNVFIDAAVRHFTNGEREYDKDGEMGKAGTVDQEMVDEFLQTHPYFSLDPPKTTGREVFRDTIAHDLIERGLAKGLSPNDIVATITRITAQAIVEHYRRYMPTQYGPLAEIYMCGGGAKNPNITDYMQQAFPETKIVMLDEAGIPADAKEAITFAWQGMEAIVGRSIPVPSRVETRREYVLGKVSPGKNYRKVMRKGMEFGAGRDHLEPVKEMVNYVDGKVFDNKS
>ancestral_161
MGSVNGGTSNSSSSSPLDLTVLGLNSGTSMDGIDCALCRFRQASPDSPMHFELLKYDEVPLEQTIKKRVMNMILHNTTTPEELSEVNVLLGETFADAVKTFSEKHNVPLSSIDAIGSHGQTIWLLSMPEEGQTKSALTMAEGCFLASRTGITSVTDFRVSDQAAGRQGAPLIAFFDSLVLHHPTKLRACQNIGGIANVCFIPPDVDGKLNPEFFDFDTGPGNVFIDAAVRHFTNGEREYDKDGEMGKAGTVDQEMVDEFLQTHPYFSLDPPKTTGREVFRDTIAHDLIERGLAKGLSPNDIVATITRITAQAIVEHYRRYMPTQYGPLAEIYMCGGGAKNPNITDYMQAAFPETKIVMLDEAGIPADAKEAITFAWQGMEAIVGRSIPVPSRVETRREYVLGKVSPGKNYRRVMRKGMEFGAGRDHLEPVKEMVNYVDGKVFDNKS
>ancestral_289
MMSSSANSTANHALDLTVLGLNSGTSMDGIDCALCRFRQETPESPMHFELLKYGEIPLEPVIKKRVMNMILHNQTSPSELSEVNVILGETFASAVHQFCKDYHVDIDSIDVLGSHGQTIWLLSMPEPGETRSALTMAEGSFLASRTGITSVTDFRVSDQAAGRQGAPLIAFFDALLLHHPTKLRACQNIGGIANVCFIPPDSHGGVDECYDFDTGPGNVFIDAVVRHYTNGEREYDKDGEMGARGTVDQELVDDFLRHPYFALDPPKTTGREVFRDTLAHEFITKAEAKGLSPDDVVATITRVTAQAIVDHYRRYAPKDLEIAEIFMCGGGAYNPNITSFIQKHYPNTRIMMLDDAGIPAGAKEAITFAWQGMEAVVGRSIPVPTRVETRQEYVLGKVSPGKNYRKVMRQGMLFGAGRDHLPPVKELVNYVDGKVFNNKW
>ancestral_288
MNSSTANSTANHALDLTVLGLNSGTSMDGIDCALCQEHFRQETPESPMHFELLKYGEIPLEPVIKKRVMNMILHNQTSPSELSEVNVILGETFASAVHQFCKDYHVDIDSIDVLGSHGQTIWLLSMPEPGETRSALTMAEGSFLASRTGITSVTDFRVSDQAAGRQGAPLIAFFDALLLHHPTKLRACQNIGGIANVCFIPPDTHGGVDECYDFDTGPGNVFIDAVVRHYTNGEREYDKDGEMGARGTVDQELVDDFLRHPYFALDPPKTTGREVFRDTLAHEFITKAEAKGLSPDDVVATITRVTAQAIVDHYRRYAPKDLEIAEIFMCGGGAYNPNITSFIQKHYPNTRIMMLDDAGIPAGAKEAITFAWQGMEAVVGRSIPVPTRVENRQEYVLGKVSPGKNYRKVMRHGMLFGAGRDHLPPVKELVNYVDGKVFNNKW
>ancestral_162
MGSVNGGTSNSSSSSPLDLTVLGLNSGTSMDGIDCALCRFRQASPDSPMHFELLKYDEVPLEQTIKKRVMNMILHNTTTPEELSEVNVLLGETFADAVKTFSEKHNVPLSSIDAIGSHGQTIWLLSMPEEGQTKSALTMAEGCFLASRTGITSVTDFRVSDQAAGRQGAPLIAFFDSLVLHHPTKFRACQNIGGIANVCFIPPDVDGKLNPEFFDFDTGPGNVFIDAAVRHFTNGEREYDKDGEMGKAGTVDQEMVDEFLQTHPYFSLDPPKTTGREVFRDTIAHDLIERGLAKGLSPNDIVATITRITAQAIVEHYRRYMPTQYGPLAEIYMCGGGAKNPNITDYMQAAFPDTRIVMLDEAGIPADAKEAITFAWQGMEAIVGRSIPVPSRVETRREYVLGKVSPGKNYRRVMRKGMEFGAGRDHLPPVKEMVNYVDGKVFDNKS
>ancestral_281
MDPNPSVSRSLDLTVLGLNSGTSMDGIDCALCHFQQETPESPMRFELLKYGEIPLEQTIKQRVMNMILHNKTSPSELSEVNVILGETFAAAVKEFCAQYNVDISSIDVIGSHGQTIWLLSMPEEGEVRSALTMAEGSFIASRTGITTVTDFRVSDQAAGRQGAPLIAFFDALILHHPTKLRACQNIGGIANVCFIPPDSLGGVDACYDFDTGPGNVFIDAVVRHYTNGEREYDKNGEMGARGTVDQDLVDEFLQTHPYFRLDPPKTTGREVFRDTLAFDLIHKAESKGLSPDDVVATVTRITAQSIVDHYRRYAPKDLPIDEIFMCGGGSYNPNITQYIQSQYPDTKILALDQAGIPASAKEAITFAWQGMEAIVGRSIPVPTRVETRQPYVLGKVSPGKNYRRVMRQGMRFGGDRDELSPVKEVVNYVNGKEWNNKW
>ancestral_280
MDPNPSVSRSLDLTVLGLNSGTSMDGIDCALCHFQQETPESPMRFELLKYGEIPLEQTIKQRVMNMILHNKTSPSELSEVNVILGETFAAAVKEFCAQYNVDISSIDVIGSHGQTIWLLSMPEEGEVRSALTMAEGSFIASRTGITTVTDFRVSDQAAGRQGAPLIAFFDALILHHPTKLRACQNIGGIANVCFIPPDSLGGVDACYDFDTGPGNVFIDAVVRHYTNGEREYDKNGEMGARGTVDQDLVDEFLQTHPYFRLDPPKTTGREVFRDTLAFDLIRKAESKGLSPDDVVATVTRITAQSIVDHYRRYAPKDLPIDEIFMCGGGSYNPNITQYIQSQYPDTKILALDQAGIPASAKEAITFAWQGMEAIVGRSIPVPTRVETRQPYVLGKVSPGKNYRRVMRQGMQFGGDRDELSPVKEVVNYVNGKEWNNKW
>ancestral_283
MDPNPSVSRSLDLTVLGLNSGTSMDGIDCALCHFQQETPDSPMRFELLKYGEIPLEQTIKQRVMNMILHNKTSPSELSEVNVILGETFAAAVKEFCAQYNVDISSIDVIGSHGQTIWLLSMPEEGEVRSALTMAEGSFIASRTGITTVTDFRVSDQAAGRQGAPLIAFFDALVLHHPTKLRACQNIGGIANVCFIPPDSLGGVDACYDFDTGPGNVFIDAVVRHYTNGQQEYDKDGEMGARGRVDQDLVDEFLQTHPYFRLDPPKTTGREVFRDTLAFDLIRKAESKGLGPDDVVATVTRITAQAIVDHYRRYAPKDIPIDEIFMCGGGSYNPNITQYIQAQYPDTKILMLDQAGIPASAKEAITFAWQGMEAIVGRSIPVPTRVETRQPYVLGKVSPGKNYRRVMRQGMQFGGDTDGLSPVKEMVNYVNGKEFNNKW
>ancestral_220
MAPNGDGVFANGTGATLNLRVLGLNSGTSMDGIDCVLCDFRQDSPDSAMHFELVKYGEVPLEPKIKQRVMTMILQNQTTPEELSEVNVLLGETFASAAHTFCKDTGTDISKIDVIGSHEPGQVKSALTMAEGSIIAARTGVTTVTDFRVSDQAAGRQGAPLIAFFDALLLHHPRKLRACQNIGGIANVCFIPPDNAGGIDKCFDFDTGPGNVFIDAVVRHFTNGKQEYDENGMMGRRGKVDQGMVDEFLQHKYFKLDPPKTTGRETFRDSLAFDMIRAGQTRGMSQDDIVATVTRITSEAIVDHYRRYAPSQDIDEIFMCGGGAHNPNITDFIRQSYPKAKMYMLDDAGVPGGAKEAVTFAWQAMEAVVGRSIPVPDRVETRQAYVLGKISPGRNYRQVMKKGMNFGDGLEL
>ancestral_285
NSSQNHALDITVLGLNSGTSMDGIDCALCHFRQETPESPMHFELLKYGEIPLEQTIKKRVMNMILHNKTSPSELSEVNVILGETFAAAVKQFCQDYKVDISTIDVIGSHGQTIWLLSMPEAGEVRSALTMAEGSFLASRTGITSVTDFRVSDQAAGRQGAPLIAFFDALLLHHPTKLRACQNIGGIANVCFIPPDSHGGVDACYDFDTGPGNVFIDAVVRHYTNGEREYDKDGEMGARGTVDQELVDEFLQNHPYFRLDPPKTTGREVFRDTLAFELIRKAESKGLSPDDVVATITRVTAQAIVDHYRRYAPEGLEIEEIFMCGGGAYNPNITKYIQKHYPNAKIMMLDEAGIPAGAKEAITFAWQGMEAIVGRSIPVPTRVETRQEYVLGKVSPGKNYRKVMRQGMLFGAGRDHLPPVSEMINYVDGKVFDNKW
>ancestral_284
MTMANNSSQNHALDLTVLGLNSGTSMDGIDCALCHFRQETPESPMHFELLKYGEIPLEQTIKKRVMNMILHNKTSPSELSEVNVILGETFAAAVKQFCQDYKVDISTIDVIGSHGQTIWLLSMPEAGEVRSALTMAEGSFLASRTGITSVTDFRVSDQAAGRQGAPLIAFFDALLLHHPTKLRACQNIGGIANVCFIPPDSHGGVDACYDFDTGPGNVFIDAVVRHYTNGEREYDKDGEMGARGTVDQELVDEFLQNHPYFRLDPPKTTGREVFRDTLAFELIRKAESKGLSPDDVVATITRITAQAIVDHYRRYAPEGLEIEEIFMCGGGAYNPNITKYIQKHYPNTKIMMLDEAGIPAGAKEAITFAWQGMEAIVGRSIPVPTRVETRQEYVLGKVSPGKNYRKVMRQGMLFGAGRDHLPPVSEMINYVDGKVFDNKW
>ancestral_287
NSSTANSTANHALDLTVLGLNSGTSMDGIDCALCHFRQETPESPMHFELLKYGEIPLEPVIKKRVMNMILHNQTSPSELSEVNVILGETFASAVHQFCKDYHVDIDSIDVLGSHGQTIWLLSMPEPGETRSALTMAEGSFLASRTGITSVTDFRVSDQAAGRQGAPLIAFFDALLLHHPTKLRACQNIGGIANVCFIPPDSHGGVDECYDFDTGPGNVFIDAVVRHYTNGEREYDKDGEMGARGTVDQELVDDFLRHPYFALDPPKTTGREVFRDTLAHEFITKAEAKGLSPDDVVATITRVTAQAIVDHYRRYAPKDLEIAEIFMCGGGAYNPNITSFIQKHYPNTRIMMLDDAGIPAGAKEAITFAWQGMEAVVGRSIPVPTRVETRQEYVLGKVSPGKNYRKVMRQGMLFGAGRDHLPPVKELVNYVDGKVFNNKW
>ancestral_286
STSNSSSANSTSNHALDLTVLGLNSGTSMDGIDCALCHFRQETPESPMHFELLKYGEIPLEPTIKKRVMNMILHNKTSPSELSEVNVILGETFASAVHQFCKDYNVDIDTIDVLGSHGQTIWLLSMPEPGETRSALTMAEGSFLASRTGITSVTDFRVSDQAAGRQGAPLIAFFDALLLHHPTKLRACQNIGGIANVCFIPPDSHGGVDECYDFDTGPGNVFIDAVVRHYTNGEREYDKDGEMGARGTVDQELVDDFLRHPYFALDPPKTTGREVFRDTLAHELIRKAEAKGLSPDDVVATITRITAQAIVDHYRRYAPKDLEIAEIFMCGGGAYNPNITSYIQKHYPNTKIMMLDDAGIPAGAKEAITFAWQGMEAIVGRSIPVPTRVETRQEYVLGKVSPGKNYRKVMRQGMLFGAGRDHLPPVKEMVNYVDGKVFDNKW
>ancestral_263
MAANGSSSNQALDLTVLGLNSGTSMDGIDCALCHFRQETPESPMHFELLKYGEIPLEQTIKKRVMNMILHNKTSPSELSEVNVILGETFAAAVKQFCQDYNVDISTIDVIGSHGQTIWLLSMPEPGEVRSALTMAEGSFLASRTGITTVTDFRVSDQAAGRQGAPLIAFFDALLLHHPTKLRACQNIGGIANVCFIPPDSHGGIDACYDFDTGPGNVFIDAVVRHYTNGEQEYDKDGEMGARGTVDQELVDEFLQNHPYFRLDPPKTTGREVFRDTLAFELIRKAESKGLSPDDVVATITRITAQAIVDHYRRYAPKDLQIDEIFMCGGGAYNPNITKYIQKHYPNTKILMLDEAGIPAGAKEAITFAWQGMEAIVGRSIPVPTRVETRQEYVLGKVSPGKNYRKVMRQGMLFGAGRDHLSPVSEMVNYVNGKVFDNKW
>ancestral_262
MAANNSSSNQALDLTVLGLNSGTSMDGIDCALCHFRQETPESPMHFELLKYGEIPLEQTIKKRVMNMILHNKTSPSELSEVNVILGETFAAAVKQFCQDYNVDISTIDVIGSHGQTIWLLSMPEPGEVRSALTMAEGSFLASRTGITTVTDFRVSDQAAGRQGAPLIAFFDALLLHHPTKLRACQNIGGIANVCFIPPDSHGGIDACYDFDTGPGNVFIDAVVRHYTNGEQEYDKDGEMGARGTVDQELVDEFLQNHPYFRLDPPKTTGREVFRDTLAFELIRKAESKGLSPDDVVATITRITAQAIVDHYRRYAPKDLQIDEIFMCGGGAYNPNITKYIQKHYPNTKILMLDEAGIPAGAKEAITFAWQGMEAIVGRSIPVPTRVETRQEYVLGKVSPGKNYRKVMRQGMLFGAGRDHLSPVSEMVNYVNGKVFDNKW
>ancestral_261
MAANNSSSNHALDLTVLGLNSGTSMDGIDCALCHFRQETPESPMHFELLKYGEIPLEQTIKKRVMNMILHNKTSPSELSEVNVILGETFAAAVKQFCQDYNVDISTIDVIGSHGQTIWLLSMPEPGEVRSALTMAEGSFLASRTGITSVTDFRVSDQAAGRQGAPLIAFFDALLLHHPTKLRACQNIGGIANVCFIPPDSHGGVDACYDFDTGPGNVFIDAVVRHYTNGEREYDKDGEMGARGTVDQELVDEFLQNHPYFRLDPPKTTGREVFRDTLAFELIRKAESKGLSPDDVVATITRITAQAIVDHYRRYAPKDLEIEEIFMCGGGAYNPNITKYIQKHYPNTKIMMLDEAGIPAGAKEAITFAWQGMEAIVGRSIPVPTRVETRQEYVLGKVSPGKNYRKVMRQGMLFGAGRDHLPPVSEMVNYVDGKVFDNKW
>ancestral_260
SSSSSANSTSNHALDLTVLGLNSGTSMDGIDCALCHFRQETPESPMHFELLKYGEIPLEPTIKKRVMNMILHNKTSPSELSEVNVILGETFASAVKQFCQDYNVDISTIDVLGSHGQTIWLLSMPEPGEVRSALTMAEGSFLASRTGITSVTDFRVSDQAAGRQGAPLIAFFDALLLHHPTKLRACQNIGGIANVCFIPPDSHGGVDECYDFDTGPGNVFIDAVVRHYTNGEREYDKDGEMGARGTVDQELVDEFLQHPYFRLDPPKTTGREVFRDTLAFELIRKAEAKGLSPDDVVATITRITAQAIVDHYRRYAPKDLEIAEIFMCGGGAYNPNITSYIQKHYPNTKIMMLDEAGIPAGAKEAITFAWQGMEAIVGRSIPVPTRVETRQEYVLGKVSPGKNYRKVMRQGMLFGAGRDHLPPVKEMVNYVDGKVFDNKW
>ancestral_267
MGSNASVSRSLDLTVLGLNSGTSMDGIDCALCHFQQETPDSPMKFELLKYGEIPLEQTIKQRVMNMILHNKTSPSELSEVNVILGETFAAAVKEFCQQYNVDISSIDVIGSHGQTIWLLSMPEEGEVRSALTMAEGSFIASRTGITTVTDFRVSDQAAGRQGAPLIAFFDALLLHHPTKLRACQNIGGIANVCFIPPDSHGGIDACYDFDTGPGNVFIDAVVRHYTNGQQEYDKDGEMGARGTVDQDLVDEFLQTHPYFRLDPPKTTGREVFRDTLAFDLIRKAESKGLSPDDVVATVTRITAQAIVDHYRRYAPKDLPIDEIFMCGGGSYNPNITRYIQAHYPDTKILMLDQAGIPASAKEAITFAWQGMEAIVGRSIPVPTRVETRQPYVLGKVSPGKNYRRVMRQGMLFGGDRDHLSPVSEMVNYVNGKEFDNKW
>ancestral_266
MAANNSSSNQSLDLTVLGLNSGTSMDGIDCALCHFQQETPESPMKFELLKYGEIPLEQTIKQRVMNMILHNKTSPSELSEVNVILGETFAAAVKQFCQEYNVDISSIDVIGSHGQTIWLLSMPEPGEVRSALTMAEGSFLASRTGITTVTDFRVSDQAAGRQGAPLIAFFDALLLHHPTKLRACQNIGGIANVCFIPPDSHGGIDACYDFDTGPGNVFIDAVVRHYTNGEQEYDKDGEMGARGTVDQELVDEFLQTHPYFRLDPPKTTGREVFRDTLAFDLIRKAESKGLSPDDVVATVTRITAQAIVDHYRRYAPKDLPIDEIFMCGGGSYNPNITKYIQEHYPNTKILMLDEAGIPASAKEAITFAWQGMEAIVGRSIPVPTRVETRQPYVLGKVSPGKNYRKVMRQGMLFGADRDHLSPVSEMVNYVNGKVFDNKW
>ancestral_265
MTISGASNGTSNRQALDLTVLGLNSGTSMDGIDCALCHFRQETPESPMHFELLKYGEIPLEQTIKKRVMNMILHNKTSPSELSEVNVILGETFAAAVKQFCQEHEVDISTIDVIGSHGQTIWLLSMPEPGEVRSALTMAEGTFLASRTGITTVTDFRVSDQAAGRQGAPLIAFFDALLLHHPTKLRACQNIGGIANVCFIPPDSHGGIDACYDFDTGPGNVFIDAVVRHYTNGEQEYDKDGEMGARGTVDQELVDEFLQNHPYFRLDPPKTTGREVFRDTIAFELIRKAESKGLSPDDVVATVTRITAQAIVDHYRRYAPKDLQIDEIFMCGGGAYNPNITKYIQKHYPNTRIMMLDAAGIPGGAKEAITFAWQGMEAIVGRSIPVPTRVETRQEYVLGKVSPGKNYRKVMRQGMLFGEGRDHLSPVSEMVNYVKGEVFDNKW
>ancestral_264
MTVSGASNGSSSHQALDLTVLGLNSGTSMDGIDCALCHFRQETPESPMHFELLKYGEIPLEQTIKKRVMNMILHNKTSPSELSEVNVILGETFAAAVKQFCQEHHVDISTIDVIGSHGQTIWLLSMPEPGEVRSALTMAEGTFLASRTGITTVTDFRVSDQAAGRQGAPLIAFFDALLLHHPTKLRACQNIGGIANVCFIPPDSHGGIDACYDFDTGPGNVFIDAVVRHYTNGEQEYDKDGEMGARGTVDQELVDEFLQNHPYFRLDPPKTTGREVFRDTLAFELIRKAESKGLSPDDVVATITRITAQAIVDHYRRYAPKDLQIDEIFMCGGGAYNPNITKYIQKHYPNTRILMLDAAGIPGGAKEAITFAWQGMEAIVGRSIPVPTRVETRQEYVLGKVSPGKNYRKVMRQGMLFGEGRDHLSPVSEMVNYVNGKVFDNKW
>ancestral_269
MDPNPSVSRSLDLTVLGLNSGTSMDGIDCALCHFQQETPDSPMRFELLKYGEIPLEQTIKKRVMNIILHNKTSPSELSEVNVILGETFAAAVKEFCGQYDVDISSIDVIGSHGQTIWLLSMPEEGEVRSALTMAEGSFIASRTGITTVTDFRVSDQAAGRQGAPLIAFFDALLLHHPTKLRACQNIGGIANVCFIPPDSLGGTDACYDFDTGPGNVFIDAVVRHYTNGQQEYDKDGEMGARGTVDQDLVDEFLQTHPYFRLDPPKTTGREVFRDTLAFDLIRKAESKGLSPDDVVATVTRITAQAIVDHYRRYAPKDLPIDEIFMCGGGSYNPNITQYIQAHYPDTKILMLDQAGIPASAKEAITFAWQGMEAVVGRSIPVPTRVETRQPYVLGKVSPGKNYRRVMQQGMQFGGDRHHLAAVSELVNYVNGKEFNNKW
>ancestral_268
MDPNPSVSRSLDLTVLGLNSGTSMDGIDCALCHFQQETPDSPMRFELLKYGEIPLEQTIKQRVMNMILHNKTSPSELSEVNVILGETFAAAVKEFCAQYNVDISSIDVIGSHGQTIWLLSMPEEGEVRSALTMAEGSFIASRTGITTVTDFRVSDQAAGRQGAPLIAFFDALLLHHPTKLRACQNIGGIANVCFIPPDSLGGVDACYDFDTGPGNVFIDAVVRHYTNGQQEYDKDGEMGARGTVDQDLVDEFLQTHPYFRLDPPKTTGREVFRDTLAFDLIRKAESKGLSPDDVVATVTRITAQAIVDHYRRYAPKDLPIDEIFMCGGGSYNPNITQYIQAHYPDTKILMLDQAGIPASAKEAITFAWQGMEAIVGRSIPVPTRVETRQPYVLGKVSPGKNYRRVMRQGMQFGGDRDHLSPVSEMVNYVNGKEFNNKW
>ancestral_298
LKYGEIPLEPVIKKRVMNMILHNKTSPSELSEVNVILGETFASAVHQFCKDYNVDIKSIDVLGSHGQTIWLLSMPEAGETRSALTMAEGTFLASRTGITSVTDFRVSDQAAGRQGAPLIAFFDALVLHHPTKLRACQNIGGIANVCFVLPDSHGGVDACYDFDTGPGNVFIDAVVRHYTNGKREYDQDGEMGARGTVDQELVDDFLTHPYFALEPPKTTGREVFRDTLAHEFIVKAEAKGLKPDDVVASITRVTAQAIVDHYRRYAPKDLEIAEIFMCGGGAYNPNITAFIQENYPNTRIMMLDEAGIPGGAKEAITFAWQGMEAVVGRSIPVPTRVETRQEYVLGKVSPGKNYRNVLRQGMLFGAGRDHLPPVNELVNYIDGKAFDNKW
>ancestral_299
MMKYGEIPLEPVIKKRVMNMILHNKTSPSELSEVNVILGETFASAVHQFCKDYNVDIKSIDVLGSHGQTIWLLSMPEAGETRSALTMAEGTFLASRTGITSVTDFRVSDQAAGRQGAPLIAFFDALVLHHPTKLRACQNIGGIANVCFVLPDSHGGVDACYDFDTGPGNVFIDAVVRHYTNGKREYDQDGEMGARGTVDQELVDDFLTHPYFALEPPKTTGREVFRDTLAHEFIVKAEAKGLKPDDVVATITRVTAQAIVDHYRRYAPKDLEIAEIFMCGGGAYNPNIAAFIQENYPNTRIMMLDEAGIPGGAKEAITFAWQGMEAVVGRSIPVPTRVETRQEYVLGKVSPGKNYRNVLRQGMLFGAGRDHLPPVKEMINYIDGKAFDNKW
>ancestral_296
MASNSVNGTTSHSLDITVLGLNSGTSMDGIDCALCRFRQETPESPMHFELLKYGEIPLEPVIKKRVMNMILHNKTSPSELSEVNVILGETFASAVHQFCKDYNVDIKSIDVLGSHGQTIWLLSMPEAGETRSALTMAEGTFLASRTGITSVTDFRVSDQAAGRQGAPLIAFFDALVLHHPTKLRACQNIGGIANVCFVLPDSHGGVDACYDFDTGPGNVFIDAVVRHYTNGKREYDQDGEMGARGTVDQELVDDFLTHPYFALEPPKTTGREVFRDTLAHEFIVKAEAKGLKPDDVVASITRVTAQAIVDHYRRYAPKDLEIAEIFMCGGGAYNPNITAFIQENYPNTRIMMLDEAGIPGGAKEAITFAWQGMEAVVGRSIPVPTRVETRQEYVLGKVSPGKNYRNVLRQGMLFGAGRDHLPPVKEMINYIDGKAFDNKW
>ancestral_297
NSVNGTTSHSLDITVLGLNSGTSMDGIDCALCRFRQETPESPMHFELLKYGEIPLEPVIKKRVMNMILHNKTSPSELSEVNVILGETFASAVHQFCKDYNVDIKSIDVLGSHGQTIWLLSMPEAGETRSALTMAEGTFLASRTGITSVTDFRVSDQAAGRQGAPLIAFFDALVLHHPTKLRACQNIGGIANVCFVLPDSHGGVDACYDFDTGPGNVFIDAVVRHYTNGKREYDQDGEMGARGTVDQELVDDFLTHPYFALEPPKTTGREVFRDTLAHEFIVKAEAKGLKPDDVVASITRVTAQAIVDHYRRYAPKDLEIAEIFMCGGGAYNPNITAFIQENYPNTRIMMLDEAGIPGGAKEAITFAWQGMEAVVGRSIPVPTRVETRQEYVLGKVSPGKNYRNVLRQGMLFGAGRDHLPPVNELVNYIDGKAFDNKW
>ancestral_294
MASNSINGNGHGLDITVLGLNSGTSMDGIDCALCRFRQETPESPMHFELLKYGEIPLEPVIKKRVMNMILHNKTSPSELSEVNVILGETFASAVHQFCKDYDVDIKSIDVLGSHGQTIWLLSMPEAGETRSALTMAEGTFLASRTGITSVTDFRVSDQAAGRQGAPLIAFFDALVLHHPTKLRACQNIGGIANVCFVLPDSHGGVDACYDFDTGPGNVFIDAVVRHYTNGKREYDQDGEMGARGTVDQELVDDFLTHPYFALEPPKTTGREVFRDTIAHEFIVKAEAKGLKPDDVVATITRVTAQAIVDHYRRYAPKDLEIAEIFMCGGGAYNPNIAAFIQENYPNTRIMMLDEAGIPGGAKEAITFAWQGMEAVVGRSIPVPTRVETRQEYVLGKVSPGKNYRNVLRQGMSFGAGRDHLPPVKEMINYVDGKAFDNKW
>ancestral_295
MASNSVNGTTSHSLDITVLGLNSGTSMDGIDCALCRFRQETPESPMHFELLKYGEIPLEPVIKKRVMNMILHNKTSPSELSEVNVILGETFASAVHQFCKDYNVDIKSIDVLGSHGQTIWLLSMPEAGETRSALTMAEGTFLASRTGITSVTDFRVSDQAAGRQGAPLIAFFDALVLHHPTKLRACQNIGGIANVCFVLPDSHGGVDACYDFDTGPGNVFIDAVVRHYTNGKREYDQDGEMGARGTVDQELVDDFLTHPYFALEPPKTTGREVFRDTLAHEFIVKAEAKGLKPDDVVATITRVTAQAIVDHYRRYAPKDLEIAEIFMCGGGAYNPNIAAFIQENYPNTRIMMLDEAGIPGGAKEAITFAWQGMEAVVGRSIPVPTRVETRQEYVLGKVSPGKNYRNVLRQGMLFGAGRDHLPPVKEMINYIDGKAFDNKW
>ancestral_292
MASNSVNGTANHALDITVLGLNSGTSMDGIDCALCRFRQETPESPMHFELLKYGEIPLEPVIKKRVMNMILHNKTSPSELSEVNVILGETFASAVHQFCKDYNVDINSIDVLGSHGQTIWLLSMPEAGETRSALTMAEGTFLASRTGITSVTDFRVSDQAAGRQGAPLIAFFDALVLHHPTKLRACQNIGGIANVCFVLPDSHGGVDACYDFDTGPGNVFIDAVVRHYTNGKREYDQDGEMGARGTVDQELVDDFLTHPYFALEPPKTTGREVFRDTLAHEFIVKAEAKGLKPDDVVATITRVTAQAIVDHYRRYAPKDLEIAEIFMCGGGAYNPNIAAFIQENYPNTRIMMLDEAGIPGGAKEAITFAWQGMEAVVGRSIPVPTRVETRQEYVLGKVSPGKNYRNVLRQGMLFGAGRDHLPPVKEMVNYVDGKVFDNKW
>ancestral_293
MASNSVNGSSHSLDITVLGLNSGTSMDGIDCALCRFRQETPESPMHFELLKYGEIPLEPVIKKRVMNMILHNKTSPSELSEVNVILGETFASAVHQFCKDYNVDIKSIDVLGSHGQTIWLLSMPEAGETRSALTMAEGTFLASRTGITSVTDFRVSDQAAGRQGAPLIAFFDALVLHHPTKLRACQNIGGIANVCFVLPDSHGGVDACYDFDTGPGNVFIDAVVRHYTNGKREYDQDGEMGARGTVDQELVDDFLTHPYFALEPPKTTGREVFRDTLAHEFIVKAEAKGLKPDDVVATITRVTAQAIVDHYRRYAPKDLEIAEIFMCGGGAYNPNIAAFIQENYPNTRIMMLDEAGIPGGAKEAITFAWQGMEAVVGRSIPVPTRVETRQEYVLGKVSPGKNYRNVLRQGMLFGAGRDHLPPVKEMINYVDGKAFDNKW
>ancestral_290
MMSNSANGTANHALDLTVLGLNSGTSMDGIDCALCRFRQETPESPMHFELLKYGEIPLEPVIKKRVMNMILHNQTSPSELSEVNVILGETFASAVHQFCKDYHVDIDSIDVLGSHGQTIWLLSMPEPGETRSALTMAEGSFLASRTGITSVTDFRVSDQAAGRQGAPLIAFFDALVLHHPTKLRACQNIGGIANVCFIPPDSHGGVDECYDFDTGPGNVFIDAVVRHYTNGEREYDKDGEMGARGTVDQELVDDFLRHPYFALDPPKTTGREVFRDTLAHEFITKAEAKGLSPDDVVATITRVTAQAIVDHYRRYAPKDLEIAEIFMCGGGAYNPNITAFIQKHYPNTRIMMLDDAGIPAGAKEAITFAWQGMEAVVGRSIPVPTRVETRQEYVLGKVSPGKNYRKVLRQGMLFGAGRDHLPPVKELVNYVDGKVFNNKW
>ancestral_291
MMASNSANGTANHALDLTVLGLNSGTSMDGIDCALCRFRQETPESPMHFELLKYGEIPLEPVIKKRVMNMILHNQTSPSELSEVNVILGETFASAVHQFCKDYHVDINSIDVLGSHGQTIWLLSMPEPGETRSALTMAEGSFLASRTGITSVTDFRVSDQAAGRQGAPLIAFFDALVLHHPTKLRACQNIGGIANVCFIPPDSHGGVDACYDFDTGPGNVFIDAVVRHYTNGKREYDKDGEMGARGTVDQELVDDFLRHPYFALEPPKTTGREVFRDTLAHEFITKAEAKGLKPDDVVATITRVTAQAIVDHYRRYAPKDLEIAEIFMCGGGAYNPNITAFIQENYPNTRIMMLDDAGIPGGAKEAITFAWQGMEAVVGRSIPVPTRVETRQEYVLGKVSPGKNYRKVLRQGMLFGAGRDHLPPVKELVNYVDGKVFNNKW
>ancestral_199
MALQDSKPLDLTVLGLNSGTSMDGIDCALCRFRQETPESPMHFELLKYDEVPLPQPIKKRVMDIILHDRTSASGLSEVNVILGETFADAVEEFCKKHNVDKSSIDAIGSHGQTIWLLSMPKPDQVKSALTMAEGCFIASRTGITTVTDFRVSDQAAGRQGAPLIAFFDSLLLHHPTKLRACQNIGGIANVCFIPPDNKGGVSETYDFDTGPGNVFIDAVVRHYTGGEREYDKDGEMGSRGTVNQALVDEFLQHEYFSLDPPKTTGREVFRDTLAFELIDKAEKLDMTPDDVVATVTRITAQSIVDHYRRYAPADMEIEELFMCGGGAYNPNITSFIQQAYPNTKIMMLDAAGVPAGAKESITFAWQAMEAVIGRSIPVPTRVETRREYVLGKVSPGANYRNVMQKGMAFGAGHDRLSPVREMVNYVDGKIFDNKW
>ancestral_198
MALQDSKPLDLTVLGLNSGTSMDGIDCALCRFRQETPESPMHFELLKYDEVPLPQPIKKRVMDIILHDRTSASGLSEVNVILGETFADAVEEFCKKHNVDKSSIDAIGSHGQTIWLLSMPKPDQVKSALTMAEGCFIASRTGITTVTDFRVSDQAAGRQGAPLIAFFDSLLLHHPTKLRACQNIGGIANVCFIPPDNKGGVSETYDFDTGPGNVFIDAVVRHYTGGEREYDKDGEMGSRGTVNQALVDEFLQHEYFNLDPPKTTGREVFRDTLAFELIDKAEKLDMTPDDVVATVTRITAQSIVDHYRRYAPADMEIEELFMCGGGAYNPNITSFIQQAYPNTKIMMLDAAGVPAGAKESITFAWQAMEAVIGRSIPVPTRVETRREYVLGKVSPGTNYRNVMQKGMAFGAGHDRLSPVREMVNFVDGKIFDNKW
>ancestral_195
DMPNGISNSSTNGASEGQPLDLTVLGLNSGTSMDGIDCTLCHFYQEHPDAPMHFELLKYGEIPLEQTIKKRVMDVILHDRTSASGLSEINVLLGETFADAVHEFCKEHNVDKSSIDVIGSHGQTIWLLSMPEPGQVKSALTMAEGSFLASRTGITSVTDFRVSDQAAGRQGAPLIAFFDALLLHHPTKLRACQNIGGIANVCFIPPDNAGGVDETYDFDTGPGNVFIDAVVRHYTNGEREYDKDGEMGKRGTVNQELVDEFLQHKYFKLDPPKTTGREVFRDTLAFELIKKAEALGMSPDDVVATVTRITAQAIVDHYRRYAPKGMEIEEIFMCGGGAYNPNITEYIQKHYPKTKIMMLDEAGIPAGAKESITFAWQAMEAVVGRSIPVPTRVETRREYVLGKVSPGENYRKVMRKGMSFGAGKDHLTPVKEMVNYVDGKVFDNKW
>ancestral_194
GISTNGASEGQPLDLTVLGLNSGTSMDGIDCTLCRFRQETPESPMHFELLKYGEIPLEQTIKKRVMDIILHDRTSASGLSEVNVLLGETFADAVHEFCKEHNVDKSSIDVIGSHGQTIWLLSMPEPGQVKSALTMAEGSFIASRTGITTVTDFRVSDQAAGRQGAPLIAFFDALLLHHPTKLRACQNIGGIANVCFIPPDNAGGVDETYDFDTGPGNVFIDAVVRHYTNGEREYDKDGEMGKRGTVNQELVDEFLQHKYFKLDPPKTTGREVFRDTLAFELIKKAEALGMSPDDVVATVTRITAQAIVDHYRRYAPKGMEIEEIFMCGGGAYNPNITEYIQKHYPNTKIMMLDEAGIPAGAKESITFAWQAMEAVVGRSIPVPTRVETRREYVLGKVSPGENYRKVMRKGMAFGAGRDHLTPVKEMVNYVDGKVFDNKW
>ancestral_197
MALQDSKPLDLTVLGLNSGTSMDGIDCALCRFRQETPESPMHFELLKYDEVPLPQPIKKRVMDIILHDRTSASGLSEVNVILGETFADAVEEFCKKHNVDKSSIDAIGSHGQTIWLLSMPKPDQVKSALTMAEGCFIASRTGITTVTDFRVSDQAAGRQGAPLIAFFDSLLLHHPTKLRACQNIGGIANVCFIPPDNKGGVSETYDFDTGPGNVFIDAVVRHYTGGEREYDKDGEMGSRGTVNQALVDEFLQHEYFNLDPPKTTGREVFRDTLAFELIDKAEKLDMTPDDVVATVTRITAQSIVDHYRRYAPADMEIEELFMCGGGAYNPNITSFIQQAYPNTKIMMLDAAGVPAGAKESITFAWQAMEAVIGRSIPVPTRVETRREYVLGKVSPGTNYRNVMQKGMAFGAGHDRLSPVREMVNYVDGKIFDNKW
>ancestral_196
MALSEGKPLDLTVLGLNSGTSMDGIDCTLCRFRQETPESPMHFELLKYDEIPLPQPIKKRVMDIILHDRTSASGLSEVNVILGETFADAVHEFCKKHNVDKSSIDVIGSHGQTIWLLSMPEPDQVKSALTMAEGCFIASRTGITTVTDFRVSDQAAGRQGAPLIAFFDALLLHHPTKLRACQNIGGIANVCFIPPDNKGGVSETYDFDTGPGNVFIDAVVRHYTNGEREYDKDGEMGSRGTVNQELVDEFLQHKYFNLDPPKTTGREVFRDTLAFELINKAEKLGMSPDDVVATVTRITAQAIVDHYRRYAPAGMEIEELFMCGGGAYNPNITSYIQQAYPNTKIMMLDEAGVPAGAKESITFAWQAMEAVVGRSIPVPTRVETRREYVLGKVSPGTNYRKVMQKGMAFGAGRDHLSPVKEMVNYVDGKIFDNKW
>ancestral_191
NGSSSSTSNGSSGQPLDLTVLGLNSGTSMDGIDCALCRFRQETPESPMHFELLKYGEIPLEQTIKKRVMNMILHNRTSPEELSEVNVLLGETFASAVKEFCKEHNVDMSSIDVIGSHGQTIWLLSMPEEGQVKSALTMAEGSFLASRTGITSVTDFRVSDQAAGRQGAPLIAFFDALLLHHPTKLRACQNIGGIANVCFIPPDNQGGVDECYDFDTGPGNVFIDAVVRHYTNGEQEYDKDGEMGKRGTVDQELVDEFLQHKYFKLDPPKTTGREVFRDTLAHELIKKAEAKGLSPDDVVATITRITAQAIVDHYRRYAPSGQEIDEIFMCGGGAYNPNITEYIQKNYPNTKIMMLDEAGIPAGAKEAITFAWQGMEAIVGRSIPVPTRVETRQEYVLGKVSPGKNYRKVMRKGMMFGAGRDHLPPVKEMVNYVDGKVFDNKW
>ancestral_190
GTTSGSSTTNGKLDLTVLGLNSGTSMDGIDCALCRFRQDSPDAPMHFELLKYGEVPLAQPIKKRVMNMILHNRTTPEELSEVNVQLGETFADAVETFCKEHNIDKSSIDAIGSHGQTIWLLSMPEQGQVKSALTMAEGSILAARTGITSVTDFRISDQAAGRQGAPLIAFFDALLLHHPTKLRACQNIGGIANVCFIPPDHQGGVDACYDFDTGPGNALIDAVVRHFTNGEQEYDKDGKMGKRGKVDQALVDEFLQLPYFNLDPPKTTGREVFRDTLAHDLIRKGEAKGLSPDDIVATVTRITAQAIVDHYRRYAPSQEIDEIFMCGGGAYNPNITEYIQQAYPKTKIMMLDEAGIPGGAKEAITFAWQGMEAIVGRSIPVPTRVETRREFVLGKVSPGNNYRKVMRHGMAFGAGRDHLPPVKEMVNYVDGKVFDNKW
>ancestral_193
GHSNNSNGSSTNGASSGQPLDLTVLGLNSGTSMDGIDCALCRFRQETPESPMHFELLKYGEIPLEQTIKKRVMNMILHDRTSPSELSEVNVLLGETFASAVKEFCKEHNVDMSSIDVIGSHGQTIWLLSMPEPGQVKSALTMAEGSFIASRTGITTVTDFRVSDQAAGRQGAPLIAFFDALLLHHPTKLRACQNIGGIANVCFIPPDNQGGVDECYDFDTGPGNVFIDAVVRHYTNGEQEYDKDGEMGKRGTVNQELVDEFLQSHKYFKLDPPKTTGREVFRDTLAHELIKKAEALGMSPDDVVATVTRITAQAIVDHYRRYAPKGQEIEEIFMCGGGAYNPNITEYIQKHYPNTKIMMLDEAGIPAGAKEAITFAWQAMEAVVGRSIPVPTRVETRREYVLGKVSPGKNYRKVMRKGMAFGAGRDHLPPVKEMVNYVDGKVFDNKW
>ancestral_192
ANGHSTSSTSNGSSGQPLDLTVLGLNSGTSMDGIDCALCRFRQETPESPMHFELLKYGEIPLEQTIKKRVMNMILHNRTSPEELSEVNVLLGETFASAVKEFCKEHNVDMSSIDVIGSHGQTIWLLSMPEPGQVKSALTMAEGSFIASRTGITTVTDFRVSDQAAGRQGAPLIAFFDALLLHHPTKLRACQNIGGIANVCFIPPDNQGGVDECYDFDTGPGNVFIDAVVRHYTNGEQEYDKDGEMGKRGTVNQELVDEFLQHKYFKLDPPKTTGREVFRDTLAHELIKKAEALGMSPDDVVATVTRITAQAIVDHYRRYAPSGQEIDEIFMCGGGAYNPNITEYIQKNYPNTKIMMLDEAGIPAGAKEAITFAWQAMEAVVGRSIPVPTRVETRQEYVLGKVSPGKNYRKVMRKGMMFGAGRDHLPPVKEMVNYVDGKVFDNKW
>ancestral_270
MDPNPSVSRSLDLTVLGLNSGTSMDGIDCALCHFQQETPDSPMRFELLKYGEIPLEQTIKKRVMNIILHNKTSPSELSEVNVILGETFAAAVKEFCGQYDVDISSIDVIGSHGQTIWLLSMPEEGEVRSALTMAEGSFIASRTGITTVTDFRVSDQAAGRQGAPLIAFFDALLLHHPTKLRACQNIGGIANVCFIPPDSLGGTDACYDFDTGPGNVFIDAVVRHYTNGQQEYDKDGEMGARGTVDQDLVDEFLQTHPYFRLDPPKTTGREVFRDTLAFDLIRKAESKGLSPDDVVATVTRITAQAIVDHYRRYAPKDLPIDEIFMCGGGSYNPNITRYIQAHYPDTKILMLDQAGIPASAKEAITFAWQGMEAVVGRSIPVPTRVETRQPYVLGKISPGKNYRKVMQQGMQFGGDRHHLAAVTELVNYVNGKEFNNKW
>ancestral_252
MGSVVNTDPVLDLVVLGLNSGISMVWPHIIREMRQLILDAHQAVQESIDFALCRFRQQNPAQPVSLELLKYGETLLDPEIKKRLMDMILHDFSSPEQVAEINVILGEAFAKAALEFIATNNIDKSTIDIISSHAQATWRIPHPTAHQVRTSLSMNEGAVIAARTGITTVTDFRVGEVAVGQQGAPADFDALLLHHPTKLRACQNISGIGNVCFIPPDIDGALNDNFFSFDTGPGNIYIDAAIRHYTNGAQRYDIDGEIGKRGTVDEEIVDDFISSHPYFQRSIPKSAGRDDFRASLAYELISKAEDKGLSPEDVVATITRITAQSIVDHYKCFAPSQNIDELFLCGGSAYNPNIVNFIQKNYPSTKIYTLDAAGIPAVAREAITLALQGMDAVVGRTVLTSHGAETRQEQIVGKVSPGDNYEQVMQKVTQFGKGEKLEPIRDLVNVVNGEVIPNKW
>ancestral_272
MDPNPSVSRSLDLTVLGLNSGTSMDGIDCALCHFQQETPDSPMRFELLKYGEIPLEQTIKKRVMNIILHNKTSPSELSEVNVILGETFAAAVKEFCGQYDVDISSIDVIGSHGQTIWLLSMPEEGEVRSALTMAEGSFIASRTGITTVTDFRVSDQAAGRQGAPLIAFFDALLLHHPTKLRACQNIGGIANVCFIPPDSLGGTDACYDFDTGPGNVFIDAVVRHYTNGQQEYDKDGEMGARGTVDQDLVDEFLQTHPYFRLDPPKTTGREVFRDTLAFDLIRKAESKGLSPDDVVATVTRITAQAIVDHYRRYAPKDLPIDEIFMCGGGSYNPNITRYIQAHYPDTKILMLDQAGIPASAKEAITFAWQAMEAVVGRSIPVPTRVETRQPYVLGKISPGKNYRKVMQQGMQFGGDRHHLAAVTELVNYVNGKEFNNKW
>ancestral_273
MDPNPSVSRSLDLTVLGLNSGTSMDGIDCALCHFQQETPDSPMRFELLKYGEIPLEQTIKKRVMNIILHNKTSPSELSEVNVILGETFAAAVKEFCGQYDVDISSIDVIGSHGQTIWLLSMPEEGEVRSALTMAEGSFIASRTGITTVTDFRVSDQAAGRQGAPLIAFFDALLLHHPTKLRACQNIGGIANVCFIPPDSLGGTDACYDFDTGPGNVFIDAVVRHYTNGQQEYDKDGEMGARGTVDQDLVDEFLQTHPYFRLDPPKTTGREVFRDTLAFDLIRKAESKGLSPDDVVATVTRITAQAIVDHYRRYAPKDLPIDEIFMCGGGSYNPNITRYIQAHYPHTKILMLDQAGIPASAKEAITFAWQGMEAVVGRSIPVPTRVETRQPYVLGKISPGKNYRKVMQQGMQFGGDRHHLAAVTELVNYVNGKEFNNKW
>ancestral_274
MDPSASVSRSLDLTVLGLNSGTSMDGIDCALCRFQQETPDSPMRFELLKYGEIPLEQTIKKRVMNIILHNKTSPSELSEVNVILGETFAAAVKEFCGQYDVDISSIDVIGSHGQTIWLLSMPEEGEVRSALTMAEGSFIASRTGITTVTDFRVSDQAAGRQGAPLIAFFDALLLHHPTKLRACQNIGGIANVCFIPPDSLGGTDACYDFDTGPGNVFIDAVVRHYTNGQQEYDKDGEMGARGTVDQDLVDEFLQTHPYFQLDPPKTTGREVFRDTLAFDLIRKAESKGLSPDDVVATVTRITAQAIVDHYRRYAPKDLPIDEIFMCGGGAYNPNITQYIQAHYPSTKILMLDQAGIPASAKEAITFAWQGMEAVVGRSIPVPTRVETRQPYVLGKVSPGKNYRRVLQQGMQFGGDRHHLPAVSELVNYVNGKEFNNKW
>ancestral_275
MDPSASVSRSLDLTVLGLNSGTSMDGIDCALCRFRQETPDSPMRFELLKYGEIPLEQTIKKRVMNIILHNKTSPSELSEVNVILGETFAAAVKEFCGQYDVDISSIDVIGSHGQTIWLLSMPEEGEVRSALTMAEGSFIASRTGITTVTDFRVSDQAAGRQGAPLIAFFDALLLHHPTKLRACQNIGGIANVCFIPPDSLGGTDACYDFDTGPGNVFIDAVVRHYTNGQQEYDKDGEMGARGTVDQDLVDEFLQTHPYFQLDPPKTTGREVFRDTLAFDLIRKAESKGLSPDDVVATVTRITAQAIVDHYRRYAPKDLPIDEIFMCGGGAYNPNITQYIQAHYPSTKILMLDQAGIPASAKEAITFAWQGMEAVVGRSIPVPTRVETRQPYVLGKVSPGKNYRRVLQQGMQFGGDRHHLPAVSELVNYVNGKEFNNKW
>ancestral_276
MDPSASVSRSLDLTVLGLNSGTSMDGIDCALCRFRQETPDSPMRFELLKYGEIPLEQTIKKRVMNIILHNKTSPSELSEVNVILGETFAAAVKEFCGQYDVDISSIDVIGSHGQTIWLLSMPEEGEVRSALTMAEGSFIASRTGITTVTDFRVSDQAAGRQGAPLIAFFDALLLHHPTKLRACQNIGGIANVCFIPPDSLGGTDACYDFDTGPGNVFIDAVVRHYTNGQQEYDKDGEMGARGTVDQDLVDEFLQNHPYFQLDPPKTTGREVFRDTLAFDLIRKAESKGLSPDDVVATVTRITAQAIVDHYRRYAPKDLPIDEIFMCGGGAYNPNITQYIQAHYPSTKILMLDQAGIPASAKEAITFAWQGMEAVVGRSIPVPTRVETRQPYVLGKVSPGKNYRRVLQQGMQFGGDRHHLPAVSELVNYVNGKEFNNKW
>ancestral_253
MAISTSSAANGQANGPSNLQGPALDLTVLGLNSGTSMDGIDCALCRFRQQSPSGPVTFELLKYGETPLDQKIKKRVMNMILHNSTSPEEIAEINVILGEAFAMAVEEFTTKHGIDKSSIDVLGSHGQTIWHLSMPNENQVKTTLSMAEGAILAARTGITTVSDFRISDVAAGRQGAPLIAFFDALLLHHPTKLRACQNIGGIANVCFIPPDSQVCFIPPDSQGGVDECFDFDTGPGNVYIDAAVRHFTNGEREYDKDGEMGKRGQVDQELVDEFLTHRYFGLEPPKTTGREDFRDTLAFDLIAKGQKKGLSPDDVVATITRITAQSIVDHYRRFAPSQDIDEIFMCGGGAFNPNITDFIQKSYPNTRIVLLDEAGIPGNAKEAITFAWQGMEAVVGRSILVPARVETRKEYVLGKVSPGDNYRQVMLKGMLFGGGARKLHPVKDMINIVEGKVFNNKW
>ancestral_278
MDPNPSVSRSLDLTVLGLNSGTSMDGIDCALCHFQQETPDSPMRFELLKYGEIPLEQTIKQRVMNMILHNKTSPSELSEVNVILGETFAAAVKEFCAQYNVDISSIDVIGSHGQTIWLLSMPEEGEVRSALTMAEGSFIASRTGITTVTDFRVSDQAAGRQGAPLIAFFDALILHHPTKLRACQNIGGIANVCFIPPDSLGGVDACYDFDTGPGNVFIDAVVRHYTNGQQEYDKDGEMGARGTVDQDLVDEFLQTHPYFRLDPPKTTGREVFRDTLAFDLIRKAESKGLSPDDVVATVTRITAQAIVDHYRRYAPKDLPIDEIFMCGGGSYNPNITQYIQAQYPDTKILMLDQAGIPASAKEAITFAWQGMEAIVGRSIPVPTRVETRQPYVLGKVSPGKNYRRVMRQGMQFGGDRDHLSPVKEMVNYVNGKEFNNKW
>ancestral_279
MDPNPSVSRSLDLTVLGLNSGTSMDGIDCALCHFQQETPESPMRFELLKYGEIPLEQTIKQRVMNMILHNKTSPSELSEVNVILGETFAAAVKEFCAQYNVDISSIDVIGSHGQTIWLLSMPEEGEVRSALTMAEGSFIASRTGITTVTDFRVSDQAAGRQGAPLIAFFDALILHHPTKLRACQNIGGIANVCFIPPDSLGGVDACYDFDTGPGNVFIDAVVRHYTNGQREYDKDGEMGARGTVDQDLVDEFLQTHPYFRLDPPKTTGREVFRDTLAFDLIRKAESKGLSPDDVVATVTRITAQSIVDHYRRYAPKDLPIDEIFMCGGGSYNPNITQYIQSQYPDTKILALDQAGIPASAKEAITFAWQGMEAIVGRSIPVPTRVETRQPYVLGKVSPGKNYRRVMRQGMQFGGDRDELSPVKEVVNYVNGKEFNNKW
>ancestral_250
MGSIVDTATAGPALDLTVLGMNSGTSMDGVDCVLCRFRQEDPTQPVSLELLKYGETPLDPEIKKRVMNMILHNSTSPEEIAEINVILGETFAKAALEFIKTNNIDKSSIDIIGSHGQTIWHIPHPKDQVRTTLSMGEGAIIAARTGITTVTDFRVSEVAVGRQGAPLVAFFDALLLHHPTKLRACQNIGGIANVCFIPPDAKGELNDGFFDFDTGPGNVYIDAAVRHYTGGAREYDKDGEMGKRGKVDEGIVDEFISSHPYFQRSIPKTTGREDFRDTLALEIISKAEEKGLSPDDVVATITRITAQSIVDHYKCFAPSQDIDEIFLCGGGAYNPNIVDFIQKSYPATRIYMLDAAGIPAGAKEAITFAWQGMDAIVGRPVPVPDRVETRKEQILGKVSPGDNYRQLMYTAMQFGAGAKLGPVRDLINVVDGKVMDNKW
>ancestral_251
MGSIVDTATAGPALDLTVLGMNSGTSMDGVDCVLCRFRQEDPTQPVSLELLKYGETPLDPAIKKRVMNMILHNSTSPEEIAEINVILGETFAKAALEFIKTNNIDKSSIDIIGSHGQTIWHIPHPKDQVRTTLSMGEGAIIAARTGITTVTDFRVSEVAVGRQGAPLVAFFDALLLHHPTKLRACQNIGGIANVCFIPPDAKGELNDGFFDFDTGPGNVYIDAAVRHYTGGAREYDKDGEMGKRGKVDEGIVDEFISSHPYFQRSIPKTTGREDFRDTLALEIISKAEEKGLSPDDVVATITRITAQSIVDHYKCFAPSQDIDEIFLCGGGAYNPNIVDFIQKCYPATRIYMLDAAGIPAGAKEAITFAWQGMDAIVGRPVPVPDRVETRKEQILGKVSPGDNYRQLMYTAMQFGAGAKLGPVRDLINVVDGKVMDNKW
>ancestral_256
SSANSTSNHALDLTVLGLNSGTSMDGIDCALCHFRQETPESPMHFELLKYGEIPLEPTIKKRVMNMILHNKTSPSELSEVNVILGETFASAVKQFCQDYNVDISTIDVLGSHGQTIWLLSMPEEGEVKSALTMAEGSFLASRTGITSVTDFRVSDQAAGRQGAPLIAFFDALLLHHPTKLRACQNIGGIANVCFIPPDSQGGVDECYDFDTGPGNVFIDAVVRHYTNGEREYDKDGEMGARGTVDQELVDEFLQHKYFRLDPPKTTGREVFRDTLAFELIKKAEAKGLSPDDVVATITRITAQAIVDHYRRYAPKDLEIAEIFMCGGGAYNPNITSYIQKHYPNTKIMMLDEAGIPAGAKEAITFAWQGMEAIVGRSIPVPTRVETRQEYVLGKVSPGKNYRKVMRKGMLFGAGRDHLPPVKEMVNYVDGKVFDNKW
>ancestral_257
MSTSNHALDLTVLGLNSGTSMDGIDCALCHFRQEDPESPMHFELLKYGEIPLEPTVKKRVMNMILHNKTSPSELSEVNVILGETFADAVKQFCQSYNVDISTIDVLGSHGQTIWLLSMPEEGETKSALTMAEGSFLAARTGITTVTDFRVSDQAAGRQGAPLIAFFDALLLHHPTKLRACQNIGGIANVCFIPPDVQGGVDQCYDFDTGPGNVFIDAVVRHYTNGEREYDKDGEMGARGKVDQALVDEFLQHKYFRLDPPKTTGREVFRDTLAFELIEKAERKGLSPDDVVATITRITAQAIVDHYKRYAPKHLEIAEIFMCGGGAYNPNITSYIQQHYPNTKIMMLDEAGIPAGAKEAITFAWQGMEAIVGRSIPVPTRVETRQEYVLGKVSPGKNYRKVLRKGMLFGAGRDHLPPVKELFNYVDGKVFDNKW
>ancestral_254
SNSSSSANGTSGQALDLTVLGLNSGTSMDGIDCALCHFRQETPESPMHFELLKYGEIPLEQTIKKRVMNMILHNKTSPSELSEVNVILGETFASAVKQFCKDHNVDISTIDVLGSHGQTIWLLSMPEEGEVKSALTMAEGSFLASRTGITSVTDFRVSDQAAGRQGAPLIAFFDALLLHHPTKLRACQNIGGIANVCFIPPDNQGGVDECYDFDTGPGNVFIDAVVRHYTNGEREYDKDGEMGARGTVDQELVDEFLQHKYFKLDPPKTTGREVFRDTLAFELIKKAEAKGLSPDDVVATITRITAQAIVDHYRRYAPSDMEIEEIFMCGGGAYNPNITKYIQKNYPNTKIMMLDEAGIPAGAKEAITFAWQGMEAIVGRSIPVPTRVETRQEYVLGKVSPGKNYRKVMRKGMLFGAGRDHLPPVKEMVNYVDGKVFDNKW
>ancestral_255
SNSSSSANGTSNHALDLTVLGLNSGTSMDGIDCALCHFRQETPESPMHFELLKYGEIPLEPTIKKRVMNMILHNKTSPSELSEVNVILGETFASAVKQFCQDHNVDISTIDVLGSHGQTIWLLSMPEEGEVKSALTMAEGSFLASRTGITSVTDFRVSDQAAGRQGAPLIAFFDALLLHHPTKLRACQNIGGIANVCFIPPDNQGGVDECYDFDTGPGNVFIDAVVRHYTNGEREYDKDGEMGARGTVDQELVDEFLQHKYFKLDPPKTTGREVFRDTLAFELIKKAEAKGLSPDDVVATITRITAQAIVDHYRRYAPKDMEIAEIFMCGGGAYNPNITSYIQKNYPNTKIMMLDEAGIPAGAKEAITFAWQGMEAIVGRSIPVPTRVETRQEYVLGKVSPGKNYRKVMRKGMLFGAGRDHLPPVKEMVNYVDGKVFDNKW
>ancestral_245
NGTSSDPSGLQGPALDLTVLGLNSGTSMDGIDCALCRFRQQDPSSPVEFELLKYGETPLDPKIKKRVMNMILHNSTSPEEIAEVNVILGEAFAKAVEEFTTKHGIDKSSIDVIGSHGQTIWHLPHPNDNQVRTTLSMAEGAIIAARTGITTVSDFRISEVAVGRQGAPLVAFFDALLLHHPTKLRACQNIGGIANVCFIPPDSQGGVDECFDFDTGPGNVYIDAAVRHYTNGEREYDKDGEMGKRGQVDQELVDEFLTSHPYFGRELPKTTGREDFRDTLALDLIAKGEKKGLSPDDVVATITRITAQSIVDHYRRFAPSQDIDEIFLCGGGAYNPNIVDFIQKSYPNTRILMLDEAGIPGGAKEAITFAWQGMEAVVGRPILVPTRVETRKEQVLGKVSPGDNYRQVMLKGMLFGGEGGRLSPVKDMINIVQGKVFNNKW
>ancestral_244
NGTSSDPSNLQGPALDLTVLGLNSGTSMDGIDCALCRFRQQDPSSPVEFELLKYGETPLDQKIKKRVMNMILHNSTSPEEIAEVNVILGEAFAKAVEEFTTKHGIDKSSIDVLGSHGQTIWHLSMPNENQVKTTLSMAEGAILAARTGITTVSDFRISDVAAGRQGAPLIAFFDALLLHHPTKLRACQNIGGIANVCFIPPDSQGGVNDECFDFDTGPGNVYIDAAVRHYTNGEREYDKDGEMGKRGQVDQELVDEFLTSHKYFGLEPPKTTGREDFRDTLAFDLIAKGEKKGLSPDDVVATITRITAQSIVDHYRRFAPSQDIDEIFMCGGGAFNPNITDFIQKSYPNTRILMLDEAGIPGGAKEAITFAWQGMEAVVGRSILVPTRVETRKEYVLGKVSPGDNYRQVMLKGMLFGGGARLSPVKDMINIVQGKVFNNKW
>ancestral_247
MGSIVTAGPALDLTVLGLNSGTSMDGIDCALCRFRQQDPTQPVSLELLKYGETPLDPEIKKRVMNMILHNSTSPEEIAEINVILGETFAKAALEFIKTNNIDKSSIDIIGSHGQTIWHIPHPKDNQVRTTLSMGEGAIIAARTGITTVTDFRVSEVAVGRQGAPLVFFDALLLHHPTKLRACQNIGGIANVCFIPPDAEGGLNDGFFDFDTGPGNVYIDAAVRHYTNGAREYDKDGEMGKRGTVDEELVDEFISSHPYFQRSIPKTTGREDFRDTLALELIAKAEKKGLSPDDVVATITRITAQSIVDHYKCFAPSQDIDEIFLCGGGAYNPNIVDFIQKSYPSTRIYMLDAAGIPAGAKEAITFAWQGMDAIVGRPVLVPDRVETRKEQILGKVSPGDNYRQLMYKAMQFGAGAKLGPVRDLINVVNGKVMDNKW
>ancestral_246
MGSISTQGPALDLTVLGLNSGTSMDGIDCALCRFRQQDPSQPVTLELLKYGETPLDPKIKKRVMNMILHNSTSPEEIAEVNVILGETFAKAAEEFITTNNIDKSSIDVIGSHGQTIWHIPHPKDNQVRTTLSMGEGAIIAARTGITTVTDFRISEVAVGRQGAPLVFFDALLLHHPTKLRACQNIGGIANVCFIPPDSQGGVDDRCFDFDTGPGNVYIDAAVRHYTNGEREYDKDGEMGKRGTVDQELVDEFLSSHPYFSRSIPKTTGREDFRDTLALDLIAKAEKKGLSPDDVVATITRITAQSIVDHYRRFAPSQDIDEIFLCGGGAYNPNIVDFIQKSYPNTRIFMLDEAGIPAGAKEAITFAWQGMEAVVGRPILVPDRVETRKEQILGKVSPGDNYRQLMHKAMQFGAGARLGPVKDLINIVNGKVFDNKW
>ancestral_241
MPSATTGHSNGSTNGSNGPSSQGLDLTVLGLNSGTSMDGIDCALCRFRQETPTSPMHFELLKYGEIPLEQTIKKRVMKMILHNTTTPEELSEVNVLLGETFASAVKQFTKENGLQLTDIDALGSHGQTIWLLSMPEEGQVKSALTMAEGSILAARTGITSVTDFRISDQAAGRQGAPLIAFFDALVLHHPTKLRACQNIGGIANVCFIPPDSEGGVDECFDFDTGPGNVFIDAVVRHYTNGEQEYDRDGAMGKRGRVDQELVDEFLTHKYFKLEPPKTTGREVFRDTLAFEFIKKAEKKGLSPDDVVASITRVTAQAIVDHYKRYAPSQDIDEIFMCGGGAYNPNISAFIQKNYPNTKIMMLDEAGIPGGAKEAITFAWQGMEAIVGRSIPVPTRVETRAEFVLGKVSPGKNYREVMRKGMMFGGSADHLPPVKELVNYVDGKVFDNKW
>ancestral_240
MPSSTTNGASNGYGNGSTNGINGPSDAAFDLTVLGLNSGTSMDGIDCALCRFRQETPSSPMQFELLKYSEIPLEPVIKKRVMNMILHNKTTPEELSEVNVLLGETFASAVKEFTKEHGLQLTDIDVVGSHGQTIWLLSMPEEGQVKSALTMAEGSFIAARTGITTVTDFRISDQAAGRQGAPLIAFFDALVLHHPTKLRACQNIGGIANVCFIPPDHQGGVDACYDFDTGPGNVFIDAVVRHYTNGEQEYDRDGKMGKAGQVDQELVDDFMKHKYFGLEPPKTTGREVFRDTLAFEFIKKAEQKGLSPNDVVASITRVTAQAIVDHYQRYAPSQNIDEIFMCGGGAYNPNIAAFIQKNYPNTKIMMLDAAGIPGSAKEAITFAWQAMEAVVGRSIPVPTRVETRQEYVLGKVSPGKNYREVMRKGILFGGKADHLSPVKELVNYVEGKVFDNKW
>ancestral_243
ANGTSSDPSNHGGPALDLTVLGLNSGTSMDGIDCALCRFRQQDPSSPMEFELLKYGETPLDQTIKKRVMNMILHNSTSPEEIAEVNVILGEAFAKAVEEFTTEHGIDKSSIDVLGSHGQTIWHLSMPNENQVKTTLSMAEGAILAARTGITTVSDFRISDVAAGRQGAPLIAFFDALLLHHPTKLRACQNIGGIANVCFIPPDSQGGVNDECFDFDTGPGNVYIDAAVRHYTNGEQEYDKDGEMGKRGQVDQELVDEFLKSHKYFGLEPPKTTGREDFRDTLAFDLIAKGEKKGLSPDDVVATITRITAQSIVDHYRRFAPSQDIDEIFMCGGGAFNPNITDFIQKSYPNTKILMLDEAGIPGGAKEAITFAWQGMEAIVGRSILVPTRVETRKEYVLGKVSPGENYREVMLKGMLFGGGERLSPVKDMINIVQGKVFNNKW
>ancestral_242
MNSQSNGSSSGANGSSGQALDLTVLGLNSGTSMDGIDCALCRFRQQTPSSPMHFELLKYGEIPLDQTIKKRVMNMILHNKTSPEELSEVNVLLGETFASAVKEFCKEHNVDLSSIDVLGSHGQTIWLLSMPEEGQVKSALTMAEGSILAARTGITSVTDFRISDQAAGRQGAPLIAFFDALLLHHPTKLRACQNIGGIANVCFIPPDSEGGVDECYDFDTGPGNVYIDAAVRHYTNGEQEYDKDGEMGKRGKVDQELVDEFLQHKYFKLEPPKTTGREDFRDTLAFELIKKGEAKGLSPDDVVATITRITAQSIVDHYRRFAPSQDIDEIFMCGGGAYNPNITDYIQKSYPNTKIMMLDEAGIPAGAKEAITFAWQGMEAIVGRSILVPTRVETRQEYVLGKVSPGKNYREVMRKGMMFGGGRDHLSPVKDMVNYVDGKVFDNKW
>ancestral_249
MGSIVNPLVAGPALDLTVLGMNSGTSMDGVDCVLCRFRQQDPASPVSLELLKYGETPLNPDVKKRVMNMILHNSTSPEEIAEINVILGETFAKAALDFIRTNNIDQSSIDIIGSHGQTIWHIPHPKNQVRTTLSMGEGAIIAARTGITTVTDFRVSEVAVGRQGAPLVAFFDALLLHHPTKLRACQNIGGIANVCFIPPDVEGGLSDGFFDFDTGPGNVYIDAAVRYYTDGAREYDKDGEMGRRGTVDDELVDEFIASHPYFHRPIPKTTGREDFRDTLAFELIAKAEKKGLSPDDVVATITRITAQSIVDHYKCFAPSQDIDEIFLCGGGAHNPNIVDFIQQSYPSTRIYMLDAAGIPAGAKEAITFAWQGMDAIVGRPVPVPDRVETRREQILGKVSPGENYRQLMYTAMQFGAGAKLGPVRELVNIVNGEVMDNKW
>ancestral_248
MGSIVDTATAGPALDLTVLGMNSGTSMDGVDCVLCRFRQQDPTQPVSLELLKYGETPLDPEIKKRVMNMILHNSTSPEEIAEINVILGETFAKAALEFIKTNNIDKSSIDIIGSHGQTIWHIPHPKDQVRTTLSMGEGAIIAARTGITTVTDFRVSEVAVGRQGAPLVAFFDALLLHHPTKLRACQNIGGIANVCFIPPDAEGGLNDGFFDFDTGPGNVYIDAAVRHYTGGAREYDKDGEMGKRGTVDEELVDEFISSHPYFQRSIPKTTGREDFRDTLALELIAKAEKKGLSPDDVVATITRITAQSIVDHYKCFAPSQDIDEIFLCGGGAYNPNIVDFIQKSYPSTRIYMLDAAGIPAGAKEAITFAWQGMDAIVGRPVPVPDRVETRKEQILGKVSPGDNYRQLMYTAMQFGAGAKLGPVRDLINVVNGKVMDNKW
>ancestral_258
MSTPSYALDLTVLGLNSGTSMDGIDCALCHFRQEDPESPMHFELLKYGEIPLEPTVKKRVMNMILHNKTSPSELSEVNVILGETFADAVKQFCQSYNVDISTIDVLGSHGQTIWLLSMPEEGETKSALTMAEGSFLAARTGITTVTDFRVSDQAAGRQGAPLIAFFDALLLHHPTKLRACQNIGGIANVCFIPPDIEGGVDQCYDFDTGPGNVFIDAVVRYYTNGEREYDKDGEMGARGKVDQALVDEFLQHKYFRLDPPKTTGREVFRDTLAFELIEKAERKGLSPDDVVATITRITAQAIVDHYKRYAPKHLEIAEIFMCGGGAYNPNITSYIQEHYPNTKIMLLDEAGIPAAAKEAITFAWQGMEAIVGRSIPVPTRVETRQEYVLGKVSPGKNYRKVLRKGMLLGAGRDHLPPVKELFNYVDGKVFDNKW
>ancestral_259
MSTSNHALDLTVLGLNSGTSMDGIDCALCHFRQEDPESPMHFELLKYGEIPLEPTVKKRVMNIILHNKTSPSELSEVNVILGETFADAVKQFCQSYNVDISTIDVLGSHGQTIWLLSMPEEGETKSALTMAEGSFLAARTGITTVTDFRVSDQAAGRQGAPLIAFFDALLLHHPTKLRACQNIGGIANVCFIPPDVQGGVDQCYDFDTGPGNVFIDAVVRHYTNGEREYDKDGEMGARGKVDQALVDEFLQHKYFRLDPPKTTGREVFRDTLAFELIEKAERKGLSPDDVVATITRITAQAIVDHYKRYAPKHLEIAEIFMCGGGAYNPNITSYIQQHYPNAKIVMLDEAGIPAGAKEAITFAWQGMEAIVGRSIPVPTRVETRQEYVLGKVSPGKNYRKVLRKGMLFGAGRDHLPPVKELFNYVDGKVFDNKW
>ancestral_179
MGSATGIMYNGDSLPLDITALGLNSGTSMDGIDCALCRFRQASPNGPMHFELLQYDEIPLEPKIKKRVMDMIFHNTTTPEELSEVNVILGETFADAVKAFSKKHSVPLSSIDVIGSHGQTIWLESMPQGGRKKSALTMAEGTFIASSTGITTVTDFRVSDQAAGRQGAPLIAFFDSLVLHHPTKLRACQNIGGIANVCFVPPDSNGQLNKEFFDFDTGPGNVFIDAAVRYFTNGEREYDKDGEMGKQGKVNQEMVDEFLKTHFYFALDPPKTTGREVFRDTIAHDLIERGVANGMSPNDIVATITRITAQAIVEHYKRYMPTQYGPLAEVYMCGGGAKNPNILDHLKESFPETKFVMLDEAGIPADAKEAITFAWQGMEAIVGRSIPVPSRVETRRGYVLGKVSPGQNYRRVMRKGMDFGAGHEDLEPVRELVNYVDGKVYNNKS
>ancestral_178
MGSVYDGATGSQSSPLDLVVLGLNSGTSMDGIDCALCRFRQATPDAPMHFELLKYDEVPLEPTIKKRVMAMILHNTTSPEELSEVNVILGKEFAQAVKIFSQRHNVPLSSIDVIGSHGQTIWFLSMPEEGNVTSALTRVSDQAAGRQGAPLIAFFDSLVLHHPTKLRACQNIGGIANVCFIPPDRDGKLNPEFFDFDTGPGNVFIDAAVRYFTDGQQEYDQDGRMGKAGTVDEEMVDKFLSSFAYFSLDPPKTTGRETFRDTIAHDLIEQGLEKGLSPNDVVATITRITAKAIVEHYKRYMPTGYGPLCEIYMCGGGAKNPNITDYLQAAFPAAKVMMLDEAGIPADAKEAITFAWQGMEAIVGRSIPVPDRVATRQPYVLGKVSPGKNYRRVMKRGMDFGAGQDELEPVTELVHYVDGKVFSNK
>ancestral_177
MGSVNGTSNSSQSSPLDLTVLGLNSGTSMDGIDCALCRFRQASPDSPMHFELLKYDEVPLEPTIKKRVMNMILHNTTTPEELSEVNVLLGETFADAVKTFSEKHNVPLSSIDVIGSHGQTIWLLSMPEEGQTKSALTRVSDQAAGRQGAPLIAFFDSLVLHHPTKLRACQNIGGIANVCFIPPDSDGKLNPEFFDFDTGPGNVFIDAAVRHFTNGEREYDKDGEMGKAGTVDEEMVDEFLKTHPYFSLDPPKTTGREVFRDTIAHDLIERGLAKGLSPNDIVATITRITAKAIVEHYKRYMPTQYGPLAEIYMCGGGAKNPNITDYLQAAFPETKIVMLDEAGIPADAKEAITFAWQGMEAIVGRSIPVPDRVETRREYVLGKVSPGKNYRRVMRKGMDFGAGRDELEPVREMVNYVDGKVFDNK
>ancestral_176
MGSVNGGTSNSSSSSPLDLTVLGLNSGTSMDGIDCALCRFRQASPDSPMHFELLKYDEVPLEPTIKKRVMNMILHNTTTPEELSEVNVLLGETFADAVKTFSEKHNVPLSSIDVIGSHGQTIWLLSMPEEGQTKSALTMAEGCFLASRTGITSVTDFRVSDQAAGRQGAPLIAFFDSLVLHHPTKLRACQNIGGIANVCFIPPDSDGKLNPEFFDFDTGPGNVFIDAAVRHFTNGEREYDKDGEMGKAGTVDQEMVDEFLKTHPYFSLDPPKTTGREVFRDTIAHDLIERGLAKGLSPNDIVATITRITAQAIVEHYKRYMPTQYGPLAEIYMCGGGAKNPNITDYLQAAFPETKIVMLDEAGIPADAKEAITFAWQGMEAIVGRSIPVPSRVETRREYVLGKVSPGKNYRRVMRKGMDFGAGRDELEPVKEMVNYVDGKVFDNKS
>ancestral_175
ASEPRGDRGCAPLNLTVLGLNSGTSMDGVDCALCQFRQASPDEPLHFELLRYDEVPLEQSLKRRVMGMIRDNKTTPEELSEINVLLGETFASAVQVFCHDHDVPLSSIDAIGSHGQTIWFQSMPSKGQVKSVLTMAEGAVIASRTGITTVTDFRVSDQAVGRQGAPLIAFFDSLLLHHHSNMRACQNIGGIANVCFIPPDERGTPSKDFFDFDTGPGNVLIDAAVRSLTQGRHEYDKDGAMGKAGRVDQDMVDDFLSSHPYLKLDPPKTTGREVFGDGLASSLTERGLAKGLSPDDIVATITRITAETIVDHYRRYMPTRHGPLAELYLCGGGAKNPNITEYLQAAFPGTAVKMLDAAGIPADAKEAITFAWQGMEALVGRSVPVPARVETPTEHVLGKVSPGRNYRRVMTMGMAFGAGSEHLRPVAEMVNHECGLDVWRQENI
>ancestral_174
GDRSSASLDMTVLGLNSGTSMDGVDCALCRFRQASPDEPLHFELLKYDEVPLPQALKKRVMNMIRHNKTTPEELSEVNVLLGEAFADAVQAFASRHGVPLSSIDAIGSHGQTIWLSSMPAEGQVRSALTMAEGAVIASRTGITTVTDFRVSDQAAGRQGAPLIAFFDSLLLHHPSKLRACQNIGGIANVCFIPPDVDGAPSRDFFDFDTGPGNVLIDAAVRHFTNGRREYDKDGAMGKAGRVDQDMVDDFLASHPYFRLEPPKTTGREVFGDALAHDLIERGLAKGLSPDDIVATITRITAQAIVDHYRRYMPTQHGPLAEIYMCGGGAKNPNITDYLQAAFPDTAIKMLDEAGIPADAKEAITFAWQGMEALVGRSVPVPARVETPTEYVLGKVSPGRNYRRVMAKGMAFGAGREHLPPVREMVNYVDGKVFDNKSDI
>ancestral_173
TGSDRSSASLDMTVLGLNSGTSMDGIDCALCRFRQASPDEPMHFELLKYDEVPLPQTLKKRVMNMILHNTTTPEELSEVNVLLGEAFADAVKTFAAKHGVPLSSIDAIGSHGQTIWLASMPAEGQVRSALTMAEGAVIASRTGITTVTDFRVSDQAAGRQGAPLIAFFDSLLLHHPTKLRACQNIGGIANVCFIPPDVDGALNPEFFDFDTGPGNVLIDAAVRHFTNGRREYDKDGAMGKAGTVDQEMVDDFLQTHPYFALEPPKTTGREVFGDALAHDLIERGLAKGLSPDDIVATITRITAQAIVDHYRRYMPTQYGPLAEIYMCGGGAKNPNITDYLQAAFPDTAIVMLDEAGIPADAKEAITFAWQGMEAIVGRSIPVPSRVETRREYVLGKVSPGRNYRRVMAKGMAFGAGREHLPPVREMVNYVDGKVFDNKS
>ancestral_172
NTSSDSSSASLDMTVLGLNSGTSMDGIDCALCRFRQASPDEPMHFELLKYDEVPLPQTIKKRVMNMILHNTTTPEELSEVNVLLGEAFADAVKTFSEKHGVPLSSIDAIGSHGQTIWLLSMPEEGQVRSALTMAEGCFIASRTGITTVTDFRVSDQAAGRQGAPLIAFFDSLLLHHPTKLRACQNIGGIANVCFIPPDVDGALNPEFFDFDTGPGNVLIDAAVRHFTNGKREYDKDGEMGKAGTVDQEMVDDFLQTHPYFALEPPKTTGREVFRDTLAHDLIERGLAKGLSPNDIVATITRITAQAIVDHYRRYMPTQYGPLAEIYMCGGGAKNPNITDYLQAAFPDTRIVMLDEAGIPADAKEAITFAWQGMEAIVGRSIPVPSRVETRREYVLGKVSPGRNYRRVMRKGMAFGAGREHLPPVREMVNYVDGKVFDNKS
>ancestral_171
TSSSSSSASLDMTVLGLNSGTSMDGIDCALCRFRQASPDEPMHFELLKYDEVPLEQTIKKRVMNMILHNTTTPEELSEVNVLLGETFADAVKTFSEKHGVPLSSIDAIGSHGQTIWLLSMPEEGQVKSALTMAEGCFIASRTGITTVTDFRVSDQAAGRQGAPLIAFFDSLVLHHPTKFRACQNIGGIANVCFIPPDVDGALNPEFFDFDTGPGNVFIDAAVRHFTNGKREYDKDGEMGKAGTVDQEMVDDFLQTHPYFALEPPKTTGREVFRDTIAHDLIERGLAKGLSPNDIVATITRITAQAIVDHYRRYMPTQYGPLAEIYMCGGGAKNPNITDYMQAAFPDTRIVMLDEAGIPADAKEAITFAWQGMEAIVGRSIPVPSRVETRREYVLGKVSPGKNYRRVMRKGMEFGAGREHLPPVKEMVNYVDGKVFDNKS
>ancestral_170
MGSVNGSQSASSEPLDITVLGLNSGTSMDGIDCALCRFRQASPDAPMHLELLKYDEVPLEQTIKKRVMRMILHNSTTPEELSEVNVLLGETFADAVMTFSEKHNIPLSSIDAIGSHGQTIWLLSIPEKGQTKSALTMAEGCFIASRTGITTVTDFRVSDQAAGRQGAPLIGFFDSLLLHHPTKFRACQNIGGIANVCFIPPDVDGALNTEFFDFDTGPGNVFIDAAVRFFTDGEQEYDKDGEMGRAGTVDQEMVDEFLQTHPYFALDPPKTTGREVFRDTIAHDLIERGLEKGMSPNDIVATITRITAQAIVEHYKRYMPTQYGPLAEIYMCGGGARNPNITEYMQKAFPDTRITMLDEAGIPSDAKEAITFAWQGMEAVVGRSIPVPSRVETRREYVLGKVSPGKNYRRLKKGMNISSKASSRPALHFGGDSDHLPPVKEMV
>ancestral_182
MGSLQHPLARPLDLTVLGLNSGTSMDGIDCALCRFRQNSPEDAMHFELLKYDEVPLEQGIKKRVMGMILENSTTLEEISEVNVVLGETFADAAIEFCTNHGIALSSVDAIGSHGQTIWLVSMPEPGQTKSVLTMAEGSILAARTGVTTVTDFRISDQAAGRQGAPLISFFDSLVLRHPAKLRACQNIGGIANVCFVPPDVNGEINTEFFDFDTGPGNVFIDAAVRYFTDGEKEYDKDGEMGKAGKVDQEIVDKFLTAHPYFSRDPPKTTGREIFRDTTAHALIDEGIRKGLSPNDVVATITRITAQAIVEHYKRYMPTQYGPLTEIYMCGGGAKNPNIVDFMQQAFPETEIVMLDVAGIPSDAKEAITFAWQGMEAIVGRSIPVPSRVETRREYVLGKVSPGLNYRRVMRKGLDFGAGRDYLAPVKELVNYVGGQVFDNNKN
>ancestral_183
GSSSSTSNSSSGQPLDLTVLGLNSGTSMDGIDCALCRFRQESPDSPMHFELLLKYGEVPLEQTIKKRVMNMILHNRTTPEELSEVNVLLGETFADAVKEFCKEHNVDLSSIDAIGSHGQTIWLLSMPEEGQVKSALTMAEGSFLASRTGITSVTDFRVSDQAAGRQGAPLIAFFDALLLHHPTKLRACQNIGGIANVCFIPPDNQGGVDECYDFDTGPGNVFIDAVVRHFTNGEQEYDKDGEMGKRGTVDQELVDEFLQHPYFKLDPPKTTGREVFRDTLAHDLIKKGEAKGLSPDDIVATITRITAQAIVDHYRRYAPSQEIDEIFMCGGGAYNPNITEYIQQAYPNTKIMMLDEAGIPAGAKEAITFAWQGMEAIVGRSIPVPTRVETRREYVLGKVSPGKNYRKVMRKGMAFGAGRDHLPPVKEMVNYVDGKVFDNKW
>ancestral_180
MGSATGIMYTGDSLPLDITALGLNSGTSMDGIDCALCRFRQASPNGPMHFELLQYDEIPLEPKIKKRVMDMIFHNTTTPEELSEVNVVLGETFAEAAKAFSKKHGVPLSSIDVIGSHGQTIWLESMPQGGRKKSALTMAEGTFIASSTGITTVTDFRVSDQAAGRQGAPLIAFFDSLVLHHPTKLRACQNIGGIANVCFVPPDSNGQLNQEFFDFDTGPGNVFIDAAVRYFTNGEREYDQDGEMGKQGKVNQQMVDEFLRTHFYFALDPPKTTGREVFRDTIAHDLIERGVANGMSPNDIVATITRITAQAIVEHYKRYMPSQYGPLAEVYMCGGGAKNPNILDHLRESFPETRFVMLDEAGIPADAKEAITFAWQGMEAIVGRSIPVPSRVETSRGYVLGKISPGHNYRRVMKKGMDFGAGHEQLEPVRELVNYVGGKVYNNKG
>ancestral_181
NGTSNSSSGSPLDLTVLGLNSGTSMDGIDCALCRFRQESPDSPMHFELLKYDEVPLEQTIKKRVMNMILHNSTTPEELSEVNVLLGETFADAAKEFSAKHNVSLSSIDAIGSHGQTIWLLSMPEEGQTKSALTMAEGSILASRTGITSVTDFRISDQAAGRQGAPLIAFFDSLVLHHPTKLRACQNIGGIANVCFIPPDVDGKLNPEFFDFDTGPGNVFIDAAVRHFTNGEREYDKDGEMGKAGTVDQEMVDEFLQTHPYFSRDPPKTTGREVFRDTIAHDLIERGLKKGLSPNDIVATITRITAQAIVEHYRRYMPTQYGPLTEIYMCGGGAKNPNITDYMQQAFPETKIVMLDVAGIPADAKEAITFAWQGMEAIVGRSIPVPSRVETRREYVLGKVSPGKNYRKVMRKGMEFGAGRDHLAPVKELVNYVDGKVFDNKKD
>ancestral_186
MAGSNGTGTANGSSGSPLDFTVLGLNSGTSMDGIDCALCRFRQDSPDSPMHFELLLKYGEVPLPQAIKKRVMNMILHNRTTPEELSEVNVQLGETFADAVETFCAENGVDRSTIDAIASHGQTIWLLSMPEEGQVKSALTMAEGAILASRTGITSITDFRISDQAAGRQGAPLIAFFDALLLHHPTKLRACQNIGGIANVCFIPPDHQGGVDECYDFDTGPGNVFIDAAVRYFTNGEQEYDKDGAMGKRGKVNQEMVDKFLQHKYFKLDPPKTTGREVFRDTLAHDLIREGEAAGMSADDIVATITRITAQAIVDHYRRYAPSQEIDEIFMCGGGAHNPNITEFIQQAYPNTKIMMLDEAGVPGDAKEAVTFAWQGMEALVGRSIPVPTRVETRRPYVLGKVSPGENYRSVMRKGMAFGGDADQLPWVQEMVNYVDGKVFDNKW
>ancestral_187
HANGSDYAAANGSNGNGTGTANNSSGAPLDFTVLGLNSGTSMASQDGIDCALCRFRQDSPDSPMHFELLKYGEVPLPQGIKKRVMKMILHNRTTPEELSEVNVQLGETFADAVETFVAENGIDRSTIDALASHGQTIWLLSMPEEGQVKSALTMAEGCILASRTGITSITDFRISDQAAGRQGAPLIAFFDALLLHHPTKLRACQNIGGIANVCFIPPDHQGGVDACYDFDTGPGNVFIDAAVRYFTNGEQEYDKDGAMGKRGKVNQEMVDRFLQHKYFKLEPPKTTGREVFRDTLAHDLIKEGESLGMSADDIVATITRITAQAIVDHYRRYAPSQEIDEIFMCGGGAKNPNIVAFIQQAYPNTKIMMLDEAGVPGDAKEACTFAWQGMEALVGRSIPVPTRVETRRPFVLGKVSPGENYRSVLRKGMAFGGDSDQLPWVHEMVNYVDGKVFDNKW
>ancestral_184
GTSTANSSSGSPLDLTVLGLNSGTSMDGIDCALCRFRQDSPDSPMHFELLKYGEVPLAQPIKKRVMNMILHNRTTPEELSEVNVQLGETFADAVETFCKEHNVDKSSIDAIGSHGQTIWLLSMPEEGQVKSALTMAEGSILASRTGITSVTDFRISDQAAGRQGAPLIAFFDALLLHHPTKLRACQNIGGIANVCFIPPDHQGGVDECYDFDTGPGNVFIDAVVRHFTNGEQEYDKDGEMGKRGKVDQELVDEFLQHPYFKLDPPKTTGREVFRDTLAHDLIRKGEAKGLSPDDIVATITRITAQAIVDHYRRYAPSQEIDEIFMCGGGAYNPNITEYIQQAYPNTKIMMLDEAGIPGGAKEAITFAWQGMEAIVGRSIPVPTRVETRREYVLGKVSPGKNYRKVMRKGMAFGAGRDHLPPVKEMVNYVDGKVFDNKW
>ancestral_185
TSTANSSSGSPLDFTVLGLNSGTSMDGIDCALCRFRQDSPDSPMHFELLKYGEVPLAQPIKKRVMNMILHNRTTPEELSEVNVQLGETFADAVEQFCAENNVDKSTIDAIASHGQTIWLLSMPEEGQVKSALTMAEGAILASRTGITSITDFRISDQAAGRQGAPLIAFFDALLLHHPTKLRACQNIGGIANVCFIPPDHQGGVDECYDFDTGPGNVFIDAVVRHFTNGEQEYDKDGAMGKRGKVDQELVDEFLQHPYFKLDPPKTTGREVFRDTLAHDLIRKGEAKGLSPDDIVATITRITAQAIVDHYRRYAPSQEIDEIFMCGGGAYNPNITEFIQQAYPNTKIMMLDEAGVPGGAKEAITFAWQGMEALVGRSIPVPTRVETRREYVLGKVSPGKNYRSVMRKGMAFGGDADQLPWVKEMVNYVDGKVFDNKW
>ancestral_188
MVNASTTVNGTNGNANGHANGNANGSNGVNGASHGAPLDFTVLGLNSGTSMDGIDCALCRFRQDSPDAPMHFELLKYGEVPLPQGIKKRVMKMILHNRTTPEELSEVNVQLGETFADAVETFISTNGIDRSTIDALASHGQTIWLLSMPEEGQVKSALTMAEGCVLASRTGITSITDFRISDQAAGRQGAPLIAFFDALLLHHPTKLRACQNIGGIANVCFIPPDHQGGVDACFDFDTGPGNVFIDAAVRYFTNGEQEYDKDGAMGKRGKVNQEMVDRFLQHKYFGLEPPKTTGREVFRDTLAHDLIKEGESLGMSADDIVATVTRITAQAIVDHYRRYAPSQEIDEIFMCGGGAKNPNIVAFIQQSYPNTKIMMLDEAGVPGDAKEACTFAWQGMEALVGRSIPVPTRVETRRPFVLGKVSPGENYRSVLRKGMAFGGDSDQLPWVHEMVNYVDGKVFNNKW
>ancestral_189
MVNASTTVNGANGNANGHANGNANGSNGVNGASHGAPLDFTVLGLNSGTSMDGIDCALCRFRQDSPEAPMHFELLKYGEVPLPQGIKKRVMKMILHNRTTPEELSEVNVQLGETFADAVESFISTNGIDRSTIDALASHGQTIWLLSMPEEGQVKSALTMAEGSFLASRTGITSITDFRISDQAAGRQGAPLIAFFDALLLHHPTKLRACQNIGGIANVCFIPPDHQGGVDACFDFDTGPGNVFIDAAVRYFTNGEQEYDKDGAMGKRGKVNQEMVDRFLQHKYFGLEPPKTTGREVFRDTLAHDLIKEGESLGMSADDIVATVTRITAQAIVDHYRRYAPSQDIDEIFMCGGGAKNPNIVAFIQQSYPNTKIMMLDEAGVPGDAKEACTFAWQGMEALVGRSIPVPTRVETRRPFVLGKVSPGENYRSVLRKGMAFGGDSDQLPWVHEMVNYVDGKVFNNKW
>ancestral_168
MGPAPNGSASRPLDLTVLGMNSGTSMDGIDCALCRFRQASPDAPMHFELLKYDEVPLEQTIKKRVMNMILHNKTTLEELSEVNVILGEVFSDAAKAFCGKNNVAIDSIDAIGSHGQTIWFVSMPEIGQVRSALTMAEGCFIASRTGITTVTDFRVSDQAAGRQGAPLIAFFDSLVLHHPTKLRACQNIGGIGNVCFIPPDVDGALNPAFFDFDTGPGNVFIDAAVRYFTNGEQEYDKDGAMGRAGTVNQEMVDEFLRTFPYFALDPPKTTGREVFRDTVAHDLIKKGLEKGLSPNDVVATITRITSQAIVEHYRRYMPTEYGPLAEIYMCGGGAKNPNIVAYMQAAFPETRVAVLDEAGIPADAKEAITFAWQGMEAIIGRSIPVPDRVETRVEYVLGKISPGRNYRRVMRKGAEFGGDAEWLPPVKELVNSVDGKVFDNKW
>ancestral_169
MGSVNGQSSSASSKPLDITVLGLNSGTSMDGIDCALCRFRQASPDAPMHFELLKYDEVPLEQTIKKRVMRMILHNSTTPEELSEVNVLLGETFADAVMTFSEKHNIPLSSIDAIGSHGQTIWLLSMPEEGQTKSALTMAEGCFIASRTGITTVTDFRVSDQAAGRQGAPLIAFFDSLLLHHPTKFRACQNIGGIANVCFIPPDVDGALNTEFFDFDTGPGNVFIDAAVRFFTDGEQEYDKDGEMGKAGTVDQEMVDEFLQTHPYFALDPPKTTGREVFRDTIAHDLIERGLEKGLSPNDIVATITRITAQAIVEHYKRYMPTQYGPLAEIYMCGGGAKNPNITDYMQEAFPDTRIVMLDEAGIPSDAKEAITFAWQGMEAIVGRSIPVPSRVETRREYVLGKVSPGKNYRRVLKKGMEFGGDADHLPPVKEMVNYVDGQVYNNK
>ancestral_229
MDGHREHINGDTTALDLTVLGLNSGTSMDGIDCALCRFRQTSPEAPMHFELLKYGEIPLEQKIKKRVMNMILHNRTTPEELSEVNVLLGNTFASAVKEFCKEQDVSMDNIDVIGSHGQTIWLLSMPEPGQTKSALTMAEGTFIAAQTGITTVTDFRVSDQAAGRQGAPLIAFFDALLLHHPNKLRACQNIGGIANVCFIPPDHAGGVDKCFDFDTGPGNVFIDAVVRHYTNGKQEYDKDGAMGKRGTVNQKLVDEFLEFKYFKLEPPKTTGREVFRDTMAHGLIERAEKLGMSQDDVVATVTRITAQAIVDHYRRYAPSQDIDEIFMCGGGAYNPNITDFIQKNYPNTKIFMLDDAGVPAGAKEAVTFAWQAMEAVVGRSIPVPDRVETRQEYVLGKVSPGKNYRKVMKQGMAFGEGERLPPVKEMINYVNGKVFDNNWA
>ancestral_228
MDGHREHINGDTTALDLTVLGLNSGTSMDGIDCALCRFRQTSPEAPMHFELLKYGEIPLEQKIKKRVMNMILHNRTTPEELSEVNVLLGNTFASAVKEFCKEQDVSMDNIDVIGSHGQTIWLLSMPEPGQTKSALTMAEGTFIAAQTGITTVTDFRVSDQAAGRQGAPLIAFFDALLLHHPNKLRACQNIGGIANVCFIPPDHAGGVDKCFDFDTGPGNVFIDAVVRHYTNGKQEYDKDGAMGKRGTVNQKLVDDFLEFKYFKFEPPKTTGREVFRDTMAHELIERAEKLGMSQDDVVATVTRITAQAIVDHYRRYAPSQDIDEIFMCGGGAYNPNITDFIQKNYPNTKIFMLDDAGVPAGAKEAVTFAWQAMEAVVGRSIPVPDRVETRQEYVLGKVSPGKNYRKVMKQGMAFGEGERLPPVKEMINYVNGKVFDNNWA
>ancestral_227
MDGHREHINGDTTALDLTVLGLNSGTSMDGIDCALCRFRQTSPEAPMHFELLKYGEIPLEQKIKKRVMNMILHNRTTPEELSEVNVLLGNTFASAVKEFCKEQDVSMDNIDVIGSHGQTIWLLSMPEPGQTKSALTMAEGTFIAAQTGITTVTDFRVSDQAAGRQGAPLIAFFDALLLHHPNKLRACQNIGGIANVCFIPPDHAGGVDKCFDFDTGPGNVFIDAVVRHYTNGKQEYDKDGAMGKRGTVNQKLVDDFLEFKYFKFEPPKTTGREVFRDTMAHELIERAEKLGMSQDDVVATVTRITAQAIVDHYRRYAPSQDIDEIFMCGGGAYNPNITDFIQKNYPNTKIFMLDDAGVPAGAKEAVTFAWQAMEAVVGRSIPVPDRVETRQEYVLGKVSPGKNYRKVMKQGMAFGEGERLPPVKEMINYVNGKVFDNNWA
>ancestral_226
MDGHREHINGDTTALDLTVLGLNSGTSMDGIDCALCRFRQTSPEAPMHFELLKYGEIPLEQKIKKRVMNMILHNRTTPEELSEVNVLLGNTFASAVKEFCKEQDVSMDNIDVIGSHGQTIWLLSMPEPGQTKSALTMAEGTFIAAQTGITTVTDFRVSDQAAGRQGAPLIAFFDALLLHHPNKLRACQNIGGIANVCFIPPDHAGGVDKCFDFDTGPGNVFIDAVVRHYTNGKQEYDKDGAMGKRGTVNQKLVDEFLEFKYFKLEPPKTTGREVFRDTMAHDLIERAEKLGMSQDDVVATVTRITAQAIVDHYRRYAPSQDIDEIFMCGGGAYNPNITDFIQKNYPNTKIFMLDDAGVPAGAKEAVTFAWQAMEAVVGRSIPVPDRVETRQEYVLGKVSPGKNYRKVMKQGMAFGEGERLPPVKEMINYVNGKVFDNNWA
>ancestral_225
MDGHREHINGDTTALDLTVLGLNSGTSMDGIDCALCRFRQTSPEAPMHFELLKYGEIPLEQKIKKRVMNMILHNRTTPEELSEVNVLLGNTFASAVKEFCKEQDVSMDNIDVIGSHGQTIWLLSMPEPGQTKSALTMAEGTFIAAQTGITTVTDFRVSDQAAGRQGAPLIAFFDALLLHHPNKLRACQNIGGIANVCFIPPDHAGGVDKCFDFDTGPGNVFIDAVVRHYTNGKQEYDKDGAMGKRGTVNQKLVDEFLEFKYFKLEPPKTTGREVFRDTMAHDLIERAEKLGMSQDDVVATVTRITAQAIVDHYRRYAPSQDIDEIFMCGGGAYNPNITDFIQKNYPNTKIFMLDDAGVPAGAKEAVTFAWQAMEAVVGRSIPVPDRVETRQEYVLGKVSPGKNYRKVMKQGMAFGEGERLPPVKEMINYVNGKVFDNNWA
>ancestral_224
MNGHREHINGDTTALDLTVLGLNSGTSMDGIDCALCRFRQTSPEAPMHFELLKYGEIPLEQKIKKRVMNMILHNRTTPEELSEVNVLLGNTFASAVKEFCKEQDVSMDNIDVIGSHGQTIWLLSMPEPGQTKSALTMAEGTFIAAQTGITTVTDFRVSDQAAGRQGAPLIAFFDALLLHHPNKLRACQNIGGIANVCFIPPDHAGGVDKCFDFDTGPGNVFIDAVVRHYTNGKQEYDKDGAMGKRGTVNQKLVDEFLEFKYFKLEPPKTTGREVFRDTMAHDLIERAEKLGMSQDDVVATVTRITAQAIVDHYRRYAPSQDIDEIFMCGGGAYNPNITDFIQKNYPNTKIFMLDDAGVPAGAKEAVTFAWQAMEAVVGRSIPVPDRVETRQEYVLGKVSPGKNYRKVMKQGMAFGEGERLPPVKEMINYVNGKVFDNNWA
>ancestral_223
MNGHREHINGDTTALDLTVLGLNSGTSMDGIDCALCRFRQTSPEAPMHFELLKYGEIPLEQKIKKRVMNMILHNRTTPEELSEVNVLLGNTFASAVKEFCKEQDVSMDDIDVIGSHGQTIWLLSMPEPGQTKSALTMAEGTFIAAQTGITTVTDFRVSDQAAGRQGAPLIAFFDALLLHHPNKLRACQNIGGIANVCFIPPDHAGGVDKCFDFDTGPGNVFIDAVVRHYTNGKQEYDKDGAMGKRGTVNQELVDEFLEFKYFKLEPPKTTGREVFRDTMAHDLIERAEKLGMSQDDVVATVTRITAQAIVDHYRRYAPSQDIDEIFMCGGGAYNPNITDFIQKNYPNTKIFMLDDAGVPAGAKEAVTFAWQAMEAVVGRSIPVPDRVETRQEYVLGKVSPGKNYRKVMKQGMAFGEGERLPPVKEMINYVNGKVFDNNWA
>ancestral_222
MNGHTEHINGDRTALDLTVLGLNSGTSMDGIDCALCRFRQTSPEAPMHFELLKYGEIPLEQKIKKRVMNMILHNRTTPEELSEVNVLLGNTFASAVKEFCKEQDVSMDDIDVIGSHGQTIWLLSMPEPGQTKSALTMAEGTFIAAQTGITTVTDFRVSDQAAGRQGAPLIAFFDALLLHHPTKLRACQNIGGIANVCFIPPDNAGGVDKCFDFDTGPGNVFIDAVVRHYTNGKQEYDKDGAMGKRGTVNQELVDEFLEFKYFKLDPPKTTGREVFRDTMAHDLIERAEKLGMSQDDVVATVTRITAQAIVDHYRRYAPSQDIDEIFMCGGGAYNPNITDFIQKNYPNTKIFMLDDAGVPAGAKEAITFAWQAMEAVVGRSIPVPDRVETRQEYVLGKVSPGKNYRTVMKQGMMFGEGERLPPVKEMINYVNGKVFDNNWA
>ancestral_221
MNGHTEHINGDRTALDLTVLGLNSGTSMDGIDCALCRFRQTSPEAPMHFELLKYGEIPLEQKIKKRVMNMILHNRTTPEELSEVNVLLGNTFASAVKEFCKEQDVSMDSIDVIGSHGQTIWLLSMPEPGQTKSALTMAEGTFIAAQTGITTVTDFRVSDQAAGRQGAPLIAFFDALLLHHPTKLRACQNIGGIANVCFIPPDNAGGVDKCFDFDTGPGNVFIDAVVRHYTNGKQEYDKDGAMGKRGTVNQELVDEFLEFKYFKLDPPKTTGREVFRDTLAHELIEKAEKLGMSPDDVVATVTRITAQAIVDHYRRYAPSQEIDEIFMCGGGAYNPNITEYIQKNYPNTKIFMLDDAGVPAGAKEAITFAWQAMEAVVGRSIPVPDRVETRQEYVLGKVSPGKNYRTVMKQGMMFGEGERLPPVKEMVNYVNGKVFDNNWE
>ancestral_163
GSTSNSSSSSPLDLTVLGLNSGTSMDGIDCALCRFRQASPDAPMHFELLKYDEVPLEQTIKKRVMNMILHNTTTPEELSEVNVLLGETFADAVKTFSEKHNVPLSSIDAIGSHGQTIWLLSMPEEGQTKSALTMAEGCFIASRTGITTVTDFRVSDQAAGRQGAPLIAFFDSLVLHHPTKFRACQNIGGIANVCFIPPDVDGALNPEFFDFDTGPGNVFIDAAVRHFTNGEREYDKDGEMGKAGTVDQEMVDEFLQTHPYFALDPPKTTGREVFRDTIAHDLIERGLAKGLSPNDIVATITRITAQAIVEHYRRYMPTQYGPLAEIYMCGGGAKNPNITDYMQAAFPDTRIVMLDEAGIPADAKEAITFAWQGMEAIVGRSIPVPSRVETRREYVLGKVSPGKNYRRVMRKGMEFGAGRDHLPPVKEMVNYVDGKVFDNKS
>ancestral_282
MDPNPSVSRSLDLTVLGLNSGTSMDGIDCALCHFQQETPESPMRFELLKYGEIPLEQTIKQRVMNMILHNKTSPSELSEVNVILGETFAAAVKEFCAQYNVDISSIDVIGSHGQTIWLLSMPEEGEVRSALTMAEGSFIASRTGITTVTDFRVSDQAAGRQGAPLIAFFDALILHHPTKLRACQNIGGIANVCFIPPDSLGGVNACYDFDTGPGNVFIDAVVRHYTNGEREYDKNGEMGARGTVDQDLVDEFLQTHPYFRLDPPKTTGREVFRDTLAFDLIHKAESKGLGPDDVVATVTRITAQSIVDHYRRYAPKDLPIDEIFMCGGGSYNPNITQYIQSQYPDTKILALDQAGIPASAKEAITFAWQGMEAIVGRSIPVPTRVETRQPYVLGKVSPGKNYRRVMRQGMRFGGDRDELSPVKEVVNYVDGKEWNNKW
>ancestral_271
MDPNPSVSRSLDLTVLGLNSGTSMDGIDCALCHFQQETPDSPMRFELLKYGEIPLEQTIKKRVMNIILHNKTSPSELSEVNVILGETFAAAVKEFCGQYDVDISSIDVIGSHGQTIWLLSMPEEGEVRSALTMAEGSFIASRTGITTVTDFRVSDQAAGRQGAPLIAFFDALLLHHPTKLRACQNIGGIANVCFIPPDSLGGTDACYDFDTGPGNVFIDAVVRHYTNGQQEYDKDGEMGARGTVDQDLVDEFLQTHPYFRLDPPKTTGREVFRDTLAFDLIRKAESKGLSPDDVVATVTRITAQAIVDHYRRYAPKDLPIDEIFMCGGGSYNPNITRYIQAHYPDTKILMLDQAGIPASAKEAITFAWQGMEAVVGRSIPVPTRVETRQPYVLGKISPGKNYRKVMQQGMQFGGDRHHLAAVTELVNYVNGKEFNNKW
>ancestral_151
NGSTSSGTSNSSSGQPLDLTVLGLNSGTSMDGIDCALCRFRQESPDSPMHFELLKYGEVPLEQTIKKRVMNMILHNRTTPEELSEVNVLLGETFADAVKEFCKEHNVDLSSIDAIGSHGQTIWLLSMPEEGQVKSALTMAEGSFLASRTGITSVTDFRVSDQAAGRQGAPLIAFFDALLLHHPTKLRACQNIGGIANVCFIPPDNEGGVNDECYDFDTGPGNVFIDAVVRHFTNGEQEYDKDGEMGKRGTVDQELVDEFLQTHPYFKLDPPKTTGREVFRDTLAHDLIKKGEAKGLSPDDIVATITRITAQAIVDHYRRYAPSAPQEIDEIFMCGGGAYNPNITEYIQQAYPNTKIMMLDEAGIPAGAKEAITFAWQGMEAIVGRSIPVPTRVETRREYVLGKVSPGKNYRKVMRKGMAFGAGRDHLPPVKEMVNYVDGKVFDNKW
>ancestral_153
ATSSTNGNGSTNGHTGTSNSHSGSPLDLTVLGLNSGTSMDGIDCALCRFRQESPDSPMHFELLKYDEVPLEQTIKKRVMNMILHNKTTPEELSEVNVLLGETFADAVKEFSQKHNVPLSSIDAIGSHGQTIWLLSMPEEGQTKSALTMAEGSFLASRTGITSVTDFRVSDQAAGRQGAPLIAFFDSLVLHHPTKLRACQNIGGIANVCFIPPDKDGKLNPEFFDFDTGPGNVFIDAAVRHFTNGEREYDKDGEMGKAGTVDQEMVDEFLQTHPYFSLEPPKTTGREVFRDTIAHDLIERGLAKGLSPNDIVATITRITAQAIVEHYHRYMPQQYGPLAEIFMCGGGAKNPNITDYMQKAFPETRIVMLDEAGIPADAKEAITFAWQGMEAIVGRSIPVPSRVETRREYVLGKVSPGKNYRKVMRKGMEFGAGRDHLEPVTEMVNYVDGKVFDNKW
>ancestral_152
NGSTNGHTGTSNSSSGSPLDLTVLGLNSGTSMDGIDCALCRFRQESPDSPMHFELLKYDEVPLEQTIKKRVMNMILHNTTTPEELSEVNVLLGETFADAVKEFSQKHNVPLSSIDAIGSHGQTIWLLSMPEEGQTKSALTMAEGSFLASRTGITSVTDFRVSDQAAGRQGAPLIAFFDSLVLHHPTKLRACQNIGGIANVCFIPPDKDGKLNPEFFDFDTGPGNVFIDAAVRHFTNGEREYDKDGEMGKAGTVDQEMVDEFLQTHPYFSLDPPKTTGREVFRDTIAHDLIERGLAKGLSPNDIVATITRITAQAIVEHYRRYMPTQYGPLAEIFMCGGGAKNPNITDYMQQAFPETKIVMLDEAGIPADAKEAITFAWQGMEAIVGRSIPVPSRVETRREYVLGKVSPGKNYRKVMRKGMEFGAGRDHLEPVKEMVNYVDGKVFDNKW
>ancestral_155
MTVLGLNSGTSMDGIDCALCRFRQSSPEAPMHFELLKYDEVPLEQTIKKRVMNMILKNTTTPEELSEVNVLLGETFASAVQEFASKHNVPISSIDAIGSHGQTIWLLSMPEEGQTQSALTMAEGTFIASRTGITTVTDFRVSDQAAGRQGAPLIGFFDSLVLHHPTKLRACQNIGGIANVCFIPPDKDGKLNQEYFDFDTGPGNVFIDAVVRHFTNGEREYDKDGAMGRAGTVDQEMVDEFLTQHPYFSKAPPKTTGREVFRDTIAHDLIERGLKKGLSQNDIVATVTRITAQAIVDHYHRYMPQQYGPLAEIFMCGGGAKNPNIVDYMQKAFPETRIVMLDEAGIPADAKEAITFAWQGMEAIVGRSIPVPDKVETRQSYVLGKVSPGKNYREVMRKGIQFGAGQDTLEPVSEMVNYVDGKVFDNKW
>ancestral_154
VTSSTNGNGTNGQTTNNSHSGSPLDLTVLGLNSGTSMDGIDCALCRFRQESPESPMHFELLKYDEVPLEQTIKKRVMNMILHNKTTPEELSEVNVLLGETFASAVKEFSSKHNVPLSSIDAIGSHGQTIWLLSMPEEGQTKSALTMAEGTFIASRTGITSVTDFRVSDQAAGRQGAPLIAFFDSLVLHHPTKLRACQNIGGIANVCFIPPDKDGKLNQEFFDFDTGPGNVFIDAAVRHFTNGEREYDKDGEMGAAGTVDQEMVDEFLQTHPYFSLEPPKTTGREVFRDTIAHDLIERGLAKGLSQNDIVATITRITAQAIVEHYHRYMPQQYGPLAEIFMCGGGAKNPNITDYMQKAFPETRIVMLDEAGIPADAKEAITFAWQGMEAIVGRSIPVPDRVETRQSYVLGKVSPGKNYRKVMRKGMEFGAGRDHLEPVTEMVNYVDGKVFDNKW
>ancestral_157
MNPSINGMSSSSTNGPANGLTNGLTNGLTNGHHETGLDLTVLGLNSGTSMDGIDCALCRFRQESPEAPMHFELLAYDEVPLEPKIKKRVMNMILHNKTTPEELSEVNVLLGETFADAVKEFSQKQGVPLEKIDALGSHGQTIWLLSMPEPGQTKSALTMAEGAFLASRTGITSVTDFRVSDQAAGRQGAPLIAFFDSLVLHHPTKLRACQNIGGIANVCFIPPDDKDGKLNPEFFDFDTGPGNVFIDAAVRYFTNGEREYDKNGEMGAAGTVDQDMVDEFLQHPYFSLEPPKTTGREVFRDTIAHDLIERGLAKGLSPNDIVATITRITAQAIVEHYQRYMPQEYGPLAEIFMCGGGAKNPNITRYMQAAFPETRIVMLDEAGIPADAKEAITFAWQGMEAVVGRSIPVPSRVETQRQFVLGKVSAGDNYRKVMRHGMEFGAGRDHLEPVTELVNYVDGKVFDNNW
>ancestral_156
MSTSSTNGPSNGLTNGLTNGLTNGHHETGLDLTVLGLNSGTSMDGIDCALCRFRQESPESPMHFELLAYDEVPLEPKIKKRVMNMILHNKTTPEELSEVNVLLGETFADAVKEFSQKQGVPLEKIDALGSHGQTIWLLSMPEPGQTKSALTMAEGSFLASRTGITSVTDFRVSDQAAGRQGAPLIAFFDSLVLHHPTKLRACQNIGGIANVCFIPPDKDGKLNPEFFDFDTGPGNVFIDAAVRYFTNGEREYDKNGEMGAAGTVDQEMVDEFLQTHPYFSLEPPKTTGREVFRDTIAHDLIERGLAKGLSPNDIVATITRITAQAIVEHYHRYMPQEYGPLAEIFMCGGGAKNPNITSYMQKAFPETRIVMLDEAGIPADAKEAITFAWQGMEAIVGRSIPVPSRVETQRQYVLGKVSPGENYRKVMRHGMEFGAGRDHLEPVTEMVNYVDGKVFDNKW
>ancestral_159
MSTSLTNGPSNSLTNGLTNGLTNGHHEKGLDLTVLGLNSGTSMDGIDCALCRFRQESPESPMHFELLAYDEVPLEPKIKKRVMEMILHNKTTPEELSEVNVLLGETFAEAVKEFSQKQGVPLEKIDALGSHGQTIWLLSMPEPGQTKSALTMAEGSFLASRTGITSVTDFRVSDQAAGRQGAPLIAFFDSLVLHHPTKLRACQNIGGIANVCFIPPDKDGKLNPEFFDFDTGPGNVFIDAAVRYFTNGEREYDKNGEMGAAGTVDQEMVDEFLQTFPYFSLEPPKTTGREVFRDTIAHELIEKGLAKGLSPNDIVATITRITAQAIVNHYHRYMPQEYGPLAEIFMCGGGAKNPNITSYMQKAFPETRIVMLDEAGIPADAKEAITFAWQGMEAIVGRSIPVPSRVETQRQYVLGKVSPGENYRKVMKHGMDFGAGRDHLEPVTEMVNYVGGKVFDNKW
>ancestral_158
MNGSINGTNHGAVNGNSNGTLANGLTNGLTNGHHEAGLDLTVLGLNSGTSMDGIDCAYCRFRQESPSAPMHFELLAYDEVPLEPKIKKRVMNMILHNKTTPEELSEVNVLLGKTFAAATTKFMQKHGIPKEEIDAIGSHGQTIWLLSAFLASETGITTVTDFRVSDQAAGRQGAPLIAFFDALVLHHPTKLRACQNIGGIANVCFIPPDDQDGNLNREFFDFDTGPGNVFIDAAVRYFTNGTREYDRNGEMGAAGAVDQDLVDEFLSHAYFRLDPPKTTGREVFRDTLAHDLIARGLAKGLSPNDIVATITRITAQAIVEHYQRYMPTQYGPLAEIFMCGGGAKNPNITKYMQQCFPQTRIVMLDEAGIPADAKEAITFAWQGMEAVVGRSIPIPSRVESDKQFVLGKVSAGDNYRKVMRHGMQFGAGHDHLEPVTELVNYVNGKVFDNNW
>ancestral_277
MDPSASVSRSLDLTVLGLNSGTSMDGIDCALCRFRQETPDSPMRFELLKYGEIPLEQTIKKRVMNIILHNKTSPSELSEVNVILGETFAAAVKEFCGQYDVDISSIDVIGSHGQTIWLLSMPEEGEVRSALTMAEGSFIASRTGITTVTDFRVSDQAAGRQGAPLIAFFDALLLHHPTKLRACQNIGGIANVCFIPPDSLGGTDACYDFDTGPGNVFIDAVVRHYTNGQQEYDKDGEMGARGTVDQDLVDEFLQNHPYFQLDPPKTTGREVFRDTLAFDLIRKAESKGLSPDDVVATVTRITAQAIVDHYRRYAPKDLPIDEIFMCGGGAYNPNITQYIQAHYPDTKILMLDQAGIPASAKEAITFAWQGMEAVVGRSIPVPTRVETRQPYVLGKVSPGKNYRRVLQQGMQFGGDRHHLPAVSELVNYVNGEVFNNKW
>ancestral_238
MPSSTTNGASNGYGNGSTNGINGPSDAALDLTVLGLNSGTSMDGIDCALCRFRQETPSSPMHFELLKYSEIPLEPVIKKRVMNMILHNKTTPEELSEVNVLLGETFASAVKEFTKEHGLQLTDIDVIGSHGQTIWLLSMPEEGQVKSALTMAEGSFIAARTGITTVTDFRISDQAAGRQGAPLIAFFDALVLHHPTKLRACQNIGGIANVCFIPPDHQGGVDACYDFDTGPGNVFIDAVVRHYTNGEQEYDRDGKMGKAGQVDQELVDDFMKHKYFGLEPPKTTGREVFRDTLAFEFIKKAEQKGLSPNDVVASITRVTAQAIVDHYQRYAPSQNIDEIFMCGGGAYNPNIAAFIQKNYPNTKIMMLDAAGIPGSAKEAITFAWQAMEAVVGRSIPVPTRVETRQEYVLGKVSPGKNYREVMRKGILFGGKADHLSPVKELVNYVEGKVFDNKW
>ancestral_239
MPSSTTNGASNGYGNGSTNGINGPSDAALDLTVLGLNSGTSMDGIDCALCRFRQETPSSPMHFELLKYSEIPLEPVIKKRVMNMILHNKTTPEELSEVNVLLGETFASAVKEFTKEHGLQLTDIDVIGSHGQTIWLLSMPEEGQVKSALTMAEGSFIAARTGITTVTDFRISDQAAGRQGAPLIAFFDALVLHHPTKLRACQNIGGIANVCFIPPDHQGGVDACYDFDTGPGNVFIDAVVRHYTNGEQEYDRDGKMGKAGQVDQELVDDFMKHKYFGLEPPKTTGREVFRDTLAFEFIKKAEQKGLSPNDVVASITRVTAQAIVDHYQRYAPSQNIDEIFMCGGGAYNPNIAAFIQKNYPNTKIMMLDAAGIPGSAKEAITFAWQAMEAVVGRSIPVPTRVETRQEYVLGKVSPGKNYREVMRKGILFGGKADHLSPVKELVNYVEGKVFDNKW
>ancestral_234
NGSSSSSSNGSSGQALDLTVLGLNSGTSMDGIDCALCRFRQETPESPMHFELLKYGEIPLEQTIKKRVMNMILHNKTSPEELSEVNVLLGETFASAVKEFCKEHNVDLSSIDVLGSHGQTIWLLSMPEEGQVKSALTMAEGSFLASRTGITSVTDFRVSDQAAGRQGAPLIAFFDALLLHHPTKLRACQNIGGIANVCFIPPDNEGGVDECYDFDTGPGNVFIDAVVRHYTNGEQEYDKDGEMGKRGTVDQELVDEFLQHKYFKLDPPKTTGREVFRDTLAFELIKKAEAKGLSPDDVVATITRITAQAIVDHYRRYAPSGQEIDEIFMCGGGAYNPNITEYIQKNYPNTKIMMLDEAGIPAGAKEAITFAWQGMEAIVGRSIPVPTRVETRQEYVLGKVSPGKNYRKVMRKGMMFGAGRDHLPPVKEMVNYVDGKVFDNKW
>ancestral_235
TTGHSNGSTSSGANGSSGQALDLTVLGLNSGTSMDGIDCALCRFRQETPESPMHFELLKYGEIPLEQTIKKRVMNMILHNKTSPEELSEVNVLLGETFASAVKEFCKEHNVDLSSIDVLGSHGQTIWLLSMPEEGQVKSALTMAEGSILAARTGITSVTDFRISDQAAGRQGAPLIAFFDALLLHHPTKLRACQNIGGIANVCFIPPDSEGGVDECYDFDTGPGNVFIDAVVRHYTNGEQEYDKDGEMGKRGRVDQELVDEFLQHKYFKLEPPKTTGREVFRDTLAFELIKKAEAKGLSPDDVVATITRITAQAIVDHYRRYAPQDIDEIFMCGGGAYNPNITEYIQKNYPNTKIMMLDEAGIPAGAKEAITFAWQGMEAIVGRSIPVPTRVETRQEYVLGKVSPGKNYREVMRKGMMFGGGRDHLPPVKEMVNYVDGKVFDNKW
>ancestral_236
APSATTNGHSNGSSNGSTNGANGPSSQALDLTVLGLNSGTSMDGIDCALCRFRQETPESPMHFELLKYGEIPLEQTIKKRVMKMILHNKTSPEELSEVNVLLGETFASAVKEFCKENNVQLSDIDVLGSHGQTIWLLSMPEEGQVKSALTMAEGSILAARTGITSVTDFRISDQAAGRQGAPLIAFFDALVLHHPTKLRACQNIGGIANVCFIPPDSEGGVDECFDFDTGPGNVFIDAVVRHYTNGEQEYDRDGEMGKRGRVDQELVDEFLKHKYFKLEPPKTTGREVFRDTLAFEFIKKAEAKGLSPDDVVASITRVTAQAIVDHYRRYAPSQDIDEIFMCGGGAYNPNITAYIQKNYPNTKIMMLDEAGIPAGAKEAITFAWQGMEAIVGRSIPVPTRVETRQEYVLGKVSPGKNYREVMRKGMMFGGSRDHLPPVKELVNYVDGKVFDNKW
>ancestral_237
MPSATTNGDSNGHSNGSTNGSNGPSSQALDLTVLGLNSGTSMDGIDCALCRFRQETPTSPMHFELLKYGEIPLEQTIKKRVMKMILHNKTTPEELSEVNVLLGETFASAVKEFTKENGLQLTDIDVLGSHGQTIWLLSMPEEGQVKSALTMAEGSILAARTGITSVTDFRISDQAAGRQGAPLIAFFDALVLHHPTKLRACQNIGGIANVCFIPPDSEGGVDECFDFDTGPGNVFIDAVVRHYTNGEQEYDRDGEMGKRGRVDQELVDEFLKHKYFKLEPPKTTGREVFRDTLAFEFIKKAEQKGLSPDDVVASITRVTAQAIVDHYKRYAPSQDIDEIFMCGGGAYNPNISAFIQKNYPNTKIMMLDEAGIPGGAKEAITFAWQGMEAIVGRSIPVPTRVETRQEYVLGKVSPGKNYREVMRKGMMFGGSADHLPPVKELVNYVDGKVFDNKW
>ancestral_230
MDGHREHINGDTTALDLTVLGLNSGTSMDGIDCALCRFRQTSPEAPMHFELLKYGEIPLEQKIKKRVMNMILHNRTTPEELSEVNVLLGNTFASAVKEFCKEQDVFMDNIDVIGSHGQTIWLLSMPEPGQTKSALTMAEGTFIAAQTGITTVTDFRVSDQAAGRQGAPLIAFFDALLLHHPNKLRACQNIGGIANVCFIPPDHAGGVDKCFDFDTGPGNVFIDAVVRHYTNGKQEYDKDGAMGKRGTVNQKLVDEFLEFKYFKLEPPKTTGREVFRDTMAHGLIERAEKLGMSQDDVVATVTRITAQAIVDHYRRYAPSQDIDEIFMCGGGAYNPNITDFIQKNYPNTKIFMLDDAGVPAGAKEAVTFAWQAMEAVVGRSIPVPDRVETRQEYVLGKVSPGKNYRKVMKQGMAFGEGERLPPVKEMINYVNGKVFDNNWA
>ancestral_231
MDGHREHINGDTTALDLTVLGLNSGTSMDGIDCALCRFRQTSPEAPMHFELLKYGEIPLEQKIKKRVMNMILHNRTTPEELSEVNVLLGNTFASAVKEFCKEQDVSMDNIDVIGSHGQTIWLLSMPEPGQTKSALTMAEGTFIAAQTGITTVTDFRVSDQAAGRQGAPLIAFFDALLLHHPNKLRACQNIGGIANVCFIPPDHAGGVDKCFDFDTGPGNVFIDAVVRHYTNGKQEYDKDGAMGKRGTVNQKLVDEFLEFKYFKLEPPKTTGREVFRDTMAHGLIERAEKLGMSQDDVVATVTRITAQAIVDHYRRYAPSQDIDEIFMCGGGAYNPNITDFIQKNYPNTKIFMLDDAGVPAGAKEAVTFAWQAMEAVVGRSIPVPDRVETRQEYVLGKVSPGKNYRKVMKQGMAFGEGERLPPVKEMINYVNGKVFDNNWA
>ancestral_232
MNSMANGHSSHSNGSSSQPLDLTVLGLNSGTSMDGIDCALCRFRQETPDSPMHFELLKYGEIPLEQTIKKRVMNMILHNRTTPEELSEVNVLLGETFASAVKEFCKENNVDMSSIDVIGSHGQTIWLLSMPEPGQTKSALTMAEGTFIASRTGITTVTDFRVSDQAAGRQGAPLIAFFDALLLHHPTKLRACQNIGGIANVCFIPPDCDGGVDECFDFDTGPGNVFIDAVVRHYTNGEQEYDKDGEMGKRGTVNQELVDEFLQHKYFKLDPPKTTGREVFRDTLAHELIRKAEALGMSPDDVVATVTRITAQAIVDHYRRYAPSQEIDEIFMCGGGAYNPNITEYIQKHYPNTKIMMLDDAGVPAGAKEAITFAWQAMEAVVGRSIPVPDRVETRQEYVLGKVSPGKNYRKVMRKGMLFGAARDHLPPVKEMVNYVNGKRFDNKW
>ancestral_233
MAPNGADGINQANNGHNSHSNQLPSQPLDLTVLGLNSGTSMDGIDCALCRFRQDTPDSPMHFELLKYGEIPLEQTIKKRVMNMIYHNRTTPEELSEVNVLLGETFASAVKEFCKENNVDMSSIDVIGSHGQTIWLLSMAEPGQTQSALTMAEGTFIASRTGITTVTDFRVSDQAAGRQGAPLIAFFDALLLHHPTKLRACQNIGGIANVCFIPPDCDGKMSDKYFDFDTGPGNVFIDAVVRHYTNGEQEYDKDGEMGARGTVNQELVDEFLQFKYFKLDPPKTTGREVFRDTMAHELIRKAEALGMSPDDIVATVTRITAQAIVDHYRRYAPSQEIDEIFMCGGGAYNPNITKYIQEHYPRTKIMMLDDAGVPAGAKEAITFAWQGMEAVVGRSIPVPDRVETRQEYVLGKVAPGKNYRTVMRKGMLFGGARDHLPPVKEMVNYVNGKRFDNKW
>ancestral_201
TNHAAAAASNGHSSGQPLDLTVLGMNSGTSMDGIDCALCRFRQETPESPMHFELLKYGEIPMDLEIKKRVLNIIYHDRTSASELSEVNVLLGEVFAAAAIKFCKENGVDIKSIDVIGSHGQTIWLASMPEPGVPKSALTMAEGTIIASRTGVTTVTDFRVSDQSAGRQGAPLIAFFDALLLHHPTKLRACQNIGGIANVCFIPPEGPEHAYDFDTGPGNALIDAVVRHYTNGEQEYDKDGEMGKRGTVNQELVDKFLQSIPYFSWDPPKTTGREVFRDTLADDLIREAEALGMSADDVVATVTRITSQAIVDHWRRYAPKGRQVDEVFMCGGGAYNPNITDYMKENLPGVKIFMLDEAGIPGGAKEAVTFAWQGMEAIVGRSIPVPDRVETRRPYVLGKVNPGENYRKVMTKGMAFGAGREKLDWVKEMVNYVDGKVFDNKWE
>ancestral_200
GHSNNSTSSSTNGHSSGQPLDLTVLGLNSGTSMDGIDCALCRFRQETPESPMHFELLKYGEIPLEQTIKKRVMNMIYHDRTSPSELSEVNVLLGEVFASAAKEFCKENGVDMSSIDVIGSHGQTIWLLSMPEPGQVKSALTMAEGTFIASRTGITTVTDFRVSDQAAGRQGAPLIAFFDALLLHHPTKLRACQNIGGIANVCFIPPEGVDECYDFDTGPGNVFIDAVVRHYTNGEQEYDKDGEMGKRGTVNQELVDKFLQSHKYFKLDPPKTTGREVFRDTLAHELIKEAEALGMSPDDVVATVTRITAQAIVDHYRRYAPKGQEIEEIFMCGGGAYNPNITEYIQKNYPNTKIMMLDEAGIPAGAKEAVTFAWQAMEAVVGRSIPVPTRVETRREYVLGKVSPGENYRKVMRKGMAFGAGRDHLPPVKEMVNYVDGKVFDNKW
>ancestral_203
HAAMSSNGHSSGQPLDLTVLGMNSGTSMDGIDCALCHFRQETPESPMHFSLLKYGEIPMDLELKKRVLSIIKHDRTSASELSEVNVLLGETFAAAAIQFCQENGVDIKSLDAIGSHGQTIWLASMPEEGVPRSALTMAEGTIMASRTGVTTVTDFRVSDQAAGRQGAPLIAFFDALLLHHPGKLRACQNIGGIANVCFIPPEGPEHAYDFDTGPGNALIDAVVRHYTNGEQEYDKDGEMGKRGTVNQGMVDRFLERIPYFSWDPPKTTGREVFRDTLADDLIKEGAELGMSADDVVATVTRITSQAIVDHWRRYAPKGRPVDEVFMCGGGAYNPNITDYMKEQFPGVKMFMLDDAGIPGGAKEAVTFAWQGMEAIVGRSIPVPDRVETRRPYVLGKVNPGENYRTVMTKGMLFGAGRAKLDSVKEMVNYVDGKVFDNKWE
>ancestral_202
NHAAMAASNGHSSGQPLDLTVLGMNSGTSMDGIDCALCRFRQETPESPMHFSLLKYGEIPMDLKIKKRVLNIIKHDRTSASELSEVNVLLGEVFAAAAIKFCEDNGVDIKSIDAIGSHGQTIWLASMPEEGVPKSALTMAEGTIIASRTGVTTVTDFRVSDQSAGRQGAPLIAFFDALLLHHPGKLRACQNIGGIANVCFIPPEGPEHAYDFDTGPGNALIDAVVRHYTNGEQEYDKDGEMGKRGTVNQDLVDKFLQSIPYFSWDPPKTTGREVFRDTLADDLIREAEALGMSADDVVATVTRITSQAIVDHWRRYAPKGRQVDEVFMCGGGAYNPNITDYMKEQLPGVKMFMLDDAGIPGGAKEAVTFAWQGMEAIVGRSIPVPDRVETRRPYVLGKVNPGENYRKVMTKGMAFGAGREKLDWVKEMVNYVDGKVFDNKW
>ancestral_205
HAAMSGSNGHTGGQPLDLKVLGMNSGTSMDGIDCALCHFRQETPESPMHFSLLKYGEVPLDAELKKRVLNIIKYDKTSASELSEVNVLLGETFAAAAIQFCADNGVDLKTSVDAIGSHGQTIWLASMPDEGVPRSALTMAEGTFMASRTGVTTVTDFRVSDQAAGRQGAPLIAFFDALLLHHPGKLRACQNIGGIANVCFIPPSGPQDAYDFDTGPGNALIDAVVRHYTNGEQEYDKDGAMGKRGTVNQGMVDRFLQRIPYFSWDPPKTTGREVFRDTLADDLVREGAELGMSADDVVATVTRITAQAIVDHWRRYAPKDRPVDEVFMCGGGAYNPNITDYMKEQFPQVKMFMLDDAGIPAGAKEAVTFAWQGMEALVGRSIPVPDRVETRRPYVLGKVNPGENYRTVMRKGMLFGAGRAKLDSVTSMVNYVDGKVFDNKWE
>ancestral_204
HAAMSGSNGHSSGQPLDLTVLGMNSGTSMDGIDCALCHFRQETPESPMHFSLLKYGEVPMDLELKKRVLSIIKHDRTSASELSEVNVLLGETFAAAAIQFCQENGVDIKTSLDAIGSHGQTIWLASMPDEGVPRSALTMAEGTFMASRTGVTTVTDFRVSDQAAGRQGAPLIAFFDALLLHHPGKLRACQNIGGIANVCFIPPEGPEHAYDFDTGPGNALIDAVVRHYTNGEQEYDKDGEMGKRGTVNQGMVDRFLERIPYFSWDPPKTTGREVFRDTLADDLIKEGAELGMSADDVVATVTRITSQAIVDHWRRYAPKDRPVDEVFMCGGGAYNPNITDYMKEQFPQVKMFMLDDAGIPGGAKEAVTFAWQGMEAIVGRSIPVPDRVETRRPYVLGKVNPGENYRTVMTKGMLFGAGRAKLDSVKEMVNYVDGKVFDNKWE
>ancestral_207
GQPLDLTVLGMNSGTSMDGIDCALCHFRQETPSSPMHFSLLKHGEIPMDAELKKRVLSIIKHDRTSASELSEVNVHLGETFAAAAIQFCAENGVDIKSLDAIGSHGQTIWLASMPEPGVPRSALTMAEGTIMASRTGVTTVTDFRVSDQAAGRQGAPLIAFFDALLLHHPGKLRACQNIGGIANVCFIPPEGPDRAYDFDTGPGNALIDAVVRHYTDGKQEYDRDGEMGKRGTVNQGMVDRFLERIPYFSWDPPKTTGREVFRDTLADDLIKEGAELGLSADDVVATVTRITAQAIVDHWRRYGPEAPEGRPVDEVFMCGGGAYNPNITDYMKEQLPGVKMFMLDDAGIPGGAKEAVTFAWQGMEAIVGRSIPVPDRVETRRPYVLGKVSPGENYRTVMTKGMLFGAGRAKLDSVKEMVNYVDGKVFDNKWE
>ancestral_206
TTSNGHSSGQPLDLTVLGMNSGTSMDGIDCALCHFRQETPTSPMHFSLLKYGEIPMDLELKKRVLSIIKHDKTSASELSEVNVLLGETFAAAAIQFCQENGVDIKSLDAIGSHGQTIWLASMPEEGVPRSALTMAEGTIMASRTGVTTVTDFRVSDQAAGRQGAPLIAFFDALLLHHPGKLRACQNIGGIANVCFIPPEGPDHAYDFDTGPGNALIDAVVRHYTDGKQEYDKDGEMGKRGTVNQGMVDRFLERIPYFSWDPPKTTGREVFRDTLADDLIKEGAELGLSADDVVATVTRITSQAIVDHWRRYAPKGRPVDEVFMCGGGAYNPNITDYMKEQFPGVKMFMLDDAGIPGGAKEAVTFAWQGMEAIVGRSIPVPDRVETRRPYVLGKVSPGENYRTVMTKGMLFGAGRAKLDSVKEMVNYVDGKVFDNKW
>ancestral_209
MSAENKITNGPSRGQPLDLKVLGMNSGTSMDGIDCALCQFRQETPESPMHFSLLKYGEIPMDLKIKKRVLNIIKHDRTSASELSEVNVLLGEVFAAAAKKFCDDSEVDIKSIDAIGSHGQTIWLASMPEEGVPKSALTMAEGTIIASRTGITTVTDFRVSDQSAGRQGAPLIAFFDALLLHHPGKLRACQNIGGIANVCFIPPEGPDHAYDFDTGPGNALIDAVVRHYTNGRMEYDKDGVMGKRGTVCQDLVDKFIRDVPYFSWDPPKTTGREVFRDTLADDLIRDAEARGLSADDVVATVTRITSQAIVDHWRRYGPYGPEGKQVDEVFMCGGGAYNPNITDYMKEHLPGVKMFMLDDAGIPGGAKEAVTFAWQGMEALVGRSIPVPDRVETRRP
>ancestral_208
NSAAMAASNGPSSGQPLDLTVLGMNSGTSMDGIDCALCRFRQETPESPMHFSLLKYGEIPMDLKIKKRVLNIIKHDRTSASELSEVNVLLGEVFAAAAKKFCEDNNVDIKSIDAIGSHGQTIWLASMPEEGVPKSALTMAEGTIIASRTGVTTVTDFRVSDQSAGRQGAPLIAFFDALLLHHPGKLRACQNIGGIANVCFIPPEGPEHAYDFDTGPGNALIDAVVRHYTNGEMEYDKDGEMGKRGTVCQDLVDKFLKSIPYFSWDPPKTTGREVFRDTLADDLIRDAEALGLSADDVVATVTRITSQAIVDHWRRYAPEGRQVDEVFMCGGGAYNPNITDYMKEQLPGVKMFMLDDAGIPGGAKEAVTFAWQGMEAIVGRSIPVPDRVETRRPYVLGKVNPGENYRKVMSKGMAFGAGREKLDWVTEMVNYVDGKVFDNKW
>tr|A0A2H3IFY6|A0A2H3IFY6_9EURO
MGSISNGADHATGEVGAALDITVLGLNSGTSMDGIDCALCHFHQETPESPMEFELLKYGEIPLEQTIKKRVMNVILHNKTSPSELSEINVILGETFAAAVHQFCKDSNVDINTIDALGSHGQTIWLLSMPEEGEVKSALTMAEGAFLASRTGITSVTDFRVSDQAAGRQGAPLIAFFDALVLHHPTKLRACQNIGGIANVCFIPPDNKGGIAECYDFDTGPGNVFIDAVVRHYTNGELEYDRDGEMGARGRVDQELVDDFLQHKYFKLDPPKTTGREVFRDTLAFDLIRKAEAKGLTPDDVVATITRVTAQAIVDHYRRYAPADMEIEEIFMCGGGAYNPNITKYIQKNYPKAKIMMLDEAGIPAGAKEAITFAWQGMEAIVGRSIPVPTRVETRQEYVLGKVSPGKNYRQVMRKGALFGAGRDHLKPVQELINIVDGKVFDNKW
>tr|G9P7C6|G9P7C6_HYPAI
MGSVVNTDPVLDLVVLGLSSGISVESIDFALCRFRQQNAARPVSLELLKYGEALLDPEIKKRLMDMALHDFSLPEQVTEINVILGEAFAKAALEFIATNNIDKSTIDFISSHAQATWRIPHLTAHQVRTPISMNEAAVIAARTGITTVTDFRVGEVAVGQPGASRADFDALFLHHPTKLRACQNISDIGSVCFIPPDIDGALNDNFFSFDTGPGNIYIDAAIHHYTNGAQRYDIDGEIGKRGTVDEEIVDDFISSHPYFQRSIPKSAGRDDFRAALAHELISKAEDKGLLPEDVVATITRITAQSIVDHYKCFAPSQNIDELFLCGGSAYNPNIVNFIQKNYPSTKIFTLDAAGIPAVAREAITLALRGMDAVVGRTVLTSHGAETRQEQIVGKVSPGDNYEQVMQKVTQFGKGEKLEPIRDLVNVVKGEVIPNKW
>tr|A0A0D1YP58|A0A0D1YP58_9EURO
MGSIINTDPELDLVVLGLNSGISMVWPHIIREMRQLILDAHQAVQESIEFALCRFRQQNPAQPVRLELLKYGETLLDPGIEKRLTDMISDDFNSPEQVAQVNDILGEAFAEAALEFIATNDIDKPTIDIISSRAQAAWRIPYPAAHQTRTSLRLNEGTVIASRTGITTVTDFRVGEAVVGPQGAPSDFDALLLHHPTKLRACQNISGIGNVCFIPPDISGELNNDFIHFDTGPGNIYIDAAIRHYTNGAQRYDVDGEIGKRGEVDEEIVDDFISSHPYFQRSIPKSAGRDDFRASLAYELISKAEDKGLSPEDVVATITRITAQSIVDHYKCFAPSQNIDELFLCGGSAYNPNIVNFIQKNYASTKIYTLDVAGIPAVAREAITLALQGMNAVVGRTFRTSHGAETRQQLIAGKISPGDNYGQVMQKVVQFGNGETLEPIRDLVNVVNGEEIHNKW
>tr|A0A1V6PB83|A0A1V6PB83_PENDC
MNGTSASSSVPSNHGGPALDLTVLGLNSGTSMDGIDCALCRFRQQDPSSPMEFELLKYGETPLDQTIKKRVMNMILHNSTSPEEIAEVNVILGEAFAKAVEGFTLEHGIDKSSIDVLGSHGQTIWHLSMPNQNQVKTTLSMAEGAILAARTGITTVSDFRISDVAAGRQGAPLIAFFDALLLHHPTKLRACQNIGGIANVCFIPPDSQGGVDECFDFDTGPGNVYIDAAVRHYTNGKQEYDKDGEMGKRGVVDQEMVDGFLKHKYFGLEPPKTTGREDFRDTLAFDLIAKGEKKGLSRDDVVATITRITAQSIVDHYRRFAPSQDIDEIFLCGGGAFNPNITDFIQKSYPRTKILMLDEAGIPGGAKEAITFAWQGMEAIVGRSILVPTRVETRKECVLGKVSPGENYRDVMLKGMLFGGKERKLSPVKDMINIVDGKAFSNKW
>tr|A0A179FWE4|A0A179FWE4_METCM
MVQPTLPHVDGAPGIGNGEPRRQEGFDGPLLDLTVLGLNSGTSMDGIDCALCRFKQLDASAPVEFELLQYGETPLDPKVKARVMKMILNNSTSPEEIAEVNIILGEAFVRAVEEFTTKHGINKSTIDAIGSHGLTIWHLPEPRDGQVRTTLSMAEGAIIAARTSITTVSDFRISEVAVGRQGAPLVAFFDALLLHHPTKLRACQNIGGIANVCFIPADVQGGLDQCYDFDTGPGNVYIDAAVRYFTKGAREYDKDGEMGKRGQVDQDLVDEFLRHPYFGRELPKTTGREDFRDTLALDLIARGEQKGLSPDDIVATITRITAQSIVDHYRRFAPSQDIDEIFLCGGGANNPNIIDFIRDSYPKTRILMLEEAGIPGGAKEAITFAWLGMEAVVGRPVPVPTRVENRKEQVLGKVSPGQNYRSVMLKGMLFGRGSGGEGGRLPAVTEMVNIIQGKEFSNKW
>tr|A0A4V2ENR4|A0A4V2ENR4_METCM
MGSISPADGSQGSALDLTVLGLNSGTSMDAIDCALCRFRQQDPNQPVVLELLKYGETPLNPKIKTRVMNMILHNRTSPEEIAEVNVILGETFAAAAEDFLATNNIDKSTVDVIGSHGQTIWHIPNPTPTQVRTTLSMGEGAIIAARTGITTVTDFRISEVAVGRQGAPLVAFFDALLLHHPTKLRACQNIGGIANVCFIPPDSQGGVDRCYDFDTGPGNVYIDAAVRHYTGGDREFDRDGEMGKRGTVDQELVDDFLSSHEYFSRSIPKTTGREDFRDTMALDLIAKAERKGLSPDDVVATITRITAQSIVDHYRRFAPSQDIDELFLCGGGTWNPNIVDFIRISYPNTRIFMMDDAGIAANAKEAITFAWQGMEAAIGRPILVPDRVETNREQILGKMSPGNNYRELMHKTMQFGSPGERLRPAKTLLNLVSGQVFDTKW
>tr|A0A2T4AQ61|A0A2T4AQ61_TRIHA
MGSIVDTVTAGPALDLTVLGMNSGTSMDGVDCVLCRFRQEDPTQPVSLELLKYGETPLDPAIKKRVMNMILHNSTSPEEIAEINVILGETFAKAALEFIKTNNIDKSSIDIIGSHGQTIWHIPHPKDQVRTTLSMGEGAIIAARTGITTVTDFRVSEVAVGRQGAPLVAFFDALLLHHPTKLRACQNIGGIANVCFIPPDAKGELNDGFFDFDTGPGNVYIDAAVRHYTGGAREYDKDGEMGKRGKVDEGIVDEFISSHPYFQRSIPKTTGREDFRDTLALEIIAKAEEKGLSPDDVVATITRITAQSIVDHYKCFAPSQDIDEIFLCGGGAYNPNIVDFIQKCYPTTRIYMLDAAGIPAGAKEAITFAWQGMDAIVGRPVPVPDRVETRKEQILGKVSPGDNYRQLMYTAMQFGAGAKLGPVRDLINVVDGKVMDNKW
>tr|A0A2N1L784|A0A2N1L784_TRIHA
MGSIVDTATAGPALDLTVLGMNSGTSMDGVDCVLCRFRQEDPTQPVSLELLKYGETPLDPEIKKRVMNMILHNSTSPEEIAEINVILGETFAKAALEFIKTNNIDKSSIDIIGSHGQTIWHIPHPKDQVRTTLSMGEGAIIAARTGITTVTDFRVSEVAVGRQGAPLVAFFDALLLHHPTKLRACQNIGGIANVCFIPPDAKGELNDGFFDFDTGPGNVYIDAAVRHYTGGAREYDKDGEMGKRGKVDEGIVDEFISSHPYFQRSIPKTTGREDFRDTLALEIISKAEEKGLSPDDVVATITRITAQSIVDHYKCFAPSQDIDEIFLCGGGAYNPNIVDFIQKSYPATRIYMLDAAGIPAGAKEAITFAWQGMDAIVGRPVPVPDRVETRKEQILGKVSPGDNYRQLMYTAMQFGVGAKLGPVRDLINVVDGKVMDNKW
>tr|A0A2T4BA34|A0A2T4BA34_9HYPO
MGSIVDTATAGPALDLTVLGMNSGTSMDGVDCVLCRFRQEDPTQPVSLELLKYGETPLDPAIKKRVMNMILHNSTSPEEIAEINVILGETFAKAALEFIKTNNIDKSSIDIIGSHGQTIWHIPHPKDQVRTTLSMGEGAIIAARTGITTVTDFRVSEVAVGRQGAPLVAFFDALLLHHPTKLRACQNIGGIANVCFIPPDTKGELNDGFFDFDTGPGNVYIDAAVRHYTGGAREYDKDGEMGKRGKVDEGIVDEFISSHPYFQRSIPKTTGREDFRDTLALEIISKAEEKGLSPDDVVATITRITAQSIVDHYKCFAPSQDIDEIFLCGGGAYNPNIVDFIQKCYPATRIYMLDAAGIPAGAKEAITFAWQGMDAIVGRPVPVPDRVETRKEQILGKVSPGDNYRQLMYTAMQFGAGAKLGSVRDLINVVDGKVMDNKW
>tr|A0A2T4C209|A0A2T4C209_TRILO
MGSIVNPLVAGPALDLTVLGMNSGTSMDGVDCVLCRFRQQDPASPVSLELLKYGETPLNPDVKKRVMNMILHNSTSPEEIAEINVILGETFAKAALDFIRTNNIDQSSIDIIGSHGQTIWHIPHPKNQVRTTLSMGEGAIIAARTGITTVTDFRVSEVAVGRQGAPLVAFFDALLLHHPTKLRACQNIGGIANVCFIHPDVEGGLSDGFFDFDTGPGNVYIDAAVRYYTDGAREYDKDGEMGRRGTVDDELVDEFIASHPYFHRPIPKTTGREDFRDTLAFELIAKAEKKGLSPDDVVATITRITAQSIVDHYKCFAPSQDIDEIFLCGGGAHNPNIVDFIQQSYPSTRIYMLDAAGLPAGAKEAITFAWQGMDAIVGRPVPVPDRVETRREQILGKVSPGENYRQLMYTAMQFGAGARLGPVRELVNIVNGEVMDNKW
>tr|A0A024S9Z9|A0A024S9Z9_HYPJR
MGSIVNPLVAGPALDLTVLGMNSGTSMDGVDCVLCRFRQQDPASPVSLELLKYGETPLNPDVKKRVMNMILHNSTSPEEIAEINVILGETFAKAALDFIRTNNIDQSSIDIIGSHGQTIWHIPHPKNQVRTTLSMGEGAIIAARTGITTVTDFRVSEVAVGRQGAPLVAFFDALLLHHPTKLRACQNIGGIANVCFIPPDVEGGLSDGFFDFDTGPGNVYIDAAVRYYTDGAREYDKDGEMGRRGTVDDELVDDFIASHPYFHRPIPKTTGREDFRDTLAFELIAKAEKKGLSPDDVVATLTRITAQSIVDHYKCFAPSQGIDEIFLCGGGAHNPNIVDFIQQSYPSTRIYMLDAAGIPAGAKEAITFAWQGMDAIVGRPVPVPDRVETRREQILGKVSPGENYRELMYTAMRFGAGAKLGPVRELVNIVNGEVMDNKW
>tr|A0A2C5YY39|A0A2C5YY39_9HYPO
MGSLESGTGLQVVALGLNSGTSMDGIDCALCRFEQETPEGPMHFELVKYDEVELPGALKKRVMRIIVDGATSPEELSEVNMLLGQAFAAAAGDFAARHGIGLESIDVIGSHGQTIWLASMPGEGRERSALTMGEGTVIAARTGVTTVTDFRVADQAAGRQGAPLIAFFDALLLHHPRKLRACQNIGGIANVCFIPPDVDGAINPAYFDFDTGPGNVLIDAAVRHFSAGQLEMDRDGLRGRAGTVCQPMVDHFLQTHPYFALHPPKTTGREVFGDALAHDLIARGLARGLSPDDIVATITRITAQAIVLHYRRYMPTQYGPLAELYMCGGGAKNPNILHYIQAQFPDTAIVMLDHAGIPADAKEAITFAWQGVEAIVGRSIPVPDRTETRREYVLGKVSPGHNYRSVMAKGMAFGAGRHHLPPVAEMVNHVAAKPCDNKS
>tr|W2S293|W2S293_9EURO
MNGNTHGAMHNGVNGNSNGALRNGTNGAVTNGHHEVGLDLRVLGLNSGTSMDGIDAAYCRFRQEHPSAPMHFELLAYDEVPLEPKIKKRVMNMILHNKTTPEELSEVNVLLGKTFSQATTTFLQKNNIPKEEVDAIGSHGQTIWLLRRFIASETGITTVTDFRVSDQAAGRQGAPLIGFFDALVLHHPTKLRACQNIGGIANVCFIPPDNSDGTLNKEYFDFDTGPGNVFIDAAVRYFTDGAQEYDRNGEMGAAGIVDQGLVDEFLSRAYFKFDPPKTTGREVFRDTLAHDLIARGLKKGLTPNDIVATITRITAQAIVEHYERYMPTKYGPLEEIFMCGGGAKNPNITKYMQQCFPQTRIVMLDEAGIPADAKEAITFAWQGMEAVVGRSIPIPSRVESDKQFVLGKVSAGDNYRRVLRQGMQFGAEHDHLEPVTELVNYIGGKVFDNKW
>tr|A0A8H4LYQ3|A0A8H4LYQ3_9HYPO
MTQTDTNGSVNGSINGTNHGALNGNGKGTANGLTNGLSNGQPKGGLDLTVLGLNSGTSMDGIDCAYCRFRQESPSAPMHFDLLAYDEVPLEPKIKKRVMNMIMHNKTTPEELSEVNVLLGKTFAAATTKFMQKHGISKDEIDAIGSHGQTIWLLSMPEPGQTKSALTMAEGAFLASETGITTVTDFRVSDQAAGRQGAPLIAFFDALVLHHPTKLRACQNIGGIANVCFIPPDDQNGNLNREFFDFDTGPGNVFIDAAVRYFTNGTREYDRNGEMGAAGAVDQDLVDEFLSHAYFRLDPPKTTGREVFRDTLALDLIARGEAKGLSANDIVATITRITAQAIVEHYRRYMPTQYGPLAEIFMCGGGAKNPNITKYMQSCFPQTRIVMLDEAGIPADAKEAITFAWQGMEAVVGRSIPIPSRVESDKQFVLGKVSAGDNYRKVMRHGMQFGAGHDHLEPVTELVNFVNGEVFDNNW
>tr|A0A8H4LYW6|A0A8H4LYW6_9HYPO
MDGVDCALCQFRQASPDEPLHFELLRYDEVPLEQSLKRRVMGMIRDNKTTPEELSEINVLLGETFASAVQVFCHDHDVPLSSIDAIGSHGQTIWFQSMPSKGQVKSVLTMAEGAVIASRTGITTVTDFRVSDQAVGRQGAPLIAFFDSLLLHHHSNMRACQNIGGIANVCFIPPDERGTPSKDFFDFDTGPGNVLIDAAVRSLTQGRHEYDKDGAMGKAGRVDQDMVDDFLSSHPYLKLDPPKTTGREVFGDGLASSLTERGLAKGLSPDDIVATITRITAETIVDHYRRYMPTRHGPLAELYLCGGGAKNPNITEYLQAAFPGTAVKMLDAAGIPADAKEAITFAWQGMEALVGRSVPVPARVETPTEHVLGKVSPGRNYRRVMTMGMAFGAGSEHLRPVAEMVNHECGLDVWRQENI
>tr|T5AJB9|T5AJB9_OPHSC
MASVTGSRNEPRGDRGCAPLNLTVLGLNSGTSMDGVDCALCQFRQASPDEPLHFELLRYDEVPLEQSLKRRVMGMIRDNKTTPEELSEINVLLGETFASAVQVFCHDHDVPLSSIDAIGSHGQTIWFQSMPSKGQVKSVLTMAEGAVIASRTGITTVTDFRVSDQAVGRQGAPLIAFFDSLLLHHHSNMRACQNIGGIANVCFIPPDERGTPSKDFFDFDTGPGNVLIDAAVRSLTQGRHEYDKDGAMGKAGRVDQDMVDDFLSSHPYLKLDPPKTTGREVFGDGLASSLTERGLAKGLSPDDIVATITRITAETIVDHYRRYMPTRHGPLAELYLCGGGAKNPNITEYLQAAFPGTAVKMLDAAGIPADAKEAITFAWQGMEALVGRSVPVPARVETPTEHVLGKVSPGRNYRRVMTMGMAFGAGSEHLRPVAEMVNHECGLDVWRQENI
>tr|A0A3M7DD97|A0A3M7DD97_HORWE
MVSLTNGHKTNGQIPNVVHKNTPLYLTVLGMNSGTSMDGIDCALCRFRQESPSSPMNFELLTYDEVPLESVIKKRVMDMIYHNRTTPEELSEVNVLLGETFASAAIAFASKHNISLSDIDVIGSHGQTVWLLSMPEKGHTKSALTMAEGTFISSRTGITSVTDFRVSDQAAGRQGAPLIAFFDSLVLHHPTKLRACQNIGGIANVCFIPPDRNGELNQDFFDFDTGPGNVFIDAAVRHFTNGKMEYDKDGKMGAAGTVDQEMVDEFLKTHPYFALEPPKTTGREVFRDTIADDMITRGLAKGLSQNDVVATITRITAQAIVEHYHRYMPQDYGPLAEVFMCGGGAKNPNITSFLQRSFPDIKIMMLDEAGIPGDAKEAITFAWQGMEAIVGRSINVPDRVETRQGYVLGKISPGRNYRQVMRKGTEFGGELDDLLPVTKMVNWKNGKALSNTW
>tr|M2WLT3|M2WLT3_DOTSN
MTVLGLNSGTSMDGIDCALCRFRQSSPEAPMQFELLQYDEIPLEQKIKKRVMNMILKNTTTPEELSEVNVLLGETFARAVQEFTSKHDIPTSTIDAIGSHGQTIWLLSMPEQGQTQSALTMAEGTFIASRTGITTVTDFRVSDQAAGRQGAPLIGFFDSLVLHHPRKLRACQNIGGIANVCFIPPDHDGKLNQEYFDFDTGPGNVFIDAVVRHFTNGEREYDKDGAMGRAGTVDQEMVDEFLTQHPYFSKAPPKTTGREVFRDTIAHDLIDRGLKKGLSQNDIVATVTRITAQAIVDHYHRYMPQQYGPLAEIFMCGGGAKNPNIVDYMSRAFPETRIVMLDEAGVPADAKEAITFAWQGMEAIVGRSIPVPDQVESRQPYVLGKISPGKNYRAVMRQGVQFGAGQDVLEPVSELVNIVNGKVFNNKI
>tr|A0A1X7RH62|A0A1X7RH62_ZYMTR
MPSANGISVTHSVNGTNGVNGTNGVNGYHAGPGLDITVLGLNSGTSMDGIDCALCRFRQSSPGAPMDFELLKYDEVPLEQTIKKRVMKMILKNSTTPEELSEVNVLLGETFASAVHEFAAKHNVPIASIDAIGSHGQTIWLLSMPEEGQTQSALTMAEGTFIASRTGITTVTDFRVSDQAAGRQGAPLIGFFDSLVLHHPTKLRACQNIGGIANVCFIPPDKDGKLNQEYFDFDTGPGNVFIDAVVRHFTNEEREYDKDGAMGRAGTVDQELVDEFLTRHPYFSKAPPKTTGREVFRDTIAHDLIERGLKKGLSENDIVATVTRITAAAIVDHYHRYMPTQYGPLAEIFMCGGGAKNPNIVDYMQKAFPETRIVMLDEAGIPADAKEAITFAWQGMEAVVGRSIPVPDKVATRESYVLGKVNPGKNYREVMRKGIQFGGKANTLEPVSEMVNYVDGKVFDNKW
>tr|A0A2C6AG03|A0A2C6AG03_9HYPO
MATNGGDAQSASLDMTVLGLNSGTSMDSIDCALCRFRQKAPDEPMHMELLRYDEVSLPEAIKARVMRMILYNATTPEELAEVNVILGEAFADAVETFTARHGIPITSIDVIGSHGQTIWLLSMPRKGQVRSALTAAEGSFIAARTGITTVTDFRVSDQAAGRQGAPLIAFFDSLLLHHPTRLRACQNIGGIANVCFVPPDADADGVLNPAFFDFDTGPGNVLIDAAVRHFTNGRREYDIDGEMGAAGTVDDEIVRHFLASHPYFALEPPKTTGRELFRDTLAWELIERGLARGLSPNDVIATITRITAEAIVDCYRRYMPTQYGPLAEIFMCGGGAKNPNITSHLQAAFPQTRITMLDEAGIPADAKEAVTFAWQGMEAVVGRSIPVPERVESSRRYVLGKLSPGRNYRRLMRSSMEFGKGRDVLEPVSALVNYVDGKVFVNTT
>tr|E9F673|E9F673_METRA
MDRTDTSLDMTVLGLNSGTSMDAVDCALCRFRQASPEDALHFELLEYGELPLPPALKKRVMSMIRHNRTTPEELSEVNVLLGQAFADAAAAFASRLALPLSSLDGIGSHGQTIWLSSMPAAGGVRSALTMAEGAQIAARTGVTTVSDFRISDQAAGRQGAPLIAFFDALLLHHPSKLRACQNIGGIANVCFVPPDRDGAPSRDFFDFDTGPGNVFIDAAVRHFSGGRREYDEDGAMGRAGRVDQNMVDDFLASHPYFRLEPPKTTGRETFGDAAAQDLIERGTRKGLSPEDVVATLTRITAQAIVDHYRRYMPTGHGPLAEIYMCGGGAKNPNITDHLRRAFPHADLKMLDEAGIPADAKEAVTFAWQGMEALVGRSVPVPARVETPTEYVLGKVSPGRNYRRVVAKGMAFGAGREHLPPVRDMVNYVDGAVFDNKS
>tr|A0A0A1UPZ1|A0A0A1UPZ1_9HYPO
MGSVHDGATGSHSSPLDLIVLGLNSGTSMDGIDCALCRFRQATPNAPMHFELLKYDEVPLEPTIKKRVMAMILHNTTSPEELSEVNVILGKEFAQAVKIFSQRHDVPLSSIDAIGSHGQTIWMLPGVHDGHHDSDRLPRLGPSRRAPGSASHCLFDSLVLHHPTKLRACQNIGGIANVCFIPPDKDGKLNPEFFDFDTGPSNVFIDAAVRYFTDGQQEYDQDGRMGKAGTVDEEMVDKFLSSFSYFSLDPPKTTGRETFRDTVAHDLIEQGLQRGLSPNDVVATITRITAKAIVDHYKRYMPTDYGPLCEIYMCGGGAKNPNITDYLQAAFPAAKVMMLDEAGIPADAKEAITFAWQGMEAIVGRSIPVPDRVATRQPYVLGKVSPGKNYRRVMKMGMDFGAGQDELEPVTELVHYIDGKVFSNK
>tr|A0A0D9NQ98|A0A0D9NQ98_METAN
MGSVYDGATGSQSSPLDLVVLGLNSGTSMDGIDCALCRFRQATPDAPMHFELLKYDEVPLEPTIKKRVMAMILHNTTSPEELSEVNVILGKEFAQAVKIFSQRHNVPLSSIDVIGSHGQTIWFASMPEEGNVTSALTMAEGCFLASMTGITTVTDFRVSDQAAGRQGAPLIAFFDSLVLHHPTKLRACQNIGGIANVCFIPPDRDGKLNPEFFDFDTGPGNVFIDAAVRYFTDGQQEYDQNGRMGKAGTVDEEMVDKFLSSFAYFSLDPPKTTGRETFRDTIAHDLIEQGLEKGLSANDVVATITRITAKAIVEHYKRYMPTGYGPLCEIYMCGGGAKNPNITDYLQAAFPAAKVMMLDEAGIPADAKEAITFAWQGMEAIVGRSIPVPDRVATRQPYVLGKISPGKNYRRVMKRGMDFGAGQDELEPVTELVHYVDGKVFSNK
>tr|A0A439DFA2|A0A439DFA2_9PEZI
MGSTPTRWDSQPLNLIVLGLNSGTSMDGIDCALCHFSQASPHAPMHFELLKYDEVPLEHTIKKRVMNMILHNKTTPEELSEVNVILGEVFSDAVKAFCAKNNVVIDSIDVIGSHGQTIWLLSMPEEGQVRSALTMAEGCFIASRTGITTVTDFRVSDQAVGRQGAPLIAFFDSLVLHHPTKFRACQNIGGIGNVCFIPPDINGELSPAFFDFDTGPGNVFIDAAVRYFTQGEQEYDKDGIMGHAGIVDQEIVDEFLRTFPYFSLDPPKTTGREVFRDTVAHDLINMGLEKGLSPNDVVATITRITAQAIVEHYHRYMPTEYGPLAEIYMCGGGAKNPNIIAYMQAAFPETRIVMLDEAGIPADAKEAITFAWQGMEAVVGRSIPVPDRVETRAEYILGKISPGRNYRRVMRKGAEFGGDAERLPPVKELVNYVGGSVFDNKS
>tr|A0A1V1TD33|A0A1V1TD33_9FUNG
MGPAPNGSASQPLDLTVLGMNSGTSMDGIDCALCRFRQASPDAPMHFELLKYDEVPLEQTIKKRVMNMILHNKTTLEELSEVNVILGEVFSDAAKAFCGKNNVAIDSIDVIGSHGQTIWFVSMPEIGQVRSALTMAEGCFIASHTGITAVTDFRVSDQAAGRQGAPLIAFFDSLVLHHPTKLRACQNIGGIGNVCFIPPDVDGALNPAFFDFDTGPGNVFIDAAVRYFTNGEQEYDKDGAMGRAGTVNQEMVDEFLRTFPYFSLDPPKTTGREVFRDTVAHDLIKKGLEKGLSPNDVVATITRITSQAIVEHYRRYMPTEYGPLAEIYMCGGGAKNPNIVAYMQAAFPEMRVAVLDEAGIPADAKEAITFAWQGMEAIIGRSIPVPDRVETKVEYVLGKISPGRNYRRVMRKGAEFGGDAEWLPPVKELVNSVDGKVFDNKW
>tr|A0A1Y2TAC6|A0A1Y2TAC6_9PEZI
MGPAPNGSASRPLDPTVLGMNSGTSMDGIDCALCRFRQASPDAPMHFELLKYDEVPLEQTIKKRVMNMILHNKTTLEELSEVNVILGEVFSDAAKAFCGKNNVAIDSIDAIGSHGQTIWFVSMPEIGQVRSALTMAEGCFIASRTGITTVTDFRVSDQAAGRQGAPLIAFFDSLVLHHPTKLRACQNIGGIGNVCFIPPDVDGALNPAFFDFDTGPGNVFIDAAVRYFTNGEQEYDKDGAMGRAGTVNQEMVDEFLRTFPYFALDPPKTTGREVFRDTVAHDLIKKGLEKGLSPNDVVATITRITSQAIVEHYRRYMPTEYGPLAEIYMCGGGAKNPNIVAYMQAAFPETRVAVLDEAGVPADAKEAITFAWQGMEAIIGRSIPVPDRVETRVEYVLGKISPGRNYRRVMRKGAEFGGDAEWLPPVKELVNSVDGKVFDNKW
>tr|A0A1Y2UG09|A0A1Y2UG09_9PEZI
MGSTSNSSESRPLDLTVLGMNSGTSMDGIDCALCRFRQASPDAPMHFELLKYDEVPLEQTIKKRVMSMILHNKTTPEELSEVNVILGEVFADAAKAFCVGNDVAIDSIDAIGSHGQTIWLLSMPEKGQVRSALTMAEGCFIASRTGVTTVTDFRVSDQAAGRQGAPLIAFFDSLVLHHPTKFRACQNIGGIANVCFIPPDVDGALNPAFFDFDTGPGNVFIDAAARYFTNGELEYDKDGAMGSAGTVDQDIVDEFLRTFPYFALDPPKTTGREVFRDTVAHDLIKKGLEKGLSPNDVVATITRITAQAIVEHYHRYMPTEYGPLAEIYMCGGGAKNPNIVAHMQTAFPKTRIVMLDEAGIAADAKEAITFAWQGMEAIVGRSIPVPDHVETRTEYILGKISPGRNYRRVMRKGAEFGGDAERLPPVRELVNYVDGRVFDNKS
>tr|A0A2P4ZWQ6|A0A2P4ZWQ6_9HYPO
MGSTEGLLLDAHAPLDITVLGLNSGTSMDGIDCALCRFRQASPNAPMHLELLKYDETPLEQTIKKRVMRMILHNNTTPEELSEVNVLLGETFSDAVMQFSQKHGIPLSSIDAIGSHGQTIWLLSIPEEGQTKSALTMAEGCFIASRTGITTVTDFRVSDQAAGRQGAPLIGFFDSLLLHHPTKFRACQNIGGIANVCFIPPDVDGALNIEFFDFDTGPGNVFIDAAVRFFTDGEKEYDKDGEMGRAGEVDQQMVDEFLQTHPYFALDPPKTTGREVFRDTIAHNLIDRGLEKGMSPNDIVATITRITAQAIVQHYKRYMPTQYGPLAEIYMCGGGARNPNITEYMQNAFPDTRITMLDEAGIPSDAKEAITFAWQGMEAVVGRSIPVPSRVETRREYILGKTLFAALSDRLNNPMNISSKASSRPALHFDAVPSTLSTTQHVT
>tr|A0A2K0T5J7|A0A2K0T5J7_9HYPO
MGSATGIMYTGDSLPLDITALGLNSGTSMDGIDCALCRFRQASPNGPMHFELLQYDEIPLEPKIKKRVMDMIFHNTTTPEELSEVNVVLGETFAEAAKAFSKKHGVPLSSIDVIGSHGQTIWLESMPQGGRKKSALTMAEGTFIASSTGITTVTDFRVSDQAAGRQGAPLIAFFDSLVLHHPTKLRACQNIGGIANVCFVPPDSNGQLNQEFFDFDTGPGNVFIDAAVRYFTNGEREYDQDGEMGKQGKVNQQMVDEFLRTHFYFALDPPKTTGREVFRDTIAHDLIERGVANGMSPNDIVATITRITAQAIVEHYKRYMPSQYGPLAEVYMCGGGAKNPNILDHLRESFPETRFVMLDEAGIPADAKEAITFAWQGMEAIVGRSIPVPSRVETSRGYVLGKISPGHNYRRVMKKGMDFGAGHEQLEPVRELVNYVGGKVYNNKG
>tr|A0A2T3ZH64|A0A2T3ZH64_9HYPO
MGSTTGIMYTGDSLPLDITALGLNSGTSMDGIDCALCRFRQASPNGPMHFELLQYDEIPLEPKIKKRVMDMIFHNTTTPEELSEVNVVLGETFAEAAKAFSKKHGVPLSSIDVIGSHGQTIWLESMPQGGRKKSALTMAEGTFIASSTGITTVTDFRVSDQAAGRQGAPLIAFFDSLVLHHPTKLRACQNIGGIANVCFVPPDSNGQLNQEFFDFDTGPGNVFIDAAVRYFTNGEREYDQDGEMGKQGKVNQQMVDEFLRTHFYFALDPPKTTGREVFRDTIAHDLIERGVANGMSPNDIVATITRITAQAIVEHYKRYMPSQYGPLAEVYMCGGGAKNPNILDHLRESFPETRFVMLDEAGIPADAKEAITFAWQGMEAIVGRSIPVPSRVETSRGYVLGKISPGHNYRRVMKKGMDFGAGHEQLEPVRELVNYVGGKVYNNKG
>tr|A0A1B8ARU4|A0A1B8ARU4_FUSPO
MGSATDIMYNGDSLPLEITALGLNSGTSMDGIDCALCRFRQASPNGPMHFELLQYDEIPLEPKIKKRVMDMIFHNTTTPEELSEVNVILGETFADAVKAFSKKHSVPLSYIDVIGSHGQTIWLESMPQGGRKKSALTMAEGTFIASSTGITTVTDFRVSDQAAGRQGAPLIAFFDSLVLHHPTKLRACQNIGGIANVCFVPPDSNGQLNKEFFDFDTGPGNVFIDAAVRYFTNGEREYDKDGEMGKQGKVNQEMVDEFLKTHFYFALDPPKTTGREVFRDTIAHDLIERGVTNGMSPNDIVATITRITAQAIVEHYKRYMPTQYGPLAEVYMCGGGAKNPNILNHLKESFPETKFVMLDEAGIPADAKEAITFAWQGMEAIVGRSIPVPSRVETRRGYVLGKVSPGQNYRRVMRQGMNFGAGHEDLEPVSELVNYVDGKVYNNKY
>tr|A0A395RLY3|A0A395RLY3_FUSSP
MSSNKKQSQSATSEPLDITVLGLNSGTSMDGIDCALCRFRQESPTAPMHLELLKYDEIPLDQTIKKRVMRMILHNSTTPEELSEVNVLLGETFADAVMTFSEKHNIPLSSVDAIGSHGQTIWLLSVPEKGQTRSALTMAEGCFIASRTGITTVTDFRVSDQAAGRQGAPLIGFFDSLLLHNPTKFRACQNIGGIANVCFIPPDVDGALNTEFFDFDTGPGNVFIDAAVRFFTDNKQEYDKDGEMGRAGMVNQEMVDEFLQTHPYFALDPPKTTGREVFRDTIAHELIERGLKMGMTQNDIVATLTRITAQAIVEHYKRYMPTQYGPLSEIYMCGGGARNPNITEYLQKAFPDTRITMLDEAGIPSDAKEAITFAWQGMEAVVGRSIPVPAQVEDRREYVLGKVSPGKNYRQLLKKGMKFGGDSDYLPPVKELVNYVNGQVYSAI
>tr|A0A0D1ZU17|A0A0D1ZU17_9EURO
MSTSLTIGPSYSLTNGLPNGLSNGHHEEGLDLTVLGLNSGTSMDGIDCALCRFRQESPESPMHFELLAYDEVPLEPKIKKRVMEMILHNKTTPEELSEVNVLLGETFAEAVKEFSQKQGIPLEKIDALGSHGQTIWLLSMPEPGHTKSALTMAEGSFLASRTGITSVTDFRISDQAAGRQGAPLIAFFDSLVLHHPTKLRACQNIGGIANVCFVPPDKDGKLNLEFFDFDTGPGNVFIDAAVRYFTNAEREYDKNGEMGAAGTVDQEMVDEFLETFNYFSLEPPKTTGREVFRDTIAHELIEKGKAKGLSPNDIVATITRITAQAIVNHYHRYMPQGHGPLAEIFMCGGGAKNPNITCYMQEAFPETRIVMLDKAGIPADAKEAITFAWQGMEAIVGRSIPVPSRVETKKQYVLGKVSPGENYRKVMKHGMDFGAGRDHLEPVTELVNYVKGNVFDNKW
>tr|A0A086T770|A0A086T770_ACRC1
MGSINNLASGAPPKPLDITVLGMNSGTSMDGIDCALCRFRQDSPDGPMHFELLKYDEVPLEHTIKKRVMRMILDNATTPEELSEVNVLLGETFSDAAMRFSEKHKIPLSSIDAIGSHGQTIWLLSMPARGQTKSALTMAEGCIIAARTGITTVTDFRVSDQAAGRQGAPLIAFFDSLLLHHPTKFRACQNIGGIANVCFIPPDVDGALNTEFFDFDTGPGNVFIDAAVRVFSDGQMEYDKDGRMGKAGTVDQELVNDFLQTHPYFSLDPPKTTGREVFRDTIAHDLIRRGTERGLTPNDIVATITRITAQAIVDHYKRYMPTKYGPLAEIYMCGGGAKNPNITDFMQESFPDTRIIMLDEAGVPSDAKEAITFAWQGMEAIVGRSIPVPSRVETRREYVLGKVSPGQNYRRVLKKGMDFGGEAEHLPPVKAMVNYVDGQVYNNKR
>tr|A0A0L0MYH5|A0A0L0MYH5_TOLOC
MGSLGNQQPNSNGSAGGRPLDLTVLGLNSGTSMDGIDCALCRFRQASPESPMHFELLKYDEVPLEQGIKKRVMNMILHNTTTPEELSEVNVLLGETFADAVGVFCKKHDVAMSSIDAIGSHGQTIWLLSMPAEGHTRSALTMAEGCFLASRTGVTSVTDFRVSDQAAGRQGAPLIAFFDSLLLHHPTKFRACQNIGGIANVCFIPPDVDGRLNDEFFDFDTGPGNVFIDAAVRHFTGGEREYDKDGEMGKAGTVDQEIVDEFLRSHPYFSLDPPKTTGREVFRDTIAHQLIEKAAAKGLSPNDTVATITRITAQAIVEHYRRYMPTQYGPLAEIYMCGGGAFNPNITDFMQAAFPDTRIVLLDEAGIPASAKEAITFAWQGMEAVVGRSIPVPSRVESRQEYVLGKVSPGKNYRQVMRKGMEFAAGRDHLPPVTDMVNYVNGKVFNNKA
>tr|A0A0A1STW1|A0A0A1STW1_9HYPO
MGSVNAQPSGMESASLDMTVLGLNSGTSMDGIDCALCRFRQASPDEPMHFELLKYDEVPLEQTIKKRVMNMILHNTTTPEELSEVNVLLGETFADAVRVFSEKHGVPLSSVDAIGSHGQTIWLLSMPEEGHVKSVLTMAEGCFIASRTGITTVTDFRVSDQAAGRQGAPLIAFFDSLVLHHPTKFRACQNIGGIANVCFIPPDVDGALNHEFFDFDTGPGNVFIDAAVRHFTNGKQEFDKDGAMGKAGTVDQDMVDDFLGTHPYFALEPPKTTGREVFRDTIAHDLIERGTRKGLSPNDMVATITRITAQAIVNHYRRHMPTQYGPLAEIYMCGGGAKNPNITAHMQAAFPDTRIVMLDEAGIPADAKEAITFAWQGMEAVVGRSIPVPSRVETRRGYVLGKVSPGQNYRRVMRKGMAFGAGREHLEPVREMVNYVDGKVFDNKA
>tr|A0A167DXG8|A0A167DXG8_9HYPO
MESTSNTPGLDMTVLGLNSGTSMDGIDCALCRFRQLSSDKPMHFELLKYGEIPLEKTIKKRVMDMILHNKTTPEELSEVNVLLGETFADAAIKFCSANNIPLNSVHAIGSHGQTIWLLSMPEQSQVQSALTMAEGTFIASKTGITTVTDFRVSDQAAGRQGAPLIAFFDSLVLHHPTKFRACQNIGGIANVCFIPPDEDGKLNQAFFDFDTGPGNVFIDAAVRFFTNGKREYDKDGEMGHAGIVNQDMVDEFLTTHPYFALDPPKTTGREVFRDSIAQDMIYQGLEKEMSPEDIVATITRITAEAIVDHYRRYMPTQYGPLAEIYMCGGGAKNPNITDYIQQNFPETKVVMLDEAGIPADAKEAITFAWQGMEAIVGRSIPVPDRVATRRPYILGKISPGENYRQVMKMGMSFEPGSNHLQPVADLVNYVNGIVFNNKKEE
>tr|A0A2S7XZZ9|A0A2S7XZZ9_BEABA
MGSLQHPLARPLDLTVLGLNSGTSMDGIDCALCRFRQNSPEDAMHFELLKYDEVPLEQGIKKRVMGMILENSTTLEEISEVNVVLGETFADAAIEFCTNHGIALSSVDAIGSHGQTIWLVSMPEPGQTKSVLTMAEGSILAARTGVTTVTEFRISDQAAGRQGAPLISFFDSLVLRHPAKLRACQNIGGIANVCFVPPDVNNEINTEFFDFDTGPGNVFIDAAVRYFTDGEEEYDKDGEMGKAGKVDQEIVDKFLTAHPYFSRDPPKTTGREIFRDTTAHALIDEGIRKGLSPNDVVATITRITAQAIVEHYKRYMPTQYGPLTEIYVCGGGAKNRNIVDFMQQAFPETEIVMLDVAGIPSDAKEAITFAWQGMEAIVGRSIPVPSRVETRREYVLGKVSPGLNYRRVMRKGLDFGAGRDYLAPVKELVNYVGGQVFDNNKN
>tr|A0A2N6NH85|A0A2N6NH85_BEABA
MGSLQYPLARPLDLTVLGLNSGTSMDGIDCALCRFRQNSPEDAMHFELLKYDEVPLEQGVKKRVMGMILANSTTLEEISKVNVVLGETFADAAIAFCTNHGIALSSVDAIGSHGQTIWLVSMPEPGQMKSVLTMAEGSILAARTGVTTVTDFRISDQAAGRQGAPLISFFDSLVLRHPAKLRACQNIGGIANVCFVPPDVNGQINTEFFDFDTGPGNVFIDAAVRYFTDGEKEYDKDGEMGKAGKVDQEIVDKFLAAHPYFSRDPPKTTGREDFRDTTAHALIGEGIRKGLSPNDVVATITRITAQAIVEHYKRYMPTQYGPLTEIYMCGGGAKNPNIVDFVQQAFPETEIVMLDVAGIPSDAKEAITFAWQGMEAIVGRSIPVPSRVETRRESVLGKVSPGLNYRRVMRKGLDFGAGRDYLAPVKELVNYVGGQAFDNNKN
>tr|M7SWJ8|M7SWJ8_EUTLA
MAPSAVNGDSQTNGYSNGVPSGSGLDITVLGMNSGTSMDGIDCALCRFRQETPDSPMHFELLKYDEVPLEQTIKKRVMNMIKHNSTTPEELSIVNVLLGETFAAAAKEFSAKHNVSLSSIDAIGSHGQTIWLLSIPEEGQVKSALTMAEGSILASRTGITSVTDFRISDQAAGRQGAPLIAFFDSLVLHHPTKLRACQNIGGIANVCFIPPDVDGALNPNFFDFDTGPGNVFIDAAVRHFTNGEREYDKDGAMGKAGTVDQEMVDEFLNTHPYFARDPPKTTGREVFRDTIADELIARGEKKGLSPNDIVATITRITAQAIVNHYHRYMPTEYGPLTEIYMCGGGAKNPNITDYMQQAFPDTKIVMLDVAGIPADAKEAITFAWQGMEAIVGRSIPVPTRVETQREYVLGKVSPGENYRKVMRMGMQFGAERDHLAPVKELVNYVDGKVFNNKK
>tr|A0A8K0SFI1|A0A8K0SFI1_9HYPO
MGSISGNSSRQDALDITVLGLNSGTSMDGIDCALCRFRQESPDSPMHFELLQYDEVPLEATIKKRVMNMILHNRTTPEELSEVNVLLGETFADAVKTFSEKHNVPLSSIDVIGSHGQTIWLLSMPEKGQTKSALTMAEGCFLASRTGVTSVTDFRVSDQAAGRQGAPLIAFFDSLVLRHPTKLRACQNIGGIANVCFIPPDSDGKLNLEFFDFDTGPGNVFIDATVRHFTNGEREYDKDGEMGKAGKVDEEMVDDFLKTHPYFSLEPPKTTGREVFRDTIAHELIEKGTAKGLSPNDIVATITRITAKAIVDHYKRYMPTQYGPLAEIYMCGGGAKNLNITSYLQAAFPETKIVMLDEAGIPADAKEAITFAWQGMEAIVGRSIPVPDRVETRRNYVLGKVSPGKNYRKVMRMGMDFGRGRDELEPVREMVNYVGGKAFDNKT
>tr|A0A3M7E9X6|A0A3M7E9X6_HORWE
MSAVNGHVPNGNGVANDGTQGLDLTVIGLNSGTSMDGIDCALCRFKQAKPESPMHFELVKYGEVPLEQKIKRRVMKMILENKTTPEELSEVNVKLGETFASAVETFCNDTNTSTSSIDAIASHGQTIWLLSMPKPGQTKSALTMAEGSFIASRTGITTVTDFRVSDQAAGRQGAPLIAFFDALLLHHPKKLRACQNIGGIANVCFIPPDDAGGIDKAFDFDTGPGNVFIDAVVRHFTDGRQEYDKDGAMGKRGKVNQSMVDEFLKHEYFHYDPPKTTGRETFRDSLALEMIQRGEESGMSQDDIVATVTRITSQAIVDHYKRYAPSQDIDEIFMCGGGAYNPNITDFLRQSYPNTRIYMLDDAGIPGGAKEAITFAWQGMEAVVGRSIPVPDRVETRQEYVLGKISPGRNYREVMKRGMAFGEGLRLPPVTEMVNWVDGSVFNNKWE
>tr|A0A072NTW9|A0A072NTW9_9EURO
MPSSSTNGLANGLTNGHTNGHTNGQHVTGLDLTVLGLNSGTSMDGIDCALCRFRQESPEAPMHFELLAYDEVPLAPKIKKRVMNMILHNKTTPEELSEVNVLLGETFADAVKEFSQKQGVPLEKIDVLGSHGQTIWLLSMPEPGQTKSALTMAEGAFLASRTGITSVTDFRVSDQAAGRQGAPLIAFFDSLVLHHPTKLRACQNIGGIANVCFIPPDKDGKLNPEYFDFDTGPGNVFIDAAVRYFTNGEQEYDKNGEMGAAGTVDQDMVDEFLQTHPYFALEPPKTTGREVFRDTIAHDLIERGIAKGLSANDVVATITRITAQAIVEHYQRYMPREYGPLAEIFMCGGGAKNPNITRHLQAAFPETRILMLDEAGIPADAKEAITFAWQGMEAVVGRSIPVPSRVETQRQFVLGKVSAGDNYRKIMRHGMAFGAERDHLEPVTELVNYVEGKVFDNNW
>tr|A0A0D2DTV5|A0A0D2DTV5_9EURO
MTLTNGLTNGLTNGHHEKGLDLTVLGLNSGTSMDGIDCALCRFRQESPESPMHFELLAYDEVPLEPKIKKRVMEMILHNRTTPEELSEVNVLLGETFAAAVKEFSEKQGVPLDKIDALGSHGQTIWLLSMPEPGQIKSALTMAEGSFLASRTGITSVTDFRVSDQAAGRQGAPLIAFFDSLVLHHPTKLRACQNIGGIANVCFIPPDKDGKLNPEFFDFDTGPGNVFIDAAVRYFTNGEREYDKDGAMGAAGTVDQEMVDEFLQTFPYFSLEPPKTTGREVFRDTIAHKLIEKGLAKGLSPNDIVATITRITAQAIVNHYHRYMPQEYGPLAEIFMCGGGAKNPNITSFMQKAFPETRIVMLDEAGIPADAKEAITFAWQGMEAIVGRSINVPSRVETQRQYVLGKVSPGTNYRKVMKHGMDFGAGRIHLEPVTDMVNYVGGKVFDNKW
>tr|F0XT81|F0XT81_GROCL
MHDTSGLNGRAKDHTNGYTNGHSAGQPLDLKVLGLNSGTSMDGIDCVLCRFRQESPEAPMHFELLKYGEIPLEPVVKKRVMNMIYNDKTSPSEMSEVNVQLGEVFASAALQFLDENGIDKTTVDVIGSHGQTIWLLSMPQKGQVRSALTYAEGTFIASRTGITTVTDFRVSDQAAGRQGAPLIAFFDSLLLEHPTKLRACQNIGGIANVCFIPPETHGGAEQCYDFDTGPGNVFIDAVVRHYTDGKQEYDRDGQMGARGIVNQELVDRFLRENDYFALDPPKTTGREVFRDTLAHQLIKDAEALGMSPDDVVATVTRITAQAIVNHYRRYQPEGLEIEEIFMCGGGAFNPNITKYIQKSYPETKIMMLDEAGIVGSAKEAVTFAWQAMEAVVGRSIPVPTRVETRQDYVLGKVAPGLNYRDVMRKGMSFGGKASHLPPVRKMVNHVNGKVFNNRW
>tr|A0A8I2ZCR8|A0A8I2ZCR8_9PEZI
MAPIELTVLGMNSGTSMDAIDCALCLFRQETPHSPMHFSLLKHDEVAMDGELKKRVLGIIKHDRTSASELSELNVRLGEAFAAAAATFCREQGIKLEALDAIGSHGQTIWLDSMPAAGIPRSALTMAEGSILAARTGVTTVTDFRVSDQAAGRQGAPLIAFFDALLLHHPDKMRACQNIGGIANVCFIPPEGPDRAYDFDTGPGNALIDAVVRHYTDGAQDFDRDGEMGRRGTVHQDMVDRFVGKVPYFALDPPKTTGREVFRDTMADELVREGAARGLSADDVVATVTRITAWAIVDHWRRYGPEASGGRPVDEVFLCGGGALNSNIIDYMREQMPDVRVFMLDAAGIPGGAKEAVTFAWQGMEAIVGRSIPVPDRVETREPYILGKISPGRNYRRVMSKGMAFGSGLDSLEPVKSMVNYVDGKVFDNKWK
>tr|A0A444RKJ4|A0A444RKJ4_VERDA
MPGATNGHGHSNGHANGHVLADSHDKAGGQPLDLTVLGMNSGTSMDGIDCALCRFRQETPESPMHFSLLKYGETPMDLKIKKRVLNIIKHDRTSASELSEVNGLLGEVFALAAEKFCEDNNVDMKSLDAIGSHGQTIWLASMPQNGVPKSALTMAEGTIIAARTGVTTVTDFRVSDQSAGRQGAPLIAFFDALLLHHPSKLRACQNIGGIANVCFIPPEGPEHAFDFDTGPGNALIDAVVRHYTAGAMEYDRDGEMGKRGTVCQPLVDDFLKSIPYFSWDPPKTTGREVFRDTLADDLIRDAEALGLSPDDVVATVTRITSQAIVDHWRRYQPGGRQVDEVFMCGGGAYNPNITDYMKEQLPGVKMFMLDDAGIPGGAKEAVTFAWQGMEAIVGRSIPVPDRVETRRPYVLGKVNPGENYRKVMSKGMAFGAGREELAWVTAMVNHVDGKVFDNQW
>tr|A0A2J8BP46|A0A2J8BP46_VERDA
MDPKIKKRVLNIIKHDRTSASELSEVNVLLGEVFAVAAEKFCEDNNVDMKSLDAIGSHGQTIWLASMPQNGVPKSALTMAEGTIIAARTGVTTVTDFRVSDQSAGRQGAPLIAFFDALLLHHPRKLRACQNIGGIANVCFIPPEGPEHAFDFDTGPGNALIDAVVRHYTAGAMEYDRDGEMGKRGTVCQPLVDDFLKSIPYFSWDPPKTTGREVFRDTLADDLIRDAEALGLSPDDVVATVTRITSQAIVDHWRRYQPGGRQVDEVFMCGGGAYNPNITDYMKEQLPGVKMFMLDDAGIPGGAKEAVTFAWQGMEAIVGRSIPVPDRVETRRPYVLGKVNPGENYRKVMSKGMAFGAGREELSWVTAMVNHVDGKVFDNQW
>tr|C9SVU3|C9SVU3_VERA1
MPGATNGHGHTSGHANGHTVADSHDKAEGQPLDLTVLGMNSGTSMDGIDCALCRFHQETPDSPMHFSLLKYGETPMDPIIKKRVLNIIKHDRTSASELSEVNVLLGEVFAVAAEKFCEDNNVDLKSLDAIGSHGQTIWLASMPQNGVPRSALTMAEGSIIAARTGVTTVTDFRVSDQSAGRQGAPLIAFFDALLLHHPSKLRACQNIGGIANVCFIPPEGPEHAFDFDTGPGNALIDAVVRHYTAGAMEYDHDGEMGKRGTVCQPLVDDFLKSIQYFSWDPPKTTGREVFRDTLADDLVRDAEALGLSPDDVVATVTRITSQAIVDHWRRYQPGGRQVDEVFMCGGGAYNPNITDYMKEQLPGVKMFMLDDAGIPGGAKEAVTFAWQGMEAIVGRSIPVPDRVETRRPYVLGKVNPGENYRKVMSKGMAFGTGREELPWVTVMVNQVDGKVFDNQW
>tr|L2G1N1|L2G1N1_COLFN
MSAENKVTNGPSRGQPLDLKVLGMNSGTSMDGIDCALCQFRQETPESPMHFSLLKHGEIPMDIKIKKRVLNIIKHDRTSAFELSEVNVLLGEVFAAAAKKSGDDSEVDIKSIDAIESHGQTIWLASMPEEGVPKSALTMAEGTIIASRTGITTVTDFRVSDQSTGRQNAPLIAFFDALLLHHPGKLRACQNIGGIANLCFIPPEGPDHAYDFDTGPDNALIDAAVRHYTNGKMEYDKDGVMGKRGTACQGLVDRFIRDVPYFSWDPPKTTGREVFRDTLADDLIRDAEVRGLSADDVVATVTRITSQVIVDHWRWYGPYGPEGKQFDEVFICGGGAYNPNITDYMKEHLPGVKMSMLDDAGIPGAAKEAVTFVWQGMEALVGRIIPVPDRVETRRP
>tr|A0A084FXS1|A0A084FXS1_PSEDA
MSAENKITNGPSRGQPLDLKILGMNSGTSMDGIDCALCQFRQETPESPMHFSLLKYGEIPMDLKIKKRVLNIIKHDRTSASELSEVNVLLGEIFAAAAKNFCDDSEVDIQSIDAIGSHGQTIWLASMPEESVPKSALTMAEGTIIASRTGITTVTDFRVSDQSAGRQGAPLIAFFDALLLHHPGKLRACQNIGGIANVCFIPPEGPDHAYDFDTGPGNALIDAVVRHYTNGRMEYDKDGVMGKRGTVCQDLVDKFIRDVPYFSWDPPKTTGREVFRDTLADDLIRDAEARGLSADDVVATVTRITSQAIVDHWSRYGPEGKQVDEVFMCGGGAYNPNITDYMKEHLPGVKMFMLDDAGIPGGAKEAVTFAWQGMEALVGRSIPVPERVETRRPYVLGKVNPGENYRKVMSKGMKFGEGRETLGWVTEMVNYVDGSAFDNKW
>tr|V5I667|V5I667_BYSSN
MTLNGAAISNGTGHGKPLDILALGMNSGTSMDGVDIVLCRFRQEAPEAPMHFELLKYGEVPMDLELKKRVLNIIYHDKTSASELSEVNVLLGEIFADAAIKFCKQHGVDVKTIDVIGSHGQTIWLESMPAPGIPRSALTMAEGTIIAARTGVTTVTDFRVSDQSAGRQGAPLIAFFDALLLHDPTKLRACQNIGGIANVCFIPPEGPEFAYDFDTGPGNCLIDAVVRHYTNGEQEYDKDGVMGKRGKVNQELVDKFIASVPYFSWDPPKTTGREVFRDTLADKLISEAEALGMSADDVVATVTRITSQAIVDHWRRYGPKGKQVEEVFMCGGGAFNPNITDYMRENLPGVKIRMLDEAGIPAGAKEAVTFAWQGMEAVVGRSIPVPDRVETRRPWVLGKVNPGDNYREVLTKGMSFGQGRTKLDWVKKMINYVDGEVFDSRLI
>tr|A0A0F2M825|A0A0F2M825_SPOSC
MSDSASATGGQPLDVKVLGMNSGTSMDGIDCALCHFRQETPESPMHFSLLKYGEVPLDAELKKRVLDIIKYDKTSASELSEVNVLLGEVFAAAAIQFCADNGVDLKKDVDAIGSHGQTIWLASMPDEGVPRSALTMAEGTFMASRTGVTTVTDFRVSDQAAGRQGAPLIAFFDALLLHHPGKLRACQNIGGIANVCFIPPSGPQDAYDFDTGPGNALIDGVVRHYTNGEQEYDKDGAMGKRGTVNQGMVDRFQQRIPYFSWDPPKTTGREVFRDTLADDLVAEGASLGMSPDDVVATVTRITAQAIVDHWRRYAPTDRPVDEVFMCGGGAYNPNITDYMKEQFPHVKMFMLDDAGIPAGAKEAVTFAWQGMEALVGRSIPVPDRVETRRPYVLGKVNPGENYRAAMRKGLLFGAGRDRLDPVTSMINYVDGKVFDNKWE
>tr|S3C3P3|S3C3P3_OPHP1
MAGDVGTNGHIDGRPLDFKVLGMNSGTSMDGIDCVYCHFRQATPEAPMHFSLLKYGEVPLDAALKKRVLRIIKYDKTSASELSEVNVRLGETFAAAAAQFCADNGIDLRTGVDAIGSHGQTIWLASMPDKGVPRSALTMAEGTFMAARTGVTTVTDFRVADQAAGRQGAPLIAFFDALLLHHPGKLRACQNIGGIANVCFIPPTGPQDAYDFDTGPGNALIDAVVRHYTNGAQEYDKDGAMGKRGTVDQAMVDAFLARIPYFSWDPPKTTGREVFRDTLADDLVREGAERGLSADDVVATVTRITAQAIVDHWRRYAPRDRPVDEVFMCGGGAYNPNITDYMKAQFPQVKMYMLDDAGIPAGAKEAVTFAWQGMEALVGRSIPVPDRVETRRPYVLGKVNPGANYRTVMHKGMLFGAGRAELPAVTSMVNYVDGKVFDNKWE
>tr|Q7S9G4|Q7S9G4_NEUCR
MATNGVNGHAAVNGGSPSSSQPLDLVVLGMNSGTSMDGIDCALCHFRQETPDSPMHFSLLKYGEAPMDLDLKKRVLSIIKHDRTSASELSEVNVHLGETFAAAAIQFCQENDVDIKSLDAIGSHGQTIWLASMPDEGIPRSALTMAEGTFMASRTGVTTVTDFRVSDQAAGRQGAPLIAFFDALLLHHPGKLRACQNIGGIANVCFIPPEGPEHAYDFDTGPGNALIDAVVRHYTNGEQEYDRDGEMGKRGKINQDMVDRFMERIPYFSWDPPKTTGREVFRDTLADDLIKEGAELGMSADDVVATVTRITSQAIVDHWRRYAPKDRPVDEVFMCGGGAYNPNITDYMKEQFPQVKMFMLDAAGIPGGAKEAVTFAWQGMEAIVGRSIPVPDRVETRRPYVLGKVNPGENYRTVMTKGMLFGAGRAKLDHVKEMVNYVDGKVFNNKW
>tr|A0A5N5NWA7|A0A5N5NWA7_9PEZI
MAPSATSNGHAAQNGQNGQPAGQPLDLTVLGMNSGTSMDGIDCALCHFHQETPSSPMHFTLLQHGEIPMPAPLKQRVLHLIKHDTTSASALSEINVHLGETFASAAIQFCADHKLDMKTDLDAIGSHGQTIWLASMPETPGVPKSALTMAEGTIMASRTGVTTVTDFRISDQAAGRQGAPLIAFFDALLLHHPTKLRACQNIGGIANVCFIPPEGPDRAYDFDTGPGNALIDAVVRHYTDGKMEYDRDGEMGKRGTVNQGMVDRFLERIPYFKWDPPKTTGREVFRDTLADELIAEGAELGLSADDVVATVTRITAQAIVEHWRRYAPEGRQVDEVFMCGGGAYNPNITDYIKEQLPGVKMFMLDDAGIPGGAKEAVTFAWQGMEAIVGRSIPVPDRVETRRPYVLGKVSPGENYRTVMRKGMLFGEGRAKLESVKEMVNFVDGKVFDNKW
>tr|A0A5N5L8W1|A0A5N5L8W1_9PEZI
MAITNGHQPMAENRHVHGQPLDITVLGMNSGTSMDGIDCALCHFRQDSPTSPVHFSLLKYGEIPMDLKLKKRVLSIIKHDKTSASELSEVNVLLGETFAAAAIQFCLQNGVEIKSLDAIGAIIASRTGVTTVTDFRISDQAAGRQGAPLIAFFDALLLHHSGKLRACQNIGGIANVCFIPPEGTDQAYDFDTGPGNALIDAVVRHYTDGRQEYDKDGEMGKRGTVNQGMVDRFLATIPYFSWDPPKTTGREVFRDTLADDLIKEAAELGLSPDDVVATVTRITSQAIVDHWRRYAPQGRPVDEVFMCGGGAYNPNITDYMKEQFPGVKMYMLDDAGIPGGAKEAVTFAWQGMEAIVGRSIPVPDRVETRRPYVLGKVSPGENYRAVMTKGMLFGMGQAKLDSVKEIVNYVNGKVFNNKW
>tr|A0A2T3AXG1|A0A2T3AXG1_AMORE
MTQLKSHSGGAVSTNGAGAGVRDGQALDITVLGLNSGTSMDGIDLALCRFRQQTPSDPVNFELLKYGEIPLDQSIKKRVMNMILHNKTSPEELSEVNVQLGETFSAAVKQFASENNVSLDSIDAIGSHGQTIWLLSMPEEGQIKSALTMAEGCILAERTGITSVTDFRISDQAAGRQGAPLIAFFDALVLHHPTKLRACQNIGGIANVCFIPPDSEGGVDACYDFDTGPGNVYIDAAVRYYTNGEQEYDKDGVMGKRGKVDQEIVDEFLQLEYFSRAPPKTTGREDFRDTLAFKIIEQGKAKGLSPDDVVATLTRITAQSIVQHYQRFAPRQDIDEIFMCGGGSYNPNITDYIQQSYPKAKIILLDEAGIPAGAKEAITFAWQGMEAVVGRSILVPARVETSREYVLGKISPGKNFREVLRRGTAFGGSTGHLSPVKDMVNWVDGKVFDNKW
>tr|A1D2X5|A1D2X5_NEOFI
MAISTSSAANAQTNGTSNIKGPALDLTVLGLNSGTSMDGIDCALCRFRQRSPSGPVTFELLKYGETPLDQKIKTRVMNMILHNSTSPEEIAEINVILGEAFAMAVEEFTTRHGIDKSSIDVLGSHGQTIWHLSMPNENQVKATLSMAEGAILAARTGITTVSDFRISDVAAGRQGAPLIAFFDALLLHHPTKLRACQNIGGIANVCFIPPDSQVCFIPPDSQGGVDECFDFDTGPGNVYIDAAVRHFTNGEREYDKDGEMGKRGQVDQELVDEFLTHRYFGQEPPKTTGREDFRDTLAFDLIAKGQKKGLSQDDTVATITRITAQSIVDHYRRFAPSQDIDEIFMCGGGAFNPNITDFIRKSYPNTRIVLLDEAGISGNAKEAITFAWQGMEAVVGRSILVPARVETRREYVLGKVSPGDNYRQVMLKGMLFGGGARKLHPVKDMINIVEGKVFNNKW
>tr|A0A8H6Q6V4|A0A8H6Q6V4_9EURO
MAISTSSAANGQADGTLGTRSDPSNLQGPALDLTVLGLNSGTSMDGIDCALCRFRQQHPSGPVTFELLKYGETPLDQQIKRRVMNMILHNSTSPEEIAEINVILGEAFAMAVEEFTTKHGIDKSSIDVLGSHGLTIWHLPMPNENQVKTTLSMAEGAILAARTGITTVSDFRISDVAAGRQGAPLIAFFDALLLHHPTKLRACQNIGGIANVCFIPPDSQGGVDECFDFDTGPGNVYIDAAVRHFTNGEWEYDKDGEMGKRGQVDQELVDEFLTHRYFGLEPPKTTGREDFRDTLAFDLIAKAQKKGLSPDDVVATITRITAQSIVDHYRRFAPSQDIDEIFMCGGGAFNPNITDFIQTSYPNTRIVLLDEAGIPGNAKEAITFAWQGMEAVVGRSILVPARVETRKEYVLGKVSPGDNYRQVMQKGMLFGGGGRKLHPVKDMINVVEGKVFNNKW
>tr|A0A3M7DHZ9|A0A3M7DHZ9_HORWE
MAQNGDGVFANGTGATLNLRVLGFSSGTSMDGIDCVPCDFRQDSPDSAMHFELVKYGEVPLEPKIKQRVMTMILQNQTAPEELSEVNVLLGETFASAVHTFCKDIGTDMSRIDVIGSHEPGQVKSALTMAEGSIIAARTGVTTVTDFRVSDQAAGRQAAPLIAFFDAFLLHHPRKLRACQNIGGIANVCFIPPDNAGGIDKCFDLDIGLGNVFIDAVVRHFTNGKQEYDENGMMGRRGKVDQCMVNEFLQHKYFKLDPPKTTGRETFRDSLAFDMICAGQTRGMSQDDIVATVTRITSEAIVDHYRRYAPSQDIDEIFMCGEGAHNPNITDFIRQNYPKAKMYMLDDAGVPGGAKEAVTFAWQAMEAVVERSIPVPDRVETRQAYVLVKISPGRNYRQVMKEGMKTGWSCHQ
>tr|A0A1Z5T1U7|A0A1Z5T1U7_HORWE
MAPNEEGFHANGTSPTLNMRVLGLNSGTSMDAIDCALCDFRQDSPDSAMHFELVKYGEVPLEPKIKQRVMKMILQNQTTPEELSEVNVLLGETFASAAHTFCKDTGTDISKIDVIGSHGQTIWLLSMPEPGQVKSALTMAEGSIIAARTGVTTVTDFRVSDQAAGRQGAPLIAFFDALLLHHPRKLRACQNIGGIANVCFIPPDDAGGVDKCFDFDTGPGNVFIDAVVRHFTNGKQEYDENGVMGRRGEVNQGMVDEFLQHRYFKFNPPKTTGRETFRDSLAFDMIRAGQTRGMSQDDIVATVTRITSEAIVDHYRRYAPSQDIDEIFMCGGGAHNPNITEFIRKSYPKAKMYMLDDAGVPGGAKEAVTFAWQAMEAVVGRSILVPDRVETRQAYVLGKISPGRNYRRVMKKGMNFGDGLELPPVTEMVNWVNGSVFDNKWA
>tr|A0A3M7D8G0|A0A3M7D8G0_HORWE
MAPNGDGVFTNGTGAALNLRVLGLNSGTSMDGIDCVLCDFRQDAPDSAMHFELVKYGEVPLEPKIKQRVMTMILENQTTPEELSEVNVLLGETFASAAHAFCKDTETDISKIDVIGSHGQTIWLLSMPEPRQVKSALTMAEGSIIAARTGVTTVTDFRVSDQAAGRQGAPLIAFFDALLLHHPRKLRACQNIGGIANVCFIPSDSAGGIDKCFDFDTGPGNVFIDAVVRHFTNGKKEYDEDGMMGRRGKVDQGMVDEFLQHRYFKLDPPKTTGRETFRDSLAFDMIRAGQTRGMSQDDIVATVTRITSEAIVDHYRRYAPSQEIDEIFMCGGGAHNPNITDFIRQSYPKAKMYMLDDAGVPGGAKEAITFAWQAMEAVVGRSIPVPDRVETRQGYVLGKVSPGRNYRQVMKKGMNFGDGLELSPVTEMVNWVNGSVFDNKWA
>tr|A0A1Z5T2K2|A0A1Z5T2K2_HORWE
MAPNGDHVAANGTGQTLNMRVLGLNSGTSMDGIDCVLCDFRQDSPDSAMHFGIVKYGEVPLEPKIKKRVMAMILQNQTTPEELSEVNVLLGETFAAAAHKFCRDTGTDISNIDVIGSHGQTIWLLSMPEPGQVKSALTMAEGTIIAARTGVTTVTDFRVSDQAAGRQGAPLIAFFDALLLHHPNKLRACQNIGGIANVCFIPPDHAGGIDKCFDFDTGPGNVFIDAVVRHFTDGKQEYDENGMMGRRGKVDQGMVDEFLQHKYFNLDPPKTTGRETFRDSLAFDMIRAGQARGMSQDDIVATVTRITAEAIVDHYRRYAPSQDIDEIFMCGGGAHNPNITDFIRQSYPKAKMYMLDDAGVPGGAKEAVTFAWQAMEAVVGRSIPVPDRVETRQAYVLGKISPGRNYRQVMKKGMNFGDGLELPPVTEMVNWVNGSVFDNKWT
>tr|A0A3M7IU84|A0A3M7IU84_HORWE
MASNGNNVLANGTGHTLNLRVLGLNSGTSMDGIDCVLCEFRQDSPDSAMHFELVKYGEVPLEPKIKQRVMTMILKNQTTPEELSEVNVLLGETFASAAHKFCRDTGTDISSIDVIGSHAPPGQTIWLLSMPEPGQVKSALTMAEGTIIAARTGVTTVTDFRVSDQAAGRQGAPLIAFFDALLLHHPRKLRACQNIGGIANVCFIPPDNAGGIDKCFDFDTGPGNVFIDAVVRHFTNGKQEYDENGMMGRRGKVDQGMVNEFLQHKYFNLDPPKTTGRETFRDSLAFDMIRAGQTRGMSQDDIVATVTRITSEAIVDHYRRYAPSQDIDEIFMCGGGAHNPNITDFIRQSYPNARMYMLDDAGVPGGAKEAVTFAWQAMEAVVGRSIPVPDRVETRQAYVLGKISPGRNYRQVMKTGMNFGDGLELSPVTEMVNWVNGSVFDNKWT
>tr|A0A3M7H6R9|A0A3M7H6R9_HORWE
MASNGNNVLANGTGHTLNLRVLGLNSGTSMDGIDCVLCEFRQDSPDSAMHFELVKYGEVPLEPKIKQRVMTMILKNQTTPEELSEVNVLLGETFASAAHKFCRDTGTDISSIDVIGSHGQTIWLLSMPEPGQVKSALTMAEGTIIAARTGVTTVTDFRVSDQAAGRQGAPLIAFFDALLLHHPRKLRACQNIGGIANVCFIPPDNAGGIDKCFDFDTGPGNVFIDAVVRHFTNGKQEYDENGMMGRRGKVDQGMVNEFLQHKYFNLDPPKTTGRETFRDSLAFDMIRAGQTRGMSQDDIVATVTRITSEAIVDHYRRYAPSQDIDEIFMCGGGAHNPNITDFIRQSYPNARMYMLDDAGVPGGAKEAVTFAWQAMEAVVGRSIPVPDRVETRQAYVLGKISPGRNYRQVMKTGMNFGDGLELSPVTEMVNWVNGSVFDNKWT
>tr|A0A3M7DB57|A0A3M7DB57_HORWE
MASNGKRVHANGTGPTLNMRVLGLNSGTSMDGIDCALCDFRQDSPDSAMHFELVKYGEVPLEPKIKQRVMNMILQNQTTPEELSEVNVLLGETFASATHTFCKDTETDISKIDVVGSHGQTIWLLSMPEPGQVKSALTMAEGSIIAARTGVTTVTDFRVSDQAAGRQGAPLIAFFDALLLHHPRKLRACQNIGGIANVCFIPPDNAGGIDKCFDFDTGPGNVFIDAVVRHFTNGNQEYDENGMMGRRGKVDQGMVDEFLQHKYFNLDPPKTTGRETFRDSLAFDMIRSGQTRGMSQDDIVATVTRITSEAIVDHYRRYAPSQDIDEIFMCGGGAHNPNITDFIRQSYPKAKMYMLDDAGVPGGAKEAVTFAWQAMEAVVGRSIPVPDRVETRQAYVLGKISPGRNYRQVMKKGMNFGDGLELSPVTEMVNWVNGSAFDNKWA
>tr|A0A2S5BBV2|A0A2S5BBV2_9BASI
MANANGTANGYTGKPLEFTVLGMNSGTSMDGIDCALCHFRQDTPTSPMHFELLKVRPFPPIPTWKVDELTAGFLQYGEVPLPQAIKKRVMNMILHNSTTPEELSEVNVQLGETFAEAVDKFCADNAVDKSTIDAVASHGQTIWLLSMPEEGQVKSALTMAEGAILASRTGITAITDFRISDQAAGRQGAPLIAFFDALLLHHPTKLRACQNIGGISNVCFIPPDHAGGASECYDFDCGPGNVFIDAAVRYFTNGEQEYDKDGAMGKRGKVNQAMVDKFLERKYFKLDPPKTTGREVFRDSLAHDLIREGEAAGMSQDDIVATITRITAQAIVDHYKRYAPSQDIDEIFMCGGGAHNPNITEFLQQAYPNTKIVMLDVAGVPGDAKEAVTFAWQGMEALIGRSIPVPTRVETRRPYVLGKVSPGNNYREVLRRGMAFGGDANELPAVQEMVNYVGGKVFDNKW
>tr|A0A166CZQ6|A0A166CZQ6_9AGAM
MLVTSDYAAANGDNNGLTGFHTNGAASGLDFTVLGLNSGTSMASQDGIDCALCRFRQESPTSPLHFELLKYGEVPLPQKVKKRVMKMILHNRTTPEELSEVNVELGEAFAHAVETFVAENGIDRSSIDALASHGQTIWLLSMPEQGQIKSALTLAEGCILASRTGLTSVTDFRISDQAAGRQGAPLIAFFDALLLHHPTKLRACQNIGGIANVCFIPPDHQGGADACYDFDTGPGNVFIDAAVRYFTDGRQEYDKDGEMGRRGTVNQELVDRFLRHEYFQLEPPKTTGREVFRDTLAHALIEDGLKLGMSADDIVATITRITAQAIVDHYRRYAPSQEIDEIFMCGGGAKNPNIVAFLQQAYPNTKILMLDEAGIPGDAKEACTFAWQGMEALVGRSIPVPTRVETRRPFVLGKVSPGENYRSVMRRGMAFGGGQDQLPWVREMVNYVDGKVFDNKW
>tr|A0A8H7G3A9|A0A8H7G3A9_9AGAM
MTQSNGNLNDGKLDLTILGLNSGTSMDGIDCALCRFRQDSPDEPMHFELLKYGEIPLAQPVKKRVMNMILHNCTTPEELSEVNVQLGETFADAAESFFSANNIDKSAVDAIASHGQTIWLLSMPMPGQVKSALTMAEGSILAARTGITAITDFRISDQAAGRQGAPLIAFFDALLLAHPTKLRACQNIGGIANVCFIPPHSQGGADACYDFDTGPGNALIDAVVRHFTNGKEEFDRDGKMGKAGTVDQALVDEFLQMPYFAIEPPKTTGREVFRDTLAHDLIAKGEAKGLSRDDIVATVTRITAQAIVDHYRRFSPSQDIDEVFMCGGGAYNPNIAAHIQKAYPKSKIMMLDEAGIPGGAKEAITFAWQGMEAVVGRSIPVPTRVETRREFILGKVSPGANYRKVMRHGMAFGMGRDHLPPVKEMINYVDGKIFDNKW
>tr|A0A1L9VBR4|A0A1L9VBR4_ASPGL
MGSIGQTNGIPNDIVDLTVLGLNSGTSMDGIDCALCHFYQETPESPVCFELLKYGEIDLEPTIKKRVMNIILHNQSSPSELSEVNVTLGETFASAVKEFCHNHSVDISTIDVLGSHGQTIWLLSMPEEGEVKSALTMAEGSILASRTGITSVTDFRVSDQAAGRQGAPLIAFFDALLLHHPTKLRACQNIGGIANVCFIPPDNKGGVDECYDFDTGPGNVFIDAVVRYYTNGEREYDRDGEMGARGTVDQALVDEFLQHKYFKLNPPKTTGREVFRDTLAFDLIKKAEAKGLSPDDVVATVTRVTAQAIVDHYRRYAPQGMEIAEIFMCGGGAYNPNITNYIQKNYPNTKILMLDDAGVPGGAKEAITFAWQAMEAVVGRSIPVPTQVETRQEYVLGKVSPGKNYRKVMRQGMLFGAGRDHLSPVKDMINYIDGKVLSNKW
>tr|A0A1F8A0F3|A0A1F8A0F3_9EURO
MSASNDALDLTVLGLNSGTAMDGIDCALCHFRQEDPESPMHFELLRYGEIPLEPTVKKRVMNIILHNTTSPSELSEVNVILGETFANAAKQFCQSYNVDMSTIDILGSHGQTIWLLSMPAEGETKSALTMAEGSILAARTGITTATDFRISDQAVGRQGAPLIAFFDALLLHHPTKLRACQNIGGIANVCFIPPDVQGGVDECYDFDTGPGNVFIDATVRHYTNGEREYDKDGEMGARGKVDQALVDEFLQHKYFHLNPPKTTGREVFRDTLAFRLIEQAERKGLSADDVVATITRITAQAIVDHYKRYAPKHLEIAEIFMCGGGAYNPNITSYIQTHYPNARIVLLDEAGIPAAAKEAVTFAWQGMEAIVGRSIPVPTRVETRQEYVLGKVSPGRNYRKVLRKGMRFGAELDHLPPVKELFNYVNGKVFDNKW
>tr|A0A5N6V661|A0A5N6V661_9EURO
MGTSNHALDLTVLGLNSGTSMDGIDCALCHFRQEDPESPMHFELLKYGEIALEPTVKKRVMDIILYNKTSPSELSEVNVILGETFADAVKQFCQSYNVDISTIDVLGSHGQTIWLLSMPEEGETKSALTMAEGSFLAARTGITTVTDFRVSDQAAGRQGAPLIAFFDALLLHHPTKLRACQNIGGIANVCFIPPDVAGGVNQCYDFDTGPGNVFIDAVVRHYTNGEREYDRDGEMGARGKVDQALVDEFLQHKYFRLDPPKTTGREVFRDTLAFEMIEKAERKGLSPDDVVATITRITAQAIVDHYQRYAPKHLEIAEIFMCGGGAYNPNITSYIQQHYPDAKIVMLDEAGIPAGAKEAITFAWQGMEAIVGRSIPVPTRVETRQEYVLGKVSPGKNYRKVLRKGMLFGAGRDHLPPVKELFNYVDGKVFYNKW
>tr|A0A5N7EIK0|A0A5N7EIK0_9EURO
MNTPSYALDLTVLGLNSGTSMDGIDCALCHFRQGDPESPMHFELLKYGEIPLEPTVKKRVMDMIRHNKTSPSELSEVNVILGETFADAVKQFCQSYNVDISTIDVLGSHGQTIWLLSMPEEGETKSALTMAEGSFLAARTGITTVTDFRVSDQAAGRQGAPLIAFFDALLLHHPTKLRACQNIGGIANVCFIPPDIEGGVDQCYDFDTGPGNVFIDAVVRYYTNGEREYDKDGEMGARGKVDQALVDEFLQHKYFRLDPPKTTGREVFRDTLAFELIEKAERKGLSPDDVVATITRITAQAIVDHYKRYAPKHLEIAEIFMCGGGAYNPNITSYIQEHYPNTKIMLLDEAGIPAAAKEAITFAWQGMEAIVGRSIPVPTCVETRQEYVLGKVSPGRNYRKVLRKGMLLGAGRDHLPPVKELFNYVDGKVFDNKW
>tr|A0A1V6SNT1|A0A1V6SNT1_9EURO
MSTPSYALDLTVLGLNSGTSMDGIDCALCHFRQEDPESPMHFELLKYGEIPLEPTVKKRVMNMILHNKTSPSELSEVNVILGETFADAVKQFCQSYNVDISTIDVLGSHGQTIWLLSMPEEGETKSALTMAEGSFLAARTGITTVTDFRVSDQAAGRQGAPLIAFFDALLLHHPNKLRACQNIGGIANVCFIPPDIEGGVDQCYDFDTGPGNVFIDAVVRYYTSGKREYDKDGEMGARGKVDQALVDEFLQHKYFRLDPPKTTGREVFRDTLAFELIEKAERKGLSPDDVVATITRITAQAIVDHYKRYAPKHLEIAEVFMCGGGAYNPNITSYIQEHYPNTKILLLDEAGIPAAAKEAITFAWQGMEAIVGRPIPVPTRVETRQEYVLGKVSPGKNYRKVLRKGILLGAGRDHLPPVKELLNYVDGKVFDNKW
>tr|A0A3A2ZLZ1|A0A3A2ZLZ1_9EURO
MGSMNPADQIPDASLDLTVLGLNSGTSMDGIDCALCRFRQETPESALHFELLKYGEIPLEPVIKKRVMNMILHNHTSPSELSEVNVILGETFASAVHQFCDDYQVDINSIDALGSHGQTIWLLSMPEPGETRSALTMAEGSFLASRTGITSVTDFRVSDQAAGRQGAPLIAFFDALVLHHPTKLRACQNIGGIANVCFIPPDTHGGVDACYDFDTGPGNVFIDAVVRHYTDGKREYDKDGEMGARGSVDQVLVNDFLRHPYFALEPPKTTGREVFRDSLAHEFIKKAETKGLKPDDVVASITRVTSQAIVDHYRRYAPDGLEIAEIFMCGGGAFNPNITAFIQENYPNAKIFMLDDAGIPGGAKEAITFAWQGMEAIVGRSIPVPTRVENRQEYVLGKVSPGKNYRKVLRHGMMFGAGGDYLAPVKELVNLVNGKVFNNKW
>tr|A0A8H4SDQ9|A0A8H4SDQ9_9EURO
MGSTANSTAVHTLDLTVLGLNSGTSMDGIDCALCHFRQETPESPMHFELLKYGEIPLEPVIKRRVMNMILHNRTSPSELSEVNVILGETFASAARQFCKDYHVDIDSIDILGSHGQTIWLLSMPEPGETRSALTMAEGSFLASRTGITSVTDFRVSDQAAGRQGAPLIAFFDALLLHHPTKLRACQNIGGIANVCFIPPDTHGGVNECYDFDTGPGNVFIDAIVRHYTNGEREYDKDGVMGARGTVDQELVDDFLQHPYFALEPPKTTGREVFRDTLAHEFITKAEAKGLSPDDVVATITRVTAQAIVDHYHRYAPKGLEIAEIFMCGGGAYNPNITSFIQKHYPSTRIMMLDSAGIPAGAKEAITFAWQGMEAVVGRSIPVPTRVENRQEYVLGKVSPGKNYRKVMRHGALFGAGRDHLPPVKELVNYVDGKVFNNKW
>tr|A0A1F5L7U9|A0A1F5L7U9_9EURO
MASNGIHRSANQALDITVLGLNSGTSMDGIDCALCRFCQETPESPMHFELLKYGEIPLEPVIKKRVMNMILHNKTSPSELSEVNVILGETFASAVHQFCADYKVDINTIDVLGSHGQTIWLLSMPEAGETRSALTMAEGTFLASRTGITSVTDFRVSDQAAGRQGAPLIAFFDALVLHHPTKLRACQNIGGIANVCFVLPDTHGGVDACYDFDTGPGNVFIDAVVRHYTNGTREYDQDGEMGARGTVDQELVDDFLTHPYFALEPPKTTGREVFRDTLAHDLIVKAEAKGLKPDDVVATITRVTAQAIVDHYRRYAPKDLEIAEIFMCGGGAYNPNIAAFIQENYPNTRILMLDEAGIPGGAKEAITFAWQGMEAVVGRSIPVPTRVETRQEYVLGKVSPGKNYRNVLRQGMLFGAGRDHLSPVKEMVNYVDGKVFDNKW
>tr|A0A167QRJ8|A0A167QRJ8_PENCH
MASNSVNGTTSHSLDITVLGLNSGTSMYGEIPLEPVIKKRVMNMILHNKTSPSELSEVNVILGETFASAVHQFCKDYNVDIKSIDVLGSHGQTIWLLSMPEAGETRSALTMAEGTFLASRTGITSVTDFRVSDQAAGRQGAPLIAFFDALVLHHPTKLRACQNIGGIANVCFVLPDSHGGVDACYDFDTGPGNVFIDAVVRHYTNGKREYDQDGEMGARGTVDQELVDDFLTHPYFALEPPKTTGREVFRDTLAHEFIVKAEAKGLKPDDVVASITRVTAQAIVDHYRRYAPKDLEIAEIFMCGGGAYNPNITAFIQENYPNTRIMMLDEAGIPGGAKEAITFAWQGMEAVVGRSIPVPTRVETRQEYVLGKVSPGKNYRNVLRQGMLFGAGRDHLPPVNELVNYIDGKAFDNKW
>tr|K9G4V8|K9G4V8_PEND1
MMQYGEIPLEPVIKKRVMNMILHNKTSPSELSEVNVILGETFASAVHQFCKDYNVDIKSIDVLGSHGQTIWLLSMPEAGKTRSALTMAEGTFLASRTGITAVTDFRVSDQAAGRQGAPLIAFFDALVLHHPTKLRACQNVGGIANVCFVLPDSHGGVDACYDFDTGPGNIFIDAVVRHYTNGRREYDQDGEMGARGTVDQALVDDFLTHPYFALEPPKTTGREVFRDTLAHEFIVKAEAKGLQPDDVVATITRVTAQAIVDHYRRYAPKDLEIAEIFMCGGGAHNPNIAAFIQINYPNTRIMMLDEAGIPGSAKEAITFAWQGMEAVVGRSIPVPARVETRQEYVLGKVSPGKNYRNVLRQGMLFGAGLDHLPPVKEMNNYIDGKAFDNKW
>tr|W6QFU2|W6QFU2_PENRF
MASNSVNGTTSHSLDITVLGLNSGTSMDGIDCALCRFRQETPESPMHFELLKYGEIPLEPVIKKRVMDMIYFNKTSPSELSEVNVILGETFASAVHQFCKDYNVDIKSIDVLGSHGQTIWLLSMPEPGETRSALTMAEGTFLASRTGITSVTDFRVSDQAAGRQGAPLIAFFDALVLHHPTKLRACQNIGGIANVCFVLPDSHGGVDACYDFDTGPGNVFIDAVVRHYTNGKREYDQDGEMGARGTVDQELVDDFLKHPYFALEPPKTTGREVFRDTLAHEFIVKAEAKGLKPDDVVASITRVTAQAIVDHYRRYAPEGLEIAEIFMCGGGAYNPNITAFIQSNYPNTRIMMLDEAGIPGGAKEAITFAWQGMEAVVGRSIPVPTRVETRQEYVLGKVSPGKNYRNVMRQGMMFGAERDHLPPVKEMINYIDGKPFDNKW
>tr|A0A1V6YLL3|A0A1V6YLL3_PENNA
MVINSVNGTSSHSLDITVLGLNSGTSMDGIDCALCRFCQETPESPMHFELLKASTTAYYGEIPLEPVIKKRVMNMILHNKTSPSELSEVNVILGETFASAVHQFCKDYNVDIKSIDVLGSHGQTIWLLSMPEAGETRSALTMAEGTFLASRTGITSVTDFRVSDQAAGRQGAPLIAFFDALVLHHPTKLRACQNIGGIANVCFVLPDSHGGVDACYDFDTGPGNVFIDAVVRHYTNGEREYDQDGEMGARGAVDQGLVDDFLTHPYFALEPPKTTGREVFRDTLAYEFIAKAEAKGLKPDDVVATITRVTAQAIVDHYRRYAPKGLEIAEIFMCGGGAYNPNIAAFIQENYPNTRIMMLDEAGIPGGAKEAITFAWQGMEAVVGRSIPVPTRVETRQEYVLGKVSPGKNYRKVLRQGMLFGAGRDHLPPVKELINYIDGKAFDNKW
>tr|A0A1V6SIY4|A0A1V6SIY4_9EURO
MQYGEIPLEPVIKKRVMNMILHNKTSPSELSEVNVILGETFASAVHQFCKDYNVDIKSIDVLGSHGQTIWLLSMPEAGETRSALTMAEGTFLASRTGITSVTDFRVSDQAAGRQGAPLIAFFDALVLHHPTKLRACQNIGGIANVCFVLPDSHGGVDACYDFDTGPGNVFIDAVVRHYTNGKREYDQDGEMGARGTVNQELVDDFLTHPYFALEPPKTTGREVFRDTLAHDFIVKAEAKDLKPDDVVASITRVTAQAIVDHYRRYAPKDLEIAEIFMCGGGAYNPNITAFIQENYPNTRIMMLDEAGIPGGAKEAITFAWQGMEAVVGRSIPVPTRVETRQEYVLGKVSPGKNYRNVLRQGMLFGAGRDHLPPVNELVNYIDGKAFDNKW
>tr|A0A0A2JTV0|A0A0A2JTV0_PENEN
MASNSVNGTTSHGLDITVLGLNSGTSMDGIDCALCRFRQETPESPMHFELLKYGEIPLEPVIKKRVMNMILHNKTSPSELSEVNVILGETFASAVHQFCKDYNVDIKSIDVLGSHGQTIWLLSMPEAGETRSALTMAEGTFLASRTGITSVTDFRVSDQAAGRQGAPLIAFFDALVLHHPTKLRACQNIGGIANVCFVLPDSHGGVDACYDFDTGPGNVFIDAVVRHYTNGKHEYDRDGEMGARGTVDQELVDDFLTHPYFALEPPKTTGREVFRDTLAHEFIVKAEAKGLKPDDVVASITRVTAQAIVDHYRRYAPKDLEIAEIFMCGGGAYNPNITAFIQENYPNTRIMMLDEAGIPGGAKEAITFAWQGMEAVVGRSIPVPTRVETRQEYVLGKVSPGKNYRNVLRQGMLFGAGRDHLPPVNELVNYIDGKAFDNKW
>tr|A0A0G4PA09|A0A0G4PA09_PENCA
MGSHSINGNGHGLDITVLGLNSGTSMDGIDCALCRFRQDTPESPMHFELLKYGEIPLEPVIKKRVMNMILHNKTSPSELSEVNVLLGETFASAVHQFCKDYDVDIKSIDVLGSHGQTIWLLSMPDAGETRSALTMAEGTFLASRTGITSVTDFRVSDQAAGRQGAPLIAFFDALVLHHPTKLRACQNIGGIANVCFVLPDSHGGVDACYDFDTGPGNVFIDAVVRHYTNGKREYDQDGEMGARGTVDQELVDDFLTHPYFALEPPKTTGREVFRDTIAHEFIVKAEAKGLKPDDVVATITRVTAQAIVDHYRRYAPKDLEIAEIFMCGGGAYNPNIAAFIQENYPNTRIMMLDEAGIPGGAKEAITFAWQGMEAVVGRSIPVPTRVETRQEYVLGKVSPGKNYRNVLRQGMSFGAGRDHLPPVNEMINYVDGKAFDNKW
>tr|A0A1V6SID7|A0A1V6SID7_9EURO
MASNSINGNGHGLDITVLGLNSGTSMDGIDCALCRFRQETPESPMHFELLKYGEIPLEPVIKKRVMNMILHNKTSPSELSEVNVILGETFASAVHQFCKDYDVDIKSIDVLGSHGQTIWLLSMPEAGETRSALTMAEGTFLASRTGITSVTDFRVSDQAAGRQGAPLIAFFDALVLHHPTKLRACQNIGGIANVCFVLPDSHGGVDACYDFDTGPGNVFIDAVVRHYTNGKREYDQDGEMGARGTVDQELVDDFLTHPYFALEPPKTTGREVFRDTIAHEFIVKAEAKGLKPDDVVATITRVTAQAIVDHYRRYAPKDLEIAEIFMCGGGAYNPNIAAFIQENYPNTRIMMLDEAGIPGGAKEAITFAWQGMEAVVGRSIPVPTRVETRQEYVLGKVSPGKNYRNVLRQGMSFGAGRDHLPPVKDMINYVDGKAFDNKW
>tr|A0A1E3BNT3|A0A1E3BNT3_9EURO
MISNSANGTAGHALDLTVLGLNSGTSMDGIDCALCRFRQETPESPMQFELLKYGEIPLEPVIKKRVMNMILHNQTSPSELSEVNVILGETFASAVHQFCKEFHIEIDSIDVLGSHGQTIWLLSMPEPGETRSALTMAEGSFLASRTGITSVTDFRVSDQAAGRQGAPLIAFFDALVLHHPTKLRACQNIGGIANVCFIPPDSHGGVDECYDFDTGPGNVFIDAVVRHYTNGEREYDRDGEMGARGIVDQELVDDFLRHPYFALDPPKTTGREVFRDTLAHELITKAEAKGLCPDDVVATVTRVTAQAIVDHYRRYAPKDLEIAEIFMCGGGAYNPNITAFIQKHYPTTRIMMLDDAGIPAGAKEAITFAWQGMEAVVGRSIPVPTRVESRQEYVLGKVSPGRNYRKVLRQGMLFGTGRDNLPPVKELVNYVDGKVFNNKW
>tr|A0A1L9WFA6|A0A1L9WFA6_ASPA1
MADSTGDQTLDLTVLGLNSGTSMDGIDCALCRFRQDTPESAMHFELLKYGEIPLESVIKKRVMNMILHNQTSPSELSEVNVILGETFASAVHQFCKDYNVDIDSIDVLGSHGQTIWLLSMPKPGETRSALTMAEGSFLASRTGITSVTDFRVSDQAAGRQGAPLIAFFDALLLHHPTKLRACQNIGGIANVCFIPPDSHGGVNETYDFDTGPGNVFIDAVVRHYSNGEREYDKDGDMGARGTVDQELVDDFLRHPYFGLDPPKTTGREVFRDTIAHEFITKAEAKGLSPDDVVATITRVTAQAIVDHYRRYAPKDLEIAEIFMCGGGAYNRNITSFIQKEYPNTRIMMLDDAGIPAGAKEAITFAWQGMEAVVGRSIPVPTRVETRQEYVLGKVSPGKNYRKVMRQGMLFGGGRDHLSPVTELVNYIDGKIFNNKW
>tr|A0A0L1JAV7|A0A0L1JAV7_ASPNO
MPGPSETRGESPRGAPDGRTEGGLRGRLDLEPSSLSTQGTQAPNAAQIMGSNASVSGSLDLTVLGLNSGTSMDGIDCALCRFQQETPDSPMKFELLKYGEIPLEQTIKQRVMNMILHNKTSPSELSEVNVILGETFAAAVKEFCRQYHVDLSSIDIIGSHGQTIWLLSMPEEGEVRSALTMAEGSFIASRTGITTVTDFRVSDQAAGRQGAPLIAFFDALLLHHPTKLRACQNIGGIANVCFIPPDSHGGIDACYDFDTGPGNVFIDAVVRHYTNGQREYDKDGEMGARGTVDQDLVDEFLQTHPYFRLDPPKTTGREVFRDTLAFDLIRKAESKGLSPDDVVATVTRITAQAIVDHYRRYAPKGLPIDEIFMCGGGSYNPNITRYIQAHYPDTKILALDQAGIPASAKEAITFAWQGMEAIVGRSIPVPSRVETRQPYVLGKVSPGKNYRRVMRHGMLFGGDKDDLSPVNELVNYVNGVEFDNKW
>tr|A0A5N7CXS3|A0A5N7CXS3_9EURO
MDPNPSVSRSLDLTVLGLNSGTSMDGIDCALCHFQQETPDSPMRFELLKYGEIPLEQTIKQRVMNMILHNKTSPSELSEVNVILGETFAAAVKEFCAQYNVDISSIDVIGSHGQTIWLLSMPEEGEVRSALTMAEGSFIASRTGITTVTDFRVSDQAAGRQGAPLIAFFDALVLHHPTKLRACQNIGGIANVCFIPPDSLGGVDACYDFDTGPGNVFIDAVVRHYTNGQQEYDKDGEMGARGRVDQDLVDEFLQTHPYFRLDPPKTTGREVFRDTLAFDLIRKAESKGLGPDDVVATVTRITAQAIVDHYRRYAPKDIPIDEIFMCGGGSYNPNITQYIQAQYPDTKILMLDQAGIPASAKEAITFAWQGMEAIVGRSIPVPTRVETRQPYVLGKVSPGKNYRRVMRQGMQFGGDTDGLSPVKEMVNYVNGKEFNNKW
>tr|A0A5N6HQA1|A0A5N6HQA1_9EURO
MDPNPSVSRSLDLTVLGLNSGTSMDGIDCALCHFQQETPDSPMRFELLKYGEIPLEQTIKQRVMNMILHNKTSPSELSEVNVILGETFAAAVKEFCAQYNVDISSIDIIGSHGQTIWLLSMPEEGEVRSALTMAEGSFIASRTGITTVTDFRVSDQAAGRQGAPLIAFFDALVLHHPTKLRACQNIGGIANVCFIPPDSLGGVDACYDFDTGPGNVFIDAVVRHYTNGQQEYDKDGEMGARGRVDQDLVDEFLQTHPYFRLDPPKTTGREVFRDTLAFDLIRKAESKGLGPDDVVATVTRITAQAIVDHYRRYAPKNIPIDEIFMCGGGSYNPNITQYIQAQYPDTKILMLDQAGIPASAKEAITFAWQGMEAIVGRSIPVPTRVETRQPYVLGKVSPGKNYRRVMRQGMQFGGDTDGLSPVKEMVNYVNGKEFNNKW
>tr|A0A2G7FGU6|A0A2G7FGU6_9EURO
MDPNPSVSRSLDLTVLGLNSGTSMDGIDCALCHFQQETPESPMRFELLKYGEIPLEQTIKQRVMNMILHNKTSPSELSEVNVILGETFAAAVKEFCAQYNVDISSIDVIGSHGQTIWLLSMPEEGEVRSALTMAEGSFIASRTGITTVTDFRVSDQAAGRQGAPLIAFFDALILHHPTKLRACQNIGGIANVCFIPPDSLGGVDACYDFDTGPGNVFIDAVVRHYTNGEQEYDKNGEMGARGTVDQDLVDEFLRTHPYFRLDPPKTTGREVFRDTLAFDLIRKAESKGLSPDDVVATVTRITAQSIVDHYRRYAPKDLPIDEIFMCGGGSYNPNITQYIQSQYPDTKILALDQAGIPASAKEAITFAWQGMEAIVGRSIPVPTRVETRQPYVLGKVSPGKNYRRVVRQGMEFGGDRDELPPVREVVNYVNGKESNNKW
>tr|B8NXY9|B8NXY9_ASPFN
MDPNPSVSRSLDLTVLGLNSGTSMDGIDCALCRFQQETPESPMKFELLKYGEIPLEQTIKQRVMNMILHNKTSPSELSEVNVILGETFAAAVKEFCAQYNVDISSIDVIGSHGQTIWLLSMPEEGEVRSALTMAEGSFIASRTGITTVTDFRVSDQAAGRQGAPLIAFFDALILHHPTKLRACQNIGGIANVCFIPPDSLGGVDACYDFDTGPGNVFIDAVVRHYTNGRREYDKDGEMGARGTVDQDLVDEFLQTHPYFRLDPPKTTGREVFRDTLAFDLIRKAESKGLSPDDVVATVTRITAQSIVDHYRRYAPKDLPIDEIFMCGGGSYNPNITQYIQSQYPDTKILALDQAGIPASAKEAITFAWQGMEAIVGRSIPVPTRVETRQPYVLGKVSPGKNYRRVMRQGMQFGGDRDELSPVKEVVNYVNGKELNNKW
>tr|A0A5N6JE33|A0A5N6JE33_9EURO
MDPNPSVSRSLDLTVLGLNSGTSMDGIDCALCHFQQETPESPMRFELLKYGEIPLEQTIKQRVMNMILHNKTSPSELSEVNVILGETFAAAVKEFCAQYNVDISSIDVIGSHGQTIWLLSMPEEGEVRSALTMAEGSFIASRTGITTVTDFRVSDQAAGRQGAPLIAFFDALILHHPTKLRACQNIGGIANVCFIPPDSLGGVDACYDFDTGPGNVFIDAVVRHYTNGEREYDKNGEMGARGTVDQDLVDEFLQTHPYFRLDPPKTTGREVFRDTLAFDLIHKAESKGLSPDDVVATVTRITAQSIVDHYRRYAPKGLPIDEIFMCGGGSYNPNITQYIQSQYPDTKILALDQAGIPASAKEAITFAWQGMEAIVGRSIPVPTRVETRQPYVLGKVSPGKNYRRVMRQGMRFGGDRDELSPVKEVVNYVNGKEWNNKW
>tr|A0A370PJ15|A0A370PJ15_ASPPH
MDPNTSVSRSLDLTVLGLNSGTSMDGIDCALCHFQQETPDSPMRFELLKYGEIPLEQTIKQRVMNMILHNKTSPSELSEVNVILGETFAAAVKEFCAQYNVDISSIDVIGSHGQTIWLLSMPEEGEVRSALTMAEGSFIASRTGITTVTDFRVSDQAAGRQGAPLIAFFDALILHHPTKLRACQNIGGIANVCFIPPDSLGGVNACYDFDTGPGNVFIDAVVRHYTNGEREYDKNGEMGARGTVDQDLVDEFLQTHPYFRLDPPKTTGREVFRDTLAFDLIHKAESKGLGPDDVVATVTRITAQSIVDHYRRYAPKDLPIDEIFMCGGGSYNPNITQYIQSQYPDTKILALDQAGIPASAKEAITFAWQGMEAIVGRSIPVPTRVETRQPYVLGKVSPGKNYRRVMRQGMRFGGDRDELSPVKEVVNYVDGKEWNNKW
>tr|Q2TYG1|Q2TYG1_ASPOR
MDPNPSMSRSLDLTVLGLNSGTSMDGIDCALCHFQQETPESPMRFELLKYGEIPLEQTIKQRVMNMILHNKTSPSELSEVNVILGETFAAAVKEFCAQYNVDISSIDVIGSHGQTIWLLSMPEEGEVRSALTMAEGSFIASRTGITTVTDFRVSDQAAGRQGAPLIAFFDALILHHPTKLRACQNIGGIANVCFIPPDSLGGVNACYDFDTGPGNVFIDAVVRHYTNGEREYDKNGEMGARGTVDQDLVDEFLQTHPYFRLDPPKTTGREVFRDTLALDLIHKAESKGLGPDDVVATVTRITAQSIVDHYRRYAPKDLPIDEIFMCGGGSYNPNITQYIQSQYPDTKILALDQAGIPASAKEAITFAWQGMEAIVGRSIPVPTRVETRQPYVLGKVSPGKNYRRVMRQGMRFGGDRDELSPVKEVVNYVDGKEWNNKW
>tr|A0A254UKB6|A0A254UKB6_ASPNG
MDPNPSVSHSLDLTVLGLNSGTSMDGIDCALCHFQQETPDSPMRFELLKYGEIPLEQTIKKRVMNIILHNKTSPSELSEVNVILGETFAAAVKEFCGQYDVDISSIDVIGSHGQTIWLLSMPEEGEVRSALTMAEGSFIASRTGITTVTDFRVSDQAAGRQGAPLIAFFDALLLHHPTKLRACQNIGGIANVCFIPPDSLGGTDACYDFDTGPGNVFIDAVVRHYTNGQQEYDKDGEMGARGTVDQDLVDEFLQTHPYFRLDPPKTTGREVFRDTLAFDLIRKAESKGLNPDDVVATVTRITAQAIVDHYRRYAPKDLPIDEIFMCGGGSYNPNITRYIQAHYPDTKILMLDQAGIPASAKEAITFAWQAMEAVVGRSIPVPTRVETRQPYVLGKISPGKNYRKVMQQGMQFGGDRHHLAAVTELVNYVNGKEFNNKW
>tr|A0A370BKS9|A0A370BKS9_ASPNG
MDTNPSVSRSLDLTVLGLNSGTSMDGIDCALCHFQQETPDSPMRFELLKYGEIPLEQTIKKRVMNIILHNKTSPSELSEVNVILGETFAAAVKEFCGQFDVDISSIDVIGSHGQTIWLLSMPEEGEVRSALTMAEGSFIASRTGITTVTDFRVSDQAAGRQGAPLIAFFDALLLHHPTKLRACQNIGGIANVCFIPPDSLGGTDACYDFDTGPGNVFIDAVVRHYTNGQQEYDKDGEMGARGTVDQDLVDEFLQTHPYFRLDPPKTTGREVFRDTLAFDLIRKAESKGLSPDDVVATVTRITAQAIVDHYRRYAPKDLPIDEIFMCGGGSYNPNITRYIQAHYPDTKILMLDQAGIPASAKEAITFAWQAMEAVVGRSIPVPTRVETRQPYVLGKISPGKNYRKVMQQGMQFGGDRHHLAAVTELVNYVNGKEFNNKW
>tr|A2QL45|A2QL45_ASPNC
MDPNPSVSRSLDLTVLGLNSGTSMDGIDCALCHFQQETPDSPMRFELLKYGEIPLEQTIKKRVMNIILHNKTSPSELSEVNVILGETFAAAVKEFCGQYDVDISSIDVIGSHGQTIWLLSMPEEGEVRSALTMAEGSFIASRTGITTVTDFRVSDQAAGRQGAPLIAFFDALLLHHPTKLRACQNIGGIANVCFIPPDSLGGTDACYDFDTGPGNVFIDAVVRHYTNGQQEYDKDGEMGARGTVDQDLVDEFLQTHPYFRLDPPKTTGREVFRDTLAFDLIRKAESKGLSPDDVVATVTRITAQAIVDHYRRYAPKDLPIDEIFMCGGGSYNPNITRYIQAHYPDTKILMLDQAGIPASAKEAITFAWQGMEAVVGRSIPVPTRVETRQPYVLGKISPGKNYRKVMQQGMQFGGDKHHLAAVTELVNYVNGKEFNNKW
>tr|A0A3F3PM78|A0A3F3PM78_9EURO
MDPNPSVSRSLDLTVLGLNSGTSMDGIDCALCHFQQETPDSPMRFELLKYGEIPLEQTIKKRVMNIILHNKTSPSELSEVNVILGETFAAAVKEFCGQYDVDISSIDVIGSHGQTIWLLSMPEEGEVRSALTMAEGSFIASRTGITTVTDFRVSDQAAGRQGAPLIAFFDALLLHHPTKLRACQNIGGIANVCFIPPDSLGGTDACYDFDTGPGNVFIDAVVRHYTNGQQEYDKDGEMGARGTVDQDLVDEFLQTHPYFRLDPPKTTGREVFRDTLAFDLIRKAESKGLSPDDVVATVTRITAQAIVDHYRRYAPKDLPVDEIFMCGGGSYNPNITRYIQAHYPHTKILMLDQAGIPASAKEAITFAWQGMEAVVGRSIPVPTRVETRQPYVLGKISPGKNYRKVMQQGMQFGGDRHHLAAVTELVNYVNGKEFNNKW
>tr|A0A1L9NGI3|A0A1L9NGI3_ASPTC
MDPNPSVSRSLDLTVLGLNSGTSMDGIDCALCHFQQETPDSPMRFELLKYGEIPLEQTIKKRVMNIILHNKTSPSELSEVNVILGETFAAAVKEFCGQYDVDISSIDVIGSHGQTIWLLSMPEEGEVRSALTMAEGSFIASRTGITTVTDFRVSDQAAGRQGAPLIAFFDALLLHHPTKLRACQNIGGIANVCFIPPDSLGGTDACYDFDTGPGNVFIDAVVRHYTNGQQEYDKDGEMGARGTVDQDLVDEFLQTHPYFRLDPPKTTGREVFRDTLAFDLIRKAESKGLSPDDVVATVTRITAQAIVDHYRRYAPKDLPIDEIFMCGGGSYNPNITRYIQAHYPHTKILMLDQAGIPASAKEAITFAWQGMEAVVGRSIPVPTRVETRQPYVLGKISPGKNYRKVMQQGMQFGGDRHHLAAVTELVNYVNGKEFNNKW
>tr|A0A8H3SRC3|A0A8H3SRC3_ASPTU
MDPSASVSRSLDLTVLGLNSGTSMDGIDCALCRFRQETPDSPMRFELLKYGEIPLEQTIKKRVMNIILHNKTSPSELSEVNVILGETFAAAVKEFCGQYDVDISSIDVIGSHGQTIWLLSMPEEGEVRSALTMAEGSFIASRTGITTVTDFRVSDQAAGRQGAPLIAFFDALLLHHPTKLRACQNIGGIANVCFIPPDSLGGTDACYDFDTGPGNVFIDAVVRHYTNGQQEYDKDGEMGARGTVDQDLVDEFLQNHPYFQLDPPKTTGREVFRDTLAFDLIRKAESKGLSPDDVVATVTRITAQAIVDHYRRYAPKDLPIDEIFMCGGGAYNPNITQYIQAHYPDTKILMLDQAGIPASAKEAITFAWQGMEAVVGRSIPVPTRVETRQPYVLGKVSPGKNYRRVLQQGMQFGGDRHHLPAVSELVNYVNGEVFNNKW
>tr|A0A319BBS0|A0A319BBS0_ASPVC
MDPTASVSRSLDLTVLGLNSGTSMDGIDCALCRFRQETPDSPMRFELLKYGEIPLEQTIKKRVMNIILHNKTSPSELSEVNVILGETFAAAVKEFCGQYDVDISSIDVIGSHGQTIWLLSMPEEGEVRSALTMAEGSFIASRTGITTVTDFRVSDQAAGRQGAPLIAFFDALLLHHPTKLRACQNIGGIANVCFIPPDSLGGTDACYDFDTGPGNVFIDAVVRHYTNGQQEYDKDGEMGARGTVDQDLVDEFLQNHPYFQLDPPKTTGREVFRDTLAFDLIRKAESKGLSPDDVVATVTRITAQAIVDHYRRYAPKDLPIDEIFMCGGGAYNPNITQYIQAHYPDTKILMLDQAGIPASAKEAITFAWEGMEAVVGRSIPVPTRVETRQPYVLGKVSPGKNYRRVLQQGMQFGGGRHHLPAVSELVNYVNGEVFNNKW
>tr|A0A317VDP6|A0A317VDP6_ASPEC
MDPSASVSRSLDLTVLGLNSGTSMDGIDCALCRFRQETPDSPMRFELLKYGEIPLEQTIKKRVMNIILHNKTSPSELSEVNVILGETFAAAVKEFCGQYDVDISSIDVIGSHGQTIWLLSMPEEGEVRSALTMAEGSFIASRTGITTVTDFRVSDQAAGRQGAPLIAFFDALLLHHPTKLRACQNIGGIANVCFIPPDSLGGTDACYDFDTGPGNVFIDAVVRHYTNGKQEYDKDGEMGARGTVDQDLVDDFLQNHPYFQLDPPKTTGREVFRDTLAFDLIRKAESKGLSPDDVVATVTRITAQAIVDHYRRYAPKDLPIDEIFMCGGGAYNPNITQYIQAHYPSTKILMLDQAGIPASAKEAITFAWQGMEAVVGRSIPVPTRVETRQPYVLGKVSPGKNYRRVMQQGMQFGGDRHHLPAVSELVNYVNGKEFNNKW
>tr|A0A8G1VFY8|A0A8G1VFY8_9EURO
MDPSASVSRSLDLTVLGLNSGTSMDGIDCALCRFQQETPDSPMRFELLKYGEIPLEQTIKKRVMNIILHNKTSPSELSEVNVILGETFAAAVKEFCGQYDVDISSIDVIGSHGQTIWLLSMPEEGEVRSALTMAEGSFIASRTGITTVTDFRVSDQAAGRQGAPLIAFFDALLLHHPTKLRACQNIGGIANVCFIPPDSLGGTDACYDFDTGPGNVFIDAVVRHYTNGQQEYDKDGEMGARGTVDQDLVDEFLQTHPYFQLDPPKTTGREVFRDTLAFDLIRKAESKGLSPDDVVATVTRITAQAIVDHYRRYAPKDLPIDEIFMCGGGAYNPNITQYIQAHYPSTKILMLDQAGIPASAKEAITFAWQGMEAVVGRSIPVPTRVETRQPYVLGKVSPGKNYRRVLQQGMQFGGDRHHLPAVSELVNYVNGKEFNNKW
>tr|A0A364KPJ2|A0A364KPJ2_9EURO
MDPSASVSRSLDLTVLGLNSGTSMDGIDCALCRFRQETPDSPMRFELLKYGEIPLEQTIKKRVMNIILHNKTSPSELSEVNVILGETFAAAVKEFCGQYDVDISSIDVIGSHGQTIWLLSMPEEGEVRSALTMAEGSFIASRTGITTVTDFRVSDQAAGRQGAPLIAFFDALLLHHPTKLRACQNIGGIANVCFIPPDSLGGTDACYDFDTGPGNVFIDAVVRHYTNGQQEYDKDGEMGARGTVDQDLVDEFLQTHPYFQLDPPKTTGREVFRDTLAFDLIHKAESKGLSPDDVVATVTRITAQAIVDHYRRYAPKDLPIDEIFMCGGGAYNPNITQYIQAHYPSTKILMLDQAGIPASAKEAITFAWQGMEAVVGRSIPVPTRVETRQPYVLGKVSPGKNYRRVLQQGMQFGGDRHHLPAVSELVNYVNGKEFNNKW
>tr|Q5B7I1|Q5B7I1_EMENI
MANETPKNHALDITVLGLNSGTSMDGIDCALCRFRQETPESPMHFELLKYGEIPLEQTIKKRVMNIILHNKTSPSELSEVNVILGETFAAAVKQFCADYKVDISSIDVIGSHGQTIWLLSMPEANEVRSALTMAEGSFLASRTGITSVTDFRVSDQAAGRQGAPLIAFFDALVLHHPTKLRACQNIGGIANVCFIPPDSHGGVDACYDFDTGPGNVFIDAVVRHYTNGEREYDKDGEMGARGTVDQELVDEFIQNHPYFKLDPPKTTGREVFRDTLALDLIRKAESKGLTPDDVVATITRVTAQAIVDHYRRYAPEGLEIEEIFMCGGGAYNPNITKYIQQHYPNAKIMMLDEAGIPAGAKEAITFAWQGMEAIVGRSIPVPTRVETRQEYVLGKVSPGKNYRKVMRQGMLFGAGRDHLKPVSELINYVDGKVFDNKW
>tr|A0A1U8QXJ1|A0A1U8QXJ1_EMENI
MASQNQPLDITVLGLNSGTSMDGIDCALCHFRQETPESPMHFELLKYGEIPLEQTIKKRVMNMILHNKTSPSELSEVNVILGETFAAAVKQFCEDYKVDISTIDVIGSHGQTIWLLSMPEAGEVRSALTFAEGTFLASRTGITSVTDFRVSDQAAGRQGAPLIAFFDALLLHHPTKLRACQNIGGIANVCFIPPDSHGGVDACYDFDTGPGNVFIDAVVRHYTNGEREFDKDGEMGARGTVDQELVDDFLQNHPYFRLDPPKTTGREVFRDTLAFEFIRKAESKGLKPDDVVASITRVTSQAIVDHYRRYAPEGLEIEEIFMCGGGAFNPNITKHIQENYPKAKIMMLDEAGIPGGAKEAITFAWQGMEAIVGRSIPVPTRVETRQEYVLGKVAPGRNYRKVMRQGTLFGAGRDHLAPVSEMVNYVDGKVFNNKW
>tr|A0A7H8R5W3|A0A7H8R5W3_9EURO
MTSLSRKMAANGVQNHALDLTVLGLNSGTSMDGIDCALCHFRQETPDSPMHFELLKYGEIPLEQTIKKRVMNIILHNKTSPSELSEVNVILGETFAAAVKQFCQDYQVDISTIDVIGSHGQTIWLLSMPEAGEVRSALTMAEGSFLASRTGITSVTDFRVSDQAAGRQGAPLIAFFDALLLHHPTKLRACQNIGGIANVCFIPPDSHGGIDACYDFDTGPGNVFIDAVVRHYTNGEREYDKNGEMGARGTVDQELVDDFLTNHPYFRLDPPKTTGREVFRDTLAFDLIRKAESKGLSPDDVVATITRITAQAIVEHYRRYAPEGLKIEEIFMCGGGALNPNITQFIQKNYPDTKIVMLDEAGVPAGAKEAITFAWQGMEAIVGRSIPVPTRVETRQEYVLGKVSPGKNYRKVMRQGALFGAGRDHLPPVSEMINYIDGKVFDNKW
>tr|A0A443HK27|A0A443HK27_BYSSP
MDANRSVPRSSLDLTVLGLNSGTSMDGIDCALCRFQQETPESPMKFELIKYGEIPLGQTIKQRVMNIILHNKTSPSELSEVNVILGETFAKAVNQFCQEYEVDLSSVDVIGSHGQTIWLLSMPEVGEVRSALTMAEGSFLAARTGVTTVTDFRVSDQAAGRQGAPLIAFFDALLLHHPTKLRACQNIGGIANVCFIPPDSHGGIDACYDFDTGPGNVFIDAVVRHYTNGGQEYDKDGEMGARGTVDQELVDEFLQTHPYFQLDPPKTTGREVFRDTLAFDLIRKAEAKGLVSDDVVATVTRITAQAIVDHYRRYAPKDLLIDEIFMCGGGSYNPNITKYIQEHYPNTRILALDEAGVPASAKEAITFAWQGMEAIVGRSIPVPARVETRQPYVLGKVSPGKNYRKVMRQGILFGSDRDHLSPVSEMVNYVDGEIFDNKW
>tr|A0A8H6PXE5|A0A8H6PXE5_9EURO
MAANGNLSNQPLDLMVLGLNSGTSMDGIDCALCHFRQETPESPMHFELVKYGEIPLEQTIKKRVMNIILHNKTSPSELSEVNVILGETFAAAVKQFCQDYNVDISTIDVLGSHGQTIWLLSMPEPGEVRSALTMAEGSFLAARTGITTVTDFRVSDQAAGRQGAPLIAFFDALVLHHPTKLRACQNIGGIANVCFIPPDSHGGIDACYDFDTGPGNVFIDAVVRHYTNGEQEYDKNGEMGARGKVDQELVDDFLQNHPYFRLDPPKTTGREVFRDTLAFEFISKAEAKGLTPDDVVASITRITAQAIVDHYRRYAPKDLHIDEIFMCGGGAYNPNITKYIQENYPTTKILMLDEAGIPAGAKEAITFAWQGMEAIVGRSIPVPTRVETRQEYVLGKVSPGKNYRKVMRQGMLFGAGRDHLSPVNEMVNYVNGKVFDNKW
>tr|A0A8H3S6S8|A0A8H3S6S8_9EURO
MTISGASNGTSNRQALDLTVLGLNSGTSMDGIDCALCHFRQETPESPMHFELLKYGEIPLEQTIKKRVMNMILHNKTSPSELSEVNVILGETFAAAVKQFCQDHEVDISTIDVIGSHGQTIWLLSMPEPGEVRSALTMAEGTFLASRTGITTVTDFRVSDQAAGRQGAPLIAFFDALLLHHPTKLRACQNIGGIANVCFIPPDSHGGIDVCYDFDTGPGNVFIDAVVRHYTNGEQEYDRDGEMGARGTVDQELVDEFLQNHPYFRLDPPKTTGREVFRDTIAFELIRKAESKGLSPDDVVATVTRITAQAIVDHYRRYAPKDLQIDEIFMCGGGAYNPNITKYIQKHYPKTRIVMLDAAGIPGGAKEAITFAWQAMEAIVGRSIPVPTRVETRQEYVLGKVSPGKNYRKVMRQGMLFGEGRDHLSPVSEMVNYVKGEVFDNKW
>tr|A0A8H3S789|A0A8H3S789_9EURO
MTVTGATNGASSHPALDLTVLGLNSGTSMDGIDCALCHFRQETPESPMHFELLKYGEIPLEQTIKKRVMNMILHNKTSPSELSEVNVILGETFAAAVKEFCQEHHVDIETIDVIGSHGQTIWLLSMPEPGEVRSALTMAEGTFLASRTGITTVTDFRVSDQAAGRQGAPLIAFFDALLLHHPTKLRACQNIGGIANVCFIPPDSHGGIDACYDFDTGPGNVFIDAVVRHYTNGAQEYDKDGEMGARGTVDQELVDEFLQNHLYFRLDPPKTTGREVFRDTLAFELIRKAESKGLSPDDVVATITRITAQAIVDHYRRYAPKDLPIDEIFMCGGGAHNPNIVQYIQKHYPNTRILMLDAAGIPGGAKEAITFAWQGMEAIVGRSIPVPTRVETRQEYVLGKVSPGKNYRKVMRHGMLFGQGRDHLSPVSEMVNYVNGKVFDNKW
>tr|A0A8H3NX37|A0A8H3NX37_9EURO
MTINNASNGTSNRAALDLTVLGLNSGTSMDGIDCALCHFRQETPESPMHFELLKYGEIPLEQAIKKRVMNMILHNKTSPSELSEVNVILGETFAAAVKQFCQEHEVDISTIDVIGSHGQTIWLLSMPEPGEVRSALTMAEGTFLASRTGITTVTDFRVSDQAAGRQGAPLIAFFDALLLHHPTKLRACQNIGGIANVCFIPPDSHGGIDACYDFDTGPGNVFIDAVVRHYTNGEQEYDKDGEMGARGTVDQELVDEFLQTHPYFRLDPPKTTGREVFRDTIAFELIRKAESKGLSPDDVVATVTRITAQAIVDHYRRYAPKDLQIDEIFMCGGGAHNPNIVKYIQKHYPNTRIMMLDAAGIPGGAKEAITFAWQGMEAIVGRSIPVPTRVETRQEYVLGKVSPGKNYRKVMRQGMLFGEGRDHLSPVSEMVNYVKGDVFHNKW
>tr|B8ML62|B8ML62_TALSN
MYSAPSNDLAQQQQPLDLTVLGLNSGTSMDGIDCALCRFRQETPESAMHFELLQYGEIPLEPAIKKRVMSMILHNKTSPSGLSEVNVLLGETFASAVHQFCREFKVDLDTIDVIGSHGQTIWLLSMPGPGETRSALTMAEGCFLAARTGITSVTDFRVSDQAAGRQGAPLIAFFDGLLLHHPTKLRACQNIGGIANVCFIPPDTHGGAHECYDFDTGPGNVFIDAVVRHYTDGGQEYDQDGVMGARGTVDQDLVDDFLRHPYFAPEPPKTTGREVFRDTLAHELIQKAEAKGRTPDDVVATVTRITAQAIVDHYRRYAPKDLPLDEIFMCGGEAHNPNISSYIQQHFPHTQIFMLDSAGVPGGAKEAITFAWQGMEAIVGRSIPVPTRVETRQEYILGKVAPGQNYRKVLRMGVLFGAGRDRLPPVREMMNYVSGEVFDNKW
>tr|A0A6A6BB50|A0A6A6BB50_9PEZI
MDSTVVNGAPSHALDLTVLGLNSGTSMASALARLSQEHETHKTPESPMHFELLKYGEIPLEPVIKKRVMNMILHNQTSPSELSEVNVILGETFASAVHQFCKDYHVDIESIDVLGSHGQTIWLLSMPQQGETRSALTMAEGSFLASRTGITTVTDFRVSDQAAGRQGAPLIAFFDSLLLHHPTKLRACQNIGGIANVCFIPPDTHGGADECYDFDTGPGNVFIDAAVRYYTDGEREYDQDGEMGVRGKVDQELVDDFLRHPYFVLDPPKTTGREVFRDTLAHVFITKAEAKGLSPDDVVATITRITAQAIVDHYRRYAPKDLEIDELFMCGGGAYNPNITSFIQEHYPNTRIRMLDDAGIPAGAKESITFAWQGMEAVVGRSIPVPTCVENRQEYVLGKVAPGKNYRKVMRHGILFGRGRDHLPPVEELVNYVDGKVFNNKW
>tr|R7Z5C2|R7Z5C2_CONA1
MQPNGVNGTTTNGVSEGKPLDLVVLGLNSGTSMDGIDCTLCHFFQEYPDAPMHFELLKYDEIPLEPKIKKRVMEVILHDQTSASNLSEINILLGETFAQAAEQFCREQNIDQKCIDVIGSHGQTIWLLSMPEAGQVKSALTMAEGAFLASRTGITSVTDFRVSDQAAGRQGAPLIAFFDALLLHHPTKLRACQNIGGIANVCFIPPDNAGGVSETYDFDTGPGNVFIDAVVRYYTQGEREYDKDGEMGKRGTVNQQLVDEFLQHAYFKLDPPKTTGREVFRDTLALELIAKAEAAGMTPDDVVATVTRISAQAIVDHYRRYAPKGMEIAEIFMCGGGAYNPNIMDYIQRHYPRTRIMILDEAGIPAGAKESITFAWQAMEAIVGRSIPVPTRVETRREYVLGKVSPGENYREVMRKGMLFGGPATHLRPVKHMINYVNGKPFDNKW
>tr|A0A178AQH3|A0A178AQH3_9PLEO
MNGFVQVNGASNGTANDMPNGIPNGISRVNGASEGQPLDLTVLGLNSGTSMDGIDCTLCHFYQEHPDAPMHFELLKYGEIPLEQTIKKRVMDVILHDRASASGLSEINVLLGETFADAVHEFCKEHNVDKSSIDVIGSHGQTIWLLSMPEPGQTKSALTMAEGSFLASRTGITSVTEFRVSDQAAGRQGAPLIAFFDALLLHHPTKLRACQNIGGIANVCFIPPDNAGGVDETYDFDTGPGNVFIDAVVRHYTNGEREYDKDGEMGKRGTVNQELVNEFLQHKYFKLDPPKTTGREVFRDTLAFDLIKKAEGLGMSPDDVVATVTRVTAQAIVDHYRRYAPKGMEIEEIFMCGGGAYNPNITEYIQKHYPKAKIMMLDEAGIPAGAKESITFAWQAMEAVVGRSIPVPTRVETRREYVLGKVSPGENYRKVMRKGISFGAGKDHLTPVKEMVNYIDGKVFNNKW
>tr|A0A8K0R6Z7|A0A8K0R6Z7_9PLEO
MAISKGNPLDFTVLGLNSGTSMDGIDCTLCRFRQETPESPMHFELLKYDEIPLPKPIKTRVMDIILHDRTSASGLSEVNVILGETFASAVHEFCDKHNIEMSSIDVIGSHGQTIWLLSMPEPDQVKSALTMAEGCIIASKTGITTVTDFRISDQAAGRQGAPLIAFFDALLLHHPTKLRACQNIGGIANVCFIPPDNRGGVSETYDFDTGPGNVFIDAVVRHYTNGEREYDKDGEMGARGQVNQELVNEFLQHKYFGLDPPKTTGREVFRDTLAFELVNKAERLGMSPDDVVATVTRITAQAIVDHYQRYAPVGMELEELYMCGGGAYNPNITRYIQQAYPNMKIMMLDEAGVPAGAKESITFAWQALEAIVGRSIPVPTRVETRREYVLGKVSPGTNYRRVMSRGMAFGADREHLKPVTELLNYVGGKIFDNKR
>tr|A0A177DSY0|A0A177DSY0_ALTAL
MALQDSRPLDLTVLGLNSGTSMDGIDCALCRFRQETPESPMHFELLKYDEVPLPQPIKKRVMDIILHDRTSASGLSEVNVILGETFADAVEEFCKKHNVDKSSIDAIGSHGQTIWLLSMPKPDQVKSALTMAEGCFIASRTGITTVTDFRVSDQAAGRQGAPLIAFFDSLLLHHPTKLRACQNIGGIANVCFIPPDNKGGVSETYDFDTGPGNVFIDAVVRHYTGGEREYDKDGEMGSRGTVNQALVDEFLQHEYFSLDPPKTTGREVFRDTLAFELIDKAEKLDMTPDDVVATVTRITAQSIVDHYRRYAPADMELEELFMCGGGAYNPNTTRFIQQAYPNTKIMMLDAAGVPAGAKESITFAWQAMEAVIGRSIPVPTRVETRREYVLGKVSPGANYRNVMQQGMAFGAGHDRLSPVREMVNYVDGKIFDNKW
>tr|A0A4V1X0Y3|A0A4V1X0Y3_9PLEO
MALQESKPLDLTVLGLNSGTSMDGIDCALCRFRQETPESPMNFELLKYDEVPLPQPIKKRVMDIILHDRTSASGLSEVNVILGETFADAVEEFCKKHNVDKSSIDAIGSHGQTIWLLSMPKPDQVKSALTMAEGCFIASRTGITTVTDFRVSDQAAGRQGAPLIAFFDSLLLHHPTKLRACQNIGGIANVCFIPPDNKGGVSETYDFDTGPGNVFIDAVVRHYTGGEREYDKDGEMGSRGTVNQALVDEFLRHEYFSLDPPKTTGREVFRDTLAFELIDKSEKLDMTPDDVVATVTRITAQSIVDHYRRYAPADMDIEELFMCGGGAYNPNITSFIQQAYPNTKIMMLDAAGVPAGAKESITFAWQAMEAVIGRSIPVPTRVETRREYVLGKLSPGANYRNVMQKGMAFGAGHDRLSPIREMVNYVDGKVFDNKW
>tr|A0A8H7B3N7|A0A8H7B3N7_9PLEO
MALQDSKPLDLTVLGLNSGTSMDGIDCALCHFRQETPESPMHFELLKYDEVPLPQPIKKRVMDIILHDRTSASGLSEVNVILGETFADAVEEFCKKHNVDKSSIDAIGSHGQTIWLLSMPKPDQVKSALTMAEGCFIASRTGITTVTDFRVSDQAAGRQGAPLIAFFDSLLLHHPTKLRACQNIGGIANVCFIPPDNKGGVSETYDFDTGPGNVFIDAVVRHYTGGEREYDKDGEMGSRGTVNQALVDEFLQHEYFNLDPPKTTGREVFRDTLAFELIDKAEKLDMTPDDVVATVTRITAQSIVDHYRRYAPADMEIEELFMCGGGAYNPNITSFIQQAYPNTKIMMLDAAGVPAGAKESITFAWQAMEAVIGRSIPVPTRVETRREYVLGKVSPGTNYRNVMQKGMAFGAGHDRLSPVREMVNFVDGKIFDNNW
>tr|A0A4Q4MI90|A0A4Q4MI90_9PLEO
MALQDSKPLDLTVLGLNSGTSMDGIDCALCRFRQETPESPMHFELLKYDEVPLPQPIKKRVMDIILHDRTSASGLSEVNVILGETFADAVEEFCKKHNVDKSSIDAIGSHGQTIWLLSMPKPDQVKSALTMAEGCFIASRTGITTVTDFRVSDQAAGRQGAPLIAFFDSLLLHHPTKLRACQNIGGIANVCFIPSDNKGGVSETYDFDTGPGNVFIDAVVRHYTGGEREYDKDGEMGSRGTVNQALVDEFLQHEYFNLDPPKTTGREVFRDTLAFELIDKAEKLDMTPDDVVATVTRITAQSIVDHYRRYAPADMEIEELFMCGGGAYNPNITSFIQQAYPNTKIMMLDAAGVPAGAKESITFAWQAMEAVIGRSIPVPTRVETRREYVLGKVSPGTNYRNVMQKGMAFGAGHDRLSPVREMVNFVDGKIFDNKW
>tr|A0A0K3CLB4|A0A0K3CLB4_RHOTO
MISGLHASNGTTDGSSTTNGKLNITVLGLNSGTSMDGIDCALCRFQQDSPDAPMHFELVKYAEVPLAQPIKKRVMNMILHNRTTPEELSEVNVQLGETFADAVETFTKEHGIDKSSIDAIGSHGQTIWLLSMPEQGQVKSALTMAEGSILAARTGITSVTDFRISDQAAGRQGAPLIAFFDALLLHHPTKLRACQNIGGIANVCFIPPDHQGGIDACYDFDTGPGNALIDAVVRHYTNGEKEYDLDGKMGKLGKVDQALVDDFLKLPYFNLDPPKTTGREVFRDTLAHDLIRKGEAKGLSPNDIVATVTRITAQAIVDHYRRYAPSQEIDEIFMCGGGAFNPNITEYLQQAYPRTKIMMLDEAGIPGGAKEAVTFAWQGMEAIVGRSIPVPTRVETRREFVLGKVSPGNNYRKVMRHGMAFGAGRDYLPPVKEMVNYVEGKVVDNNW
>tr|G0SY39|G0SY39_RHOT2
MVNATTTVNGVNGHDNGRANGHANGLNGINGGSHGSPLDLTVLGLNSGTSMDGIDCALCRFRQDSPEAPMHFELLKYGEVPLPQDIKKRVMKMILHNRTTPEELSEVNVQLGETFAVAVESFISTNGIDRSTIDALASHGQTIWLLSMPEEGQVKSALTMAEGSFLASRTGITSITDFRISDQAAGRQGAPLIAFFDALLLHHPTKLRACQNIGGIANVCFIPPDHQGGVDACFDFDTGPGNVFIDAAVRYFTNGEQEYDKDGAMGERGKVNQQMVDRFLQHKYFSLEPPKTTGREVFRDTLAHDLIKEGESLGMSADDIVATVTRITAQAIVDHYRRYAPSQDIDEIFMCGGGAKNPNIVAFIQQSYPSTKIMMLDEAGVPGDAKEACTFAWQGMEALVGRSIPVPTRVETRRPYVLGKVSPGENYRSVLRKGMAFGGDSDQLPWVHEMVNYVDGKVFNNKW
>tr|A0A511KGZ6|A0A511KGZ6_RHOTO
MVNASTNVNGANGNANGHANGDANGSNGVNGASHGAPLDFTVLGLNSGTSMDGIDCALCRFRQDSPEAPMHFELLKYGEVPLPQGIKKRVMKMILHNRTTPEELSEVNVQLGETFADAVESFISSNGIDRSTIDALASHGQTIWLLSMPEEGQVKSALTMAEGSFLASRTGITSITDFRISDQAAGRQGAPLIAFFDALLLHHPTKLRACQNIGGIANVCFIPPDHQGGVDACFDFDTGPGNVFIDAAVRYFTNGEQEYDRDGAMGKRGKVNQAMVDRFLQHKYFGLEPPKTTGREVFRDTIAHDLIKEGESLGMSADDIVATVTRIPAQAIVDHYRRYAPSQDIDEIFMCGGGAKNPNIVAFIQESYPNTKIMMLDEAGVPGDAKEACTFAWQGMEALVGRSIPVPTRVETRRPFVLGKVSPGENYRSVLRKGMAFGGDSDQLPWVHEMVNYVDGKVFNNKW
>tr|A0A6A6PSH6|A0A6A6PSH6_9PEZI
MVNASTTVNGTNGNANGHANGNANGSNGVNGAAHGAPLDFTVLGLNSGTSMDGIDCALCRFRQDSPDAPMHFELLKYGEVPLPQGIKKRVMKMILHNRTTPEELSEVNVQLGETFADAFETFISTNGMDRSTIDALASHGQTIWLLSMPEEGQVKSALTMAEGCVLASRTGITSITDFRISDQAAGRQGAPLIAFFDALLLHHPTKLRACQNIGGIANVCFIPPDHQGGVDACFDFDTGPGNVFIDAAVRYFTNGEQEYDKDGAMGKRGKVNQDMVDRFLQHKYFGLEPPKTTGREVFRDTLAHDLIKEGESLGMSADDIVATVTRITAQAIVDHYRRYAPSQEIDEIFMCGGGAKNPNIVAFIQQNYPNTKIMMLDEAGVPGDAKEACTFAWQGMEALVGRSIPVPTRVETRRPFVLGKVSPGENYRSVLRKGMAFGGDSDQLPWVHEMVNYVDGKVFNNKW
>tr|A0A4U0VG58|A0A4U0VG58_9PEZI
MASYGANGSNGHANQIPSQALDLTVLGLNSGTSMDGIDCALCHFKQDSPSSPMHFELLKYGEIPLEQTIKKRVMKMIYHNRTTPEELSEVNVLLGETFASAVKEFCKEYDVEMGSIDVIGSHGQTIWLLSMAEEGQTQSALTMAEGTFIASRTGITTVTDFRVSDQAAGRQGAPLIAFFDALLLHHPTKLRACQNIGGIANVCFIPPDCDGKMSDKYFDFDTGPGNVLIDAVVRHYSNGEREYDRDGEMGARGTVNQDLVDEFLQFKYFKLDPPKTTGREVFRDTMADELIRKGEALSMSPDDIVATVTRITAQAIVDHYRRYAPSQEIDEIFMCGGGAYNPNITKYLQEQYPRTKIMMLDEGGVPAGAKEAITFAWQGMEAVVGRSIPVPDRVETRQEYVLGKIAPGKNYREVMRKGILFGGAADHLTPVKEMVNYVKGVRSDNKW
>tr|A0A8H6R3Y2|A0A8H6R3Y2_9PEZI
MGSIGDHQQTGQNGGTSQPLDLTVLGLNSGTSMDGIDCALCRFRQRTPNDPVEFELLKYGEVPLEPVIKKRVMQMILHNKTTPEELSEVNVLLGETFASAAKSFCKHNGVDFHSIDVIGSHGQTIWLLSMPEPGQTKSALTMAEGTFIASRTGITTVTDFRVSDQAAGRQGAPLIAFFDALLLHHPTKLRACQNIGGIANVCFIPPDCDGGVDECFDFDTGPGNVFIDAVVRHYTNGEMEYDKDGLMGKRGVVNQDLVDDFLRHEYFSLDPPKTTGREVFRDTFAFELIRKAEALGMSPDDVVATTTRITAQAIVDHYKRYAPSQNIDELFMCGGGAYNPNIVEHIQMHYPQTTIYMLDDAGVPAGAKEAVTFAWQAMEAVVGRSIPVPNQVETRREYVLGKVNPGENYRAVMRKGILFGAAEDHLPPVSEMVLLKQGTRFDNKW
>tr|A0A8H7X5T0|A0A8H7X5T0_9HELO
MAPSATTNGYSNGSSNHYSNDASNGQSNGDLTVLGLNSGTSMDGIDCALCRFRQETPESPMHFALLKYGEIPLEQTVKQRVMKMILHDTTSPSELSEVNVQLGETFASAVHEFCKENNVQLSDIDVLGSHGQTIWLLSMPEAGQVKSALTMAEGSILAARTGITSVTDFRISDQAAGRQGAPLIAFFDALVLHHPTKLRACQNIGGIANVCFIPPDIEGGVDACFDFDTGPGNVFIDAVVRHYTDGQQEYDRDGEMGKRGRVDQELADDFLKHKYFALEPPKTTGREVFRDTYAFEFIKKAEAKGLSPDDVVASITRVTAQAIVDHYRRYAPRQDIDEIFMCGGGAYNPNITAYIQKQYPNTKIMMLDEAGIPAGAKEAITFAWQGMEAIVGRSIPVPTRVETRQEYVLGKVSPGKNYREVMRKGMMFGGERTHLKPVKELVNYVNGKKFNNKW
>tr|A0A094D9B8|A0A094D9B8_9PEZI
MPSSTTNVVINGYGNGSTSGINGLSDAVLDLTVLGLNSGTSMDGIDCALCRFRQETPSSPMHFELLKYSEVPLEPAIKERVMNMILHNKTTPEELSEVNVLLGETFASAVKEFTKEHGLQLTDIDVIGSHGQTIWLLSMPEEGQVKSALTMAEGSFIAARTGITTVTDFRVSDQAAGRQGAPLIAFFDALVLHHPTKLRACQNIGGIANVCFIPPDHQGGIDACYDFDTGPGNVFIDAVVRHYTNGEQEYDRDGKMGKAGQVDQELVDDFMKHKYFGLEPPKTTGREIFRDTLAFEFIKKAEQKGLSPNDVVASITRVTAQAIVDHYQRYAPSQNIDEIFMCGGGAYNPNIAAFIQKSYPNTKIMMLDAAGIPGNAKEAITFAWQAMEAVVGRSIPVPTRVETRQEYVLGKVSPGKNYREVMRKGILFGGKADHLSPVKELVNYVEGKVFDNKW
>tr|A0A094IDR6|A0A094IDR6_9PEZI
MPSSTTNGASNGYGNGTTNGINGPSDAALDLTVLGLNSGTSMDGIDCALCRFRQETPSSPMHFELLKYSEIPLEPVIKKRVMNMILHNKTTPEELSEVNVLLGETFASAVKEFTKEHGLQLTDIDVIGSHGQTIWLLSMPEEGQVKSALTMAEGSFIAARTGITTVTDFRISDQAAGRQGAPLIAFFDALVLHHPTKLRACQNIGGIANVCFIPPDHQGGVDACYDFDTGPGNIFIDAIVRHYTNGEQEYDRDGKMGKAGQVDQELVDDFMKHKYFGLEPPKTTGREVFRDTLAFEFIKKAEQKGLSPNDVVASITRVTAQAIVDHYQRYAPSQNIDEIFMCGGGAYNPNIAAFIQKNYPNTKIMMLDAAGIPGSAKEAITFAWQAMEAVVGRSVPVPTRVETRHEYVLGKVSPGKNYREVMRKGILFGGKADHLSPVKELVNYVEGKVFDNKW
>tr|A0A093Z3H3|A0A093Z3H3_9PEZI
MPSSTTSGTSNGYGSGSTNGINGPSDAAFDLTVLGLNSGTSMDGIDCALCRFRQDTPSSPMQFELLKYSEIPLEPVIKKRVMNMILHNKTTPEELSEVNVLLGETFASAVKEFTKEHGLRLTDIDVVGSHGQTIWLLSMPEEGQVKSALTMAEGSFIAARTGITTVTDFRISDQAAGRQGAPLIAFFDALVLHHPTKLRACQNIGGIANVCFIPPDHQGGVDACYDFDTGPGNVFIDAVVRHYTNGEHEYDRDGKMGKAGQVHQELVDDFMKHKYFSLEPPKTTGREVFRDTLAFEFIKEAEQKGLSPNDVVASITRVTAQAIVDHYQRYAPSQNIDEIFMCGGGAYNPNIAAFIQKNYPNTKIMMLDAAGIPGSAKEAITFAWQAMEAVVGRSIPVPTRVETRQEYVLGKVSPGKNYREVMRKGILFGGKADHLSPVKELVNYIEGKVFDNKW
>tr|A0A1B8EDT3|A0A1B8EDT3_9PEZI
MPSSTTNVASNGYGNGSTNGISGPSDAAFDLTVLGLNSGTSMDGIDCALCRFRQETPSSPMQFELLKYSEIPLEPVIKKRVMNMILHNKTTPEELSEVNVLLGETFASAVKEFTKEHGLQLTDIDVVGSHGQTIWLLSMPEEGQVKSALTMAEGSFIAARTGITTVTDFRVSDQAAGRQGAPLIAFFDALVLHHPTKLRACQNIGGIANVCFIPPDHQGGVDACYDFDTGPGNVFIDAVVRHYTNGGQEYDRDGKMGKAGQVDQELVDDFMKHKYFGLEPPKTTGREVFRDTLAFEFIKKAEQKGLSPNDVVASITRVTAQAIVDHYQRYAPSQNIDEIFMCGGGAYNPNIAAFIQKNYPNAKIMMLDAAGIPGSAKEAITFAWQAMEVVVGRSIPVPTRVETRQEYVLGKVSPGKNYRAVMRKGILFGGKADHLSPVKELVNYVEGKVFDNKW
>tr|A0A2V1DJ14|A0A2V1DJ14_9PLEO
MPSATYVDSNGDTNRSIPISSQGLDLTVLGLNSGTSMDGIDCALCRFRQETPTSPMHFELLKYGEIPLEQTIKRRVMKMILHNTTTPEELSEVNVLLGETFASAVKQFAEENGVQLTDVDALGSHGQTIWLLSMPEEGRVKSALTMAEGSILAARTGITSVTDFRISDQAAGRQGAPLIAFFDALILHHPTKLRACQNIGGIANVCFIPPDSEGGVDECFDFDTGPGNVYIDAVVRHYTNGEQEYDKDGAMGKRGRVDQELVDGFLTHKYFKLEPPKTTGREVFRDTLAFEFIKMAEERGLNPDDVVASITRVTAQAIVEHYKKYAPSQDIDEIFMCGGGAYNPNISAFIQKSYPKTKIMMLDEAGIPGGAKEAITFAWQGMEAIVGRSIPVPTRVETRAEFVLGKVSPGKNYREVMRKGMMFGGSADHLAPVKELVNYVDGRAFDNKW
>tr|A0A2J6TH88|A0A2J6TH88_9HELO
MPSATTHSDSNGHANGATNGSNGPPSQGLDLTVLGLNSGTSMDGIDCALCRFRQETPTSPMHFELLKYGEIPLEQTIKKRVMKMILHNSTTPEELSEVNVLLGETFANAVKQFTKENGLQITDIDALGSHGQTIWLLSMPEEGQVKSALTMAEGSILAARTGITSVTDFRISDQAAGRQGAPLIAFFDALVLHHPTKLRACQNIGGIANVCFIPPDSEGGVDECFDFDTGPGNVFIDAVVRHYTNGEQEYDRDGAMGKRGRVDQELVDEFLTHKYFKLEPPKTTGREVFRDTLAFEFIEKAEKKGLSPDDVVASITRVTAQAIVDHYKRYAPSQDIDEIFMCGGGAYNPNISAFIQENYPNAKIMMLDAAGIPGGAKEAITFAWQGMEAIIGRSIPVPTRVETRAEFVLGKVSPGKNYREVMRKGMTFGGSADHLPPVKELVNYIDGKVFDNKW
>tr|A0A074X9R8|A0A074X9R8_AURPU
MDGHREHINGDTTALDLTVLGLNSGTSMDGIDCALCRFRQTSPEAPMHFELLKYGEIPLEQKIKKRVMNMILHNRTTPEELSEVNVLLGNTFASAVKEFCKEQDVFMDNIDVIGSHGQTIWLLSMPEPGQTKSALTMAEGTFIAAQTGITTVTDFRVSDQAAGRQGAPLIAFFDALLLHHPNKLRACQNIGGIANVCFIPPDHAGGVDKCFDFDTGPGNVFIDAVVRHYTNGKQEYDKDGAMGKRGTVNQKLVDEFLEFKYFKLEPPKTTGREVFRDTMAHGLIERAEKLGMSQDDVVATVTRITAQAIVDHYRRYAPSQDIDEIFMCGGGAYNPNITDFIQKNYPNTKIFMLDDAGVPAGAKEAVTFAWQAMEAVVGRSIPVPDRVETRQEYVLGKVSPGKNYRKVMKQGMAFGEGERLPPVKEMINYVNGKVFDNNWA
>tr|A0A4U0UZB4|A0A4U0UZB4_9PEZI
MAPNGVDGITQANGAHGSHSSELPSLPLDLTVLGLNSGTSMDGIDCALCRFRQDTPDSPMHFELLQYSEVPLEQTIKKRVMDMIYHNRTTPEELSEVNVLLGETFASAAKAFCKENSIDLCSIDAIGSHGQTIWLLSMAEPGQTQSALTMAEGTFIAARTGITTVTDFRVSDQAAGRQGAPLIAFFDALLLHHPTKLRACQNIGGIANVCFIPPDVDGQRSDAYFDFDTGPGNVFIDAVVRHYTNGRMEYDKDGEMGARGTVNQALVDEFLQFRYFKLDPPKTTGREVFRDTMAHDLIRRSESLGMTPDDIVATVTRITAQAIVEHYHRYAPTQEIDEIFMCGGGAYNPNITKYMQAHFPRTKIMMLDDAGVPAGAKEAVTFAWQGMEAIIGRSIPVPDRVDTRQEYVLGKVAPGKNYRTVMRKGMLFGGARDHLPPVREMVNYVGGKEFNNKW
>tr|A0A074YGY1|A0A074YGY1_AURSE
MNGHTEHINGDRTALDLTVLGLNSGTSMDGIDCALCRFRQTSPDAPMHFELLKYGEIPLEQKIKKRVMSMIYHNRTTPEELSEVNVLLGNTFADAVKEFCKEQDVSVDSIDVIGSHGQTIWLLSMPEPGHTKSALTMAEGTFIAAQTGITTVTDFRVSDQAAGRQGAPLIAFFDALLLHHPTKLRACQNIGGIANVCFIPPDNAGGVDKCFDFDTGPGNVFIDAVVRHYTGGKQEYDKDGAMGKRGTVNQELANEFLEFKYFKLDPPKTTGREVFRDTLAHEMIEKAEKLGMSPDDVVATVTRITAQAIVDHYRRYAPSQEIDEIFMCGGGAYNPNITEYIQKNYPNTKIFMLDDAGVPAGAKEAITFAWQAMEAIVGRSIPVPDRVETRQEYVLGKVNPGKNYRTVMKQGMMFGEGERLPPVKEMVNYVNGKVFDNNWE
>tr|A0A4S9LIR7|A0A4S9LIR7_AURPU
MNGNTEYINGDRTALDLTVLGLNSGTSMDGIDCALCRFRQTGPEAPVHFELLKYGEIPLEQKIKKRVMNMILHNSTTPEELSEVNVLLGNTFASAVKDFCRDEDVPMADIDVIGSHGQTIWLLSMPEAGQTKSALTMAEGTFIAAQTGITTVTDFRVSDQAAGRQGAPLIAFFDALLLHHPTKLRACQNIGGIANVCFIPPDNAGGIDQCFDFDTGPGNVFIDAVVRHYTCGKQEYDKDGAMGKRGTVNQDLIDEFLKFKYFKLDPPKTTGREVFRDTMAHDLIERAEKLGMSQDDVVATVTRITAQAIVDHYRRYAPSQDIDEIFMCGGGAYNPNITDFLQKSYPNTKIFMLDDAGVPAGAKEAITFAWQAMEAVVGRSIPVPDRVETRQEYVLGKVAPGKNYRTVMKQGMMFGEGNRLPPVKEMINYVNGKVFDNNWA
>tr|A0A4S9BEZ1|A0A4S9BEZ1_AURPU
MNGHREYINGDTTALDLTVLGLNSGTSMDGIDCALCRFRQTSPEAPMHFELLKYGEIPLEQKIKKRVMNMILHNRTTPEELSEVNVLLGNTFASAVKEFCKEQDVPMDDIDVIGSHGQTIWLLSMPEPGQTKSALTMAEGTFIAAQTGITTVTDFRVSDQAAGRQGAPLIAFFDALLLHHPNKLRACQNIGGIANVCFIPPDHAGGVDKCFDFDTGPGNVFIDAVVRHYTNGKQEYDKDGAMGKRGTVNQELVDEFLEFKYFKLEPPKTTGREVFRDTMAHDLIERAEKLGMSQDDVVATVTRITAQAIVDHYRRYAPSQDIDEIFMCGGGAYNPNITDFLQKNYPDTRIFMLDDAGVPAGAKEAVTFAWQAMEAVVGRSIPVPDRVETRQEYVLGKVSPGKNYRKVMKQGMAFGEGERLPPVKEMINYVNGKVFDNNWA
>tr|A0A4S9TZ45|A0A4S9TZ45_AURPU
MDGHREHINGDTTALDLTVLGLNSGTSMDGIDCALCRFRQTSPEAPMHFELLKYGEIPLEQKIKKRVMNMILHNRTTPEELSEVNVLLGNTFASAVKEFCKEQDVSMDNIDVIGSHGQTIWLLSMPEPGQTKSALTMAEGTFIAAQTGITTVTDFRVSDQAAGRQGAPLIAFFDALLLHHPNKLRACQNIGGIANVCFIPPDHAGGVEKCFDFDTGPGNVFIDAVVRHYTNGKQEYDKDGAMGKRGTVNQKLVDDFLEFKYFKFEPPKTTGREVFRDTMAHELIERAEKLGMSQDDVVATVTRITAQAIVDHYRRYAPSQDIDEIFMCGGGAYNPNITDFIQKNYPNTKILMLDDAGVPAGAKEAVTFAWQAMEAVVGRSIPVPDRVETRQEYVLGKVSPGKNYRKVMKQGMAFGEGERLPPVKEMINYVNGKVFDNNWA
>tr|A0A4S8TKY3|A0A4S8TKY3_AURPU
MNGHREHINGDTTALDLTVLGLNSGTSMDGIDCALCRFRQTSPEAPMHFELLKYGEIPLEQKIKKRVMNMILHNRTTPEELSEVNVLLGNTFASAVKEFCKEQDVSMDNIDVIGSHGQTIWLLSMPEPGQTKSALTMAEGTFIAAQTGITTVTDFRVSDQAAGRQGAPLIAFFDALLLHHPNKLRACQNIGGIANVCFIPPDHAGGVDKCFDFDTGPGNVFIDAVVRHYTNGKQEYDKDGAMGKRGTVNQKLVDDFLEFKYFKFEPPKTTGREVFRDTMAHELIERAEKLGMSQDDVVATVTRITAQAIVDHYRRYAPSQDIDEIFMCGGGAYNPNITDFIQKNYPNTKIFMLDDAGVSAGAKEAVTFAWQAMEAVVGRSIPVPDRVETRQEYVLGKVSPGKNYRKVMKQGMAFGEGERLPPVKEMINYVNGKVFDNNWA
>tr|A0A4S9S3W7|A0A4S9S3W7_AURPU
MDGHREHINGDTTALDLTVLGLNSGTSMDGIDCALCRFRQTSPEAPMHFELLKYGEIPLEQKIKKRVMNMILHNRTTPEELSEVNVLLGNTFASAVKEFCKEQDVSMDNIDVIGSHGQTIWLLSMPEPGQTKSALTMAEGTFIAAQTGITTVTDFRVSDQAAGRQGAPLIAFFDALLLHHPNKLRACQNIGGIANVCFIPPDHAGGVDKCFDFDTGPGNVFIDAVVRHYTNGKQEYDKDGAMGKRGTVNQKLVDDFLEFKYFKFEPPKTTGREVFRDTMAHELIERAEKLGMSQDDVVATVTRITAQAIVDHYRRYAPSQDIDEIFMCGGGAYNPNITDFIQKNYPNTKIFMLDDAGVPAGAKEAVTFAWQAMEAVVGRSIPVPDRVETRQEYVLGKVSPGKNYRKVMKQGMAFGEGERLPPVKEMINYVNGKVFDNNWA
>tr|A0A4S9FQR1|A0A4S9FQR1_AURPU
MDGHREHINGDTTALDLTVLGLNSGTSMDGIDCALCRFRQTSPEAPMHFELLKYGEIPLEQKIKKRVMNMILHNRTTPEELSEVNVLLGNTFASAVKEFCKEQDVSMDNIDVIGSHGQTIWLLSMPEPGQTKSALTMAEGTFVAAQTGITTVTDFRVSDQAAGRQGAPLIAFFDALLLHHPNKLRACQNIGGIANVCFIPPDHAGGVDKCFDFDTGPGNVFIDAVVRHYTNGKQEYDKDGAMGKRGTVNQKLVDEFLEFKYFKLEPPKTTGREVFRDTMAHDLIERAEKLGMSQDDVVATVTRITAQAIVDHYRRYAPSQDIDEIFMCGGGAYNPNITDFIQKNYPNTKIFMLDDAGVPAGAKEAVTFAWQAMEAVVGRSIPVPDRVETRQEYVLGKVSPGKNYRKVMKQGMAFGEGERLPPVKEMINYVNGKVFDNNWA
>tr|A0A4S9EK47|A0A4S9EK47_AURPU
MDGHREHINGDTTALDLTVLGLNSGTSMDGIDCALCRFRQTSPEAPMHFELLKYGEISLEQKIKKRVMNMILHNRTTPEELSEVNVLLGNTFASAVKEFCKEQDVFMDNIDVIGSHGQTIWLLSMPEPGQTKSALTMAEGTFIAAQTGITTVTDFRVSDQAAGRQGAPLIAFFDALLLHHPNKLRACQNIGGIANVCFIPPDHAGGVDKCFDFDTGPGNVFIDAVVRHYTNGKQEYDKDGAMGKRGTVNQKLVDEFLEFKYFKLEPPKTTGREVFRDTMAHDLIERAEELGMSQDDVVATVTRITAQAIVDHYRRYAPSQDIDEIFMCGGGAYNPNITDFIQKNYPNTKIFMLDDAGVPAGAKEAVTFAWQAMEAVVGRSIPVPDRVETRQEYVLGKVSPGKNYRKVMKQGMAFGEGERLPPVKEMINYVNGKVFDNNWA
>tr|A0A4S9ATN3|A0A4S9ATN3_AURPU
MDGHREHINGDTTALDLTVLGLNSGTSMDGIDCALCRFRQTSAEAPMHFELLKYGEIPLEQKIKKRVMNMILHNRTTPEELSEVNVLLGNTFASAVKEFCKEQDVSMDNIDVIGSHGQTIWLLSMPEPGQTKSALTMAEGTFIAAQTGITTVTDFRVSDQAAGRQGAPLIAFFDALLLHHPNKLRACQNIGGIANVCFIPPDHAGGVDKCFDFDTGPGNVFIDAVVRHYTNGKQEYDKDGAMGKRGTVNQKLVDEFLEFKYFKLEPPKTTGREVFRDTMAHGLIERAEKLGMSQDDVVATVTRITAQAIVDHYRRYAPSQDIDEIFMCGGGAYNPNITDFIQKNYPNTKIFMLDDAGVPAGAKEAVTFAWQAMEAVVGRSIPVPDRVETRQEYVLGKVSPGKNYRKVMKQGMAFGEGERLPPVKEMINYVNGKVFDNNWA
>tr|A0A4T0CYQ8|A0A4T0CYQ8_AURPU
MNGHREHINGDTTALDLTVLGLNSGTSMDGIDCALCRFRQTSPEAPMHFELLKYGEIPLEQKIKKRVMNMILHNRTTPEELSEVNVLLGNTFASAVKEFCKEQDVSMDNIDVIGSHGQTIWLLSMPEPGQTKSALTMAEGTFIAAQTGITTVTDFRVSDQAAGRQGAPLIAFFDALLLHHPNKLRACQNIGGIANVCFIPPDHAGGVDKCFDFDTGPGNVFIDAVVRHYTNGKQEYDKDGAMGKRGTVNQKLVDEFLEFKYFKLEPPKTTGREVFRDTMAHDLIERAEKLGMSQDDVVATVTRITAQAIVDHYRRYAPSQDIDEIFMCGGGAYNPNITDFIQKNYPNTKIFMLDDAGVPAGAKEAVTFAWQAMEAVVGRSIPVPDRVETRQEYVLGKVSPGKNYRKVMKQGMAFGEGERLPPVKEMINYVNGKVFDNNWA
>tr|A0A4V4K6S6|A0A4V4K6S6_AURPU
MDGHREHINGDTTALDLTVLGLNSGTSMDGIDCALCRFRQTSPEAPMHFELLKYGEIPLEQKIKKRVMNMILHNRTTPEELSEVNVLLGNTFASAVKEFCKEQDVSMDNIDVIGSHGQTIWLLSMPEPGQTKSALTMAEGTFIAAQTGITTVTDFRVSDQAAGRQGAPLIAFFDALLLHHPNKLRACQNIGGIANVCFIPPDHAGGVDKCFDFDTGPGNVFIDAVVRHYTNGKQEYDKDGAMGKRGTVNQKLVDEFLEFKYFKLEPPKTTGREVFRDTMAHGLIERAEKLGVSQDDVVATVTRITAQAIVDHYRRYAPSQDIDEIFMCGGGAYNPNITDFIQKNYPNTKIFMLDDAGVPAGAKEAVTFAWQAMEAVVGRSIPVPDRVETRQEYVLGKVSPGKNYRKVMKQGMAFGEGERLPPVKEMINYVNGKVFDNNWA
>query
MPIATSTGDNVLDFTVLGLNSGTSMDGIDCALCHFYQKTPDAPMEFELLEYGEVPLAQPIKQRVMRMILEDTTSPSELSEVNVILGEHFADAVRQFAAERNVDLSTIDAIASHGQTIWLLSMPEEGQVKSALTMAEGAILASRTGITSITDFRISDQAAGRQGAPLIAFFDALLLHHPTKLRACQNIGGIANVCFIPPDVDGRRTDEYYDFDTGPGNVFIDAVVRHFTNGEQEYDKDGAMGKRGKVDQELVDDFLKMPYFQLDPPKTTGREVFRDTLAHDLIRRAEAKGLSPDDIVATTTRITAQAIVDHYRRYAPSQEIDEIFMCGGGAYNPNIVEFIQQSYPNTKIMMLDEAGVPAGAKEAITFAWQGMEALVGRSIPVPTRVETRQHYVLGKVSPGLNYRSVMKKGMAFGGDAQQLPWVSEMIVKKKGKVITNNWA
