# Supplementary material for: Anticipating protein evolution with successor sequence predictor
Source: J Cheminform. 2025 Mar 21;17:34. doi: 10.1186/s13321-025-00971-z (PMC11927200; doi:10.1186/s13321-025-00971-z)
Supplement: Supplementary file 5 — Supplementary Material 5: Pre-run Ancestral Sequence Reconstruction output. [file 13321_2025_971_MOESM5_ESM.zip › SI_6_Output/LGK_set_1/msa.fasta]

>ancestral_164
SNGSTTNSSSGANGSDGQALDLTVLGLNSGTSMDGIDCALCRFRQQTPSSPVNFELLKYG
EIPLDQTIKKRVMNMILHNKTSPEELSEVNVLLGETFASAVKEFCSEHNVDLSSIDAIGS
HGQTIWLLSMPEEGQVKSALTMAEGSILASRTGITSVTDFRISDQAAGRQGAPLIAFFDA
LLLHHPTKLRACQNIGGIANVCFIPPDSEGGV-DECYDFDTGPGNVYIDAAVRHYTNGEQ
EYDKDGEMGKRGKVDQELVDEFLQ-HKYFSREPPKTTGREDFRDTLAFDLIKKGEAKGLS
PDDVVATITRITAQSIVDHYRRFAPSAPQDIDEIFMCGGGAYNPNITDYIQKSYPNTKIM
MLDEAGIPAGAKEAITFAWQGMEAVVGRSILVPARVETRREYVLGKVSPGKNYRKVMRKG
MAFGGGRDHLPPVKDMVNYVDGKVFDNKW-
>ancestral_165
-------SSSSANGSSGQPLDLTVLGLNSGTSMDGIDCALCRFRQETPDSPMHFELLKYG
EIPLEQTIKKRVMNMILHNKTTPEELSEVNVLLGETFASAVKEFCKEHNVDLSSIDAIGS
HGQTIWLLSMPEEGQVKSALTMAEGSILASRTGITSVTDFRISDQAAGRQGAPLIAFFDA
LLLHHPTKLRACQNIGGIANVCFIPPDNEGGV-DECYDFDTGPGNVFIDAVVRHYTNGEQ
EYDKDGEMGKRGKVDQELVDEFLQ-HKYFKLDPPKTTGREVFRDTLAFDLIKKGEAKGLS
PDDVVATITRITAQAIVDHYRRYAPSAPQDIDEIFMCGGGAYNPNITEYIQKSYPNTKIM
MLDEAGIPAGAKEAITFAWQGMEAIVGRSIPVPTRVETRREYVLGKVSPGKNYRKVMRKG
MMFGGGRDHLPPVKEMVNYVDGKVFDNKW-
>ancestral_166
-------GSGSANGSSGQPLDLTVLGLNSGTSMDGIDCALCRFRQESPDSPMHFELLKYG
EVPLEQTIKKRVMNMILHNKTTPEELSEVNVLLGETFADAVKEFCKEHNVDLSSIDAIGS
HGQTIWLLSMPEEGQVKSALTMAEGSILASRTGITSVTDFRISDQAAGRQGAPLIAFFDA
LLLHHPTKLRACQNIGGIANVCFIPPDHEGGVNDECYDFDTGPGNVFIDAVVRHFTNGEQ
EYDKDGEMGKRGKVDQELVDEFLQTHPYFKLDPPKTTGREVFRDTLAHDLIKKGEAKGLS
PDDIVATITRITAQAIVDHYRRYAPSAPQDIDEIFMCGGGAYNPNITEYIQQSYPNTKIM
MLDEAGIPAGAKEAITFAWQGMEAIVGRSIPVPTRVETRREYVLGKVSPGKNYRKVMRKG
MAFGGGRDHLPPVKEMVNYVDGKVFDNKW-
>ancestral_167
-------GTGSANSSSGSPLDLTVLGLNSGTSMDGIDCALCRFRQDSPDSPMHFELLKYG
EVPLAQPIKKRVMNMILHNRTTPEELSEVNVQLGETFADAVEEFCKEHNVDLSSIDAIGS
HGQTIWLLSMPEEGQVKSALTMAEGSILASRTGITSVTDFRISDQAAGRQGAPLIAFFDA
LLLHHPTKLRACQNIGGIANVCFIPPDHQGGV-DECYDFDTGPGNVFIDAVVRHFTNGEQ
EYDKDGEMGKRGKVDQELVDEFLQ-HPYFKLDPPKTTGREVFRDTLAHDLIKKGEAKGLS
PDDIVATITRITAQAIVDHYRRYAPS--QDIDEIFMCGGGAYNPNITEYIQQAYPNTKIM
MLDEAGIPGGAKEAITFAWQGMEAIVGRSIPVPTRVETRREYVLGKVSPGKNYRKVMRKG
MAFGGGRDHLPPVKEMVNYVDGKVFDNKW-
>ancestral_170
--------MPIATSTGDNVLDFTVLGLNSGTSMDGIDCALCHFYQKTPDAPMEFELLEYG
EVPLAQPIKQRVMRMILEDTTSPSELSEVNVILGEHFADAVRQFAAERNVDLSTIDAIAS
HGQTIWLLSMPEEGQVKSALTMAEGAILASRTGITSITDFRISDQAAGRQGAPLIAFFDA
LLLHHPTKLRACQNIGGIANVCFIPPDVDGRRTDEYYDFDTGPGNVFIDAVVRHFTNGEQ
EYDKDGAMGKRGKVDQELVDDFLK-MPYFQLDPPKTTGREVFRDTLAHDLIRRAEAKGLS
PDDIVATTTRITAQAIVDHYRRYAPS--QEIDEIFMCGGGAYNPNIVEFIQQSYPNTKIM
MLDEAGVPAGAKEAITFAWQGMEALVGRSIPVPTRVETRQHYVLGKVSPGLNYRSVMKKG
MAFGGDAQQLPWVSEMIVKKKGKVITNNWA
>ancestral_169
--------TGTANSSSGSPLDFTVLGLNSGTSMDGIDCALCRFRQDSPDSPMHFELLKYG
EVPLAQPIKKRVMNMILHNRTTPEELSEVNVQLGETFADAVEQFCAEHNVDLSTIDAIAS
HGQTIWLLSMPEEGQVKSALTMAEGAILASRTGITSITDFRISDQAAGRQGAPLIAFFDA
LLLHHPTKLRACQNIGGIANVCFIPPDHQGGV-DECYDFDTGPGNVFIDAVVRHFTNGEQ
EYDKDGAMGKRGKVDQELVDEFLQ-HPYFKLDPPKTTGREVFRDTLAHDLIRKGEAKGLS
PDDIVATITRITAQAIVDHYRRYAPS--QDIDEIFMCGGGAYNPNITEFIQQSYPNTKIM
MLDEAGVPGGAKEAITFAWQGMEALVGRSIPVPTRVETRREYVLGKVSPGKNYRSVMRKG
MAFGGDADQLPWVKEMVNYVDGKVFDNKW-
>query
--------MPIATSTGDNVLDFTVLGLNSGTSMDGIDCALCHFYQKTPDAPMEFELLEYG
EVPLAQPIKQRVMRMILEDTTSPSELSEVNVILGEHFADAVRQFAAERNVDLSTIDAIAS
HGQTIWLLSMPEEGQVKSALTMAEGAILASRTGITSITDFRISDQAAGRQGAPLIAFFDA
LLLHHPTKLRACQNIGGIANVCFIPPDVDGRRTDEYYDFDTGPGNVFIDAVVRHFTNGEQ
EYDKDGAMGKRGKVDQELVDDFLK-MPYFQLDPPKTTGREVFRDTLAHDLIRRAEAKGLS
PDDIVATTTRITAQAIVDHYRRYAPS--QEIDEIFMCGGGAYNPNIVEFIQQSYPNTKIM
MLDEAGVPAGAKEAITFAWQGMEALVGRSIPVPTRVETRQHYVLGKVSPGLNYRSVMKKG
MAFGGDAQQLPWVSEMIVKKKGKVITNNWA
