# Supplementary material for: Anticipating protein evolution with successor sequence predictor
Source: J Cheminform. 2025 Mar 21;17:34. doi: 10.1186/s13321-025-00971-z (PMC11927200; doi:10.1186/s13321-025-00971-z)
Supplement: Supplementary file 5 — Supplementary Material 5: Pre-run Ancestral Sequence Reconstruction output. [file 13321_2025_971_MOESM5_ESM.zip › SI_6_Output/LGK_set_7/ancestrals.fasta]

>ancestral_216
MNGHTEHINGDRTALDLTVLGLNSGTSMDGIDCALCRFRQTSPEAPMHFELLKYGEIPLEQKIKKRVMNMILHNRTTPEELSEVNVLLGNTFASAVKEFCKEQDVPMDDIDVIGSHGQTIWLLSMPEPGQTKSALTMAEGTFIAAQTGITTVTDFRVSDQAAGRQGAPLIAFFDALLLHHPTKLRACQNIGGIANVCFIPPDNAGGVDKCFDFDTGPGNVFIDAVVRHYTNGKQEYDKDGAMGKRGTVNQELVDEFLEFKYFKLDPPKTTGREVFRDTMAHDLIERAEKLGMSQDDVVATVTRITAQAIVDHYRRYAPSQDIDEIFMCGGGAYNPNITDFIQKNYPNTKIFMLDDAGVPAGAKEAITFAWQAMEAVVGRSIPVPDRVETRQEYVLGKVSPGKNYRTVMKQGMMFGEGERLPPVKEMINYVNGKVFDNNWA
>ancestral_217
MNGHREHINGDTTALDLTVLGLNSGTSMDGIDCALCRFRQTSPEAPMHFELLKYGEIPLEQKIKKRVMNMILHNRTTPEELSEVNVLLGNTFASAVKEFCKEQDVPMDDIDVIGSHGQTIWLLSMPEPGQTKSALTMAEGTFIAAQTGITTVTDFRVSDQAAGRQGAPLIAFFDALLLHHPNKLRACQNIGGIANVCFIPPDHAGGVDKCFDFDTGPGNVFIDAVVRHYTNGKQEYDKDGAMGKRGTVNQELVDEFLEFKYFKLEPPKTTGREVFRDTMAHDLIERAEKLGMSQDDVVATVTRITAQAIVDHYRRYAPSQDIDEIFMCGGGAYNPNITDFIQKNYPNTKIFMLDDAGVPAGAKEAVTFAWQAMEAVVGRSIPVPDRVETRQEYVLGKVSPGKNYRKVMKQGMAFGEGERLPPVKEMINYVNGKVFDNNWA
>ancestral_214
TNGHSNHANGSSSQPLDLTVLGLNSGTSMDGIDCALCRFRQDTPDSPMHFELLKYGEIPLEQTIKKRVMNMIYHNKTTPEELSEVNVLLGETFASAVKEFCKEHNVDISSIDVIGSHGQTIWLLSMPEPGQVKSALTMAEGTFIASRTGITTVTDFRVSDQAAGRQGAPLIAFFDALLLHHPTKLRACQNIGGIANVCFIPPDNQGGVDKCFDFDTGPGNVFIDAVVRHYTNGKQEYDKDGAMGKRGTVNQELVDEFLQFKYFKLDPPKTTGREVFRDTLAHDLIKKAEALGMSPDDVVATVTRITAQAIVDHYRRYAPSQDIDEIFMCGGGAYNPNITEYIQKNYPNTKIMMLDDAGVPAGAKEAITFAWQGMEAVVGRSIPVPDRVETRQEYVLGKVSPGKNYRTVMRKGMMFGGGRDHLPPVKEMVNYVDGKVFDNKW
>ancestral_215
MNGHTEHINGDRTALDLTVLGLNSGTSMDGIDCALCRFRQTSPDAPMHFELLKYGEIPLEQKIKKRVMNMIYHNRTTPEELSEVNVLLGNTFASAVKEFCKEQDVSVDSIDVIGSHGQTIWLLSMPEPGQTKSALTMAEGTFIAAQTGITTVTDFRVSDQAAGRQGAPLIAFFDALLLHHPTKLRACQNIGGIANVCFIPPDNAGGVDKCFDFDTGPGNVFIDAVVRHYTNGKQEYDKDGAMGKRGTVNQELVDEFLEFKYFKLDPPKTTGREVFRDTLAHDLIEKAEKLGMSPDDVVATVTRITAQAIVDHYRRYAPSQDIDEIFMCGGGAYNPNITEYIQKNYPNTKIFMLDDAGVPAGAKEAITFAWQAMEAVVGRSIPVPDRVETRQEYVLGKVSPGKNYRTVMKQGMMFGEGERLPPVKEMVNYVNGKVFDNNWA
>ancestral_212
SSSNTANGSSSQPLDLTVLGLNSGTSMDGIDCALCRFRQETPDSPMHFELLKYGEIPLEQTIKKRVMNMILHNKTTPEELSEVNVLLGETFASAVKEFCKEHNVDISSIDVIGSHGQTIWLLSMPEEGQVKSALTMAEGSFLASRTGITSVTDFRVSDQAAGRQGAPLIAFFDALLLHHPTKLRACQNIGGIANVCFIPPDNQGGVDECFDFDTGPGNVFIDAVVRHYTNGEQEYDKDGEMGKRGTVDQELVDEFLQHKYFKLDPPKTTGREVFRDTLAFDLIKKAEAKGLSPDDVVATVTRITAQAIVDHYRRYAPSGQDIDEIFMCGGGAYNPNITEYIQKHYPNTKIMMLDEAGIPAGAKEAITFAWQGMEAIVGRSIPVPTRVETRQEYVLGKVSPGKNYRKVMRKGMMFGGGRDHLPPVKEMVNYVDGKVFDNKW
>ancestral_213
ANGHSNTANGSSSQPLDLTVLGLNSGTSMDGIDCALCRFRQDTPDSPMHFELLKYGEIPLEQTIKKRVMNMILHNKTTPEELSEVNVLLGETFASAVKEFCKEHNVDISSIDVIGSHGQTIWLLSMPEPGQVKSALTMAEGTFIASRTGITTVTDFRVSDQAAGRQGAPLIAFFDALLLHHPTKLRACQNIGGIANVCFIPPDNQGGVDKCFDFDTGPGNVFIDAVVRHYTNGKQEYDKDGAMGKRGTVDQELVDEFLQHKYFKLDPPKTTGREVFRDTLAFDLIKKAEARGMSPDDVVATVTRITAQAIVDHYRRYAPSQDIDEIFMCGGGAYNPNITEYIQKHYPNTKIMMLDDAGVPAGAKEAITFAWQGMEAVVGRSIPVPDRVETRQEYVLGKVSPGKNYREVMRKGMMFGGGRDHLPPVKEMVNYVDGKVFDNKW
>ancestral_210
MPSSTTNGASNGYGNGSTNGINGPSDAALDLTVLGLNSGTSMDGIDCALCRFRQETPSSPMHFELLKYSEIPLEPVIKKRVMNMILHNKTTPEELSEVNVLLGETFASAVKEFTKEHGLQLTDIDVIGSHGQTIWLLSMPEEGQVKSALTMAEGSFIAARTGITTVTDFRVSDQAAGRQGAPLIAFFDALVLHHPTKLRACQNIGGIANVCFIPPDHQGGVDACYDFDTGPGNVFIDAVVRHYTNGEQEYDRDGKMGKAGQVDQELVDDFMKHKYFGLEPPKTTGREVFRDTLAFEFIKKAEQKGLSPNDVVASITRVTAQAIVDHYQRYAPSQNIDEIFMCGGGAYNPNIAAFIQKNYPNTKIMMLDAAGIPGSAKEAITFAWQAMEAVVGRSIPVPTRVETRQEYVLGKVSPGKNYREVMRKGILFGGKADHLSPVKELVNYVEGKVFDNKW
>ancestral_211
MPSSTTNGASNGYGNGSTNGINEPSDAAFDLTVLGLNSGTSMDGIDCALCRFRQETPSSPMQFELLKYSEIPLEPVIKKRVMNMILHNKTTPEELSEVNVLLGETFASAVKEFTKEHGLQLTDIDVVGSHGQTIWLLSMPEEGQVKSALTMAEGSFIAARTGITTVTDFRVSDQAAGRQGAPLIAFFDALVLHHPTKLRACQNIGGIANVCFIPPDHQGGVDACYDFDTGPGNVFIDAVVRHYTNGEQEYDRDGKMGKAGQVDQELVDDFMKHKYFGLEPPKTTGREVFRDTLAFEFIKKAEQKGLSPNDVVASITRVTAQAIVDHYQRYAPSQNIDEIFMCGGGAYNPNIAAFIQKNYPNTKIMMLDAAGIPGSAKEAITFAWQAMEAVVGRSIPVPTRVETRQEYVLGKVSPGKNYREVMRKGILFGGKADHLSPVKELVNYVEGKVFDNKW
>ancestral_218
MDGHREHINGDTTALDLTVLGLNSGTSMDGIDCALCRFRQTSPEAPMHFELLKYGEIPLEQKIKKRVMNMILHNRTTPEELSEVNVLLGNTFASAVKEFCKEQDVPMDNIDVIGSHGQTIWLLSMPEPGQTKSALTMAEGTFIAAQTGITTVTDFRVSDQAAGRQGAPLIAFFDALLLHHPNKLRACQNIGGIANVCFIPPDHAGGVDKCFDFDTGPGNVFIDAVVRHYTNGKQEYDKDGAMGKRGTVNQKLVDEFLEFKYFKLEPPKTTGREVFRDTMAHDLIERAEKLGMSQDDVVATVTRITAQAIVDHYRRYAPSQDIDEIFMCGGGAYNPNITDFIQKNYPNTKIFMLDDAGVPAGAKEAVTFAWQAMEAVVGRSIPVPDRVETRQEYVLGKVSPGKNYRKVMKQGMAFGEGERLPPVKEMINYVNGKVFDNNWA
>ancestral_219
MDGHREHINGDTTALDLTVLGLNSGTSMDGIDCALCRFRQTSPEAPMHFELLKYGEIPLEQKIKKRVMNMILHNRTTPEELSEVNVLLGNTFASAVKEFCKEQDVSMDNIDVIGSHGQTIWLLSMPEPGQTKSALTMAEGTFIAAQTGITTVTDFRVSDQAAGRQGAPLIAFFDALLLHHPNKLRACQNIGGIANVCFIPPDHAGGVDKCFDFDTGPGNVFIDAVVRHYTNGKQEYDKDGAMGKRGTVNQKLVDEFLEFKYFKLEPPKTTGREVFRDTMAHDLIERAEKLGMSQDDVVATVTRITAQAIVDHYRRYAPSQDIDEIFMCGGGAYNPNITDFIQKNYPNTKIFMLDDAGVPAGAKEAVTFAWQAMEAVVGRSIPVPDRVETRQEYVLGKVSPGKNYRKVMKQGMAFGEGERLPPVKEMINYVNGKVFDNNWA
>ancestral_164
MPHSSTNGLANGLTNGHTNGLSNGHHETGLDLTVLGLNSGTSMDGIDCALCRFRQESPESPMHFELLAYDEVPLEPKIKKRVMNMILHNKTTPEELSEVNVLLGETFADAVKEFSQKQGVPLEKIDVLGSHGQTIWLLSMPEPGQTKSALTMAEGSFLASRTGITSVTDFRVSDQAAGRQGAPLIAFFDSLVLHHPTKLRACQNIGGIANVCFIPPDKDGKLNPEFFDFDTGPGNVFIDAAVRYFTNGEREYDKNGEMGAAGTVDQEMVDEFLQTHPYFSLEPPKTTGREVFRDTIAHDLIERGLAKGLSPNDIVATITRITAQAIVEHYHRYMPQEYGPLAEIFMCGGGAKNPNITRYLQAAFPETRIVMLDEAGIPADAKEAITFAWQGMEAVVGRSIPVPSRVETQRQFVLGKVSPGDNYRKVMRHGMDFGAGRDHLEPVTELVNYVEGKVFDNKW
>ancestral_165
MNGSINGMPHSSTNGLSNGLTNGLTNGLSNGHHETGLDLTVLGLNSGTSMDGIDCALCRFRQESPESPMHFELLAYDEVPLEPKIKKRVMNMILHNKTTPEELSEVNVLLGETFAAAVKEFSQKQGVPLEKIDVLGSHGQTIWLLSMPEPGQTKSALTMAEGSFLASRTGITSVTDFRVSDQAAGRQGAPLIAFFDALVLHHPTKLRACQNIGGIANVCFIPPDDKDGKLNPEFFDFDTGPGNVFIDAAVRYFTNGEREYDKNGEMGAAGTVDQEMVDEFLQHPYFSLEPPKTTGREVFRDTIAHDLIERGLAKGLSPNDIVATITRITAQAIVEHYHRYMPQEYGPLAEIFMCGGGAKNPNITRYLQAAFPETRIVMLDEAGIPADAKEAITFAWQGMEAVVGRSIPIPSRVETQRQFVLGKVSPGDNYRKVMRHGMDFGAGRDHLEPVTELVNYVEGKVFDNKW
>ancestral_166
STNGLSNGLTNGLTNGLSNGHHETGLDLTVLGLNSGTSMDGIDCALCRFRQESPESPMHFELLAYDEIPLEPKIKKRVMNMILHNKTTPEELSEVNVLLGETFAAAVKEFSQKQGVPLEKIDVLGSHGQTIWLLSMPEPGQTKSALTMAEGSFLASRTGITSVTDFRVSDQAAGRQGAPLIAFFDALVLHHPTKLRACQNIGGIANVCFIPPDKDGKLNPEFFDFDTGPGNVFIDAAVRYFTNGEREYDKNGEMGAAGTVDQEMVDEFLQTHPYFSLEPPKTTGREVFRDTIAHDLIERGLAKGLSPNDIVATITRITAQAIVEHYHRYMPQEYGPLAEIFMCGGGAKNPNITRYLQAAFPETRIVMLDEAGIPADAKEAITFAWQGMEAVVGRSIPIPSRVETQRQFVLGKVSPGDNYRKVMKHGMDFGAGRDHLEPVTELVNYVEGKVFDNKW
>ancestral_167
MNGSINGTNHGALNGNSNGTLANGLTNGLSNGHHEAGLDLTVLGLNSGTSMDGIDCAYCRFRQESPSAPMHFELLAYDEVPLEPKIKKRVMNMILHNKTTPEELSEVNVLLGKTFAAATTKFMQKHGIPKEEIDAIGSHGQTIWLLSAFLASETGITTVTDFRVSDQAAGRQGAPLIAFFDALVLHHPTKLRACQNIGGIANVCFIPPDDQDGNLNREFFDFDTGPGNVFIDAAVRYFTNGTREYDRNGEMGAAGAVDQDLVDEFLSHAYFRLDPPKTTGREVFRDTLAHDLIARGLAKGLSPNDIVATITRITAQAIVEHYRRYMPTQYGPLAEIFMCGGGAKNPNITKYMQSCFPQTRIVMLDEAGIPADAKEAITFAWQGMEAVVGRSIPIPSRVESDKQFVLGKVSAGDNYRKVMRHGMQFGAGHDHLEPVTELVNYVNGKVFDNKW
>ancestral_160
MGSATGIMYNGDSLPLDITALGLNSGTSMDGIDCALCRFRQASPNGPMHFELLQYDEIPLEPKIKKRVMDMIFHNTTTPEELSEVNVILGETFADAVKAFSKKHSVPLSSIDVIGSHGQTIWLESMPQGGRKKSALTMAEGTFIASSTGITTVTDFRVSDQAAGRQGAPLIAFFDSLVLHHPTKLRACQNIGGIANVCFVPPDSNGQLNQEFFDFDTGPGNVFIDAAVRYFTNGEREYDKDGEMGKQGKVNQEMVDEFLKTHFYFALDPPKTTGREVFRDTIAHDLIERGVANGMSPNDIVATITRITAQAIVEHYKRYMPTQYGPLAEVYMCGGGAKNPNILDHLKESFPETKFVMLDEAGIPADAKEAITFAWQGMEAIVGRSIPVPSRVETRRGYVLGKVSPGQNYRRVMRKGMDFGAGHEDLEPVRELVNYVDGKVYNNKY
>ancestral_161
MGSATGIMYTGDSLPLDITALGLNSGTSMDGIDCALCRFRQASPNGPMHFELLQYDEIPLEPKIKKRVMDMIFHNTTTPEELSEVNVVLGETFAEAAKAFSKKHGVPLSSIDVIGSHGQTIWLESMPQGGRKKSALTMAEGTFIASSTGITTVTDFRVSDQAAGRQGAPLIAFFDSLVLHHPTKLRACQNIGGIANVCFVPPDSNGQLNQEFFDFDTGPGNVFIDAAVRYFTNGEREYDQDGEMGKQGKVNQQMVDEFLRTHFYFALDPPKTTGREVFRDTIAHDLIERGVANGMSPNDIVATITRITAQAIVEHYKRYMPSQYGPLAEVYMCGGGAKNPNILDHLRESFPETRFVMLDEAGIPADAKEAITFAWQGMEAIVGRSIPVPSRVETSRGYVLGKISPGHNYRRVMKKGMDFGAGHEQLEPVRELVNYVGGKVYNNKG
>ancestral_289
MDPSASVSRSLDLTVLGLNSGTSMDGIDCALCRFRQETPDSPMRFELLKYGEIPLEQTIKKRVMNIILHNKTSPSELSEVNVILGETFAAAVKEFCGQYDVDISSIDVIGSHGQTIWLLSMPEEGEVRSALTMAEGSFIASRTGITTVTDFRVSDQAAGRQGAPLIAFFDALLLHHPTKLRACQNIGGIANVCFIPPDSLGGTDACYDFDTGPGNVFIDAVVRHYTNGQQEYDKDGEMGARGTVDQDLVDEFLQNHPYFQLDPPKTTGREVFRDTLAFDLIRKAESKGLSPDDVVATVTRITAQAIVDHYRRYAPKDLPIDEIFMCGGGAYNPNITQYIQAHYPDTKILMLDQAGIPASAKEAITFAWQGMEAVVGRSIPVPTRVETRQPYVLGKVSPGKNYRRVLQQGMQFGGDRHHLPAVSELVNYVNGEVFNNKW
>ancestral_288
MDPSASVSRSLDLTVLGLNSGTSMDGIDCALCRFRQETPDSPMRFELLKYGEIPLEQTIKKRVMNIILHNKTSPSELSEVNVILGETFAAAVKEFCGQYDVDISSIDVIGSHGQTIWLLSMPEEGEVRSALTMAEGSFIASRTGITTVTDFRVSDQAAGRQGAPLIAFFDALLLHHPTKLRACQNIGGIANVCFIPPDSLGGTDACYDFDTGPGNVFIDAVVRHYTNGQQEYDKDGEMGARGTVDQDLVDEFLQNHPYFQLDPPKTTGREVFRDTLAFDLIRKAESKGLSPDDVVATVTRITAQAIVDHYRRYAPKDLPIDEIFMCGGGAYNPNITQYIQAHYPSTKILMLDQAGIPASAKEAITFAWQGMEAVVGRSIPVPTRVETRQPYVLGKVSPGKNYRRVLQQGMQFGGDRHHLPAVSELVNYVNGKEFNNKW
>ancestral_162
AHSTTNGMGTNGHTNGTSNSSRSSPLDLTVLGLNSGTSMDGIDCALCRFRQESPDSPMHFELLQYDEVPLEPTIKKRVMNMILHNRTTPEELSEVNVLLGETFADAVKEFSQKHNVPLSSIDVIGSHGQTIWLLSMPEKGQTKSALTMAEGTFIASRTGITSVTDFRVSDQAAGRQGAPLIAFFDSLVLHHPTKLRACQNIGGIANVCFIPPDKDGKLNQEFFDFDTGPGNVFIDAAVRYFTNGEREYDKDGEMGKAGTVDQEMVDEFLKTHPYFSLEPPKTTGREVFRDTIAHDLIERGLAKGLSPNDIVATITRITAQAIVEHYHRYMPTQYGPLAEIYMCGGGAKNPNITSYLQAAFPETKIVMLDEAGIPADAKEAITFAWQGMEAIVGRSIPVPDRVETRRGYVLGKVSPGKNYRKVMRKGMDFGAGRDHLEPVKELVNYVDGKVFDNKW
>ancestral_281
MDPNPSVSRSLDLTVLGLNSGTSMDGIDCALCHFQQETPESPMRFELLKYGEIPLEQTIKQRVMNMILHNKTSPSELSEVNVILGETFAAAVKEFCAQYNVDISSIDVIGSHGQTIWLLSMPEEGEVRSALTMAEGSFIASRTGITTVTDFRVSDQAAGRQGAPLIAFFDALILHHPTKLRACQNIGGIANVCFIPPDSLGGVDACYDFDTGPGNVFIDAVVRHYTNGEREYDKNGEMGARGTVDQDLVDEFLQTHPYFRLDPPKTTGREVFRDTLAFDLIHKAESKGLGPDDVVATVTRITAQSIVDHYRRYAPKDLPIDEIFMCGGGSYNPNITQYIQSQYPDTKILALDQAGIPASAKEAITFAWQGMEAIVGRSIPVPTRVETRQPYVLGKVSPGKNYRRVMRQGMQFGGDRDELSPVKEVVNYVNGKEWNNKW
>ancestral_280
MDPNPSVSRSLDLTVLGLNSGTSMDGIDCALCHFQQETPDSPMRFELLKYGEIPLEQTIKQRVMNMILHNKTSPSELSEVNVILGETFAAAVKEFCAQYNVDISSIDVIGSHGQTIWLLSMPEEGEVRSALTMAEGSFIASRTGITTVTDFRVSDQAAGRQGAPLIAFFDALILHHPTKLRACQNIGGIANVCFIPPDSLGGVDACYDFDTGPGNVFIDAVVRHYTNGEREYDKNGEMGARGTVDQDLVDEFLQTHPYFRLDPPKTTGREVFRDTLAFDLIHKAESKGLGPDDVVATVTRITAQAIVDHYRRYAPKDLPIDEIFMCGGGSYNPNITQYIQSQYPDTKILALDQAGIPASAKEAITFAWQGMEAIVGRSIPVPTRVETRQPYVLGKVSPGKNYRRVMRQGMQFGGDRDELSPVKEVVNYVNGKEWNNKW
>ancestral_283
MDPNPSVSRSLDLTVLGLNSGTSMDGIDCALCHFQQETPESPMRFELLKYGEIPLEQTIKQRVMNMILHNKTSPSELSEVNVILGETFAAAVKEFCAQYNVDISSIDVIGSHGQTIWLLSMPEEGEVRSALTMAEGSFIASRTGITTVTDFRVSDQAAGRQGAPLIAFFDALILHHPTKLRACQNIGGIANVCFIPPDSLGGVDACYDFDTGPGNVFIDAVVRHYTNGEREYDKNGEMGARGTVDQDLVDEFLRTHPYFRLDPPKTTGREVFRDTLAFDLIRKAESKGLSPDDVVATVTRITAQSIVDHYRRYAPKDLPIDEIFMCGGGSYNPNITQYIQSQYPDTKILALDQAGIPASAKEAITFAWQGMEAIVGRSIPVPTRVETRQPYVLGKVSPGKNYRRVMRQGMQFGGDRDELSPVKEVVNYVNGKEWNNKW
>ancestral_220
MDGHREHINGDTTALDLTVLGLNSGTSMDGIDCALCRFRQTSPEAPMHFELLKYGEIPLEQKIKKRVMNMILHNRTTPEELSEVNVLLGNTFASAVKEFCKEQDVSMDNIDVIGSHGQTIWLLSMPEPGQTKSALTMAEGTFIAAQTGITTVTDFRVSDQAAGRQGAPLIAFFDALLLHHPNKLRACQNIGGIANVCFIPPDHAGGVDKCFDFDTGPGNVFIDAVVRHYTNGKQEYDKDGAMGKRGTVNQKLVDEFLEFKYFKLEPPKTTGREVFRDTMAHDLIERAEKLGMSQDDVVATVTRITAQAIVDHYRRYAPSQDIDEIFMCGGGAYNPNITDFIQKNYPNTKIFMLDDAGVPAGAKEAVTFAWQAMEAVVGRSIPVPDRVETRQEYVLGKVSPGKNYRKVMKQGMAFGEGERLPPVKEMINYVNGKVFDNNWA
>ancestral_285
MDPNPSVSRSLDLTVLGLNSGTSMDGIDCALCHFQQETPDSPMRFELLKYGEIPLEQTIKKRVMNIILHNKTSPSELSEVNVILGETFAAAVKEFCGQYDVDISSIDVIGSHGQTIWLLSMPEEGEVRSALTMAEGSFIASRTGITTVTDFRVSDQAAGRQGAPLIAFFDALLLHHPTKLRACQNIGGIANVCFIPPDSLGGTDACYDFDTGPGNVFIDAVVRHYTNGQQEYDKDGEMGARGTVDQDLVDEFLQTHPYFRLDPPKTTGREVFRDTLAFDLIRKAESKGLSPDDVVATVTRITAQAIVDHYRRYAPKDLPIDEIFMCGGGSYNPNITQYIQAHYPDTKILMLDQAGIPASAKEAITFAWQGMEAVVGRSIPVPTRVETRQPYVLGKVSPGKNYRRVMQQGMQFGGDRHHLAAVSELVNYVNGKEFNNKW
>ancestral_284
MDPNPSVSRSLDLTVLGLNSGTSMDGIDCALCHFQQETPDSPMRFELLKYGEIPLEQTIKQRVMNMILHNKTSPSELSEVNVILGETFAAAVKEFCAQYNVDISSIDVIGSHGQTIWLLSMPEEGEVRSALTMAEGSFIASRTGITTVTDFRVSDQAAGRQGAPLIAFFDALVLHHPTKLRACQNIGGIANVCFIPPDSLGGVDACYDFDTGPGNVFIDAVVRHYTNGQQEYDKDGEMGARGRVDQDLVDEFLQTHPYFRLDPPKTTGREVFRDTLAFDLIRKAESKGLGPDDVVATVTRITAQAIVDHYRRYAPKDIPIDEIFMCGGGSYNPNITQYIQAQYPDTKILMLDQAGIPASAKEAITFAWQGMEAIVGRSIPVPTRVETRQPYVLGKVSPGKNYRRVMRQGMQFGGDTDGLSPVKEMVNYVNGKEFNNKW
>ancestral_287
MDPSASVSRSLDLTVLGLNSGTSMDGIDCALCRFRQETPDSPMRFELLKYGEIPLEQTIKKRVMNIILHNKTSPSELSEVNVILGETFAAAVKEFCGQYDVDISSIDVIGSHGQTIWLLSMPEEGEVRSALTMAEGSFIASRTGITTVTDFRVSDQAAGRQGAPLIAFFDALLLHHPTKLRACQNIGGIANVCFIPPDSLGGTDACYDFDTGPGNVFIDAVVRHYTNGQQEYDKDGEMGARGTVDQDLVDEFLQTHPYFQLDPPKTTGREVFRDTLAFDLIRKAESKGLSPDDVVATVTRITAQAIVDHYRRYAPKDLPIDEIFMCGGGAYNPNITQYIQAHYPSTKILMLDQAGIPASAKEAITFAWQGMEAVVGRSIPVPTRVETRQPYVLGKVSPGKNYRRVLQQGMQFGGDRHHLPAVSELVNYVNGKEFNNKW
>ancestral_286
MDPSASVSRSLDLTVLGLNSGTSMDGIDCALCRFQQETPDSPMRFELLKYGEIPLEQTIKKRVMNIILHNKTSPSELSEVNVILGETFAAAVKEFCGQYDVDISSIDVIGSHGQTIWLLSMPEEGEVRSALTMAEGSFIASRTGITTVTDFRVSDQAAGRQGAPLIAFFDALLLHHPTKLRACQNIGGIANVCFIPPDSLGGTDACYDFDTGPGNVFIDAVVRHYTNGQQEYDKDGEMGARGTVDQDLVDEFLQTHPYFQLDPPKTTGREVFRDTLAFDLIRKAESKGLSPDDVVATVTRITAQAIVDHYRRYAPKDLPIDEIFMCGGGAYNPNITQYIQAHYPSTKILMLDQAGIPASAKEAITFAWQGMEAVVGRSIPVPTRVETRQPYVLGKVSPGKNYRRVLQQGMQFGGDRHHLPAVSELVNYVNGKEFNNKW
>ancestral_263
MASNTANGTSNHALDLTVLGLNSGTSMDGIDCALCRFRQETPESPMHFELLKYGEIPLEPVIKKRVMNMILHNQTSPSELSEVNVILGETFASAVHQFCKDYNVDIDSIDVLGSHGQTIWLLSMPEPGETRSALTMAEGSFLASRTGITSVTDFRVSDQAAGRQGAPLIAFFDALLLHHPTKLRACQNIGGIANVCFIPPDTHGGVDECYDFDTGPGNVFIDAVVRHYTNGEREYDKDGEMGARGTVDQELVDDFLRHPYFALDPPKTTGREVFRDTLAHEFITKAEAKGLSPDDVVATITRVTAQAIVDHYRRYAPKDLEIAEIFMCGGGAYNPNITSFIQKHYPNTRIMMLDDAGIPAGAKEAITFAWQGMEAVVGRSIPVPTRVETRQEYVLGKVSPGKNYRKVMRQGMLFGAGRDHLSPVKELVNYVDGKVFNNKW
>ancestral_262
MMSNTANGTSNHALDLTVLGLNSGTSMDGIDCALCQEHFRQETPESPMHFELLKYGEIPLEPVIKKRVMNMILHNQTSPSELSEVNVILGETFASAVHQFCKDYNVDIDSIDVLGSHGQTIWLLSMPEPGETRSALTMAEGSFLASRTGITSVTDFRVSDQAAGRQGAPLIAFFDALLLHHPTKLRACQNIGGIANVCFIPPDTHGGVDECYDFDTGPGNVFIDAVVRHYTNGEREYDKDGEMGARGTVDQELVDDFLRHPYFALDPPKTTGREVFRDTLAHEFITKAEAKGLSPDDVVATITRITAQAIVDHYRRYAPKDLEIDEIFMCGGGAYNPNITSFIQKHYPNTRIMMLDDAGIPAGAKEAITFAWQGMEAVVGRSIPVPTRVETRQEYVLGKVSPGKNYRKVMRQGMLFGAGRDHLPPVKELVNYVDGKVFNNKW
>ancestral_261
STSMSNTSNGTSNHALDLTVLGLNSGTSMDGIDCALCHFRQETPESPMHFELLKYGEIPLEPVIKKRVMNMILHNKTSPSELSEVNVILGETFASAVHQFCKDYNVDIDSIDVLGSHGQTIWLLSMPEPGETRSALTMAEGSFLASRTGITSVTDFRVSDQAAGRQGAPLIAFFDALLLHHPTKLRACQNIGGIANVCFIPPDTHGGVDECYDFDTGPGNVFIDAVVRHYTNGEREYDKDGEMGARGTVDQELVDDFLRHPYFALDPPKTTGREVFRDTLAHELIRKAEAKGLSPDDVVATITRITAQAIVDHYRRYAPKDLEIDEIFMCGGGAYNPNITSYIQKHYPNTRIMMLDDAGIPAGAKEAITFAWQGMEAVVGRSIPVPTRVETRQEYVLGKVSPGKNYRKVMRQGMLFGAGRDHLPPVKELVNYVDGKVFDNKW
>ancestral_260
SMANASNGTSNHALDLTVLGLNSGTSMDGIDCALCHFRQETPESPMHFELLKYGEIPLEPTIKKRVMNMILHNKTSPSELSEVNVILGETFASAVHQFCKDYNVDISSIDVLGSHGQTIWLLSMPEEGEVRSALTMAEGSFLASRTGITSVTDFRVSDQAAGRQGAPLIAFFDALLLHHPTKLRACQNIGGIANVCFIPPDSHGGVDECYDFDTGPGNVFIDAVVRHYTNGEREYDKDGEMGARGTVDQELVDDFLRHPYFALDPPKTTGREVFRDTLAFDLIRKAEAKGLSPDDVVATITRITAQAIVDHYRRYAPKDLEIDEIFMCGGGAYNPNITAYIQKHYPNTRIMMLDDAGIPAGAKEAITFAWQGMEAVVGRSIPVPTRVETRQEYVLGKVSPGKNYRKVMRQGMLFGAGRDHLPPVKELVNYVDGKVFDNKW
>ancestral_267
MASNSVNGSSHSLDITVLGLNSGTSMDGIDCALCRFRQETPESPMHFELLKKYGEIPLEPVIKKRVMNMILHNKTSPSELSEVNVILGETFASAVHQFCKDYNVDIKSIDVLGSHGQTIWLLSMPEAGETRSALTMAEGTFLASRTGITSVTDFRVSDQAAGRQGAPLIAFFDALVLHHPTKLRACQNIGGIANVCFVLPDSHGGVDACYDFDTGPGNVFIDAVVRHYTNGKREYDQDGEMGARGTVDQELVDDFLTHPYFALEPPKTTGREVFRDTLAHEFIVKAEAKGLKPDDVVATITRVTAQAIVDHYRRYAPKDLEIAEIFMCGGGAYNPNIAAFIQENYPNTRIMMLDEAGIPGGAKEAITFAWQGMEAVVGRSIPVPTRVETRQEYVLGKVSPGKNYRNVLRQGMLFGAGRDHLPPVKEMINYVDGKAFDNKW
>ancestral_266
MASNSVNGTANHALDITVLGLNSGTSMDGIDCALCRFRQETPESPMHFELLKYGEIPLEPVIKKRVMNMILHNKTSPSELSEVNVILGETFASAVHQFCKDYNVDINSIDVLGSHGQTIWLLSMPEAGETRSALTMAEGTFLASRTGITSVTDFRVSDQAAGRQGAPLIAFFDALVLHHPTKLRACQNIGGIANVCFVLPDTHGGVDACYDFDTGPGNVFIDAVVRHYTNGKREYDQDGEMGARGTVDQELVDDFLTHPYFALEPPKTTGREVFRDTLAHEFIVKAEAKGLKPDDVVATITRVTAQAIVDHYRRYAPKDLEIAEIFMCGGGAYNPNIAAFIQENYPNTRIMMLDEAGIPGGAKEAITFAWQGMEAVVGRSIPVPTRVETRQEYVLGKVSPGKNYRNVLRQGMLFGAGRDHLSPVKEMVNYVDGKVFDNKW
>ancestral_265
MMASNSANGTANHALDLTVLGLNSGTSMDGIDCALCRFRQETPESPMHFELLKYGEIPLEPVIKKRVMNMILHNQTSPSELSEVNVILGETFASAVHQFCKDYNVDINSIDVLGSHGQTIWLLSMPEPGETRSALTMAEGSFLASRTGITSVTDFRVSDQAAGRQGAPLIAFFDALVLHHPTKLRACQNIGGIANVCFIPPDTHGGVDACYDFDTGPGNVFIDAVVRHYTNGKREYDKDGEMGARGTVDQELVDDFLRHPYFALEPPKTTGREVFRDTLAHEFITKAEAKGLKPDDVVATITRVTAQAIVDHYRRYAPKDLEIAEIFMCGGGAYNPNITAFIQENYPNTRIMMLDDAGIPGGAKEAITFAWQGMEAVVGRSIPVPTRVETRQEYVLGKVSPGKNYRKVLRQGMLFGAGRDHLSPVKELVNYVDGKVFNNKW
>ancestral_264
MASNTANGTANHALDLTVLGLNSGTSMDGIDCALCRFRQETPESPMHFELLKYGEIPLEPVIKKRVMNMILHNQTSPSELSEVNVILGETFASAVHQFCKDYNVDIDSIDVLGSHGQTIWLLSMPEPGETRSALTMAEGSFLASRTGITSVTDFRVSDQAAGRQGAPLIAFFDALVLHHPTKLRACQNIGGIANVCFIPPDTHGGVDECYDFDTGPGNVFIDAVVRHYTNGEREYDKDGEMGARGTVDQELVDDFLRHPYFALDPPKTTGREVFRDTLAHEFITKAEAKGLSPDDVVATITRVTAQAIVDHYRRYAPKDLEIAEIFMCGGGAYNPNITAFIQKHYPNTRIMMLDDAGIPAGAKEAITFAWQGMEAVVGRSIPVPTRVETRQEYVLGKVSPGKNYRKVLRQGMLFGAGRDHLSPVKELVNYVDGKVFNNKW
>ancestral_269
MASNSVNGTSSHSLDITVLGLNSGTSMDGIDCALCRFRQETPESPMHFELLKYGEIPLEPVIKKRVMNMILHNKTSPSELSEVNVILGETFASAVHQFCKDYNVDIKSIDVLGSHGQTIWLLSMPEAGETRSALTMAEGTFLASRTGITSVTDFRVSDQAAGRQGAPLIAFFDALVLHHPTKLRACQNIGGIANVCFVLPDSHGGVDACYDFDTGPGNVFIDAVVRHYTNGKREYDQDGEMGARGTVDQELVDDFLTHPYFALEPPKTTGREVFRDTLAHEFIVKAEAKGLKPDDVVATITRVTAQAIVDHYRRYAPKDLEIAEIFMCGGGAYNPNIAAFIQENYPNTRIMMLDEAGIPGGAKEAITFAWQGMEAVVGRSIPVPTRVETRQEYVLGKVSPGKNYRNVLRQGMLFGAGRDHLPPVKEMINYIDGKAFDNKW
>ancestral_268
MASNSINGNGHGLDITVLGLNSGTSMDGIDCALCRFRQETPESPMHFELLKYGEIPLEPVIKKRVMNMILHNKTSPSELSEVNVILGETFASAVHQFCKDYDVDIKSIDVLGSHGQTIWLLSMPEAGETRSALTMAEGTFLASRTGITSVTDFRVSDQAAGRQGAPLIAFFDALVLHHPTKLRACQNIGGIANVCFVLPDSHGGVDACYDFDTGPGNVFIDAVVRHYTNGKREYDQDGEMGARGTVDQELVDDFLTHPYFALEPPKTTGREVFRDTIAHEFIVKAEAKGLKPDDVVATITRVTAQAIVDHYRRYAPKDLEIAEIFMCGGGAYNPNIAAFIQENYPNTRIMMLDEAGIPGGAKEAITFAWQGMEAVVGRSIPVPTRVETRQEYVLGKVSPGKNYRNVLRQGMLFGAGRDHLPPVKEMINYVDGKAFDNKW
>ancestral_298
NASQNHALDITVLGLNSGTSMDGIDCALCHFRQETPESPMHFELLKYGEIPLEQTIKKRVMNIILHNKTSPSELSEVNVILGETFAAAVKQFCQDYKVDISTIDVIGSHGQTIWLLSMPEAGEVRSALTMAEGSFLASRTGITSVTDFRVSDQAAGRQGAPLIAFFDALLLHHPTKLRACQNIGGIANVCFIPPDSHGGVDACYDFDTGPGNVFIDAVVRHYTNGEREYDKDGEMGARGTVDQELVDEFLQNHPYFRLDPPKTTGREVFRDTLAFDLIRKAESKGLSPDDVVATITRVTAQAIVDHYRRYAPEGLEIEEIFMCGGGAYNPNITKYIQKHYPNAKIMMLDEAGIPAGAKEAITFAWQGMEAIVGRSIPVPTRVETRQEYVLGKVSPGKNYRKVMRQGMLFGAGRDHLPPVSEMVNYVDGKVFDNKW
>ancestral_299
MGTSNHALDLTVLGLNSGTSMDGIDCALCHFRQEDPESPMHFELLKYGEIPLEPTVKKRVMNIILHNKTSPSELSEVNVILGETFADAVKQFCQSYNVDISTIDVLGSHGQTIWLLSMPEEGETKSALTMAEGSFLAARTGITTVTDFRVSDQAAGRQGAPLIAFFDALLLHHPTKLRACQNIGGIANVCFIPPDVQGGVDQCYDFDTGPGNVFIDAVVRHYTNGEREYDKDGEMGARGKVDQALVDEFLQHKYFRLDPPKTTGREVFRDTLAFELIEKAERKGLSPDDVVATITRITAQAIVDHYKRYAPKHLEIAEIFMCGGGAYNPNITSYIQQHYPNTKIMMLDEAGIPAGAKEAITFAWQGMEAIVGRSIPVPTRVETRQEYVLGKVSPGKNYRKVLRKGMLFGAGRDHLPPVKELFNYVDGKVFDNKW
>ancestral_296
MTVNGASNGTSSRPALDLTVLGLNSGTSMDGIDCALCHFRQETPESPMHFELLKYGEIPLEQTIKKRVMNMILHNKTSPSELSEVNVILGETFAAAVKEFCQEHKVDIETIDVIGSHGQTIWLLSMPEPGEVRSALTMAEGTFLASRTGITTVTDFRVSDQAAGRQGAPLIAFFDALLLHHPTKLRACQNIGGIANVCFIPPDSHGGIDACYDFDTGPGNVFIDAVVRHYTNGEQEYDKDGEMGARGTVDQELVDEFLQNHPYFRLDPPKTTGREVFRDTIAFELIRKAESKGLSPDDVVATVTRITAQAIVDHYRRYAPKDLQIDEIFMCGGGAHNPNIVKYIQKHYPNTRIMMLDAAGIPGGAKEAITFAWQGMEAIVGRSIPVPTRVETRQEYVLGKVSPGKNYRKVMRQGMLFGEGRDHLSPVSEMVNYVKGEVFDNKW
>ancestral_297
MANNGSQNHALDLTVLGLNSGTSMDGIDCALCHFRQETPESPMHFELLKYGEIPLEQTIKKRVMNIILHNKTSPSELSEVNVILGETFAAAVKQFCQDYKVDISTIDVIGSHGQTIWLLSMPEAGEVRSALTMAEGSFLASRTGITSVTDFRVSDQAAGRQGAPLIAFFDALLLHHPTKLRACQNIGGIANVCFIPPDSHGGVDACYDFDTGPGNVFIDAVVRHYTNGEREYDKDGEMGARGTVDQELVDEFLQNHPYFRLDPPKTTGREVFRDTLAFDLIRKAESKGLSPDDVVATITRITAQAIVDHYRRYAPEGLEIEEIFMCGGGAYNPNITKYIQKHYPNTKIMMLDEAGIPAGAKEAITFAWQGMEAIVGRSIPVPTRVETRQEYVLGKVSPGKNYRKVMRQGMLFGAGRDHLPPVSEMVNYVDGKVFDNKW
>ancestral_294
STANMAANGSSSNHALDLTVLGLNSGTSMDGIDCALCHFRQETPESPMHFELLKYGEIPLEQTIKKRVMNIILHNKTSPSELSEVNVILGETFAAAVKQFCQDYNVDISTIDVIGSHGQTIWLLSMPEPGEVRSALTMAEGSFLASRTGITTVTDFRVSDQAAGRQGAPLIAFFDALLLHHPTKLRACQNIGGIANVCFIPPDSHGGIDACYDFDTGPGNVFIDAVVRHYTNGEQEYDKDGEMGARGTVDQELVDEFLQNHPYFRLDPPKTTGREVFRDTLAFELIRKAESKGLSPDDVVATITRITAQAIVDHYRRYAPKDLQIDEIFMCGGGAYNPNITKYIQKHYPNTKILMLDEAGIPAGAKEAITFAWQGMEAIVGRSIPVPTRVETRQEYVLGKVSPGKNYRKVMRQGMLFGAGRDHLSPVSEMVNYVNGKVFDNKW
>ancestral_295
MTVNGASNGASSHPALDLTVLGLNSGTSMDGIDCALCHFRQETPESPMHFELLKYGEIPLEQTIKKRVMNMILHNKTSPSELSEVNVILGETFAAAVKEFCQEHHVDIETIDVIGSHGQTIWLLSMPEPGEVRSALTMAEGTFLASRTGITTVTDFRVSDQAAGRQGAPLIAFFDALLLHHPTKLRACQNIGGIANVCFIPPDSHGGIDACYDFDTGPGNVFIDAVVRHYTNGEQEYDKDGEMGARGTVDQELVDEFLQNHPYFRLDPPKTTGREVFRDTLAFELIRKAESKGLSPDDVVATITRITAQAIVDHYRRYAPKDLQIDEIFMCGGGAHNPNIVKYIQKHYPNTRILMLDAAGIPGGAKEAITFAWQGMEAIVGRSIPVPTRVETRQEYVLGKVSPGKNYRKVMRQGMLFGEGRDHLSPVSEMVNYVNGKVFDNKW
>ancestral_292
MDPNPSVSRSLDLTVLGLNSGTSMDGIDCALCHFQQETPDSPMRFELLKYGEIPLEQTIKKRVMNIILHNKTSPSELSEVNVILGETFAAAVKEFCGQYDVDISSIDVIGSHGQTIWLLSMPEEGEVRSALTMAEGSFIASRTGITTVTDFRVSDQAAGRQGAPLIAFFDALLLHHPTKLRACQNIGGIANVCFIPPDSLGGTDACYDFDTGPGNVFIDAVVRHYTNGQQEYDKDGEMGARGTVDQDLVDEFLQTHPYFRLDPPKTTGREVFRDTLAFDLIRKAESKGLSPDDVVATVTRITAQAIVDHYRRYAPKDLPIDEIFMCGGGSYNPNITRYIQAHYPHTKILMLDQAGIPASAKEAITFAWQGMEAVVGRSIPVPTRVETRQPYVLGKISPGKNYRKVMQQGMQFGGDRHHLAAVTELVNYVNGKEFNNKW
>ancestral_293
MDPNPSVSRSLDLTVLGLNSGTSMDGIDCALCHFQQETPDSPMRFELLKYGEIPLEQTIKKRVMNIILHNKTSPSELSEVNVILGETFAAAVKEFCGQYDVDISSIDVIGSHGQTIWLLSMPEEGEVRSALTMAEGSFIASRTGITTVTDFRVSDQAAGRQGAPLIAFFDALLLHHPTKLRACQNIGGIANVCFIPPDSLGGTDACYDFDTGPGNVFIDAVVRHYTNGQQEYDKDGEMGARGTVDQDLVDEFLQTHPYFRLDPPKTTGREVFRDTLAFDLIRKAESKGLSPDDVVATVTRITAQAIVDHYRRYAPKDLPIDEIFMCGGGSYNPNITRYIQAHYPDTKILMLDQAGIPASAKEAITFAWQAMEAVVGRSIPVPTRVETRQPYVLGKISPGKNYRKVMQQGMQFGGDRHHLAAVTELVNYVNGKEFNNKW
>ancestral_290
MDPNPSVSRSLDLTVLGLNSGTSMDGIDCALCHFQQETPDSPMRFELLKYGEIPLEQTIKKRVMNIILHNKTSPSELSEVNVILGETFAAAVKEFCGQYDVDISSIDVIGSHGQTIWLLSMPEEGEVRSALTMAEGSFIASRTGITTVTDFRVSDQAAGRQGAPLIAFFDALLLHHPTKLRACQNIGGIANVCFIPPDSLGGTDACYDFDTGPGNVFIDAVVRHYTNGQQEYDKDGEMGARGTVDQDLVDEFLQTHPYFRLDPPKTTGREVFRDTLAFDLIRKAESKGLSPDDVVATVTRITAQAIVDHYRRYAPKDLPIDEIFMCGGGSYNPNITRYIQAHYPDTKILMLDQAGIPASAKEAITFAWQGMEAVVGRSIPVPTRVETRQPYVLGKISPGKNYRKVMQQGMQFGGDRHHLAAVTELVNYVNGKEFNNKW
>ancestral_291
MDPNPSVSRSLDLTVLGLNSGTSMDGIDCALCHFQQETPDSPMRFELLKYGEIPLEQTIKKRVMNIILHNKTSPSELSEVNVILGETFAAAVKEFCGQYDVDISSIDVIGSHGQTIWLLSMPEEGEVRSALTMAEGSFIASRTGITTVTDFRVSDQAAGRQGAPLIAFFDALLLHHPTKLRACQNIGGIANVCFIPPDSLGGTDACYDFDTGPGNVFIDAVVRHYTNGQQEYDKDGEMGARGTVDQDLVDEFLQTHPYFRLDPPKTTGREVFRDTLAFDLIRKAESKGLSPDDVVATVTRITAQAIVDHYRRYAPKDLPIDEIFMCGGGSYNPNITRYIQAHYPDTKILMLDQAGIPASAKEAITFAWQGMEAVVGRSIPVPTRVETRQPYVLGKISPGKNYRKVMQQGMQFGGDRHHLAAVTELVNYVNGKEFNNKW
>ancestral_199
MGSVVNTDPVLDLVVLGLNSGISMVWPHIIREMRQLILDAHQAVQESIDFALCRFRQQNPAQPVSLELLKYGETLLDPEIKKRLMDMILHDFSSPEQVAEINVILGEAFAKAALEFIATNNIDKSTIDIISSHAQATWRIPHPTAHQVRTSLSMNEGAVIAARTGITTVTDFRVGEVAVGQQGAPADFDALLLHHPTKLRACQNISGIGNVCFIPPDIDGALNDNFFSFDTGPGNIYIDAAIRHYTNGAQRYDIDGEIGKRGTVDEEIVDDFISSHPYFQRSIPKSAGRDDFRASLAYELISKAEDKGLSPEDVVATITRITAQSIVDHYKCFAPSQNIDELFLCGGSAYNPNIVNFIQKNYPSTKIYTLDAAGIPAVAREAITLALQGMDAVVGRTVLTSHGAETRQEQIVGKVSPGDNYEQVMQKVTQFGKGEKLEPIRDLVNVVNGEVIPNKW
>ancestral_198
MGSIVTAGPALDLTVLGLNSGTSMDGIDCALCRFRQQDPAQPVSLELLKYGETPLDPEIKKRVMNMILHNSTSPEEIAEINVILGETFAKAALEFIKTNNIDKSSIDIIGSHGQTIWHIPHPKDNQVRTTLSMGEGAIIAARTGITTVTDFRVSEVAVGRQGAPLVFFDALLLHHPTKLRACQNIGGIANVCFIPPDAEGGLNDGFFDFDTGPGNVYIDAAVRHYTNGAREYDKDGEMGKRGTVDEELVDDFISSHPYFQRSIPKTTGREDFRDTLAFELIAKAEKKGLSPDDVVATITRITAQSIVDHYKCFAPSQDIDEIFLCGGGAYNPNIVDFIQKSYPSTRIYMLDAAGIPAGAKEAITFAWQGMDAIVGRPVLVPDRVETRKEQILGKVSPGDNYRQLMYKAMQFGAGAKLGPVRDLINIVDGKVMDNKW
>ancestral_195
NGTSSDPSNLEGPALDLTVLGLNSGTSMDGIDCALCRFRQQDPSSPVEFELLKYGETPLDQKIKKRVMNMILHNSTSPEEIAEVNVILGEAFAKAVEEFTTKHGIDKSSIDVLGSHGQTIWHLSMPNENQVKTTLSMAEGAILAARTGITTVSDFRISDVAAGRQGAPLIAFFDALLLHHPTKLRACQNIGGIANVCFIPPDSQGGVNDECFDFDTGPGNVYIDAAVRHYTNGEREYDKDGEMGKRGQVDQELVDEFLTSHKYFGLEPPKTTGREDFRDTLAFDLIAKGEKKGLSPDDVVATITRITAQSIVDHYRRFAPSQDIDEIFLCGGGAFNPNITDFIQKSYPNTRILMLDEAGIPGGAKEAITFAWQGMEAVVGRSILVPTRVETRKEYVLGKVSPGDNYRQVMLKGMLFGGGGRLPPVKDMINIVDGKVFNNKW
>ancestral_194
ANGTSSTPSNHGGPALDLTVLGLNSGTSMDGIDCALCRFRQQDPSSPMEFELLKYGETPLDQTIKKRVMNMILHNSTSPEEIAEVNVILGEAFAKAVEEFTTEHGIDKSSIDVLGSHGQTIWHLSMPNENQVKTTLSMAEGAILAARTGITTVSDFRISDVAAGRQGAPLIAFFDALLLHHPTKLRACQNIGGIANVCFIPPDSQGGVNDECFDFDTGPGNVYIDAAVRHYTNGEQEYDKDGEMGKRGQVDQELVDEFLKSHKYFGLEPPKTTGREDFRDTLAFDLIAKGEKKGLSPDDVVATITRITAQSIVDHYRRFAPSQDIDEIFLCGGGAFNPNITDFIQKSYPNTKILMLDEAGIPGGAKEAITFAWQGMEAIVGRSILVPTRVETRKEYVLGKVSPGENYRQVMLKGMLFGGGERLSPVKDMINIVDGKVFNNKW
>ancestral_197
MGSISTEGPALDLTVLGLNSGTSMDGIDCALCRFRQQDPSQPVTLELLKYGETPLDPKIKKRVMNMILHNSTSPEEIAEVNVILGETFAKAAEEFITTNNIDKSSIDVIGSHGQTIWHIPHPKDNQVRTTLSMGEGAIIAARTGITTVTDFRISEVAVGRQGAPLVFFDALLLHHPTKLRACQNIGGIANVCFIPPDSQGGVNDRCFDFDTGPGNVYIDAAVRHYTNGEREYDKDGEMGKRGTVDQELVDDFLSSHPYFSRSIPKTTGREDFRDTLAFDLIAKAEKKGLSPDDVVATITRITAQSIVDHYRRFAPSQDIDEIFLCGGGAYNPNIVDFIQKSYPNTRIFMLDEAGIPAGAKEAITFAWQGMEAVVGRPILVPDRVETRKEQILGKVSPGDNYRQLMHKAMQFGAGARLGPVKDLINIVDGKVFDNKW
>ancestral_196
NGTSSDPSGLEGPALDLTVLGLNSGTSMDGIDCALCRFRQQDPSSPVEFELLKYGETPLDPKIKKRVMNMILHNSTSPEEIAEVNVILGEAFAKAVEEFTTKHGIDKSSIDVIGSHGQTIWHLPHPNENQVRTTLSMAEGAIIAARTGITTVSDFRISEVAVGRQGAPLVAFFDALLLHHPTKLRACQNIGGIANVCFIPPDSQGGVNECFDFDTGPGNVYIDAAVRHYTNGEREYDKDGEMGKRGQVDQELVDEFLTSHPYFGRELPKTTGREDFRDTLAFDLIAKGEKKGLSPDDVVATITRITAQSIVDHYRRFAPSQDIDEIFLCGGGAYNPNIVDFIQKSYPNTRILMLDEAGIPGGAKEAITFAWQGMEAVVGRPILVPTRVETRKEQVLGKVSPGDNYRQVMLKGMLFGGEGGRLPPVKDMINIVQGKVFNNKW
>ancestral_191
MVNASTTVNGANGNANGHANGNANGSNGVNGASHGAPLDFTVLGLNSGTSMDGIDCALCRFRQDSPEAPMHFELLKYGEVPLPQGIKKRVMKMILHNRTTPEELSEVNVQLGETFADAVESFISTNGIDRSTIDALASHGQTIWLLSMPEEGQVKSALTMAEGSFLASRTGITSITDFRISDQAAGRQGAPLIAFFDALLLHHPTKLRACQNIGGIANVCFIPPDHQGGVDACFDFDTGPGNVFIDAAVRYFTNGEQEYDKDGAMGKRGKVNQEMVDRFLQHKYFGLEPPKTTGREVFRDTLAHDLIKEGESLGMSADDIVATVTRITAQAIVDHYRRYAPSQDIDEIFMCGGGAKNPNIVAFIQQSYPNTKIMMLDEAGVPGDAKEACTFAWQGMEALVGRSIPVPTRVETRRPFVLGKVSPGENYRSVLRKGMAFGGDSDQLPWVHEMVNYVDGKVFNNKW
>ancestral_190
MVNASTTVNGTNGNANGHANGNANGSNGVNGASHGAPLDFTVLGLNSGTSMDGIDCALCRFRQDSPDAPMHFELLKYGEVPLPQGIKKRVMKMILHNRTTPEELSEVNVQLGETFADAVETFISTNGIDRSTIDALASHGQTIWLLSMPEEGQVKSALTMAEGCVLASRTGITSITDFRISDQAAGRQGAPLIAFFDALLLHHPTKLRACQNIGGIANVCFIPPDHQGGVDACFDFDTGPGNVFIDAAVRYFTNGEQEYDKDGAMGKRGKVNQEMVDRFLQHKYFGLEPPKTTGREVFRDTLAHDLIKEGESLGMSADDIVATVTRITAQAIVDHYRRYAPSQEIDEIFMCGGGAKNPNIVAFIQQSYPNTKIMMLDEAGVPGDAKEACTFAWQGMEALVGRSIPVPTRVETRRPFVLGKVSPGENYRSVLRKGMAFGGDSDQLPWVHEMVNYVDGKVFNNKW
>ancestral_193
ANGSSNTANGSSSQPLDLTVLGLNSGTSMDGIDCALCRFRQETPDSPMHFELLKYGEIPLEQTIKKRVMNMILHNKTTPEELSEVNVLLGETFASAVKEFCKEHNVDKSSIDVIGSHGQTIWLLSMPEEGQVKSALTMAEGSILASRTGITSVTDFRISDQAAGRQGAPLIAFFDALLLHHPTKLRACQNIGGIANVCFIPPDNQGGVDECFDFDTGPGNVFIDAVVRHYTNGEQEYDKDGEMGKRGTVDQELVDEFLKSHKYFKLDPPKTTGREVFRDTLAFDLIKKGEAKGLSPDDVVATITRITAQAIVDHYRRYAPGQDIDEIFMCGGGAYNPNITEYIQKSYPNTKIMMLDEAGIPAGAKEAITFAWQGMEAIVGRSIPVPTRVETRREYVLGKVSPGKNYRKVMRKGMMFGGGRDHLPPVKEMVNYVDGKVFDNKW
>ancestral_192
MPIATSTGDNVLDFTVLGLNSGTSMDGIDCALCHFYQKTPDAPMEFELLEYGEVPLAQPIKQRVMRMILEDTTSPSELSEVNVILGEHFADAVRQFAAERNVDLSTIDAIASHGQTIWLLSMPEEGQVKSALTMAEGAILASRTGITSITDFRISDQAAGRQGAPLIAFFDALLLHHPTKLRACQNIGGIANVCFIPPDVDGRRTDEYYDFDTGPGNVFIDAVVRHFTNGEQEYDKDGAMGKRGKVDQELVDDFLKMPYFQLDPPKTTGREVFRDTLAHDLIRRAEAKGLSPDDIVATTTRITAQAIVDHYRRYAPSQEIDEIFMCGGGAYNPNIVEFIQQSYPNTKIMMLDEAGVPAGAKEAITFAWQGMEALVGRSIPVPTRVETRQHYVLGKVSPGLNYRSVMKKGMAFGGDAQQLPWVSEMIVKKKGKVITNNWA
>ancestral_270
MASNSVNGTTSHSLDITVLGLNSGTSMDGIDCALCRFRQETPESPMHFELLKYGEIPLEPVIKKRVMNMILHNKTSPSELSEVNVILGETFASAVHQFCKDYNVDIKSIDVLGSHGQTIWLLSMPEAGETRSALTMAEGTFLASRTGITSVTDFRVSDQAAGRQGAPLIAFFDALVLHHPTKLRACQNIGGIANVCFVLPDSHGGVDACYDFDTGPGNVFIDAVVRHYTNGKREYDQDGEMGARGTVDQELVDDFLTHPYFALEPPKTTGREVFRDTLAHEFIVKAEAKGLKPDDVVASITRVTAQAIVDHYRRYAPKDLEIAEIFMCGGGAYNPNITAFIQENYPNTRIMMLDEAGIPGGAKEAITFAWQGMEAVVGRSIPVPTRVETRQEYVLGKVSPGKNYRNVLRQGMLFGAGRDHLPPVKEMINYIDGKAFDNKW
>ancestral_252
MAVSESRPLDLTVLGLNSGTSMDGIDCTLCRFRQETPESPMHFELLKYDEIPLPQPIKKRVMDIILHDRTSASGLSEVNVILGETFADAVEEFCKKHNVDKSSIDAIGSHGQTIWLLSMPEPDQVKSALTMAEGCFIASRTGITTVTDFRVSDQAAGRQGAPLIAFFDALLLHHPTKLRACQNIGGIANVCFIPPDNKGGVSETYDFDTGPGNVFIDAVVRHYTNGEREYDKDGEMGARGTVNQALVDEFLQHKYFGLDPPKTTGREVFRDTLAFELIDKAEKLDMTPDDVVATVTRITAQAIVDHYRRYAPAGMEIEELFMCGGGAYNPNITRFIQQAYPNTKIMMLDEAGIPAGAKESITFAWQAMEAIVGRSIPVPTRVETRREYVLGKVSPGENYRNVMQKGMAFGAGHDHLSPVTEMVNYVDGKIFDNKW
>ancestral_272
LKYGEIPLEPVIKKRVMNMILHNKTSPSELSEVNVILGETFASAVHQFCKDYNVDIKSIDVLGSHGQTIWLLSMPEAGETRSALTMAEGTFLASRTGITSVTDFRVSDQAAGRQGAPLIAFFDALVLHHPTKLRACQNIGGIANVCFVLPDSHGGVDACYDFDTGPGNVFIDAVVRHYTNGKREYDQDGEMGARGTVDQELVDDFLTHPYFALEPPKTTGREVFRDTLAHEFIVKAEAKGLKPDDVVASITRVTAQAIVDHYRRYAPKDLEIAEIFMCGGGAYNPNITAFIQENYPNTRIMMLDEAGIPGGAKEAITFAWQGMEAVVGRSIPVPTRVETRQEYVLGKVSPGKNYRNVLRQGMLFGAGRDHLPPVNELVNYIDGKAFDNKW
>ancestral_273
LMKYGEIPLEPVIKKRVMNMILHNKTSPSELSEVNVILGETFASAVHQFCKDYNVDIKSIDVLGSHGQTIWLLSMPEAGETRSALTMAEGTFLASRTGITSVTDFRVSDQAAGRQGAPLIAFFDALVLHHPTKLRACQNIGGIANVCFVLPDSHGGVDACYDFDTGPGNVFIDAVVRHYTNGKREYDQDGEMGARGTVDQELVDDFLTHPYFALEPPKTTGREVFRDTLAHEFIVKAEAKGLKPDDVVATITRVTAQAIVDHYRRYAPKDLEIAEIFMCGGGAYNPNIAAFIQENYPNTRIMMLDEAGIPGGAKEAITFAWQGMEAVVGRSIPVPTRVETRQEYVLGKVSPGKNYRNVLRQGMLFGAGRDHLPPVKEMINYIDGKAFDNKW
>ancestral_274
MMANNSSSNHALDLTVLGLNSGTSMDGIDCALCHFRQETPESPMHFELLKYGEIPLEQTIKKRVMNIILHNKTSPSELSEVNVILGETFAAAVKQFCQDYNVDISTIDVIGSHGQTIWLLSMPEEGEVRSALTMAEGSFLASRTGITSVTDFRVSDQAAGRQGAPLIAFFDALLLHHPTKLRACQNIGGIANVCFIPPDSHGGVDACYDFDTGPGNVFIDAVVRHYTNGEREYDKDGEMGARGTVDQELVDEFLQNHPYFRLDPPKTTGREVFRDTLAFDLIRKAESKGLSPDDVVATITRITAQAIVDHYRRYAPKDLEIDEIFMCGGGAYNPNITKYIQKHYPNTKIMMLDEAGIPAGAKEAITFAWQGMEAIVGRSIPVPTRVETRQEYVLGKVSPGKNYRKVMRQGMLFGAGRDHLPPVSEMVNYVDGKVFDNKW
>ancestral_275
MMANNSSSNHALDLTVLGLNSGTSMDGIDCALCHFRQETPESPMHFELLKYGEIPLEQTIKKRVMNIILHNKTSPSELSEVNVILGETFAAAVKQFCQDYNVDISTIDVIGSHGQTIWLLSMPEEGEVRSALTMAEGSFLASRTGITTVTDFRVSDQAAGRQGAPLIAFFDALLLHHPTKLRACQNIGGIANVCFIPPDSHGGIDACYDFDTGPGNVFIDAVVRHYTNGEQEYDKDGEMGARGTVDQELVDEFLQNHPYFRLDPPKTTGREVFRDTLAFDLIRKAESKGLSPDDVVATITRITAQAIVDHYRRYAPKDLQIDEIFMCGGGAYNPNITKYIQKHYPNTKILMLDEAGIPAGAKEAITFAWQGMEAIVGRSIPVPTRVETRQEYVLGKVSPGKNYRKVMRQGMLFGAGRDHLSPVSEMVNYVNGKVFDNKW
>ancestral_276
MMANNSSSNHSLDLTVLGLNSGTSMDGIDCALCHFQQETPESPMKFELLKYGEIPLEQTIKQRVMNIILHNKTSPSELSEVNVILGETFAAAVKQFCQEYNVDISSIDVIGSHGQTIWLLSMPEEGEVRSALTMAEGSFLASRTGITTVTDFRVSDQAAGRQGAPLIAFFDALLLHHPTKLRACQNIGGIANVCFIPPDSHGGIDACYDFDTGPGNVFIDAVVRHYTNGEQEYDKDGEMGARGTVDQELVDEFLQTHPYFRLDPPKTTGREVFRDTLAFDLIRKAESKGLSPDDVVATVTRITAQAIVDHYRRYAPKDLPIDEIFMCGGGSYNPNITKYIQEHYPNTKILMLDEAGIPASAKEAITFAWQGMEAIVGRSIPVPTRVETRQPYVLGKVSPGKNYRKVMRQGMLFGADRDHLSPVSEMVNYVNGKVFDNKW
>ancestral_253
MALQDSRPLDLTVLGLNSGTSMDGIDCALCRFRQETPESPMHFELLKYDEVPLPQPIKKRVMDIILHDRTSASGLSEVNVILGETFADAVEEFCKKHNVDKSSIDAIGSHGQTIWLLSMPKPDQVKSALTMAEGCFIASRTGITTVTDFRVSDQAAGRQGAPLIAFFDSLLLHHPTKLRACQNIGGIANVCFIPPDNKGGVSETYDFDTGPGNVFIDAVVRHYTGGEREYDKDGEMGSRGTVNQALVDEFLQHEYFSLDPPKTTGREVFRDTLAFELIDKAEKLDMTPDDVVATVTRITAQSIVDHYRRYAPADMEIEELFMCGGGAYNPNITRFIQQAYPNTKIMMLDAAGVPAGAKESITFAWQAMEAVIGRSIPVPTRVETRREYVLGKVSPGANYRNVMQKGMAFGAGHDRLSPVREMVNYVDGKIFDNKW
>ancestral_278
MDPNPSVSRSLDLTVLGLNSGTSMDGIDCALCHFQQETPDSPMRFELLKYGEIPLEQTIKQRVMNMILHNKTSPSELSEVNVILGETFAAAVKEFCAQYNVDISSIDVIGSHGQTIWLLSMPEEGEVRSALTMAEGSFIASRTGITTVTDFRVSDQAAGRQGAPLIAFFDALLLHHPTKLRACQNIGGIANVCFIPPDSLGGVDACYDFDTGPGNVFIDAVVRHYTNGQQEYDKDGEMGARGTVDQDLVDEFLQTHPYFRLDPPKTTGREVFRDTLAFDLIRKAESKGLSPDDVVATVTRITAQAIVDHYRRYAPKDLPIDEIFMCGGGSYNPNITQYIQAHYPDTKILMLDQAGIPASAKEAITFAWQGMEAIVGRSIPVPTRVETRQPYVLGKVSPGKNYRRVMRQGMQFGGDRDHLSPVSEMVNYVNGKEFNNKW
>ancestral_279
MDPNPSVSRSLDLTVLGLNSGTSMDGIDCALCHFQQETPDSPMRFELLKYGEIPLEQTIKQRVMNMILHNKTSPSELSEVNVILGETFAAAVKEFCAQYNVDISSIDVIGSHGQTIWLLSMPEEGEVRSALTMAEGSFIASRTGITTVTDFRVSDQAAGRQGAPLIAFFDALILHHPTKLRACQNIGGIANVCFIPPDSLGGVDACYDFDTGPGNVFIDAVVRHYTNGQQEYDKDGEMGARGTVDQDLVDEFLQTHPYFRLDPPKTTGREVFRDTLAFDLIRKAESKGLGPDDVVATVTRITAQAIVDHYRRYAPKDLPIDEIFMCGGGSYNPNITQYIQAQYPDTKILMLDQAGIPASAKEAITFAWQGMEAIVGRSIPVPTRVETRQPYVLGKVSPGKNYRRVMRQGMQFGGDRDGLSPVKEMVNYVNGKEFNNKW
>ancestral_250
DMPNGISNSRTNGASEGQPLDLTVLGLNSGTSMDGIDCTLCHFYQEHPDAPMHFELLKYGEIPLEQTIKKRVMDVILHDRTSASGLSEINVLLGETFADAVHEFCKEHNVDKSSIDVIGSHGQTIWLLSMPEPGQVKSALTMAEGSFLASRTGITSVTDFRVSDQAAGRQGAPLIAFFDALLLHHPTKLRACQNIGGIANVCFIPPDNAGGVDETYDFDTGPGNVFIDAVVRHYTNGEREYDKDGEMGKRGTVNQELVDEFLQHKYFKLDPPKTTGREVFRDTLAFDLIKKAEALGMSPDDVVATVTRITAQAIVDHYRRYAPKGMEIEEIFMCGGGAYNPNITEYIQKHYPKTKIMMLDEAGIPAGAKESITFAWQAMEAIVGRSIPVPTRVETRREYVLGKVSPGENYRKVMRKGMLFGAGRDHLTPVKEMVNYVDGKVFDNKW
>ancestral_251
MAVSEGRPLDLTVLGLNSGTSMDGIDCTLCRFRQETPESPMHFELLKYDEIPLPQPIKKRVMDIILHDRTSASGLSEVNVILGETFADAVHEFCKKHNVDKSSIDVIGSHGQTIWLLSMPEPDQVKSALTMAEGCFIASRTGITTVTDFRVSDQAAGRQGAPLIAFFDALLLHHPTKLRACQNIGGIANVCFIPPDNKGGVSETYDFDTGPGNVFIDAVVRHYTNGEREYDKDGEMGARGTVNQELVDEFLQHKYFGLDPPKTTGREVFRDTLAFELINKAEKLGMSPDDVVATVTRITAQAIVDHYRRYAPAGMEIEELFMCGGGAYNPNITRYIQQAYPNTKIMMLDEAGIPAGAKESITFAWQAMEAIVGRSIPVPTRVETRREYVLGKVSPGENYRKVMQKGMAFGAGRDHLSPVTEMVNYVDGKIFDNKW
>ancestral_256
SNSANTSNGTSNHALDLTVLGLNSGTSMDGIDCALCHFRQETPESPMHFELLKYGEIPLEQTIKKRVMNIILHNKTSPSELSEVNVILGETFASAVKEFCKDHNVDISTIDVLGSHGQTIWLLSMPEEGEVKSALTMAEGSFLASRTGITSVTDFRVSDQAAGRQGAPLIAFFDALLLHHPTKLRACQNIGGIANVCFIPPDNKGGVDECYDFDTGPGNVFIDAVVRHYTNGEREYDKDGEMGARGTVDQELVDEFLQHKYFKLDPPKTTGREVFRDTLAFDLIKKAEAKGLSPDDVVATVTRITAQAIVDHYRRYAPKGMEIDEIFMCGGGAYNPNITKYIQKHYPNTKIMMLDEAGIPAGAKEAITFAWQGMEAIVGRSIPVPTRVETRQEYVLGKVSPGKNYRKVMRKGMLFGAGRDHLPPVKEMVNYVDGKVFDNKW
>ancestral_257
TSTSNSANSSNGTSNHALDLTVLGLNSGTSMDGIDCALCHFRQETPESPMHFELLKYGEIPLEQTIKKRVMNIILHNKTSPSELSEVNVILGETFASAVKQFCKDYNVDISTIDVLGSHGQTIWLLSMPEEGEVKSALTMAEGSFLASRTGITSVTDFRVSDQAAGRQGAPLIAFFDALLLHHPTKLRACQNIGGIANVCFIPPDNKGGVDECYDFDTGPGNVFIDAVVRHYTNGEREYDKDGEMGARGTVDQELVDEFLQHKYFKLDPPKTTGREVFRDTLAFDLIKKAEAKGLSPDDVVATITRITAQAIVDHYRRYAPKDMEIDEIFMCGGGAYNPNITKYIQKHYPNTKIMMLDEAGIPAGAKEAITFAWQGMEAIVGRSIPVPTRVETRQEYVLGKVSPGKNYRKVMRKGMLFGAGRDHLPPVKELVNYVDGKVFDNKW
>ancestral_254
MALQDSKPLDLTVLGLNSGTSMDGIDCALCRFRQETPESPMHFELLKYDEVPLPQPIKKRVMDIILHDRTSASGLSEVNVILGETFADAVEEFCKKHNVDKSSIDAIGSHGQTIWLLSMPKPDQVKSALTMAEGCFIASRTGITTVTDFRVSDQAAGRQGAPLIAFFDSLLLHHPTKLRACQNIGGIANVCFIPPDNKGGVSETYDFDTGPGNVFIDAVVRHYTGGEREYDKDGEMGSRGTVNQALVDEFLQHEYFSLDPPKTTGREVFRDTLAFELIDKAEKLDMTPDDVVATVTRITAQSIVDHYRRYAPADMEIEELFMCGGGAYNPNITSFIQQAYPNTKIMMLDAAGVPAGAKESITFAWQAMEAVIGRSIPVPTRVETRREYVLGKVSPGANYRNVMQKGMAFGAGHDRLSPVREMVNYVDGKIFDNKW
>ancestral_255
MALQDSKPLDLTVLGLNSGTSMDGIDCALCRFRQETPESPMHFELLKYDEVPLPQPIKKRVMDIILHDRTSASGLSEVNVILGETFADAVEEFCKKHNVDKSSIDAIGSHGQTIWLLSMPKPDQVKSALTMAEGCFIASRTGITTVTDFRVSDQAAGRQGAPLIAFFDSLLLHHPTKLRACQNIGGIANVCFIPPDNKGGVSETYDFDTGPGNVFIDAVVRHYTGGEREYDKDGEMGSRGTVNQALVDEFLQHEYFNLDPPKTTGREVFRDTLAFELIDKAEKLDMTPDDVVATVTRITAQSIVDHYRRYAPADMEIEELFMCGGGAYNPNITSFIQQAYPNTKIMMLDAAGVPAGAKESITFAWQAMEAVIGRSIPVPTRVETRREYVLGKVSPGTNYRNVMQKGMAFGAGHDRLSPVREMVNFVDGKIFDNKW
>ancestral_300
MSTSNHALDLTVLGLNSGTSMDGIDCALCHFRQEDPESPMHFELLKYGEIPLEPTVKKRVMNIILHNKTSPSELSEVNVILGETFADAVKQFCQSYNVDISTIDVLGSHGQTIWLLSMPEEGETKSALTMAEGSFLAARTGITTVTDFRVSDQAAGRQGAPLIAFFDALLLHHPTKLRACQNIGGIANVCFIPPDVQGGVDQCYDFDTGPGNVFIDAVVRHYTNGEREYDKDGEMGARGKVDQALVDEFLQHKYFRLDPPKTTGREVFRDTLAFELIEKAERKGLSPDDVVATITRITAQAIVDHYKRYAPKHLEIAEIFMCGGGAYNPNITSYIQQHYPNTKIMLLDEAGIPAAAKEAITFAWQGMEAIVGRSIPVPTRVETRQEYVLGKVSPGKNYRKVLRKGMLFGAGRDHLPPVKELFNYVDGKVFDNKW
>ancestral_301
MSTPSYALDLTVLGLNSGTSMDGIDCALCHFRQEDPESPMHFELLKYGEIPLEPTVKKRVMNMILHNKTSPSELSEVNVILGETFADAVKQFCQSYNVDISTIDVLGSHGQTIWLLSMPEEGETKSALTMAEGSFLAARTGITTVTDFRVSDQAAGRQGAPLIAFFDALLLHHPTKLRACQNIGGIANVCFIPPDIEGGVDQCYDFDTGPGNVFIDAVVRYYTNGEREYDKDGEMGARGKVDQALVDEFLQHKYFRLDPPKTTGREVFRDTLAFELIEKAERKGLSPDDVVATITRITAQAIVDHYKRYAPKHLEIAEIFMCGGGAYNPNITSYIQEHYPNTKIMLLDEAGIPAAAKEAITFAWQGMEAIVGRSIPVPTRVETRQEYVLGKVSPGKNYRKVLRKGMLLGAGRDHLPPVKELFNYVDGKVFDNKW
>ancestral_245
HNSAATANSNGPARGQPLDLTVLGMNSGTSMDGIDCALCRFRQETPESPMHFSLLKYGEIPMDLKIKKRVLNIIKHDRTSASELSEVNVLLGEVFAAAAKKFCEDNNVDIKSIDAIGSHGQTIWLASMPEEGVPKSALTMAEGTIIASRTGVTTVTDFRVSDQSAGRQGAPLIAFFDALLLHHPSKLRACQNIGGIANVCFIPPEGPDHAYDFDTGPGNALIDAVVRHYTNGAMEYDKDGEMGKRGTVCQDLVDKFLKSIPYFSWDPPKTTGREVFRDTLADDLIRDAEALGLSPDDVVATVTRITSQAIVDHWRRYGPEGRQVDEVFMCGGGAYNPNITDYMKEHLPGVKMFMLDDAGIPGGAKEAVTFAWQGMEAIVGRSIPVPDRVETRRPYVLGKVNPGENYRKVMSKGMAFGAGREKLGWVTEMVNYVDGKVFDNKW
>ancestral_244
ANHAAAANSNGPAHGQPLDLTVLGMNSGTSMDGIDCALCRFRQETPESPMHFSLLKYGEIPMDLEIKKRVLNIIKHDKTSASELSEVNVLLGEVFAAAAKKFCEDNGVDIKSIDAIGSHGQTIWLASMPEEGVPKSALTMAEGTIIASRTGVTTVTDFRVSDQSAGRQGAPLIAFFDALLLHHPTKLRACQNIGGIANVCFIPPEGPDHAYDFDTGPGNALIDAVVRHYTNGEQEYDKDGEMGKRGTVNQDLVDKFLASIPYFSWDPPKTTGREVFRDTLADDLIREAEALGLSPDDVVATVTRITSQAIVDHWRRYGPEGRQVDEVFMCGGGAYNPNITDYMKEHLPGVKMFMLDDAGIPGGAKEAVTFAWQGMEAIVGRSIPVPDRVETRRPYVLGKVNPGENYRKVMSKGMAFGAGREKLDWVKEMVNYVDGKVFDNKWE
>ancestral_247
MPGATNGHGHSNGHANGHVVADSHDKAEGQPLDLTVLGMNSGTSMDGIDCALCRFRQETPESPMHFSLLKYGETPMDPKIKKRVLNIIKHDRTSASELSEVNVLLGEVFAVAAEKFCEDNNVDMKSLDAIGSHGQTIWLASMPQNGVPKSALTMAEGTIIAARTGVTTVTDFRVSDQSAGRQGAPLIAFFDALLLHHPSKLRACQNIGGIANVCFIPPEGPEHAFDFDTGPGNALIDAVVRHYTAGAMEYDRDGEMGKRGTVCQPLVDDFLKSIPYFSWDPPKTTGREVFRDTLADDLIRDAEALGLSPDDVVATVTRITSQAIVDHWRRYQPGGRQVDEVFMCGGGAYNPNITDYMKEQLPGVKMFMLDDAGIPGGAKEAVTFAWQGMEAIVGRSIPVPDRVETRRPYVLGKVNPGENYRKVMSKGMAFGAGREELSWVTAMVNHVDGKVFDNQW
>ancestral_246
MPGATNGHGHSNGHANGHVVADSHDKAEGQPLDLTVLGMNSGTSMDGIDCALCRFRQETPESPMHFSLLKYGETPMDLKIKKRVLNIIKHDRTSASELSEVNVLLGEVFAVAAEKFCEDNNVDMKSLDAIGSHGQTIWLASMPQNGVPKSALTMAEGTIIAARTGVTTVTDFRVSDQSAGRQGAPLIAFFDALLLHHPSKLRACQNIGGIANVCFIPPEGPEHAFDFDTGPGNALIDAVVRHYTAGAMEYDRDGEMGKRGTVCQPLVDDFLKSIPYFSWDPPKTTGREVFRDTLADDLIRDAEALGLSPDDVVATVTRITSQAIVDHWRRYQPGGRQVDEVFMCGGGAYNPNITDYMKEQLPGVKMFMLDDAGIPGGAKEAVTFAWQGMEAIVGRSIPVPDRVETRRPYVLGKVNPGENYRKVMSKGMAFGAGREELAWVTAMVNHVDGKVFDNQW
>ancestral_241
GQPLDLTVLGMNSGTSMDGIDCALCHFRQETPESPMHFSLLKHGEIPMDAELKKRVLNIIKHDKTSASELSEVNVHLGETFAAAAIQFCADNGIDIKSLDAIGSHGQTIWLASMPEAGVPKSALTMAEGTIIASRTGVTTVTDFRVSDQAAGRQGAPLIAFFDALLLHHPTKLRACQNIGGIANVCFIPPEGPDRAYDFDTGPGNALIDAVVRHYTDGAQEYDRDGEMGKRGTVNQDMVDRFLARIPYFSWDPPKTTGREVFRDTLADDLIREGAELGLSADDVVATVTRITAQAIVDHWRRYGPEAPEGRPVDEVFMCGGGAYNPNITDYMKEQLPGVKMFMLDDAGIPGGAKEAVTFAWQGMEAIVGRSIPVPDRVETRRPYVLGKVSPGENYRTVMRKGMLFGAGRAKLEPVKEMVNYVDGKVFDNKWE
>ancestral_240
TSNGQAAGQPLDLTVLGMNSGTSMDGIDCALCHFRQETPESPMHFSLLKYGEVPMDLELKKRVLNIIKHDKTSASELSEVNVHLGETFAAAAIQFCADNGIDIKSIDAIGSHGQTIWLASMPEAGVPKSALTMAEGTIIASRTGVTTVTDFRVSDQAAGRQGAPLIAFFDALLLHHPTKLRACQNIGGIANVCFIPPEGPDRAYDFDTGPGNALIDAVVRHYTDGAQEYDRDGEMGKRGTVNQDMVDRFLARIPYFSWDPPKTTGREVFRDTLADDLIREGAELGLSADDVVATVTRITAQAIVDHWRRYAPEGRPVDEVFMCGGGAYNPNITDYMKEQLPGVKMFMLDDAGIPGGAKEAVTFAWQGMEAIVGRSIPVPDRVETRRPYVLGKVNPGENYRTVMRKGMLFGAGRAKLEPVKEMVNYVDGKVFDNKW
>ancestral_243
HAGMAGSNGHTGGQPLDLKVLGMNSGTSMDGIDCALCHFRQETPESPMHFSLLKYGEVPLDAELKKRVLNIIKYDKTSASELSEVNVLLGETFAAAAIQFCADNGVDLKTSVDAIGSHGQTIWLASMPDEGVPRSALTMAEGTFMASRTGVTTVTDFRVSDQAAGRQGAPLIAFFDALLLHHPGKLRACQNIGGIANVCFIPPSGPQDAYDFDTGPGNALIDAVVRHYTNGEQEYDKDGAMGKRGTVNQGMVDRFLARIPYFSWDPPKTTGREVFRDTLADDLVREGAELGLSPDDVVATVTRITAQAIVDHWRRYAPTDRPVDEVFMCGGGAYNPNITDYMKEQFPHVKMFMLDDAGIPAGAKEAVTFAWQGMEALVGRSIPVPDRVETRRPYVLGKVNPGENYRTVMRKGMLFGAGRAKLDPVTSMVNYVDGKVFDNKWE
>ancestral_242
HAAMAGSNGHAAGQPLDLTVLGMNSGTSMDGIDCALCHFRQETPESPMHFSLLKYGEIPMDLELKKRVLNIIKHDKTSASELSEVNVLLGETFAAAAIQFCADNGVDIKTSIDAIGSHGQTIWLASMPEEGVPKSALTMAEGTIIASRTGVTTVTDFRVSDQAAGRQGAPLIAFFDALLLHHPGKLRACQNIGGIANVCFIPPEGPDQAYDFDTGPGNALIDAVVRHYTDGAQEYDKDGEMGKRGTVNQGMVDRFLARIPYFSWDPPKTTGREVFRDTLADDLIREGAELGLSPDDVVATVTRITAQAIVDHWRRYAPEGRPVDEVFMCGGGAYNPNITDYMKEQFPGVKMFMLDDAGIPGGAKEAVTFAWQGMEAIVGRSIPVPDRVETRRPYVLGKVNPGENYRTVMRKGMLFGAGRAKLDPVKEMVNYVDGKVFDNKWE
>ancestral_249
NGASEGQPLDLTVLGLNSGTSMDGIDCTLCHFRQETPESPMHFELLKYGEIPLEQTIKKRVMDIILHDRTSASGLSEVNVLLGETFADAVHEFCKEHNVDKSSIDVIGSHGQTIWLLSMPEPGQVKSALTMAEGSFLASRTGITSVTDFRVSDQAAGRQGAPLIAFFDALLLHHPTKLRACQNIGGIANVCFIPPDNKGGVDETYDFDTGPGNVFIDAVVRHYTNGEREYDKDGEMGKRGTVNQELVDEFLQHKYFKLDPPKTTGREVFRDTLAFDLIKKAEALGMSPDDVVATVTRITAQAIVDHYRRYAPKGMEIEEIFMCGGGAYNPNITEYIQKHYPNTKIMMLDEAGIPAGAKESITFAWQAMEAIVGRSIPVPTRVETRREYVLGKVSPGENYRKVMRKGMLFGAGRDHLTPVKEMVNYVDGKVFDNKW
>ancestral_248
MSAENKITNGPSRGQPLDLKVLGMNSGTSMDGIDCALCQFRQETPESPMHFSLLKYGEIPMDLKIKKRVLNIIKHDRTSASELSEVNVLLGEVFAAAAKKFCDDSEVDIKSIDAIGSHGQTIWLASMPEEGVPKSALTMAEGTIIASRTGITTVTDFRVSDQSAGRQGAPLIAFFDALLLHHPGKLRACQNIGGIANVCFIPPEGPDHAYDFDTGPGNALIDAVVRHYTNGRMEYDKDGVMGKRGTVCQDLVDKFIRDVPYFSWDPPKTTGREVFRDTLADDLIRDAEARGLSADDVVATVTRITSQAIVDHWRRYGPYGPEGKQVDEVFMCGGGAYNPNITDYMKEHLPGVKMFMLDDAGIPGGAKEAVTFAWQGMEALVGRSIPVPDRVETRRP
>ancestral_258
NASNGTSNHALDLTVLGLNSGTSMDGIDCALCHFRQETPESPMHFELLKYGEIPLEQTIKKRVMNIILHNKTSPSELSEVNVILGETFASAVKQFCKDYNVDISTIDVLGSHGQTIWLLSMPEEGEVKSALTMAEGSFLASRTGITSVTDFRVSDQAAGRQGAPLIAFFDALLLHHPTKLRACQNIGGIANVCFIPPDSQGGVDECYDFDTGPGNVFIDAVVRHYTNGEREYDKDGEMGARGTVDQELVDEFLQHKYFRLDPPKTTGREVFRDTLAFDLIKKAEAKGLSPDDVVATITRITAQAIVDHYRRYAPKDLEIDEIFMCGGGAYNPNITKYIQKHYPNTKIMMLDEAGIPAGAKEAITFAWQGMEAIVGRSIPVPTRVETRQEYVLGKVSPGKNYRKVMRKGMLFGAGRDHLPPVKELVNYVDGKVFDNKW
>ancestral_259
NANASNGTSNHALDLTVLGLNSGTSMDGIDCALCHFRQETPESPMHFELLKYGEIPLEQTIKKRVMNIILHNKTSPSELSEVNVILGETFASAVKQFCKDYNVDISTIDVLGSHGQTIWLLSMPEEGEVRSALTMAEGSFLASRTGITSVTDFRVSDQAAGRQGAPLIAFFDALLLHHPTKLRACQNIGGIANVCFIPPDSHGGVDECYDFDTGPGNVFIDAVVRHYTNGEREYDKDGEMGARGTVDQELVDEFLQNHPYFRLDPPKTTGREVFRDTLAFDLIRKAEAKGLSPDDVVATITRITAQAIVDHYRRYAPKDLEIDEIFMCGGGAYNPNITKYIQKHYPNTKIMMLDEAGIPAGAKEAITFAWQGMEAIVGRSIPVPTRVETRQEYVLGKVSPGKNYRKVMRQGMLFGAGRDHLPPVKELVNYVDGKVFDNKW
>ancestral_179
MSSTETLSQSAPSEPLDITVLGLNSGTSMDGIDCALCRFRQESPSAPMHLELLKYDEIPLEQTIKKRVMRMILHNSTTPEELSEVNVLLGETFADAVMTFSEKHNIPLSSIDAIGSHGQTIWLLSVPEKGQTRSALTMAEGCFIASRTGITTVTDFRVSDQAAGRQGAPLIGFFDSLLLHHPTKFRACQNIGGIANVCFIPPDVDGALNTEFFDFDTGPGNVFIDAAVRFFTDNKQEYDKDGEMGRAGAVNQEMVDEFLQTHPYFALDPPKTTGREVFRDTIAHELIERGLKMGMTQNDIVATLTRITAQAIVEHYKRYMPTQYGPLSEIYMCGGGARNPNITEYLQKAFPDTRITMLDEAGIPSDAKEAITFAWQGMEAVVGRSIPVPAQVEDRREYVLGKVSPGKNYRQLLKKGMKFGGDSDHLPPVKELVNYVNGQVYSAI
>ancestral_178
MGSTENLSSGAPSKPLDITVLGLNSGTSMDGIDCALCRFRQESPDAPMHFELLKYDEVPLEQTIKKRVMRMILHNSTTPEELSEVNVLLGETFADAVMTFSEKHNIPLSSIDAIGSHGQTIWLLSMPEKGQTKSALTMAEGCFIASRTGITTVTDFRVSDQAAGRQGAPLIAFFDSLLLHHPTKFRACQNIGGIANVCFIPPDVDGALNTEFFDFDTGPGNVFIDAAVRFFTDGKQEYDKDGEMGKAGTVDQEMVDEFLQTHPYFALDPPKTTGREVFRDTIAHDLIERGLEKGLTPNDIVATITRITAQAIVDHYKRYMPTQYGPLAEIYMCGGGAKNPNITDYMQEAFPDTRIVMLDEAGIPSDAKEAITFAWQGMEAIVGRSIPVPSRVETRREYVLGKVSPGKNYRRVLKKGMDFGGDSDHLPPVKELVNYVDGQVYNNK
>ancestral_177
MGSVNGTSSGSSSSPLDLTVLGLNSGTSMDGIDCALCRFRQASPDAPMHFELLKYDEVPLEQTIKKRVMKMILHNTTTPEELSEVNVLLGETFADAVKTFSEKHNVPLSSIDAIGSHGQTIWLLSMPEEGQTKSALTMAEGCFIASRTGITTVTDFRVSDQAAGRQGAPLIAFFDSLLLHHPTKLRACQNIGGIANVCFIPPDVDGALNQEFFDFDTGPGNVFIDAAVRHFTNGKQEYDKDGEMGKAGTVDQEMVDEFLQTHPYFALDPPKTTGREVFRDTIAHDLIERGLEKGLSPNDIVATITRITAQAIVDHYRRYMPTQYGPLAEIYMCGGGAKNPNITDYMQAAFPDTRIVMLDEAGIPADAKEAITFAWQGMEAIVGRSIPVPSRVETRREYVLGKVSPGKNYRRVMRKGMDFGAGRDHLPPVKELVNYVDGKVFNNKA
>ancestral_176
SEPRGDRGCAPLNLTVLGLNSGTSMDGVDCALCQFRQASPDEPLHFELLRYDEVPLEQSLKRRVMGMIRDNKTTPEELSEINVLLGETFASAVQVFCHDHDVPLSSIDAIGSHGQTIWFQSMPSKGQVKSVLTMAEGAVIASRTGITTVTDFRVSDQAVGRQGAPLIAFFDSLLLHHHSNMRACQNIGGIANVCFIPPDERGTPSKDFFDFDTGPGNVLIDAAVRSLTQGRHEYDKDGAMGKAGRVDQDMVDDFLSSHPYLKLDPPKTTGREVFGDGLASSLTERGLAKGLSPDDIVATITRITAETIVDHYRRYMPTRHGPLAELYLCGGGAKNPNITEYLQAAFPGTAVKMLDAAGIPADAKEAITFAWQGMEALVGRSVPVPARVETPTEHVLGKVSPGRNYRRVMTMGMAFGAGSEHLRPVAEMVNHECGLDVWRQENI
>ancestral_175
GDRGSTPLDLTVLGLNSGTSMDGVDCALCRFRQASPEDPLHFELLKYDEVPLEQALKKRVMNMIRHNKTTPEELSEVNVLLGETFADAVGAFCSKHDVPLSSIDAIGSHGQTIWLSSMPAEGQVRSALTMAEGAVIASRTGVTTVTDFRVSDQAAGRQGAPLIAFFDSLLLHHPSKLRACQNIGGIANVCFIPPDVDGAPSRDFFDFDTGPGNVFIDAAVRHFTGGRREYDKDGAMGKAGRVDQDMVDDFLSSHPYFRLDPPKTTGREVFGDALAHDLIERGLAKGLSPDDIVATITRITAQAIVDHYRRYMPTQHGPLAEIYMCGGGAKNPNITDYLQAAFPDTAIKMLDEAGIPADAKEAITFAWQGMEALVGRSVPVPARVETPTEYVLGKVSPGRNYRRVMAKGMAFGAGREHLPPVKEMVNYVDGKVFDNKS
>ancestral_174
TSSSSGGTPLDLTVLGLNSGTSMDGIDCALCRFRQASPEAPMHFELLKYDEVPLEQTLKKRVMNMILHNTTTPEELSEVNVLLGETFADAVGAFCAKHNVPLSSIDAIGSHGQTIWLASMPAEGQTRSALTMAEGCVIASRTGVTTVTDFRVSDQAAGRQGAPLIAFFDSLLLHHPTKLRACQNIGGIANVCFIPPDVDGALNQEFFDFDTGPGNVFIDAAVRHFTGGEREYDKDGEMGKAGTVDQEMVDEFLQTHPYFALDPPKTTGREVFGDAIAHDLIERGLAKGLSPDDIVATITRITAQAIVDHYRRYMPTQYGPLAEIYMCGGGAKNPNITDYMQAAFPDTAIVMLDEAGIPADAKEAITFAWQGMEAIVGRSIPVPSRVETRREYVLGKVSPGKNYRRVMAKGMAFGAGRDHLPPVKEMVNYVDGKVFNNKS
>ancestral_173
TSSSSGSSPLDLTVLGLNSGTSMDGIDCALCRFRQASPDAPMHFELLKYDEVPLEQTIKKRVMNMILHNTTTPEELSEVNVLLGETFADAVGTFCAKHNVPLSSIDAIGSHGQTIWLLSMPAEGQTRSALTMAEGCFIASRTGVTTVTDFRVSDQAAGRQGAPLIAFFDSLLLHHPTKLRACQNIGGIANVCFIPPDVDGALNQEFFDFDTGPGNVFIDAAVRHFTGGEREYDKDGEMGKAGTVDQEMVDEFLQTHPYFSLDPPKTTGREVFRDTIAHDLIERGLAKGLSPNDIVATITRITAQAIVDHYRRYMPTQYGPLAEIYMCGGGAKNPNITDYMQAAFPDTRIVMLDEAGIPADAKEAITFAWQGMEAIVGRSIPVPSRVETRREYVLGKVSPGKNYRRVMRKGMEFGAGRDHLPPVKEMVNYVDGKVFNNKA
>ancestral_172
MGSTSSSSSSSPLDLTVLGLNSGTSMDGIDCALCRFRQASPDAPMHFELLKYDEVPLEQTIKKRVMNMILHNTTTPEELSEVNVLLGETFADAVKTFCAKHNVPLSSIDAIGSHGQTIWLLSMPEEGQTKSALTMAEGCFIASRTGITTVTDFRVSDQAAGRQGAPLIAFFDSLLLHHPTKLRACQNIGGIANVCFIPPDVDGALNQEFFDFDTGPGNVFIDAAVRHFTNGEREYDKDGEMGKAGTVDQEMVDEFLQTHPYFALDPPKTTGREVFRDTIAHDLIERGLEKGLSPNDIVATITRITAQAIVDHYRRYMPTQYGPLAEIYMCGGGAKNPNITDYMQAAFPDTRIVMLDEAGIPADAKEAITFAWQGMEAIVGRSIPVPSRVETRREYVLGKVSPGKNYRRVMRKGMEFGAGRDHLPPVKELVNYVDGKVFNNKA
>ancestral_171
MGSTSNSSSSSPLDLTVLGLNSGTSMDGIDCALCRFRQASPDAPMHFELLKYDEVPLEQTIKKRVMNMILHNTTTPEELSEVNVLLGETFADAVKTFCAKHNVPLSSIDAIGSHGQTIWLLSMPEEGQTKSALTMAEGCFIASRTGITTVTDFRVSDQAAGRQGAPLIAFFDSLVLHHPTKLRACQNIGGIANVCFIPPDVDGALNQEFFDFDTGPGNVFIDAAVRHFTNGEREYDKDGEMGKAGTVDQEMVDEFLQTHPYFALDPPKTTGREVFRDTIAHDLIERGLEKGLSPNDIVATITRITAQAIVDHYHRYMPTQYGPLAEIYMCGGGAKNPNITDYMQAAFPDTRIVMLDEAGIPADAKEAITFAWQGMEAIVGRSIPVPDRVETRREYVLGKVSPGKNYRRVMRKGMEFGAGRDHLPPVKELVNYVDGKVFNNKA
>ancestral_170
STNGSTPGTSNSSESSPLDLTVLGLNSGTSMDGIDCALCRFRQSSPDAPMHFELLKYDEVPLEQTIKKRVMNMILHNTTTPEELSEVNVLLGETFADAVREFCAKHNVPLSSIDAIGSHGQTIWLLSMPEEGQTQSALTMAEGTFIASRTGITTVTDFRVSDQAAGRQGAPLIAFFDSLVLHHPTKLRACQNIGGIANVCFIPPDKDGKLNQEYFDFDTGPGNVFIDAAVRHFTNGEREYDKDGEMGRAGTVDQEMVDEFLTKHPYFSKDPPKTTGREVFRDTIAHDLIERGLEKGLSPNDIVATVTRITAQAIVDHYHRYMPTQYGPLAEIFMCGGGAKNPNIVDYMQQAFPETKIVMLDEAGIPADAKEAITFAWQGMEAIVGRSIPVPDKVETRRPYVLGKVNPGKNYRRVMRKGMEFGGKSDHLEPVSELVNYVDGKVFDNKW
>ancestral_182
MGSTPNGSESRPLDLTVLGMNSGTSMDGIDCALCRFRQASPDAPMHFELLKYDEVPLEQTIKKRVMNMILHNKTTPEELSEVNVILGEVFSDAAKAFCAKNNVAIDSIDAIGSHGQTIWLLSMPEEGQVRSALTMAEGCFIASRTGITTVTDFRVSDQAAGRQGAPLIAFFDSLVLHHPTKFRACQNIGGIGNVCFIPPDVDGALNPAFFDFDTGPGNVFIDAAVRYFTNGEQEYDKDGAMGRAGTVDQEMVDEFLRTFPYFALDPPKTTGREVFRDTVAHDLIKKGLEKGLSPNDVVATITRITAQAIVEHYHRYMPTEYGPLAEIYMCGGGAKNPNIVAYMQAAFPETRIVMLDEAGIPADAKEAITFAWQGMEAIVGRSIPVPDRVETRAEYILGKISPGRNYRRVMRKGAEFGGDAERLPPVKELVNYVDGKVFDNKS
>ancestral_183
MGPAPNGSASRPLDLTVLGMNSGTSMDGIDCALCRFRQASPDAPMHFELLKYDEVPLEQTIKKRVMNMILHNKTTLEELSEVNVILGEVFSDAAKAFCGKNNVAIDSIDAIGSHGQTIWFVSMPEIGQVRSALTMAEGCFIASRTGITTVTDFRVSDQAAGRQGAPLIAFFDSLVLHHPTKLRACQNIGGIGNVCFIPPDVDGALNPAFFDFDTGPGNVFIDAAVRYFTNGEQEYDKDGAMGRAGTVNQEMVDEFLRTFPYFALDPPKTTGREVFRDTVAHDLIKKGLEKGLSPNDVVATITRITSQAIVEHYRRYMPTEYGPLAEIYMCGGGAKNPNIVAYMQAAFPETRVAVLDEAGIPADAKEAITFAWQGMEAIIGRSIPVPDRVETRVEYVLGKISPGRNYRRVMRKGAEFGGDAEWLPPVKELVNSVDGKVFDNKW
>ancestral_180
MGSTPNSSSSSPLDLTVLGLNSGTSMDGIDCALCRFRQASPDAPMHFELLKYDEVPLEQTIKKRVMNMILHNTTTPEELSEVNVLLGETFADAAKTFCAKHNVPLSSIDAIGSHGQTIWLLSMPEEGQTKSALTMAEGCFIASRTGITTVTDFRVSDQAAGRQGAPLIAFFDSLVLHHPTKLRACQNIGGIANVCFIPPDVDGALNQEFFDFDTGPGNVFIDAAVRYFTNGEREYDKDGEMGRAGTVDQEMVDEFLQTHPYFALDPPKTTGREVFRDTIAHDLIERGLEKGLSPNDIVATITRITAQAIVDHYHRYMPTQYGPLAEIYMCGGGAKNPNITDYMQAAFPDTRIVMLDEAGIPADAKEAITFAWQGMEAIVGRSIPVPDRVETRAEYILGKVSPGKNYRRVMRKGMEFGAGRDHLPPVKELVNYVDGKVFNNKA
>ancestral_181
MGSTPNGSESRPLDLTVLGMNSGTSMDGIDCALCRFRQASPDAPMHFELLKYDEVPLEQTIKKRVMNMILHNKTTPEELSEVNVILGEVFADAAKAFCAKNNVAIDSIDAIGSHGQTIWLLSMPEEGQVRSALTMAEGCFIASRTGITTVTDFRVSDQAAGRQGAPLIAFFDSLVLHHPTKFRACQNIGGIANVCFIPPDVDGALNPAFFDFDTGPGNVFIDAAVRYFTNGEQEYDKDGAMGRAGTVDQEMVDEFLRTFPYFALDPPKTTGREVFRDTVAHDLIKKGLEKGLSPNDVVATITRITAQAIVEHYHRYMPTEYGPLAEIYMCGGGAKNPNIVAYMQAAFPETRIVMLDEAGIPADAKEAITFAWQGMEAIVGRSIPVPDRVETRAEYILGKISPGRNYRRVMRKGAEFGGDAERLPPVKELVNYVDGKVFDNKS
>ancestral_186
MGQINGNSTNSASSTSNGKLDLTVLGLNSGTSMDGIDCALCRFRQDTPDSPMHFELLKYGEVPLAQPIKKRVMNMILHNRTTPEELSEVNVQLGETFADAVETFCKEHNIDKSSIDAIGSHGQTIWLLSMPEEGQVKSALTMAEGSILAARTGITSVTDFRISDQAAGRQGAPLIAFFDALLLHHPTKLRACQNIGGIANVCFIPPDHQGGIDECYDFDTGPGNALIDAVVRHYTNGEQEYDRDGKMGKLGKVDQALVDEFLKLPYFNLDPPKTTGREVFRDTLAHDLIRKGEAKGLSPDDIVATVTRITAQAIVDHYRRYAPSQEIDEIFMCGGGAFNPNITEYIQQAYPKTKIMMLDEAGIPGGAKEAITFAWQGMEAIVGRSIPVPTRVETRREFVLGKVSPGENYRKVMRHGMAFGAGRDHLPPVKEMVNYVDGKVFDNKW
>ancestral_187
TGTANSSSGSPLDFTVLGLNSGTSMDGIDCALCRFRQDTPDSPMHFELLKYGEVPLAQPIKKRVMNMILHNRTTPEELSEVNVQLGETFADAVETFCAEHNVDKSTIDAIASHGQTIWLLSMPEEGQVKSALTMAEGAILASRTGITSITDFRISDQAAGRQGAPLIAFFDALLLHHPTKLRACQNIGGIANVCFIPPDHQGGVDECYDFDTGPGNVFIDAVVRHFTNGEQEYDKDGAMGKRGKVDQELVDEFLKHPYFKLDPPKTTGREVFRDTLAHDLIKKGEAKGLSPDDIVATITRITAQAIVDHYRRYAPSQEIDEIFMCGGGAYNPNITEFIQQAYPNTKIMMLDEAGVPGGAKEAITFAWQGMEALVGRSIPVPTRVETRREYVLGKVSPGENYRSVMRKGMAFGGDADQLPWVKEMVNYVDGKVFDNKW
>ancestral_184
ANGSTNTANGSSSSPLDLTVLGLNSGTSMDGIDCALCRFRQETPDSPMHFELLKYGEVPLEQTIKKRVMNMILHNRTTPEELSEVNVLLGETFADAVKEFCKEHNVDKSSIDAIGSHGQTIWLLSMPEEGQVKSALTMAEGSILASRTGITSVTDFRISDQAAGRQGAPLIAFFDALLLHHPTKLRACQNIGGIANVCFIPPDNQGGVDECFDFDTGPGNVFIDAVVRHYTNGEQEYDKDGEMGKRGTVDQELVDEFLKHPYFKLDPPKTTGREVFRDTLAHDLIKKGEAKGLSPDDIVATITRITAQAIVDHYRRYAPQEIDEIFMCGGGAYNPNITEYIQQAYPNTKIMMLDEAGIPAGAKEAITFAWQGMEAIVGRSIPVPTRVETRREYVLGKVSPGKNYRKVMRKGMAFGGGRDHLPPVKEMVNYVDGKVFDNKW
>ancestral_185
ANGNSTNTANSSSSSPLDLTVLGLNSGTSMDGIDCALCRFRQDTPDSPMHFELLKYGEVPLAQPIKKRVMNMILHNRTTPEELSEVNVQLGETFADAVEEFCKEHNVDKSSIDAIGSHGQTIWLLSMPEEGQVKSALTMAEGSILASRTGITSVTDFRISDQAAGRQGAPLIAFFDALLLHHPTKLRACQNIGGIANVCFIPPDHQGGVDECYDFDTGPGNVFIDAVVRHYTNGEQEYDKDGEMGKRGKVDQELVDEFLKHPYFKLDPPKTTGREVFRDTLAHDLIKKGEAKGLSPDDIVATITRITAQAIVDHYRRYAPSQEIDEIFMCGGGAYNPNITEYIQQAYPNTKIMMLDEAGIPGGAKEAITFAWQGMEAIVGRSIPVPTRVETRREYVLGKVSPGKNYRKVMRKGMAFGGGRDHLPPVKEMVNYVDGKVFDNKW
>ancestral_188
HANGMAANGSNGNATGTANGSSGSPLDFTVLGLNSGTSMDGIDCALCRFRQDTPDSPMHFELLLKYGEVPLPQAIKKRVMNMILHNRTTPEELSEVNVQLGETFADAVETFCAENGVDKSTIDAIASHGQTIWLLSMPEEGQVKSALTMAEGAILASRTGITSITDFRISDQAAGRQGAPLIAFFDALLLHHPTKLRACQNIGGIANVCFIPPDHQGGVDECYDFDTGPGNVFIDAAVRYFTNGEQEYDKDGAMGKRGKVNQEMVDKFLQHKYFKLDPPKTTGREVFRDTLAHDLIKEGEAAGMSADDIVATITRITAQAIVDHYRRYAPSQEIDEIFMCGGGAHNPNITEFIQQAYPNTKIMMLDEAGVPGDAKEAVTFAWQGMEALVGRSIPVPTRVETRRPYVLGKVSPGENYRSVLRKGMAFGGDADQLPWVQEMVNYVDGKVFDNKW
>ancestral_189
HANGSDMAAANGSNGNGTGTATGSSGAPLDFTVLGLNSGTSMASQDGIDCALCRFRQDSPDSPMHFELLKYGEVPLPQGIKKRVMKMILHNRTTPEELSEVNVQLGETFADAVETFVAENGIDRSTIDALASHGQTIWLLSMPEEGQVKSALTMAEGCILASRTGITSITDFRISDQAAGRQGAPLIAFFDALLLHHPTKLRACQNIGGIANVCFIPPDHQGGVDACYDFDTGPGNVFIDAAVRYFTNGEQEYDKDGAMGKRGKVNQEMVDRFLQHKYFKLEPPKTTGREVFRDTLAHDLIKEGESLGMSADDIVATITRITAQAIVDHYRRYAPSQEIDEIFMCGGGAKNPNIVAFIQQAYPNTKIMMLDEAGVPGDAKEACTFAWQGMEALVGRSIPVPTRVETRRPFVLGKVSPGENYRSVLRKGMAFGGDSDQLPWVHEMVNYVDGKVFDNKW
>ancestral_168
SGNSNGSQSSPLDLVVLGLNSGTSMDGIDCALCRFRQESPDSPMHFELLKYDEVPLEPTIKKRVMNMILHNTTTPEELSEVNVILGKEFADAVKEFSQKHDVPLSSIDVIGSHGQTIWLLSMPEEGQVKSALTMAEGTFIASRTGITTVTDFRVSDQAAGRQGAPLIAFFDSLVLHHPTKLRACQNIGGIANVCFIPPDRDGKLNQEFFDFDTGPGNVFIDAAVRYFTNGEQEYDKDGEMGKAGTVDQEMVDEFLSTFPYFSLDPPKTTGREVFRDTIAHDLIEQGLARGLSPNDIVATITRITAQAIVEHYHRYMPTEYGPLAEIYMCGGGAKNPNITDYLQAAFPETKIVMLDEAGIPADAKEAITFAWQGMEAIVGRSIPVPDRVETRQPYVLGKVSPGKNYRRVMRKGMDFGAGRDHLEPVKELVNYVDGKVFNNK
>ancestral_169
TSNSSNSSPLDLTVLGLNSGTSMDGIDCALCRFRQESPDSPMHFELLKYDEVPLEQTIKKRVMNMILHNTTTPEELSEVNVLLGETFADAVKEFCAKHNVPLSSIDAIGSHGQTIWLLSMPEEGQTQSALTMAEGTFIASRTGITTVTDFRVSDQAAGRQGAPLIAFFDSLVLHHPTKLRACQNIGGIANVCFIPPDKDGKLNQEFFDFDTGPGNVFIDAAVRHFTNGEREYDKDGEMGKAGTVDQEMVDEFLTTHPYFSLDPPKTTGREVFRDTIAHDLIERGLEKGLSPNDIVATITRITAQAIVDHYHRYMPTQYGPLAEIYMCGGGAKNPNITDYMQQAFPETKIVMLDEAGIPADAKEAITFAWQGMEAIVGRSIPVPDRVETRRPYVLGKVSPGKNYRRVMRKGMDFGAGRDHLEPVSELVNYVDGKVFNNKW
>ancestral_229
MAPNGDNVAANGTGQTLNLRVLGLNSGTSMDGIDCVLCDFRQDSPDSAMHFELVKYGEVPLEPKIKKRVMTMILQNQTTPEELSEVNVLLGETFASAAHKFCRDTGTDISSIDVIGSHGQTIWLLSMPEPGQVKSALTMAEGTIIAARTGVTTVTDFRVSDQAAGRQGAPLIAFFDALLLHHPNKLRACQNIGGIANVCFIPPDNAGGIDKCFDFDTGPGNVFIDAVVRHFTNGKQEYDENGMMGRRGKVDQGMVDEFLQHKYFNLDPPKTTGRETFRDSLAFDMIRAGQARGMSQDDIVATVTRITAEAIVDHYRRYAPSQDIDEIFMCGGGAHNPNITDFIRQSYPKAKMYMLDDAGVPGGAKEAVTFAWQAMEAVVGRSIPVPDRVETRQAYVLGKISPGRNYRQVMKKGMNFGDGLELPPVTEMVNWVNGSVFDNKWT
>ancestral_228
HSTNSSNTANGSSSQPLDLTVLGLNSGTSMDGIDCALCRFRQDTPDSPMHFELLKYGEIPLEPTIKKRVMNMILHNKTTPEELSEVNVLLGETFASAAKEFCKEHNVDISSIDVIGSHGQTIWLLSMPEPGQVKSALTMAEGTFIASRTGVTTVTDFRVSDQAAGRQGAPLIAFFDALLLHHPTKLRACQNIGGIANVCFIPPDNEGGVDKCFDFDTGPGNVFIDAVVRHYTNGKQEYDKDGAMGKRGTVDQELVDEFLQHKYFKLDPPKTTGREVFRDTLAFDLIKKAEARGMSPDDVVATVTRITAQAIVDHYRRYAPSQDIDEIFMCGGGAYNPNITEYIQKHYPNTKIYMLDDAGVPAGAKEAITFAWQGMEAVVGRSIPVPDRVETRQEYVLGKVSPGKNYREVMRKGMMFGGGRHLPPVKEMVNYVDGKVFDNKW
>ancestral_227
MAPNGVSGMNGSTNGHGSHANGSSSQPLDLTVLGLNSGTSMDGIDCALCRFRQDTPDSPMHFELLKYGEIPLEQTIKKRVMNMIYHNKTTPEELSEVNVLLGETFASAVKEFCKEHSVDISSIDVIGSHGQTIWLLSMPEPGQVQSALTMAEGTFIASRTGITTVTDFRVSDQAAGRQGAPLIAFFDALLLHHPTKLRACQNIGGIANVCFIPPDNQGGVSDKCFDFDTGPGNVFIDAVVRHYTNGKQEYDKDGAMGARGTVNQELVDEFLQFKYFKLDPPKTTGREVFRDTLAHDLIKKAESLGMSPDDVVATVTRITAQAIVDHYRRYAPSQDIDEIFMCGGGAYNPNITEYIQKNYPRTKIMMLDDAGVPAGAKEAITFAWQGMEAVVGRSIPVPDRVETRQEYVLGKVAPGKNYRTVMRKGMMFGGGRDHLPPVKEMVNYVDGKEFNNKW
>ancestral_226
MDGHREHINGDTTALDLTVLGLNSGTSMDGIDCALCRFRQTSPEAPMHFELLKYGEIPLEQKIKKRVMNMILHNRTTPEELSEVNVLLGNTFASAVKEFCKEQDVSMDNIDVIGSHGQTIWLLSMPEPGQTKSALTMAEGTFIAAQTGITTVTDFRVSDQAAGRQGAPLIAFFDALLLHHPNKLRACQNIGGIANVCFIPPDHAGGVDKCFDFDTGPGNVFIDAVVRHYTNGKQEYDKDGAMGKRGTVNQKLVDEFLEFKYFKLEPPKTTGREVFRDTMAHGLIERAEKLGMSQDDVVATVTRITAQAIVDHYRRYAPSQDIDEIFMCGGGAYNPNITDFIQKNYPNTKIFMLDDAGVPAGAKEAVTFAWQAMEAVVGRSIPVPDRVETRQEYVLGKVSPGKNYRKVMKQGMAFGEGERLPPVKEMINYVNGKVFDNNWA
>ancestral_225
MDGHREHINGDTTALDLTVLGLNSGTSMDGIDCALCRFRQTSPEAPMHFELLKYGEIPLEQKIKKRVMNMILHNRTTPEELSEVNVLLGNTFASAVKEFCKEQDVSMDNIDVIGSHGQTIWLLSMPEPGQTKSALTMAEGTFIAAQTGITTVTDFRVSDQAAGRQGAPLIAFFDALLLHHPNKLRACQNIGGIANVCFIPPDHAGGVDKCFDFDTGPGNVFIDAVVRHYTNGKQEYDKDGAMGKRGTVNQKLVDEFLEFKYFKLEPPKTTGREVFRDTMAHGLIERAEKLGMSQDDVVATVTRITAQAIVDHYRRYAPSQDIDEIFMCGGGAYNPNITDFIQKNYPNTKIFMLDDAGVPAGAKEAVTFAWQAMEAVVGRSIPVPDRVETRQEYVLGKVSPGKNYRKVMKQGMAFGEGERLPPVKEMINYVNGKVFDNNWA
>ancestral_224
MDGHREHINGDTTALDLTVLGLNSGTSMDGIDCALCRFRQTSPEAPMHFELLKYGEIPLEQKIKKRVMNMILHNRTTPEELSEVNVLLGNTFASAVKEFCKEQDVSMDNIDVIGSHGQTIWLLSMPEPGQTKSALTMAEGTFIAAQTGITTVTDFRVSDQAAGRQGAPLIAFFDALLLHHPNKLRACQNIGGIANVCFIPPDHAGGVDKCFDFDTGPGNVFIDAVVRHYTNGKQEYDKDGAMGKRGTVNQKLVDDFLEFKYFKFEPPKTTGREVFRDTMAHELIERAEKLGMSQDDVVATVTRITAQAIVDHYRRYAPSQDIDEIFMCGGGAYNPNITDFIQKNYPNTKIFMLDDAGVPAGAKEAVTFAWQAMEAVVGRSIPVPDRVETRQEYVLGKVSPGKNYRKVMKQGMAFGEGERLPPVKEMINYVNGKVFDNNWA
>ancestral_223
MDGHREHINGDTTALDLTVLGLNSGTSMDGIDCALCRFRQTSPEAPMHFELLKYGEIPLEQKIKKRVMNMILHNRTTPEELSEVNVLLGNTFASAVKEFCKEQDVSMDNIDVIGSHGQTIWLLSMPEPGQTKSALTMAEGTFIAAQTGITTVTDFRVSDQAAGRQGAPLIAFFDALLLHHPNKLRACQNIGGIANVCFIPPDHAGGVDKCFDFDTGPGNVFIDAVVRHYTNGKQEYDKDGAMGKRGTVNQKLVDDFLEFKYFKFEPPKTTGREVFRDTMAHELIERAEKLGMSQDDVVATVTRITAQAIVDHYRRYAPSQDIDEIFMCGGGAYNPNITDFIQKNYPNTKIFMLDDAGVPAGAKEAVTFAWQAMEAVVGRSIPVPDRVETRQEYVLGKVSPGKNYRKVMKQGMAFGEGERLPPVKEMINYVNGKVFDNNWA
>ancestral_222
MDGHREHINGDTTALDLTVLGLNSGTSMDGIDCALCRFRQTSPEAPMHFELLKYGEIPLEQKIKKRVMNMILHNRTTPEELSEVNVLLGNTFASAVKEFCKEQDVSMDNIDVIGSHGQTIWLLSMPEPGQTKSALTMAEGTFIAAQTGITTVTDFRVSDQAAGRQGAPLIAFFDALLLHHPNKLRACQNIGGIANVCFIPPDHAGGVDKCFDFDTGPGNVFIDAVVRHYTNGKQEYDKDGAMGKRGTVNQKLVDEFLEFKYFKLEPPKTTGREVFRDTMAHDLIERAEKLGMSQDDVVATVTRITAQAIVDHYRRYAPSQDIDEIFMCGGGAYNPNITDFIQKNYPNTKIFMLDDAGVPAGAKEAVTFAWQAMEAVVGRSIPVPDRVETRQEYVLGKVSPGKNYRKVMKQGMAFGEGERLPPVKEMINYVNGKVFDNNWA
>ancestral_221
MDGHREHINGDTTALDLTVLGLNSGTSMDGIDCALCRFRQTSPEAPMHFELLKYGEIPLEQKIKKRVMNMILHNRTTPEELSEVNVLLGNTFASAVKEFCKEQDVSMDNIDVIGSHGQTIWLLSMPEPGQTKSALTMAEGTFIAAQTGITTVTDFRVSDQAAGRQGAPLIAFFDALLLHHPNKLRACQNIGGIANVCFIPPDHAGGVDKCFDFDTGPGNVFIDAVVRHYTNGKQEYDKDGAMGKRGTVNQKLVDEFLEFKYFKLEPPKTTGREVFRDTMAHDLIERAEKLGMSQDDVVATVTRITAQAIVDHYRRYAPSQDIDEIFMCGGGAYNPNITDFIQKNYPNTKIFMLDDAGVPAGAKEAVTFAWQAMEAVVGRSIPVPDRVETRQEYVLGKVSPGKNYRKVMKQGMAFGEGERLPPVKEMINYVNGKVFDNNWA
>ancestral_163
AHSTTNGNGSTNGHTGTSNSHRSTPLDLTVLGLNSGTSMDGIDCALCRFRQESPDSPMHFELLQYDEVPLEPTIKKRVMNMILHNRTTPEELSEVNVLLGETFADAVKEFSQKHNVPLSSIDVIGSHGQTIWLLSMPEKGQTKSALTMAEGTFIASRTGITSVTDFRVSDQAAGRQGAPLIAFFDSLVLHHPTKLRACQNIGGIANVCFIPPDKDGKLNQEFFDFDTGPGNVFIDAAVRYFTNGEREYDKDGEMGAAGTVDQEMVDEFLKTHPYFSLEPPKTTGREVFRDTIAHDLIERGLAKGLSPNDIVATITRITAQAIVEHYHRYMPQEYGPLAEIFMCGGGAKNPNITSYLQAAFPETKIVMLDEAGIPADAKEAITFAWQGMEAIVGRSIPVPDRVETRRGYVLGKVSPGKNYRKVMRKGMDFGAGRDHLEPVTELVNYVDGKVFDNKW
>ancestral_282
MDPNPSVSRSLDLTVLGLNSGTSMDGIDCALCHFQQETPESPMRFELLKYGEIPLEQTIKQRVMNMILHNKTSPSELSEVNVILGETFAAAVKEFCAQYNVDISSIDVIGSHGQTIWLLSMPEEGEVRSALTMAEGSFIASRTGITTVTDFRVSDQAAGRQGAPLIAFFDALILHHPTKLRACQNIGGIANVCFIPPDSLGGVDACYDFDTGPGNVFIDAVVRHYTNGEREYDKNGEMGARGTVDQDLVDEFLQTHPYFRLDPPKTTGREVFRDTLAFDLIHKAESKGLSPDDVVATVTRITAQSIVDHYRRYAPKDLPIDEIFMCGGGSYNPNITQYIQSQYPDTKILALDQAGIPASAKEAITFAWQGMEAIVGRSIPVPTRVETRQPYVLGKVSPGKNYRRVMRQGMQFGGDRDELSPVKEVVNYVNGKEWNNKW
>ancestral_271
NSVNGTTSHSLDITVLGLNSGTSMDGIDCALCRFRQETPESPMHFELLKYGEIPLEPVIKKRVMNMILHNKTSPSELSEVNVILGETFASAVHQFCKDYNVDIKSIDVLGSHGQTIWLLSMPEAGETRSALTMAEGTFLASRTGITSVTDFRVSDQAAGRQGAPLIAFFDALVLHHPTKLRACQNIGGIANVCFVLPDSHGGVDACYDFDTGPGNVFIDAVVRHYTNGKREYDQDGEMGARGTVDQELVDDFLTHPYFALEPPKTTGREVFRDTLAHEFIVKAEAKGLKPDDVVASITRVTAQAIVDHYRRYAPKDLEIAEIFMCGGGAYNPNITAFIQENYPNTRIMMLDEAGIPGGAKEAITFAWQGMEAVVGRSIPVPTRVETRQEYVLGKVSPGKNYRNVLRQGMLFGAGRDHLPPVNELVNYIDGKAFDNKW
>ancestral_153
SGTSNSSSSSPLDLTVLGLNSGTSMDGIDCALCRFRQESPDSPMHFELLKYDEVPLEQTIKKRVMNMILHNSTTPEELSEVNVLLGETFADAVKEFCAKHNVSLSSIDAIGSHGQTIWLLSMPEEGQVKSALTMAEGSILASRTGITTVTDFRISDQAAGRQGAPLIAFFDSLVLHHPTKLRACQNIGGIANVCFIPPDVDGALNQEFFDFDTGPGNVFIDAAVRHFTNGEREYDKDGEMGKAGTVDQEMVDEFLKTHPYFSLDPPKTTGREVFRDTIAHDLIERGEKKGLSPNDIVATITRITAQAIVDHYHRYMPTQYGPLTEIYMCGGGAKNPNITDYMQQAFPDTKIVMLDEAGIPADAKEAITFAWQGMEAIVGRSIPVPTRVETRREYVLGKVSPGKNYRRVMRKGMEFGAGRDHLPPVKELVNYVDGKVFNNKW
>ancestral_152
NGSSNTANGSSSSPLDLTVLGLNSGTSMDGIDCALCRFRQETPDSPMHFELLKYGEVPLEQTIKKRVMNMILHNSTTPEELSEVNVLLGETFADAVKEFCAEHNVDLSSIDAIGSHGQTIWLLSMPEEGQVKSALTMAEGSILASRTGITSVTDFRISDQAAGRQGAPLIAFFDALLLHHPTKLRACQNIGGIANVCFIPPDNQGGVNDECFDFDTGPGNVFIDAVVRHYTNGEQEYDKDGEMGKRGTVDQELVDEFLKTHPYFKLDPPKTTGREVFRDTLAHDLIKKGEAKGLSPDDIVATITRITAQAIVDHYRRYAPSAPQEIDEIFMCGGGAYNPNITEYIQQAYPNTKIMMLDEAGIPAGAKEAITFAWQGMEAIVGRSIPVPTRVETRREYVLGKVSPGKNYRKVMRKGMAFGGGRDHLPPVKEMVNYVDGKVFDNKW
>ancestral_155
MGSLQHPLSRPLDLTVLGLNSGTSMDGIDCALCRFRQNSPEDAMHFELLKYDEVPLEQGIKKRVMGMILENSTTLEEISKVNVLLGETFADAAIEFCTNHGIALSSIDAIGSHGQTIWLVSMPEPGQTKSVLTMAEGSILAARTGITTVTDFRISDQAAGRQGAPLISFFDSLVLRHPAKLRACQNIGGIANVCFVPPDVNGEINTEFFDFDTGPGNVFIDAAVRYFTDGEKEYDKDGEMGKAGKVDQEIVDKFLAAHPYFSRDPPKTTGREDFRDTIAHALIHEGIKKGLSPNDVVATITRITAQAIVEHYKRYMPTQYGPLTEIYMCGGGAKNPNIVDFMQQAFPETKIVMLDVAGIPSDAKEAITFAWQGMEAIVGRSIPVPSRVETRREYVLGKVSPGQNYRRVMRKGLDFGAGRDYLAPVKELVNYVGGQVFDNKKN
>ancestral_154
NGTSNSSSSSPLDLTVLGLNSGTSMDGIDCALCRFRQESPDSPMHFELLKYDEVPLEQTIKKRVMNMILHNSTTPEELSEVNVLLGETFADAAKEFCAKHNVSLSSIDAIGSHGQTIWLLSMPEEGQVKSALTMAEGSILASRTGITTVTDFRISDQAAGRQGAPLIAFFDSLVLHHPTKLRACQNIGGIANVCFIPPDVDGALNQEFFDFDTGPGNVFIDAAVRHFTNGEREYDKDGEMGKAGTVDQEMVDEFLKTHPYFARDPPKTTGREVFRDTIAHDLIERGEKKGLSPNDIVATITRITAQAIVDHYHRYMPTQYGPLTEIYMCGGGAKNPNITDYMQQAFPDTKIVMLDVAGIPADAKEAITFAWQGMEAIVGRSIPVPTRVETRREYVLGKVSPGKNYRRVMRKGMEFGAGRDHLAPVKELVNYVDGKVFNNKK
>ancestral_157
GTSNSSSSSPLDLTVLGLNSGTSMDGIDCALCRFRQESPDSPMHFELLKYDEVPLEQTIKKRVMNMILHNTTTPEELSEVNVLLGETFADAVKEFCAKHNVPLSSIDAIGSHGQTIWLLSMPEEGQTKSALTMAEGTFIASRTGITTVTDFRVSDQAAGRQGAPLIAFFDSLVLHHPTKLRACQNIGGIANVCFIPPDKDGKLNQEFFDFDTGPGNVFIDAAVRHFTNGEREYDKDGEMGKAGTVDQEMVDEFLKTHPYFSLDPPKTTGREVFRDTIAHDLIERGLEKGLSPNDIVATITRITAQAIVDHYHRYMPTQYGPLAEIYMCGGGAKNPNITDYMQQAFPETKIVMLDEAGIPADAKEAITFAWQGMEAIVGRSIPVPDRVETRRPYVLGKVSPGKNYRRVMRKGMDFGAGRDHLEPVKELVNYVDGKVFNNKW
>ancestral_156
STSNSSSSSPLDLTVLGLNSGTSMDGIDCALCRFRQESPDSPMHFELLKYDEVPLEQTIKKRVMNMILHNTTTPEELSEVNVLLGETFADAVKEFCAKHNVPLSSIDAIGSHGQTIWLLSMPEEGQTKSALTMAEGSFIASRTGITTVTDFRVSDQAAGRQGAPLIAFFDSLVLHHPTKLRACQNIGGIANVCFIPPDVDGALNQEFFDFDTGPGNVFIDAAVRHFTNGEREYDKDGEMGKAGTVDQEMVDEFLKTHPYFSLDPPKTTGREVFRDTIAHDLIERGLEKGLSPNDIVATITRITAQAIVDHYHRYMPTQYGPLAEIYMCGGGAKNPNITDYMQQAFPDTKIVMLDEAGIPADAKEAITFAWQGMEAIVGRSIPVPDRVETRREYVLGKVSPGKNYRRVMRKGMDFGAGRDHLPPVKELVNYVDGKVFNNKW
>ancestral_159
MGSTNGTSNSSQSSPLDLTVLGLNSGTSMDGIDCALCRFRQESPDSPMHFELLQYDEVPLEPTIKKRVMNMILHNTTTPEELSEVNVLLGETFADAVKEFSQKHNVPLSSIDVIGSHGQTIWLLSMPEEGQTKSALTMAEGTFIASRTGITTVTDFRVSDQAAGRQGAPLIAFFDSLVLHHPTKLRACQNIGGIANVCFIPPDKDGKLNQEFFDFDTGPGNVFIDAAVRYFTNGEREYDKDGEMGKAGTVDQEMVDEFLKTHPYFSLDPPKTTGREVFRDTIAHDLIERGLAKGLSPNDIVATITRITAQAIVEHYHRYMPTQYGPLAEIYMCGGGAKNPNITDYLQAAFPETKIVMLDEAGIPADAKEAITFAWQGMEAIVGRSIPVPDRVETRRGYVLGKVSPGKNYRRVMRKGMDFGAGRDHLEPVKELVNYVDGKVFNNKW
>ancestral_158
MGSTNGTSNSSQSSPLDLTVLGLNSGTSMDGIDCALCRFRQESPDSPMHFELLKYDEVPLEPTIKKRVMNMILHNTTTPEELSEVNVLLGETFADAVKEFSQKHNVPLSSIDVIGSHGQTIWLLSMPEEGQTKSALTMAEGTFIASRTGITTVTDFRVSDQAAGRQGAPLIAFFDSLVLHHPTKLRACQNIGGIANVCFIPPDKDGKLNQEFFDFDTGPGNVFIDAAVRYFTNGEREYDKDGEMGKAGTVDQEMVDEFLKTHPYFSLDPPKTTGREVFRDTIAHDLIERGLAKGLSPNDIVATITRITAQAIVEHYHRYMPTQYGPLAEIYMCGGGAKNPNITDYLQAAFPETKIVMLDEAGIPADAKEAITFAWQGMEAIVGRSIPVPDRVETRRPYVLGKVSPGKNYRRVMRKGMDFGAGRDHLEPVKELVNYVDGKVFNNKW
>ancestral_277
MGSNASVSRSLDLTVLGLNSGTSMDGIDCALCHFQQETPDSPMKFELLKYGEIPLEQTIKQRVMNMILHNKTSPSELSEVNVILGETFAAAVKEFCQQYNVDISSIDVIGSHGQTIWLLSMPEEGEVRSALTMAEGSFIASRTGITTVTDFRVSDQAAGRQGAPLIAFFDALLLHHPTKLRACQNIGGIANVCFIPPDSHGGIDACYDFDTGPGNVFIDAVVRHYTNGQQEYDKDGEMGARGTVDQDLVDEFLQTHPYFRLDPPKTTGREVFRDTLAFDLIRKAESKGLSPDDVVATVTRITAQAIVDHYRRYAPKDLPIDEIFMCGGGSYNPNITRYIQAHYPDTKILMLDQAGIPASAKEAITFAWQGMEAIVGRSIPVPTRVETRQPYVLGKVSPGKNYRRVMRQGMLFGGDRDHLSPVSEMVNYVNGKEFDNKW
>ancestral_238
NNHAAMANSNGPAHGQPLDLTVLGMNSGTSMDGIDCALCHFRQETPESPMHFSLLKYGEIPMDLEIKKRVLNIIKHDKTSASELSEVNVLLGETFAAAAKQFCKDNGVDIKSIDAIGSHGQTIWLASMPEEGVPKSALTMAEGTIIASRTGVTTVTDFRVSDQAAGRQGAPLIAFFDALLLHHPTKLRACQNIGGIANVCFIPPEGPDHAYDFDTGPGNALIDAVVRHYTNGEQEYDKDGEMGKRGTVNQDLVDKFLASIPYFSWDPPKTTGREVFRDTLADDLIREAEALGLSPDDVVATVTRITAQAIVDHWRRYAPEGRQVDEVFMCGGGAYNPNITDYMKEHLPGVKMFMLDDAGIPGGAKEAVTFAWQGMEAIVGRSIPVPDRVETRRPYVLGKVNPGENYRKVMRKGMLFGAGREKLDPVKEMVNYVDGKVFDNKWE
>ancestral_239
HAAMASNGHAAGQPLDLTVLGMNSGTSMDGIDCALCHFRQETPESPMHFSLLKYGEIPMDLELKKRVLNIIKHDKTSASELSEVNVLLGETFAAAAIQFCADNGVDIKSIDAIGSHGQTIWLASMPEEGVPKSALTMAEGTIIASRTGVTTVTDFRVSDQAAGRQGAPLIAFFDALLLHHPTKLRACQNIGGIANVCFIPPEGPDQAYDFDTGPGNALIDAVVRHYTDGAQEYDKDGEMGKRGTVNQDMVDRFLARIPYFSWDPPKTTGREVFRDTLADDLIREGAELGLSPDDVVATVTRITAQAIVDHWRRYAPEGRPVDEVFMCGGGAYNPNITDYMKEQLPGVKMFMLDDAGIPGGAKEAVTFAWQGMEAIVGRSIPVPDRVETRRPYVLGKVNPGENYRTVMRKGMLFGAGRAKLDPVKEMVNYVDGKVFDNKWE
>ancestral_234
MAPNGDGVFANGTGATLNLRVLGLNSGTSMDGIDCVLCDFRQDSPDSAMHFELVKYGEVPLEPKIKQRVMTMILQNQTTPEELSEVNVLLGETFASAAHTFCKDTGTDISKIDVIGSHEPGQVKSALTMAEGSIIAARTGVTTVTDFRVSDQAAGRQGAPLIAFFDALLLHHPRKLRACQNIGGIANVCFIPPDNAGGIDKCFDFDTGPGNVFIDAVVRHFTNGKQEYDENGMMGRRGKVDQGMVDEFLQHKYFKLDPPKTTGRETFRDSLAFDMIRAGQTRGMSQDDIVATVTRITSEAIVDHYRRYAPSQDIDEIFMCGGGAHNPNITDFIRQSYPKAKMYMLDDAGVPGGAKEAVTFAWQAMEAVVGRSIPVPDRVETRQAYVLGKISPGRNYRQVMKKGMNFGDGLEL
>ancestral_235
MGSIGNRHDTTGNGVSSQPLDMTVLGLNSGTSMDGIDCALCRFRQNTPNDPMHFELLKYGEIPLEPVIKKRVMNMILHNKTTPEELSEVNVLLGETFASAAKEFCKQHNVDIQSVDVIGSHGQTIWLLSMPGPGQVKSALTMAEGTFIASRTGVTTVTDFRVSDQAAGRQGAPLIAFFDALLLHHPTKLRACQNIGGIANVCFIPPDNEGGVDKCFDFDTGPGNVFIDAVVRHYTNGKQEYDKDGVMGRRGVVDQELVDDFLQHEYFHLDPPKTTGREVFRDTLAFELIKKAEARGMSPDDVVATVTRITAQAIVDHYRRYAPSQDIDEIFMCGGGAYNPNITEYIQKHYPRTKIYMLDDAGVPAGAKEAITFAWQGMEAVVGRSIPVPDRVETRREYVLGKVSPGKNYREVMRKGMLFGGGQDHLPPVKEMVLLKDGKTFDNKW
>ancestral_236
ANSSNTSNGSSSQPLDLTVLGLNSGTSMDGIDCALCHFRQETPESPMHFELLKYGEIPLEQTIKKRVMNIILHNKTSPSELSEVNVLLGETFASAVKEFCKEHNVDISSIDVIGSHGQTIWLLSMPEEGQVKSALTMAEGSFLASRTGITSVTDFRVSDQAAGRQGAPLIAFFDALLLHHPTKLRACQNIGGIANVCFIPPDNQGGVDECYDFDTGPGNVFIDAVVRHYTNGEREYDKDGEMGKRGTVDQELVDEFLQSHKYFKLDPPKTTGREVFRDTLAFDLIKKAEAKGLSPDDVVATVTRITAQAIVDHYRRYAPKGMEIDEIFMCGGGAYNPNITEYIQKHYPNTKIMMLDEAGIPAGAKEAITFAWQGMEAIVGRSIPVPTRVETRQEYVLGKVSPGKNYRKVMRKGMLFGAGRDHLPPVKEMVNYVDGKVFDNKW
>ancestral_237
SNNANSNTNGGSSGQPLDLTVLGLNSGTSMDGIDCALCHFRQETPESPMHFELLKYGEIPLEQTIKKRVMNIILHDKTSASELSEVNVLLGETFASAVKEFCKEHNVDISSIDVIGSHGQTIWLLSMPEEGQVKSALTMAEGSFLASRTGITSVTDFRVSDQAAGRQGAPLIAFFDALLLHHPTKLRACQNIGGIANVCFIPPDGVDECYDFDTGPGNVFIDAVVRHYTNGEREYDKDGEMGKRGTVNQELVDEFLQSHKYFKLDPPKTTGREVFRDTLAFDLIKKAEALGLSPDDVVATVTRITAQAIVDHYRRYAPKGMEIDEIFMCGGGAYNPNITEYIQKHYPNTKIMMLDEAGIPAGAKEAITFAWQGMEAIVGRSIPVPTRVETRREYVLGKVSPGENYRKVMRKGMLFGAGRDHLPPVKEMVNYVDGKVFDNKW
>ancestral_230
MAPNGDNVLANGTGQTLNLRVLGLNSGTSMDGIDCVLCDFRQDSPDSAMHFELVKYGEVPLEPKIKQRVMTMILQNQTTPEELSEVNVLLGETFASAAHKFCRDTGTDISSIDVIGSHGQTIWLLSMPEPGQVKSALTMAEGTIIAARTGVTTVTDFRVSDQAAGRQGAPLIAFFDALLLHHPRKLRACQNIGGIANVCFIPPDNAGGIDKCFDFDTGPGNVFIDAVVRHFTNGKQEYDENGMMGRRGKVDQGMVDEFLQHKYFNLDPPKTTGRETFRDSLAFDMIRAGQTRGMSQDDIVATVTRITSEAIVDHYRRYAPSQDIDEIFMCGGGAHNPNITDFIRQSYPKAKMYMLDDAGVPGGAKEAVTFAWQAMEAVVGRSIPVPDRVETRQAYVLGKISPGRNYRQVMKKGMNFGDGLELSPVTEMVNWVNGSVFDNKWT
>ancestral_231
MASNGNNVLANGTGHTLNLRVLGLNSGTSMDGIDCVLCEFRQDSPDSAMHFELVKYGEVPLEPKIKQRVMTMILKNQTTPEELSEVNVLLGETFASAAHKFCRDTGTDISSIDVIGSHGQTIWLLSMPEPGQVKSALTMAEGTIIAARTGVTTVTDFRVSDQAAGRQGAPLIAFFDALLLHHPRKLRACQNIGGIANVCFIPPDNAGGIDKCFDFDTGPGNVFIDAVVRHFTNGKQEYDENGMMGRRGKVDQGMVNEFLQHKYFNLDPPKTTGRETFRDSLAFDMIRAGQTRGMSQDDIVATVTRITSEAIVDHYRRYAPSQDIDEIFMCGGGAHNPNITDFIRQSYPNARMYMLDDAGVPGGAKEAVTFAWQAMEAVVGRSIPVPDRVETRQAYVLGKISPGRNYRQVMKTGMNFGDGLELSPVTEMVNWVNGSVFDNKWT
>ancestral_232
MAPNGDGVFANGTGATLNLRVLGLNSGTSMDGIDCVLCDFRQDSPDSAMHFELVKYGEVPLEPKIKQRVMTMILQNQTTPEELSEVNVLLGETFASAAHTFCKDTGTDISKIDVIGSHGQTIWLLSMPEPGQVKSALTMAEGSIIAARTGVTTVTDFRVSDQAAGRQGAPLIAFFDALLLHHPRKLRACQNIGGIANVCFIPPDNAGGIDKCFDFDTGPGNVFIDAVVRHFTNGKQEYDENGMMGRRGKVDQGMVDEFLQHKYFKLDPPKTTGRETFRDSLAFDMIRAGQTRGMSQDDIVATVTRITSEAIVDHYRRYAPSQDIDEIFMCGGGAHNPNITDFIRQSYPKAKMYMLDDAGVPGGAKEAVTFAWQAMEAVVGRSIPVPDRVETRQAYVLGKISPGRNYRQVMKKGMNFGDGLELSPVTEMVNWVNGSVFDNKWA
>ancestral_233
MAPNGEGVHANGTGPTLNMRVLGLNSGTSMDGIDCALCDFRQDSPDSAMHFELVKYGEVPLEPKIKQRVMTMILQNQTTPEELSEVNVLLGETFASAAHTFCKDTGTDISKIDVIGSHGQTIWLLSMPEPGQVKSALTMAEGSIIAARTGVTTVTDFRVSDQAAGRQGAPLIAFFDALLLHHPRKLRACQNIGGIANVCFIPPDNAGGIDKCFDFDTGPGNVFIDAVVRHFTNGKQEYDENGMMGRRGKVDQGMVDEFLQHKYFKLDPPKTTGRETFRDSLAFDMIRAGQTRGMSQDDIVATVTRITSEAIVDHYRRYAPSQDIDEIFMCGGGAHNPNITDFIRQSYPKAKMYMLDDAGVPGGAKEAVTFAWQAMEAVVGRSIPVPDRVETRQAYVLGKISPGRNYRQVMKKGMNFGDGLELSPVTEMVNWVNGSVFDNKWA
>ancestral_201
MGSIVDTATAGPALDLTVLGMNSGTSMDGVDCVLCRFRQEDPTQPVSLELLKYGETPLDPEIKKRVMNMILHNSTSPEEIAEINVILGETFAKAALEFIKTNNIDKSSIDIIGSHGQTIWHIPHPKDQVRTTLSMGEGAIIAARTGITTVTDFRVSEVAVGRQGAPLVAFFDALLLHHPTKLRACQNIGGIANVCFIPPDAKGELNDGFFDFDTGPGNVYIDAAVRHYTGGAREYDKDGEMGKRGKVDEGIVDEFISSHPYFQRSIPKTTGREDFRDTLALEIISKAEEKGLSPDDVVATITRITAQSIVDHYKCFAPSQDIDEIFLCGGGAYNPNIVDFIQKSYPATRIYMLDAAGIPAGAKEAITFAWQGMDAIVGRPVPVPDRVETRKEQILGKVSPGDNYRQLMYTAMQFGAGAKLGPVRDLINVVDGKVMDNKW
>ancestral_200
MGSIVDTATAGPALDLTVLGMNSGTSMDGVDCVLCRFRQQDPTQPVSLELLKYGETPLDPEIKKRVMNMILHNSTSPEEIAEINVILGETFAKAALEFIKTNNIDKSSIDIIGSHGQTIWHIPHPKDQVRTTLSMGEGAIIAARTGITTVTDFRVSEVAVGRQGAPLVAFFDALLLHHPTKLRACQNIGGIANVCFIPPDAEGGLNDGFFDFDTGPGNVYIDAAVRHYTGGAREYDKDGEMGKRGTVDEELVDDFISSHPYFQRSIPKTTGREDFRDTLAFELIAKAEKKGLSPDDVVATITRITAQSIVDHYKCFAPSQDIDEIFLCGGGAYNPNIVDFIQKSYPSTRIYMLDAAGIPAGAKEAITFAWQGMDAIVGRPVPVPDRVETRKEQILGKVSPGDNYRQLMYTAMQFGAGAKLGPVRDLINIVDGKVMDNKW
>ancestral_203
MGSIVNPLVAGPALDLTVLGMNSGTSMDGVDCVLCRFRQQDPASPVSLELLKYGETPLDPDIKKRVMNMILHNSTSPEEIAEINVILGETFAKAALEFIKTNNIDQSSIDIIGSHGQTIWHIPHPKNQVRTTLSMGEGAIIAARTGITTVTDFRVSEVAVGRQGAPLVAFFDALLLHHPTKLRACQNIGGIANVCFIPPDIEGGLSDGFFDFDTGPGNVYIDAAVRYYTDGAREYDKDGEMGKRGTVDEELVDDFISSHPYFQRPIPKTTGREDFRDTLAFDLIAKAEKKGLSPDDVVATITRITAQSIVDHYKCFAPSQDIDEIFLCGGGAHNPNIVDFIQRSYPSTRIYMLDAAGIPAGAKEAITFAWQGMDAIVGRPVPVPDRVETRREQILGKVSPGENYRQLMYTAMQFGAGAKLGPVRDLVNIVDGEVMDNKW
>ancestral_202
MGSIVDTATAGPALDLTVLGMNSGTSMDGVDCVLCRFRQEDPTQPVSLELLKYGETPLDPAIKKRVMNMILHNSTSPEEIAEINVILGETFAKAALEFIKTNNIDKSSIDIIGSHGQTIWHIPHPKDQVRTTLSMGEGAIIAARTGITTVTDFRVSEVAVGRQGAPLVAFFDALLLHHPTKLRACQNIGGIANVCFIPPDAKGELNDGFFDFDTGPGNVYIDAAVRHYTGGAREYDKDGEMGKRGKVDEGIVDEFISSHPYFQRSIPKTTGREDFRDTLALEIISKAEEKGLSPDDVVATITRITAQSIVDHYKCFAPSQDIDEIFLCGGGAYNPNIVDFIQKCYPATRIYMLDAAGIPAGAKEAITFAWQGMDAIVGRPVPVPDRVETRKEQILGKVSPGDNYRQLMYTAMQFGAGAKLGPVRDLINVVDGKVMDNKW
>ancestral_205
ANGSSNTANGSSSQPLDLTVLGLNSGTSMDGIDCALCRFRQETPDSPMHFELLKYGEIPLEQTIKKRVMNMILHNKTTPEELSEVNVLLGETFASAVKEFCKEHNVDISSIDVIGSHGQTIWLLSMPEEGQVKSALTMAEGSILASRTGITSVTDFRISDQAAGRQGAPLIAFFDALLLHHPTKLRACQNIGGIANVCFIPPDNQGGVDECFDFDTGPGNVFIDAVVRHYTNGEQEYDKDGEMGKRGTVDQELVDEFLKHKYFKLDPPKTTGREVFRDTLAFDLIKKAEAKGLSPDDVVATITRITAQAIVDHYRRYAPSQDIDEIFMCGGGAYNPNITEYIQKNYPNTKIMMLDEAGIPAGAKEAITFAWQGMEAIVGRSIPVPTRVETRQEYVLGKVSPGKNYRKVMRKGMMFGGGRDHLPPVKEMVNYVDGKVFDNKW
>ancestral_204
MAISTSSAANGQANGPSNLEGPALDLTVLGLNSGTSMDGIDCALCRFRQQHPSGPVTFELLKYGETPLDQKIKRRVMNMILHNSTSPEEIAEINVILGEAFAMAVEEFTTKHGIDKSSIDVLGSHGQTIWHLSMPNENQVKTTLSMAEGAILAARTGITTVSDFRISDVAAGRQGAPLIAFFDALLLHHPTKLRACQNIGGIANVCFIPPDSQVCFIPPDSQGGVDECFDFDTGPGNVYIDAAVRHFTNGEREYDKDGEMGKRGQVDQELVDEFLTHRYFGLEPPKTTGREDFRDTLAFDLIAKGQKKGLSPDDVVATITRITAQSIVDHYRRFAPSQDIDEIFMCGGGAFNPNITDFIQKSYPNTRIVLLDEAGIPGNAKEAITFAWQGMEAVVGRSILVPARVETRKEYVLGKVSPGDNYRQVMLKGMLFGGGGRKLHPVKDMINIVEGKVFNNKW
>ancestral_207
MAPSATTNGYSNGSSNGHTNGANGSSHALDLTVLGLNSGTSMDGIDCALCRFRQETPESPMHFELLKYGEIPLEQTVKKRVMNMILHDTTSPSELSEVNVQLGETFASAVHEFCKENNVQLTDIDVLGSHGQTIWLLSMPEAGQVKSALTMAEGSILAARTGITSVTDFRISDQAAGRQGAPLIAFFDALVLHHPTKLRACQNIGGIANVCFIPPDNEGGVDACFDFDTGPGNVFIDAVVRHYTDGQQEYDRDGEMGKRGRVDQELVDDFLKHKYFALEPPKTTGREVFRDTYAFEFIKKAEAKGLSPDDVVASITRVTAQAIVDHYRRYAPRQDIDEIFMCGGGAYNPNITAFIQKKYPNTKIMMLDEAGIPAGAKEAITFAWQGMEAIVGRSIPVPTRVETRQEYVLGKVSPGKNYREVMRKGMMFGGERTHLKPVKELVNYVNGKKFNNKW
>ancestral_206
APSATTNGHSNGSANGSTNGANGPSSQALDLTVLGLNSGTSMDGIDCALCRFRQETPESPMHFELLKYGEIPLEQTIKKRVMNMILHNKTTPEELSEVNVLLGETFASAVKEFCKEHNVQLTDIDVLGSHGQTIWLLSMPEEGQVKSALTMAEGSILAARTGITSVTDFRISDQAAGRQGAPLIAFFDALVLHHPTKLRACQNIGGIANVCFIPPDNEGGVDECFDFDTGPGNVFIDAVVRHYTNGEQEYDRDGEMGKRGRVDQELVDEFLKHKYFKLEPPKTTGREVFRDTLAFEFIKKAEAKGLSPDDVVASITRVTAQAIVDHYRRYAPSQDIDEIFMCGGGAYNPNITAFIQKNYPNTKIMMLDEAGIPAGAKEAITFAWQGMEAIVGRSIPVPTRVETRQEYVLGKVSPGKNYREVMRKGMMFGGERDHLPPVKELVNYVDGKVFDNKW
>ancestral_209
MPSSTTNGASNGYGNGSTNGINGPSDAALDLTVLGLNSGTSMDGIDCALCRFRQETPSSPMHFELLKYSEIPLEPVIKKRVMNMILHNKTTPEELSEVNVLLGETFASAVKEFTKEHGLQLTDIDVIGSHGQTIWLLSMPEEGQVKSALTMAEGSFIAARTGITTVTDFRISDQAAGRQGAPLIAFFDALVLHHPTKLRACQNIGGIANVCFIPPDHQGGVDACYDFDTGPGNVFIDAVVRHYTNGEQEYDRDGKMGKAGQVDQELVDDFMKHKYFGLEPPKTTGREVFRDTLAFEFIKKAEQKGLSPNDVVASITRVTAQAIVDHYQRYAPSQNIDEIFMCGGGAYNPNIAAFIQKNYPNTKIMMLDAAGIPGSAKEAITFAWQAMEAVVGRSIPVPTRVETRQEYVLGKVSPGKNYREVMRKGILFGGKADHLSPVKELVNYVEGKVFDNKW
>ancestral_208
MPSATTNGHSNGHANGSTNGANGPSSQALDLTVLGLNSGTSMDGIDCALCRFRQETPSSPMHFELLKYGEIPLEQTIKKRVMNMILHNKTTPEELSEVNVLLGETFASAVKEFTKEHGLQLTDIDVLGSHGQTIWLLSMPEEGQVKSALTMAEGSILAARTGITSVTDFRISDQAAGRQGAPLIAFFDALVLHHPTKLRACQNIGGIANVCFIPPDNEGGVDECFDFDTGPGNVFIDAVVRHYTNGEQEYDRDGEMGKRGRVDQELVDEFLKHKYFKLEPPKTTGREVFRDTLAFEFIKKAEQKGLSPDDVVASITRVTAQAIVDHYRRYAPSQDIDEIFMCGGGAYNPNITAFIQKNYPNTKIMMLDAAGIPGGAKEAITFAWQGMEAIVGRSIPVPTRVETRQEYVLGKVSPGKNYREVMRKGMMFGGSADHLPPVKELVNYVDGKVFDNKW
>tr|A0A6V8HI64|A0A6V8HI64_TALPI
MGSISNGAEHANGAVGVALDITVLGLNSGTSMDGIDCALCHFHQETPESPMEFELLKYGEIPLEQTIKKRVMNVILHNKTSPSELSEINVILGETFAAAVHQFCKDFDVDINTIDALGSHGQTIWLLSMPEEGEVKSALTMAEGAFLASRTGITSVTDFRVSDQAAGRQGAPLIAFFDALVLHHPTKLRACQNIGGIANVCFIPPDNKGGISECYDFDTGPGNVFIDAVVRHYTNGELEYDKDGKMGARGRVDQELVDEFLQHKYFKLDPPKTTGREVFRDTLAFDLIKKAEAKGLTPDDVVATITRVTAQAIVDHYRRYAPADMEIEEIFMCGGGAYNPNITKYIQKHYPNAKIMMLDEAGIPAGAKEAITFAWQGMEAIVGRSIPVPTRVETRQEYVLGKVSPGKNYRQVMRKGVLFGAGRDHLKPVQELINIVDGKVFDNKW
>tr|G9P7C6|G9P7C6_HYPAI
MGSVVNTDPVLDLVVLGLSSGISVESIDFALCRFRQQNAARPVSLELLKYGEALLDPEIKKRLMDMALHDFSLPEQVTEINVILGEAFAKAALEFIATNNIDKSTIDFISSHAQATWRIPHLTAHQVRTPISMNEAAVIAARTGITTVTDFRVGEVAVGQPGASRADFDALFLHHPTKLRACQNISDIGSVCFIPPDIDGALNDNFFSFDTGPGNIYIDAAIHHYTNGAQRYDIDGEIGKRGTVDEEIVDDFISSHPYFQRSIPKSAGRDDFRAALAHELISKAEDKGLLPEDVVATITRITAQSIVDHYKCFAPSQNIDELFLCGGSAYNPNIVNFIQKNYPSTKIFTLDAAGIPAVAREAITLALRGMDAVVGRTVLTSHGAETRQEQIVGKVSPGDNYEQVMQKVTQFGKGEKLEPIRDLVNVVKGEVIPNKW
>tr|A0A0D1YP58|A0A0D1YP58_9EURO
MGSIINTDPELDLVVLGLNSGISMVWPHIIREMRQLILDAHQAVQESIEFALCRFRQQNPAQPVRLELLKYGETLLDPGIEKRLTDMISDDFNSPEQVAQVNDILGEAFAEAALEFIATNDIDKPTIDIISSRAQAAWRIPYPAAHQTRTSLRLNEGTVIASRTGITTVTDFRVGEAVVGPQGAPSDFDALLLHHPTKLRACQNISGIGNVCFIPPDISGELNNDFIHFDTGPGNIYIDAAIRHYTNGAQRYDVDGEIGKRGEVDEEIVDDFISSHPYFQRSIPKSAGRDDFRASLAYELISKAEDKGLSPEDVVATITRITAQSIVDHYKCFAPSQNIDELFLCGGSAYNPNIVNFIQKNYASTKIYTLDVAGIPAVAREAITLALQGMNAVVGRTFRTSHGAETRQQLIAGKISPGDNYGQVMQKVVQFGNGETLEPIRDLVNVVNGEEIHNKW
>tr|A0A1V6PB83|A0A1V6PB83_PENDC
MNGTSASSSVPSNHGGPALDLTVLGLNSGTSMDGIDCALCRFRQQDPSSPMEFELLKYGETPLDQTIKKRVMNMILHNSTSPEEIAEVNVILGEAFAKAVEGFTLEHGIDKSSIDVLGSHGQTIWHLSMPNQNQVKTTLSMAEGAILAARTGITTVSDFRISDVAAGRQGAPLIAFFDALLLHHPTKLRACQNIGGIANVCFIPPDSQGGVDECFDFDTGPGNVYIDAAVRHYTNGKQEYDKDGEMGKRGVVDQEMVDGFLKHKYFGLEPPKTTGREDFRDTLAFDLIAKGEKKGLSRDDVVATITRITAQSIVDHYRRFAPSQDIDEIFLCGGGAFNPNITDFIQKSYPRTKILMLDEAGIPGGAKEAITFAWQGMEAIVGRSILVPTRVETRKECVLGKVSPGENYRDVMLKGMLFGGKERKLSPVKDMINIVDGKAFSNKW
>tr|A0A179FWE4|A0A179FWE4_METCM
MVQPTLPHVDGAPGIGNGEPRRQEGFDGPLLDLTVLGLNSGTSMDGIDCALCRFKQLDASAPVEFELLQYGETPLDPKVKARVMKMILNNSTSPEEIAEVNIILGEAFVRAVEEFTTKHGINKSTIDAIGSHGLTIWHLPEPRDGQVRTTLSMAEGAIIAARTSITTVSDFRISEVAVGRQGAPLVAFFDALLLHHPTKLRACQNIGGIANVCFIPADVQGGLDQCYDFDTGPGNVYIDAAVRYFTKGAREYDKDGEMGKRGQVDQDLVDEFLRHPYFGRELPKTTGREDFRDTLALDLIARGEQKGLSPDDIVATITRITAQSIVDHYRRFAPSQDIDEIFLCGGGANNPNIIDFIRDSYPKTRILMLEEAGIPGGAKEAITFAWLGMEAVVGRPVPVPTRVENRKEQVLGKVSPGQNYRSVMLKGMLFGRGSGGEGGRLPAVTEMVNIIQGKEFSNKW
>tr|A0A4V2ENR4|A0A4V2ENR4_METCM
MGSISPADGSQGSALDLTVLGLNSGTSMDAIDCALCRFRQQDPNQPVVLELLKYGETPLNPKIKTRVMNMILHNRTSPEEIAEVNVILGETFAAAAEDFLATNNIDKSTVDVIGSHGQTIWHIPNPTPTQVRTTLSMGEGAIIAARTGITTVTDFRISEVAVGRQGAPLVAFFDALLLHHPTKLRACQNIGGIANVCFIPPDSQGGVDRCYDFDTGPGNVYIDAAVRHYTGGDREFDRDGEMGKRGTVDQELVDDFLSSHEYFSRSIPKTTGREDFRDTMALDLIAKAERKGLSPDDVVATITRITAQSIVDHYRRFAPSQDIDELFLCGGGTWNPNIVDFIRISYPNTRIFMMDDAGIAANAKEAITFAWQGMEAAIGRPILVPDRVETNREQILGKMSPGNNYRELMHKTMQFGSPGERLRPAKTLLNLVSGQVFDTKW
>tr|A0A2T4AQ61|A0A2T4AQ61_TRIHA
MGSIVDTVTAGPALDLTVLGMNSGTSMDGVDCVLCRFRQEDPTQPVSLELLKYGETPLDPAIKKRVMNMILHNSTSPEEIAEINVILGETFAKAALEFIKTNNIDKSSIDIIGSHGQTIWHIPHPKDQVRTTLSMGEGAIIAARTGITTVTDFRVSEVAVGRQGAPLVAFFDALLLHHPTKLRACQNIGGIANVCFIPPDAKGELNDGFFDFDTGPGNVYIDAAVRHYTGGAREYDKDGEMGKRGKVDEGIVDEFISSHPYFQRSIPKTTGREDFRDTLALEIIAKAEEKGLSPDDVVATITRITAQSIVDHYKCFAPSQDIDEIFLCGGGAYNPNIVDFIQKCYPTTRIYMLDAAGIPAGAKEAITFAWQGMDAIVGRPVPVPDRVETRKEQILGKVSPGDNYRQLMYTAMQFGAGAKLGPVRDLINVVDGKVMDNKW
>tr|A0A2N1L784|A0A2N1L784_TRIHA
MGSIVDTATAGPALDLTVLGMNSGTSMDGVDCVLCRFRQEDPTQPVSLELLKYGETPLDPEIKKRVMNMILHNSTSPEEIAEINVILGETFAKAALEFIKTNNIDKSSIDIIGSHGQTIWHIPHPKDQVRTTLSMGEGAIIAARTGITTVTDFRVSEVAVGRQGAPLVAFFDALLLHHPTKLRACQNIGGIANVCFIPPDAKGELNDGFFDFDTGPGNVYIDAAVRHYTGGAREYDKDGEMGKRGKVDEGIVDEFISSHPYFQRSIPKTTGREDFRDTLALEIISKAEEKGLSPDDVVATITRITAQSIVDHYKCFAPSQDIDEIFLCGGGAYNPNIVDFIQKSYPATRIYMLDAAGIPAGAKEAITFAWQGMDAIVGRPVPVPDRVETRKEQILGKVSPGDNYRQLMYTAMQFGVGAKLGPVRDLINVVDGKVMDNKW
>tr|A0A2T4BA34|A0A2T4BA34_9HYPO
MGSIVDTATAGPALDLTVLGMNSGTSMDGVDCVLCRFRQEDPTQPVSLELLKYGETPLDPAIKKRVMNMILHNSTSPEEIAEINVILGETFAKAALEFIKTNNIDKSSIDIIGSHGQTIWHIPHPKDQVRTTLSMGEGAIIAARTGITTVTDFRVSEVAVGRQGAPLVAFFDALLLHHPTKLRACQNIGGIANVCFIPPDTKGELNDGFFDFDTGPGNVYIDAAVRHYTGGAREYDKDGEMGKRGKVDEGIVDEFISSHPYFQRSIPKTTGREDFRDTLALEIISKAEEKGLSPDDVVATITRITAQSIVDHYKCFAPSQDIDEIFLCGGGAYNPNIVDFIQKCYPATRIYMLDAAGIPAGAKEAITFAWQGMDAIVGRPVPVPDRVETRKEQILGKVSPGDNYRQLMYTAMQFGAGAKLGSVRDLINVVDGKVMDNKW
>tr|A0A2C5X9B8|A0A2C5X9B8_9HYPO
MGSIVNPLVAGPALDLTVLGMNSGTSMDGVDCVLCRFRQQDPASPVSLELLKYGETPLDPDIKKRVMNMILHNSTSPEEIAEINVILGETFAKAALEFLKTNNIDQSSIDIIGSHGQTIWHIPHPKNQVRTTLSMGEGAIIAARTGITTVTDFRVSEVAVGRQGAPLVAFFDALLLHHPTKLRACQNIGGIANVCFIPPDIEGGLSDGFFDFDTGPGNVYIDAAVRYYTDGAREYDKDGEMGKRGTVDEELVDDFISSHPYFQRPIPKTTGREDFRDTLAFDLIAKAEKKGLSPDDVVATITRITAQSIVDHYKCFAPSQDIDEIFLCGGGAHNPNIVDFIQRNYPSTRIYMLDAAGIPAGAKEAITFAWQGMDAIVGRPVPVPDRVETRREQILGKVSPGENYRQLMYTAMQFGAGAKLGPVRDLVNIVDGEVMDNKW
>tr|A0A2H2ZZ65|A0A2H2ZZ65_TRIPA
MGSIVNPLVAGPALDLTVLGMNSGTSMDGVDCVLCRFRQQDPASPVSLELLKYGETPLNPDVKKRVMNMILHNSTSPEEIAEINVILGETFAKAALDFIRTNNIDQSSIDIIGSHGQTIWHIPHPKNQVRTTLSMGEGAIIAARTGITTVTDFRVSEVAVGRQGAPLVAFFDALLLHHPTKLRACQNIGGIANVCFIPPDVEGGLSDGFFDFDTGPGNVYIDAAVRYYTDGAREYDKDGEMGRRGTVDDELVDDFIASHPYFHRPIPKTTGREDFRDTLAFELIAKAEKKGLSPDDVVATLTRITAQSIVDHYKCFAPSQGIDEIFLCGGGAHNPNIVDFIQQSYPSTRIYMLDAAGIPAGAKEAITFAWQGMDAIVGRPVPVPDRVETRREQILGKVSPGENYRELMYTAMRFGAGAKLGPVRELVNIVNGEVMDNKW
>tr|A0A2C5YY39|A0A2C5YY39_9HYPO
MGSLESGTGLQVVALGLNSGTSMDGIDCALCRFEQETPEGPMHFELVKYDEVELPGALKKRVMRIIVDGATSPEELSEVNMLLGQAFAAAAGDFAARHGIGLESIDVIGSHGQTIWLASMPGEGRERSALTMGEGTVIAARTGVTTVTDFRVADQAAGRQGAPLIAFFDALLLHHPRKLRACQNIGGIANVCFIPPDVDGAINPAYFDFDTGPGNVLIDAAVRHFSAGQLEMDRDGLRGRAGTVCQPMVDHFLQTHPYFALHPPKTTGREVFGDALAHDLIARGLARGLSPDDIVATITRITAQAIVLHYRRYMPTQYGPLAELYMCGGGAKNPNILHYIQAQFPDTAIVMLDHAGIPADAKEAITFAWQGVEAIVGRSIPVPDRTETRREYVLGKVSPGHNYRSVMAKGMAFGAGRHHLPPVAEMVNHVAAKPCDNKS
>tr|W2S293|W2S293_9EURO
MNGNTHGAMHNGVNGNSNGALRNGTNGAVTNGHHEVGLDLRVLGLNSGTSMDGIDAAYCRFRQEHPSAPMHFELLAYDEVPLEPKIKKRVMNMILHNKTTPEELSEVNVLLGKTFSQATTTFLQKNNIPKEEVDAIGSHGQTIWLLRRFIASETGITTVTDFRVSDQAAGRQGAPLIGFFDALVLHHPTKLRACQNIGGIANVCFIPPDNSDGTLNKEYFDFDTGPGNVFIDAAVRYFTDGAQEYDRNGEMGAAGIVDQGLVDEFLSRAYFKFDPPKTTGREVFRDTLAHDLIARGLKKGLTPNDIVATITRITAQAIVEHYERYMPTKYGPLEEIFMCGGGAKNPNITKYMQQCFPQTRIVMLDEAGIPADAKEAITFAWQGMEAVVGRSIPIPSRVESDKQFVLGKVSAGDNYRRVLRQGMQFGAEHDHLEPVTELVNYIGGKVFDNKW
>tr|A0A8H4LYQ3|A0A8H4LYQ3_9HYPO
MTQTDTNGSVNGSINGTNHGALNGNGKGTANGLTNGLSNGQPKGGLDLTVLGLNSGTSMDGIDCAYCRFRQESPSAPMHFDLLAYDEVPLEPKIKKRVMNMIMHNKTTPEELSEVNVLLGKTFAAATTKFMQKHGISKDEIDAIGSHGQTIWLLSMPEPGQTKSALTMAEGAFLASETGITTVTDFRVSDQAAGRQGAPLIAFFDALVLHHPTKLRACQNIGGIANVCFIPPDDQNGNLNREFFDFDTGPGNVFIDAAVRYFTNGTREYDRNGEMGAAGAVDQDLVDEFLSHAYFRLDPPKTTGREVFRDTLALDLIARGEAKGLSANDIVATITRITAQAIVEHYRRYMPTQYGPLAEIFMCGGGAKNPNITKYMQSCFPQTRIVMLDEAGIPADAKEAITFAWQGMEAVVGRSIPIPSRVESDKQFVLGKVSAGDNYRKVMRHGMQFGAGHDHLEPVTELVNFVNGEVFDNNW
>tr|A0A8H4LYW6|A0A8H4LYW6_9HYPO
MDGVDCALCQFRQASPDEPLHFELLRYDEVPLEQSLKRRVMGMIRDNKTTPEELSEINVLLGETFASAVQVFCHDHDVPLSSIDAIGSHGQTIWFQSMPSKGQVKSVLTMAEGAVIASRTGITTVTDFRVSDQAVGRQGAPLIAFFDSLLLHHHSNMRACQNIGGIANVCFIPPDERGTPSKDFFDFDTGPGNVLIDAAVRSLTQGRHEYDKDGAMGKAGRVDQDMVDDFLSSHPYLKLDPPKTTGREVFGDGLASSLTERGLAKGLSPDDIVATITRITAETIVDHYRRYMPTRHGPLAELYLCGGGAKNPNITEYLQAAFPGTAVKMLDAAGIPADAKEAITFAWQGMEALVGRSVPVPARVETPTEHVLGKVSPGRNYRRVMTMGMAFGAGSEHLRPVAEMVNHECGLDVWRQENI
>tr|A0A177CGS0|A0A177CGS0_9PLEO
MASVTGSRNEPRGDRGCAPLNLTVLGLNSGTSMDGVDCALCQFRQASPDEPLHFELLRYDEVPLEQSLKRRVMGMIRDNKTTPEELSEINVLLGETFASAVQVFCHDHDVPLSSIDAIGSHGQTIWFQSMPSKGQVKSVLTMAEGAVIASRTGITTVTDFRVSDQAVGRQGAPLIAFFDSLLLHHHSNMRACQNIGGIANVCFIPPDERGTPSKDFFDFDTGPGNVLIDAAVRSLTQGRHEYDKDGAMGKAGRVDQDMVDDFLSSHPYLKLDPPKTTGREVFGDGLASSLTERGLAKGLSPDDIVATITRITAETIVDHYRRYMPTRHGPLAELYLCGGGAKNPNITEYLQAAFPGTAVKMLDAAGIPADAKEAITFAWQGMEALVGRSVPVPARVETPTEHVLGKVSPGRNYRRVMTMGMAFGAGSEHLRPVAEMVNHECGLDVWRQENI
>tr|A0A3M7DD97|A0A3M7DD97_HORWE
MVSLTNGHKTNGQIPNVVHKNTPLYLTVLGMNSGTSMDGIDCALCRFRQESPSSPMNFELLTYDEVPLESVIKKRVMDMIYHNRTTPEELSEVNVLLGETFASAAIAFASKHNISLSDIDVIGSHGQTVWLLSMPEKGHTKSALTMAEGTFISSRTGITSVTDFRVSDQAAGRQGAPLIAFFDSLVLHHPTKLRACQNIGGIANVCFIPPDRNGELNQDFFDFDTGPGNVFIDAAVRHFTNGKMEYDKDGKMGAAGTVDQEMVDEFLKTHPYFALEPPKTTGREVFRDTIADDMITRGLAKGLSQNDVVATITRITAQAIVEHYHRYMPQDYGPLAEVFMCGGGAKNPNITSFLQRSFPDIKIMMLDEAGIPGDAKEAITFAWQGMEAIVGRSINVPDRVETRQGYVLGKISPGRNYRQVMRKGTEFGGELDDLLPVTKMVNWKNGKALSNTW
>tr|M3CL97|M3CL97_SPHMS
MPSASIPPSIGHNETAAMDLTVLGLNSGTSMDGIDCALCHFRQSSPDAPMHFELLKYDEVPLDQTIKRRVMGLILTNTTTPEELSEVNVLLGETFADAARNFCERHDVPLSRIDVIGSHGQTIWLLSMPEAGQTQSALTMAEGTFIASKTTITTVTDFRVSDQAAGRQGAPLIAFFDALLLHHPTKLRACQNIGGIANVCFIPPDRDGKLNPEYFDFDTGPGNVFIDAAVRHFTNGEREYDRDGEMGRAGNFDEAMVDEFLSKHPYFSKDPPKTTGREVFRDTIAHELIRRGSEKGLSANDVVATVTRITAKAIIDHYHRYMPHHYGPLAEIFMCGGGAKNPNIVNYMQQAFPHTKIMMLDEAGIPADAKEAITFAWQGMDAIAGRSIPVPDKVETRRPYILGKINPGSNYRRVMRKGMAFGGQSDFLEPVSDLVNHVGGKVFDNKW
>tr|A0A2H1FPG4|A0A2H1FPG4_ZYMTR
MDGIDCALCRFRQSSPGAPMDFELLKYDEVPLEQTIKKRVMKMILKNSTTPEELSEVNVLLGETFASAVHEFAAKHNVSIASIDAIGSHGQTIWLLSMPEEGQTQSALTMAEGTFIASRTGITTVTDFRVSDQAAGRQGAPLIGFFDSLVLHHPTKLRACQNIGGIANVCFIPPDKDGKLNQEYFDFDTGPGNVFIDAVVRHFTNGEREYDKDGAMGRAGTVDQQLVDEFLTRHPYFSKAPPKTTGREVFRDTIAHDLIERGLKKGLSENDIVATVTRITAAAIVDHYHRYMPTQYGPLAEIFMCGGGAKNPNIVDYMQKAFPETRIVMLDEAGIPADAKEAITFAWQGMEAVVGRSIPVPDKVATRESYVLGKVNPGKNYREVMRKGIQFGGKANSLEPVSEMVNYVDGKVFDNKW
>tr|A0A6A6JP98|A0A6A6JP98_9PLEO
MATSESRPLDLTILGLNSGTSMDGIDCTLCRFRQETPASPMNFELLQYDEIPLPQPIKKRVLDIILHDQTSASGLSEVNVILGETFADAVDTFCQKHKVDKSSIDAIGSHGQTIWLLSMPEPGQVRSALTMAEGCFIASRTGITTVTDFRVSDQAAGRQGAPLIAFFDALLLHHPTKLRACQNIGGIANVCFIPPDNKGGVSETYDFDTGPGNVFIDAVVRHYTNGEREYDKDGEMGARGTINQTLVDEFLQHKYFGLDPPKTTGREVFRDTLAFELIAKAEKLDMTPDDVVATVTRITAQAIVDHYRRYAPAGLEIEELFMCGGGVYNPNITRFIQESYPATRIMMLDEAGIPAGAKESITFAWQAMEAIVGRSIPVPTRVETRREYVLGKVSPGENYRNVMAKGMAFGAGHDHLAPVTEMVNHVRGEIFDNKW
>tr|E9F673|E9F673_METRA
MDRTDTSLDMTVLGLNSGTSMDAVDCALCRFRQASPEDALHFELLEYGELPLPPALKKRVMSMIRHNRTTPEELSEVNVLLGQAFADAAAAFASRLALPLSSLDGIGSHGQTIWLSSMPAAGGVRSALTMAEGAQIAARTGVTTVSDFRISDQAAGRQGAPLIAFFDALLLHHPSKLRACQNIGGIANVCFVPPDRDGAPSRDFFDFDTGPGNVFIDAAVRHFSGGRREYDEDGAMGRAGRVDQNMVDDFLASHPYFRLEPPKTTGRETFGDAAAQDLIERGTRKGLSPEDVVATLTRITAQAIVDHYRRYMPTGHGPLAEIYMCGGGAKNPNITDHLRRAFPHADLKMLDEAGIPADAKEAVTFAWQGMEALVGRSVPVPARVETPTEYVLGKVSPGRNYRRVVAKGMAFGAGREHLPPVRDMVNYVDGAVFDNKS
>tr|A0A7C8MFZ7|A0A7C8MFZ7_9PEZI
MGSVHDGATGSQSSPLDLVVLGLNSGTSMDGIDCALCRFRQGTPDAPMHFELLKYDEVPLEPTIKKRVMAMILHNTTSPEELSEVNVILGKEFAQAVKIFSQRHDVPLSSIDAIGSHGQTIWFVSMPEEGKVTSALTMAEGCFLASMTGITTVTDFRVSDQAAGRQGAPLIAFFDSLILHHPTKLRACQNIGGIANVCFIPPDRDGKLNPEFFDFDTGPGNVFIDAAVRYFTDGQQEYDQDGRMGKAGTVDEEMVDKFLSSFAYFSLDPPKTTGRETFRDTIAHDLIEQGLQRGLSTNDVVATITRITAKAIVEHYERYMPTDYGPLCEIYMCGGGAKNPNITDYLQAAFPAAKVMMLDEAGIPADAKEAITFAWQGMEAIVGRSIPVPDRVATRQPYVLGKVSPGKNYRRVMKMGMDFGAGQDELEPVTELVHYVDGKVFSNK
>tr|A0A0D2F1C9|A0A0D2F1C9_9EURO
MNSNEYKSSPLDLVVLGLNSGTSMDGIDCALCRFRQESPESPMHFELLKYDEVALEPVIKKRVMNMILHNTTTPEELSEVNVILGNEFAKAVADFTTKHDIPLSSIDVIGSHGQTIWLLSMPEGDHVRSALTMAEGTFIASATGITTVTDFRVSDQAAGRQGAPLIGFFDSLVLHHPTKLRACQNIGGIANVCFIPPDGADGKLNQQFFDFDTGPGNVFIDAAVRYFTSGEQEYDKDGAMGKAGNVCQDMVNEFLSKFPYFSKPIPKTTGREVFRDTIAHDLIKQGLARGLKPNDIVATITRITADAIVSHYHRYMPTEYGPLAEIYMCGGGAKNPNITGHLQAAFPDTKIIMLDEGGIPADAKEAITFAWQGMEAIVGRSIPVPDRVETRQPYVLGKISPGANYRRVMRKGMDFGVGRENLPPVKELVNYVDGEVFRTG
>tr|A0A439DFA2|A0A439DFA2_9PEZI
MGSTPTRWDSQPLNLIVLGLNSGTSMDGIDCALCHFSQASPHAPMHFELLKYDEVPLEHTIKKRVMNMILHNKTTPEELSEVNVILGEVFSDAVKAFCAKNNVVIDSIDVIGSHGQTIWLLSMPEEGQVRSALTMAEGCFIASRTGITTVTDFRVSDQAVGRQGAPLIAFFDSLVLHHPTKFRACQNIGGIGNVCFIPPDINGELSPAFFDFDTGPGNVFIDAAVRYFTQGEQEYDKDGIMGHAGIVDQEIVDEFLRTFPYFSLDPPKTTGREVFRDTVAHDLINMGLEKGLSPNDVVATITRITAQAIVEHYHRYMPTEYGPLAEIYMCGGGAKNPNIIAYMQAAFPETRIVMLDEAGIPADAKEAITFAWQGMEAVVGRSIPVPDRVETRAEYILGKISPGRNYRRVMRKGAEFGGDAERLPPVKELVNYVGGSVFDNKS
>tr|A0A1V1TD33|A0A1V1TD33_9FUNG
MGPAPNGSASQPLDLTVLGMNSGTSMDGIDCALCRFRQASPDAPMHFELLKYDEVPLEQTIKKRVMNMILHNKTTLEELSEVNVILGEVFSDAAKAFCGKNNVAIDSIDVIGSHGQTIWFVSMPEIGQVRSALTMAEGCFIASHTGITAVTDFRVSDQAAGRQGAPLIAFFDSLVLHHPTKLRACQNIGGIGNVCFIPPDVDGALNPAFFDFDTGPGNVFIDAAVRYFTNGEQEYDKDGAMGRAGTVNQEMVDEFLRTFPYFSLDPPKTTGREVFRDTVAHDLIKKGLEKGLSPNDVVATITRITSQAIVEHYRRYMPTEYGPLAEIYMCGGGAKNPNIVAYMQAAFPEMRVAVLDEAGIPADAKEAITFAWQGMEAIIGRSIPVPDRVETKVEYVLGKISPGRNYRRVMRKGAEFGGDAEWLPPVKELVNSVDGKVFDNKW
>tr|A0A1Y2TAC6|A0A1Y2TAC6_9PEZI
MGPAPNGSASRPLDPTVLGMNSGTSMDGIDCALCRFRQASPDAPMHFELLKYDEVPLEQTIKKRVMNMILHNKTTLEELSEVNVILGEVFSDAAKAFCGKNNVAIDSIDAIGSHGQTIWFVSMPEIGQVRSALTMAEGCFIASRTGITTVTDFRVSDQAAGRQGAPLIAFFDSLVLHHPTKLRACQNIGGIGNVCFIPPDVDGALNPAFFDFDTGPGNVFIDAAVRYFTNGEQEYDKDGAMGRAGTVNQEMVDEFLRTFPYFALDPPKTTGREVFRDTVAHDLIKKGLEKGLSPNDVVATITRITSQAIVEHYRRYMPTEYGPLAEIYMCGGGAKNPNIVAYMQAAFPETRVAVLDEAGVPADAKEAITFAWQGMEAIIGRSIPVPDRVETRVEYVLGKISPGRNYRRVMRKGAEFGGDAEWLPPVKELVNSVDGKVFDNKW
>tr|F9GFP5|F9GFP5_FUSOF
MGSTSNGSESRPLDLTVLGMNSGTSMDGIDCALCRFRQASPDAPMHFELLKYDEVPLEQTIKKRVMNMILHNKTTPEELSEVNVILGEVFADAAKAFCVGNDVAIESIDAIGSHGQTIWLLSMPEKGQVRSALTMAEGCFIASRTGVTTVTDFRVSDQAAGRQGAPLIAFFDSLVLHHPTKFRACQNIGGIANVCFIPPDVDGALNPAFFDFDTGPGNVFIDAAARYFTNGELEYDKDGAMGRAGTVDQDMVDEFLRTFPYFALDPPKTTGREVFRDTVAHDLIKKGLEKGLSPNDVVATITRITAQAIVEHYHRYMPTEYGPLAEIYMCGGGAKNPNIVAHMQTAFPKTRIVMLDEAGIPADAKEAITFAWQGMEAIVGRSISVPDRVETRAEYILGKISPGRNYRRVMRKGAEFGGDAERLPPVKELVNYVDGRVFDNKSCFFSSS
>tr|A0A507BF43|A0A507BF43_9PEZI
MSSTETLSQRAPSEPLDITVLGLNSGTSMDGIDCALCRFRQESPSAPMHLELLKYDEIPLEQTIKKRVMRMILHNSTTPEELSEVNVLLGETFADAVMTFSEKHNIPLSSIDAIGSHGQTIWLLSVPEKGQTRSALTMAEGCFIASRTGITTVTDFRVSDQAAGRQGAPLIGFFDSLLLHHPTKFRACQNIGGIANVCFIPPDVDGALNKEFFDFDTGPGNVFIDAAVRFFTDNKQEYDKNGVMGRAGAVNQEMVDEFLQTHPYFALDPPKTTGREVFRDTIAHGLIERGLKMGMTQNDIVATLTRITAQAIVEHYKRYMPTQYGPLSEIYMCGGGARNPNITEYLQKAFPDTRITMLDEAGIPSDAKEAITFAWQGMEAVIGRSIPVPAQVEDRREYVLGKVSPGKNYRQLLKKGMKFGGDSDHLPPVKELVNYVNGQVYSAI
>tr|A0A2K0T5J7|A0A2K0T5J7_9HYPO
MGSATGIMYTGDSLPLDITALGLNSGTSMDGIDCALCRFRQASPNGPMHFELLQYDEIPLEPKIKKRVMDMIFHNTTTPEELSEVNVVLGETFAEAAKAFSKKHGVPLSSIDVIGSHGQTIWLESMPQGGRKKSALTMAEGTFIASSTGITTVTDFRVSDQAAGRQGAPLIAFFDSLVLHHPTKLRACQNIGGIANVCFVPPDSNGQLNQEFFDFDTGPGNVFIDAAVRYFTNGEREYDQDGEMGKQGKVNQQMVDEFLRTHFYFALDPPKTTGREVFRDTIAHDLIERGVANGMSPNDIVATITRITAQAIVEHYKRYMPSQYGPLAEVYMCGGGAKNPNILDHLRESFPETRFVMLDEAGIPADAKEAITFAWQGMEAIVGRSIPVPSRVETSRGYVLGKISPGHNYRRVMKKGMDFGAGHEQLEPVRELVNYVGGKVYNNKG
>tr|A0A2T3ZH64|A0A2T3ZH64_9HYPO
MGSTTGIMYTGDSLPLDITALGLNSGTSMDGIDCALCRFRQASPNGPMHFELLQYDEIPLEPKIKKRVMDMIFHNTTTPEELSEVNVVLGETFAEAAKAFSKKHGVPLSSIDVIGSHGQTIWLESMPQGGRKKSALTMAEGTFIASSTGITTVTDFRVSDQAAGRQGAPLIAFFDSLVLHHPTKLRACQNIGGIANVCFVPPDSNGQLNQEFFDFDTGPGNVFIDAAVRYFTNGEREYDQDGEMGKQGKVNQQMVDEFLRTHFYFALDPPKTTGREVFRDTIAHDLIERGVANGMSPNDIVATITRITAQAIVEHYKRYMPSQYGPLAEVYMCGGGAKNPNILDHLRESFPETRFVMLDEAGIPADAKEAITFAWQGMEAIVGRSIPVPSRVETSRGYVLGKISPGHNYRRVMKKGMDFGAGHEQLEPVRELVNYVGGKVYNNKG
>tr|A0A1B8ARU4|A0A1B8ARU4_FUSPO
MGSATDIMYNGDSLPLEITALGLNSGTSMDGIDCALCRFRQASPNGPMHFELLQYDEIPLEPKIKKRVMDMIFHNTTTPEELSEVNVILGETFADAVKAFSKKHSVPLSYIDVIGSHGQTIWLESMPQGGRKKSALTMAEGTFIASSTGITTVTDFRVSDQAAGRQGAPLIAFFDSLVLHHPTKLRACQNIGGIANVCFVPPDSNGQLNKEFFDFDTGPGNVFIDAAVRYFTNGEREYDKDGEMGKQGKVNQEMVDEFLKTHFYFALDPPKTTGREVFRDTIAHDLIERGVTNGMSPNDIVATITRITAQAIVEHYKRYMPTQYGPLAEVYMCGGGAKNPNILNHLKESFPETKFVMLDEAGIPADAKEAITFAWQGMEAIVGRSIPVPSRVETRRGYVLGKVSPGQNYRRVMRQGMNFGAGHEDLEPVSELVNYVDGKVYNNKY
>tr|A0A395RLY3|A0A395RLY3_FUSSP
MSSNKKQSQSATSEPLDITVLGLNSGTSMDGIDCALCRFRQESPTAPMHLELLKYDEIPLDQTIKKRVMRMILHNSTTPEELSEVNVLLGETFADAVMTFSEKHNIPLSSVDAIGSHGQTIWLLSVPEKGQTRSALTMAEGCFIASRTGITTVTDFRVSDQAAGRQGAPLIGFFDSLLLHNPTKFRACQNIGGIANVCFIPPDVDGALNTEFFDFDTGPGNVFIDAAVRFFTDNKQEYDKDGEMGRAGMVNQEMVDEFLQTHPYFALDPPKTTGREVFRDTIAHELIERGLKMGMTQNDIVATLTRITAQAIVEHYKRYMPTQYGPLSEIYMCGGGARNPNITEYLQKAFPDTRITMLDEAGIPSDAKEAITFAWQGMEAVVGRSIPVPAQVEDRREYVLGKVSPGKNYRQLLKKGMKFGGDSDYLPPVKELVNYVNGQVYSAI
>tr|A0A8K0X4T7|A0A8K0X4T7_9PEZI
MGSIDNPPSSAMDTSLDITVLGLNSGTSMDGIDCALCRFRQASPRAPLHFELLKYDEVPLEPKIKKRVMNMILHNSTTPEELSEVNVLLGETFADAAKTFAAKHSIPLSSIDAIGSHGQTIWLLSMPKEYQTKSALTMAEGCFIASRTGITCVTDFRVSDQAAGRQGAPLIAFFDSLVLHHPTKLRACQNIGGIANVCFIPPDVNGTLNQEFFDFDTGPGNVFIDAAVRYFTNGEREYDKDGEMGRAGKIDQDMVDHFLTTHPYFALDPPKTTGREVFRDTLAHEMIERGLKKGLEPNDIVASITRITAQSIVDHYHRYMPKQYGPLAEIFMCGGGAKNPNITGYMQMAFPDTRIVMLDEAGIPADAKEAITFAWQGMDAIVGRSINVPDRVETRAEYILGKVSPGKNYRRVMSKGMGFGAGQDHLPPVRELVNYVNGKVFHHKV
>tr|A0A086T770|A0A086T770_ACRC1
MGSINNLASGAPPKPLDITVLGMNSGTSMDGIDCALCRFRQDSPDGPMHFELLKYDEVPLEHTIKKRVMRMILDNATTPEELSEVNVLLGETFSDAAMRFSEKHKIPLSSIDAIGSHGQTIWLLSMPARGQTKSALTMAEGCIIAARTGITTVTDFRVSDQAAGRQGAPLIAFFDSLLLHHPTKFRACQNIGGIANVCFIPPDVDGALNTEFFDFDTGPGNVFIDAAVRVFSDGQMEYDKDGRMGKAGTVDQELVNDFLQTHPYFSLDPPKTTGREVFRDTIAHDLIRRGTERGLTPNDIVATITRITAQAIVDHYKRYMPTKYGPLAEIYMCGGGAKNPNITDFMQESFPDTRIIMLDEAGVPSDAKEAITFAWQGMEAIVGRSIPVPSRVETRREYVLGKVSPGQNYRRVLKKGMDFGGEAEHLPPVKAMVNYVDGQVYNNKR
>tr|A0A0L0MYH5|A0A0L0MYH5_TOLOC
MGSLGNQQPNSNGSAGGRPLDLTVLGLNSGTSMDGIDCALCRFRQASPESPMHFELLKYDEVPLEQGIKKRVMNMILHNTTTPEELSEVNVLLGETFADAVGVFCKKHDVAMSSIDAIGSHGQTIWLLSMPAEGHTRSALTMAEGCFLASRTGVTSVTDFRVSDQAAGRQGAPLIAFFDSLLLHHPTKFRACQNIGGIANVCFIPPDVDGRLNDEFFDFDTGPGNVFIDAAVRHFTGGEREYDKDGEMGKAGTVDQEIVDEFLRSHPYFSLDPPKTTGREVFRDTIAHQLIEKAAAKGLSPNDTVATITRITAQAIVEHYRRYMPTQYGPLAEIYMCGGGAFNPNITDFMQAAFPDTRIVLLDEAGIPASAKEAITFAWQGMEAVVGRSIPVPSRVESRQEYVLGKVSPGKNYRQVMRKGMEFAAGRDHLPPVTDMVNYVNGKVFNNKA
>tr|A0A2K3Q7E5|A0A2K3Q7E5_9HYPO
MPKKLATLGADAAEIACWRYIEDKERPLADLMLSKASEAVNATKMSCMFDRGHVHTREHLLSSRHSTSDTTSPASTSWTLPSWGHVTQETLAMGSVNGKSSGTGPAPLDMTVLGLNSGTSMDGIDCALCRFRQASPEAPMHFELLKYDEVPLEQTIKKRVMKMILHNTTTPEELSEVNVLLGETFADAVRVFSERHGVPLSSIDAIGSHGQTIWLLSMPEGGHVKSALTMAEGCFIASRTGITTVTDFRVSDQAAGRQGAPLIAFFDSLVLHHPTKLRACQNIGGIANVCFIPPDVDGALNRDFFDFDTGPGNVFIDAAVRHFTNGKQEFDKDGVMGKAGKVDQRMVDEFLATHPYFALEPPKTTGREVFRDTIAHDLIRRGTEQGLSPNDMVATITRITAQAIVNHYRRYMPTQYGALAEIYMCGGGAKNPNITAHMQAAFPDTRIVMLDEAGIPADAKEAITFAWQGMEAVVGRSIPVPSRVETQKGYVLGEVSPGRNYRRVMRKGMDFGAGREHLEPVKDLVNYVDGRIFYNKA
>tr|A0A167DXG8|A0A167DXG8_9HYPO
MESTSNTPGLDMTVLGLNSGTSMDGIDCALCRFRQLSSDKPMHFELLKYGEIPLEKTIKKRVMDMILHNKTTPEELSEVNVLLGETFADAAIKFCSANNIPLNSVHAIGSHGQTIWLLSMPEQSQVQSALTMAEGTFIASKTGITTVTDFRVSDQAAGRQGAPLIAFFDSLVLHHPTKFRACQNIGGIANVCFIPPDEDGKLNQAFFDFDTGPGNVFIDAAVRFFTNGKREYDKDGEMGHAGIVNQDMVDEFLTTHPYFALDPPKTTGREVFRDSIAQDMIYQGLEKEMSPEDIVATITRITAEAIVDHYRRYMPTQYGPLAEIYMCGGGAKNPNITDYIQQNFPETKVVMLDEAGIPADAKEAITFAWQGMEAIVGRSIPVPDRVATRRPYILGKISPGENYRQVMKMGMSFEPGSNHLQPVADLVNYVNGIVFNNKKEE
>tr|J4VXD8|J4VXD8_BEAB2
MGSLQHPLSRPLDLTVLGLNSGTSMDGIDCALCRFRQNSPEDAMHFELLKYDEVPLEQGIKKRVMGMILENSTTLEEISGVNVLLGETFADAAIEFCTNHGIALSSIDAIGSHGQTIWLVSMPEPRQTKSVLTMAEGSILAARTGITTVTDFRISDQAAGRQGAPLISFFDSLVLRHPAKLRACQNIGGIANVCFVPPDVNFEINTEFFDFDTGPGNVFIDAAVRYFTDGVKEYDKDGEMGKAGKVDQEIVDKFLAAHPYFSRDPPKTTGREDFRDTIAHALIHEGIKRGLSPNDVVATITRITAQAIVEHYKRYMPTQYGPLMEIYMCGGGAKNPNIVDFMQQAFPETKIVMLDVAGIPSDAKEAITFAWQGMEAIVGRSIPVPSRVKTRREYVLGKVSPGQNYRRVMRKGLDFGAGRDYLAPVKELVNYVGGQVFDNKK
>tr|A0A2N6NH85|A0A2N6NH85_BEABA
MGSLQYPLARPLDLTVLGLNSGTSMDGIDCALCRFRQNSPEDAMHFELLKYDEVPLEQGVKKRVMGMILANSTTLEEISKVNVVLGETFADAAIAFCTNHGIALSSVDAIGSHGQTIWLVSMPEPGQMKSVLTMAEGSILAARTGVTTVTDFRISDQAAGRQGAPLISFFDSLVLRHPAKLRACQNIGGIANVCFVPPDVNGQINTEFFDFDTGPGNVFIDAAVRYFTDGEKEYDKDGEMGKAGKVDQEIVDKFLAAHPYFSRDPPKTTGREDFRDTTAHALIGEGIRKGLSPNDVVATITRITAQAIVEHYKRYMPTQYGPLTEIYMCGGGAKNPNIVDFVQQAFPETEIVMLDVAGIPSDAKEAITFAWQGMEAIVGRSIPVPSRVETRRESVLGKVSPGLNYRRVMRKGLDFGAGRDYLAPVKELVNYVGGQAFDNNKN
>tr|M7SWJ8|M7SWJ8_EUTLA
MAPSAVNGDSQTNGYSNGVPSGSGLDITVLGMNSGTSMDGIDCALCRFRQETPDSPMHFELLKYDEVPLEQTIKKRVMNMIKHNSTTPEELSIVNVLLGETFAAAAKEFSAKHNVSLSSIDAIGSHGQTIWLLSIPEEGQVKSALTMAEGSILASRTGITSVTDFRISDQAAGRQGAPLIAFFDSLVLHHPTKLRACQNIGGIANVCFIPPDVDGALNPNFFDFDTGPGNVFIDAAVRHFTNGEREYDKDGAMGKAGTVDQEMVDEFLNTHPYFARDPPKTTGREVFRDTIADELIARGEKKGLSPNDIVATITRITAQAIVNHYHRYMPTEYGPLTEIYMCGGGAKNPNITDYMQQAFPDTKIVMLDVAGIPADAKEAITFAWQGMEAIVGRSIPVPTRVETQREYVLGKVSPGENYRKVMRMGMQFGAERDHLAPVKELVNYVDGKVFNNKK
>tr|A0A8K0SFI1|A0A8K0SFI1_9HYPO
MGSISGNSSRQDALDITVLGLNSGTSMDGIDCALCRFRQESPDSPMHFELLQYDEVPLEATIKKRVMNMILHNRTTPEELSEVNVLLGETFADAVKTFSEKHNVPLSSIDVIGSHGQTIWLLSMPEKGQTKSALTMAEGCFLASRTGVTSVTDFRVSDQAAGRQGAPLIAFFDSLVLRHPTKLRACQNIGGIANVCFIPPDSDGKLNLEFFDFDTGPGNVFIDATVRHFTNGEREYDKDGEMGKAGKVDEEMVDDFLKTHPYFSLEPPKTTGREVFRDTIAHELIEKGTAKGLSPNDIVATITRITAKAIVDHYKRYMPTQYGPLAEIYMCGGGAKNLNITSYLQAAFPETKIVMLDEAGIPADAKEAITFAWQGMEAIVGRSIPVPDRVETRRNYVLGKVSPGKNYRKVMRMGMDFGRGRDELEPVREMVNYVGGKAFDNKT
>tr|A0A178ZXZ2|A0A178ZXZ2_9EURO
MSPTLMGSLTNGLSNGHHETGLDLTVLGLNSGTSMDGIDCALCCFRQDSPESPMHFQLLAYDEIPLEPEIKKRVMNMILHNKTTPEELSEINVLLGETFAAAVKEFSQKQGVPLEKIDVLGSHGQTIWLLSIPEPGQTKSALTMAEGSFLASRTGITSVTDFRVSDQAAGRQGAPLIAFFDALILHHPTKLRACQNIGGIANVCFIPPDRDGRINPAFFDFDTGPGNVFIDAAVRYFTNGEREYDKNGEMGAAGTVDQEMVSEFLRTHPYFGLEPPKTTGREVFRDTIAHSLIERGLAKGLSPNDIVATVTRITAQAIVEHYHRYMPQEYGPLAEIFMCGGGAKNPNVTQHLQAAFPETRIMMLDEAGIPADAKEAITFAWQGMEAVVGRSIPIPSRVETQRQFVLGKVSPGNNYRQVMKHGMDFGAGRDHLEPVTEMVNYVQGKAFDNKW
>tr|A0A072NTW9|A0A072NTW9_9EURO
MPSSSTNGLANGLTNGHTNGHTNGQHVTGLDLTVLGLNSGTSMDGIDCALCRFRQESPEAPMHFELLAYDEVPLAPKIKKRVMNMILHNKTTPEELSEVNVLLGETFADAVKEFSQKQGVPLEKIDVLGSHGQTIWLLSMPEPGQTKSALTMAEGAFLASRTGITSVTDFRVSDQAAGRQGAPLIAFFDSLVLHHPTKLRACQNIGGIANVCFIPPDKDGKLNPEYFDFDTGPGNVFIDAAVRYFTNGEQEYDKNGEMGAAGTVDQDMVDEFLQTHPYFALEPPKTTGREVFRDTIAHDLIERGIAKGLSANDVVATITRITAQAIVEHYQRYMPREYGPLAEIFMCGGGAKNPNITRHLQAAFPETRILMLDEAGIPADAKEAITFAWQGMEAVVGRSIPVPSRVETQRQFVLGKVSAGDNYRKIMRHGMAFGAERDHLEPVTELVNYVEGKVFDNNW
>tr|A0A1V8SN99|A0A1V8SN99_9PEZI
MSPSLTTGLTNGLHQGLSDGHHEKGLDLTVLGLNSGTSMDGVDCALCRFRQESPESPMHFELLAYDEIPLEPKIKKRVMEMILHNRTTPEELSEVNVQLGETFAAAVKEFSQKQGVPLERIDALGSHGQTIWLLSMPGPGHTKSALTMAEGSFLASRTGITSVTDFRISDQAAGRQGAPLIAFFDALVLHHPTKLRACQNIGGIANVCFIPPDKNGKLNPDFFDFDTGPGNVFIDAAVRYFTNGEREYDKNGEMGAAGTVDQEMVDEFLQTFPYFSLEPPKTTGREVFRDTIAHALIEQGKAKGLSTNDIVATITRITAQAIVDHYHRYMPQGYGPLAEIFMSGGGAKNPNITRYMQQAFPDTRIVMLDEAGIPADAKEAITFAWQGMEAIVGRSIPIPSRVETQRLYVLGKVSPGENYRKVMKHGMDFGAGSDHLEPVTELVNYVKGNVFDNKW
>tr|A0A4S9KDZ5|A0A4S9KDZ5_AURPU
MNGHREYINGDTTALDLTVLGLNSGTSMDGIDCALCRFRQTSPEAPMHFELLKYGEIPLEQKIKKRVMNMILHNRTTPEELSEVNVLLGNTFASAVKEFCKEQDVSMDNIDVIGSHGQTIWLLSMPEPGQTKSALTMAEGTFIAAQTGITTVTDFRVSDQAAGRQGAPLIAFFDALLLHHPNKLRACQNIGGIANVCFIPPDHAGGVDKCFDFDTGPGNVFIDAVVRHYTNGKQEYDKDGAMGKRGTVNQKLVDEFLEFKYFKLEPPKTTGREVFRDTMAHGLIERAEKLGMSQDDVVATVTRITAQAIVDHYRCYAPSQDIDEIFMCGGGAYNPNITDFIQKNYPNTKIFMLDDAGVPAGAKEAVTFAWQAMEAVVGRSIPVPDRVETRQEYVLGKVSPGKNYRKVMKQGMAFGEGERLPPVKEMINYVNGKVFDNNWA
>tr|A0A8I2ZCR8|A0A8I2ZCR8_9PEZI
MAPIELTVLGMNSGTSMDAIDCALCLFRQETPHSPMHFSLLKHDEVAMDGELKKRVLGIIKHDRTSASELSELNVRLGEAFAAAAATFCREQGIKLEALDAIGSHGQTIWLDSMPAAGIPRSALTMAEGSILAARTGVTTVTDFRVSDQAAGRQGAPLIAFFDALLLHHPDKMRACQNIGGIANVCFIPPEGPDRAYDFDTGPGNALIDAVVRHYTDGAQDFDRDGEMGRRGTVHQDMVDRFVGKVPYFALDPPKTTGREVFRDTMADELVREGAARGLSADDVVATVTRITAWAIVDHWRRYGPEASGGRPVDEVFLCGGGALNSNIIDYMREQMPDVRVFMLDAAGIPGGAKEAVTFAWQGMEAIVGRSIPVPDRVETREPYILGKISPGRNYRRVMSKGMAFGSGLDSLEPVKSMVNYVDGKVFDNKWK
>tr|A0A444RKJ4|A0A444RKJ4_VERDA
MPGATNGHGHSNGHANGHVLADSHDKAGGQPLDLTVLGMNSGTSMDGIDCALCRFRQETPESPMHFSLLKYGETPMDLKIKKRVLNIIKHDRTSASELSEVNGLLGEVFALAAEKFCEDNNVDMKSLDAIGSHGQTIWLASMPQNGVPKSALTMAEGTIIAARTGVTTVTDFRVSDQSAGRQGAPLIAFFDALLLHHPSKLRACQNIGGIANVCFIPPEGPEHAFDFDTGPGNALIDAVVRHYTAGAMEYDRDGEMGKRGTVCQPLVDDFLKSIPYFSWDPPKTTGREVFRDTLADDLIRDAEALGLSPDDVVATVTRITSQAIVDHWRRYQPGGRQVDEVFMCGGGAYNPNITDYMKEQLPGVKMFMLDDAGIPGGAKEAVTFAWQGMEAIVGRSIPVPDRVETRRPYVLGKVNPGENYRKVMSKGMAFGAGREELAWVTAMVNHVDGKVFDNQW
>tr|A0A0G4LHE6|A0A0G4LHE6_9PEZI
MPGATNGYGYSNGHANGHIVADSHDKAEGQPLDLTVLGMNSGTSMDGIDCALCRFRQETPESPVHFSLLKYGETPMDPKIKKRVLNIIKHDRTSASELSEVNVLLGEVFAVAAEKFCEDNNVDMKSLDAIGSHGQTIWLASMPQNGVPKSALTMAEGTIIAARTGVTTVTDFRVSDQSAGRQGAPLIAFFDALLLHHPRKLRACQNIGGIANVCFIPPEGPEHAFDFDTGPGNALIDAVVRHYTAGAMEYDRDGEMGKRGTVCQPLVDDFLKSVPYFSWDPPKTTGREVFRDTLADDLIRDAEALGLSPDDVVATVTRITSQAIVDHWRRYQPGGRQVDEVFMCGGGAYNPNITDYMKEQLPGVKMFMLDDAGIPGGAKEAVTFAWQGMEAIVGRSIPVPDRVETRRPYVLGKVNPGENYRKVMSKGMAFGAGREELSWVTAMVNHVDGKVFDNQW
>tr|C9SVU3|C9SVU3_VERA1
MPGATNGHGHTSGHANGHTVADSHDKAEGQPLDLTVLGMNSGTSMDGIDCALCRFHQETPDSPMHFSLLKYGETPMDPIIKKRVLNIIKHDRTSASELSEVNVLLGEVFAVAAEKFCEDNNVDLKSLDAIGSHGQTIWLASMPQNGVPRSALTMAEGSIIAARTGVTTVTDFRVSDQSAGRQGAPLIAFFDALLLHHPSKLRACQNIGGIANVCFIPPEGPEHAFDFDTGPGNALIDAVVRHYTAGAMEYDHDGEMGKRGTVCQPLVDDFLKSIQYFSWDPPKTTGREVFRDTLADDLVRDAEALGLSPDDVVATVTRITSQAIVDHWRRYQPGGRQVDEVFMCGGGAYNPNITDYMKEQLPGVKMFMLDDAGIPGGAKEAVTFAWQGMEAIVGRSIPVPDRVETRRPYVLGKVNPGENYRKVMSKGMAFGTGREELPWVTVMVNQVDGKVFDNQW
>tr|L2G1N1|L2G1N1_COLFN
MSAENKVTNGPSRGQPLDLKVLGMNSGTSMDGIDCALCQFRQETPESPMHFSLLKHGEIPMDIKIKKRVLNIIKHDRTSAFELSEVNVLLGEVFAAAAKKSGDDSEVDIKSIDAIESHGQTIWLASMPEEGVPKSALTMAEGTIIASRTGITTVTDFRVSDQSTGRQNAPLIAFFDALLLHHPGKLRACQNIGGIANLCFIPPEGPDHAYDFDTGPDNALIDAAVRHYTNGKMEYDKDGVMGKRGTACQGLVDRFIRDVPYFSWDPPKTTGREVFRDTLADDLIRDAEVRGLSADDVVATVTRITSQVIVDHWRWYGPYGPEGKQFDEVFICGGGAYNPNITDYMKEHLPGVKMSMLDDAGIPGAAKEAVTFVWQGMEALVGRIIPVPDRVETRRP
>tr|A0A084FXS1|A0A084FXS1_PSEDA
MSAENKITNGPSRGQPLDLKILGMNSGTSMDGIDCALCQFRQETPESPMHFSLLKYGEIPMDLKIKKRVLNIIKHDRTSASELSEVNVLLGEIFAAAAKNFCDDSEVDIQSIDAIGSHGQTIWLASMPEESVPKSALTMAEGTIIASRTGITTVTDFRVSDQSAGRQGAPLIAFFDALLLHHPGKLRACQNIGGIANVCFIPPEGPDHAYDFDTGPGNALIDAVVRHYTNGRMEYDKDGVMGKRGTVCQDLVDKFIRDVPYFSWDPPKTTGREVFRDTLADDLIRDAEARGLSADDVVATVTRITSQAIVDHWSRYGPEGKQVDEVFMCGGGAYNPNITDYMKEHLPGVKMFMLDDAGIPGGAKEAVTFAWQGMEALVGRSIPVPERVETRRPYVLGKVNPGENYRKVMSKGMKFGEGRETLGWVTEMVNYVDGSAFDNKW
>tr|V5I667|V5I667_BYSSN
MTLNGAAISNGTGHGKPLDILALGMNSGTSMDGVDIVLCRFRQEAPEAPMHFELLKYGEVPMDLELKKRVLNIIYHDKTSASELSEVNVLLGEIFADAAIKFCKQHGVDVKTIDVIGSHGQTIWLESMPAPGIPRSALTMAEGTIIAARTGVTTVTDFRVSDQSAGRQGAPLIAFFDALLLHDPTKLRACQNIGGIANVCFIPPEGPEFAYDFDTGPGNCLIDAVVRHYTNGEQEYDKDGVMGKRGKVNQELVDKFIASVPYFSWDPPKTTGREVFRDTLADKLISEAEALGMSADDVVATVTRITSQAIVDHWRRYGPKGKQVEEVFMCGGGAFNPNITDYMRENLPGVKIRMLDEAGIPAGAKEAVTFAWQGMEAVVGRSIPVPDRVETRRPWVLGKVNPGDNYREVLTKGMSFGQGRTKLDWVKKMINYVDGEVFDSRLI
>tr|A0A0C9MAM3|A0A0C9MAM3_BLOB1
MSDSASATGGQPLDVKVLGMNSGTSMDGIDCALCHFRQETPESPMHFSLLKYGEVPLDAELKKRVLDIIKYDKTSASELSEVNVLLGEVFAAAAIQFCADNGVDLKKDVDAIGSHGQTIWLASMPDEGVPRSALTMAEGTFMASRTGVTTVTDFRVSDQAAGRQGAPLIAFFDALLLHHPGKLRACQNIGGIANVCFIPPSGPQDAYDFDTGPGNALIDGVVRHYTNGEQEYDKDGAMGKRGTVNQGMVDRFQQRIPYFSWDPPKTTGREVFRDTLADDLVAEGASLGMSPDDVVATVTRITAQAIVDHWRRYAPTDRPVDEVFMCGGGAYNPNITDYMKEQFPHVKMFMLDDAGIPAGAKEAVTFAWQGMEALVGRSIPVPDRVETRRPYVLGKVNPGENYRAAMRKGLLFGAGRDRLDPVTSMINYVDGKVFDNKWE
>tr|S3C3P3|S3C3P3_OPHP1
MAGDVGTNGHIDGRPLDFKVLGMNSGTSMDGIDCVYCHFRQATPEAPMHFSLLKYGEVPLDAALKKRVLRIIKYDKTSASELSEVNVRLGETFAAAAAQFCADNGIDLRTGVDAIGSHGQTIWLASMPDKGVPRSALTMAEGTFMAARTGVTTVTDFRVADQAAGRQGAPLIAFFDALLLHHPGKLRACQNIGGIANVCFIPPTGPQDAYDFDTGPGNALIDAVVRHYTNGAQEYDKDGAMGKRGTVDQAMVDAFLARIPYFSWDPPKTTGREVFRDTLADDLVREGAERGLSADDVVATVTRITAQAIVDHWRRYAPRDRPVDEVFMCGGGAYNPNITDYMKAQFPQVKMYMLDDAGIPAGAKEAVTFAWQGMEALVGRSIPVPDRVETRRPYVLGKVNPGANYRTVMHKGMLFGAGRAELPAVTSMVNYVDGKVFDNKWE
>tr|A0A1J7IPL1|A0A1J7IPL1_9PEZI
MAQGAQVNGHVAENGQPAAGQPLQLVVLGMNSGTSMDGIDCALCRFRQETPDSPMHFSLLKYGEVPLDLELKKRVLSIIKHDKTSASELSEVNVHLGETFAAAAIQFCNDNAIDIKTIDAIGSHGQTIWLASMPDAGIPKSALTMAEGTIIASRTGLTTVTDFRVSDQAAGRQGAPLIAFFDALLLHHPTKLRACQNIGGIANVCFIPPEGPDRAYDFDTGPGNALIDAVVRHYTDGALEYDRDGVMGKRGTVNQDMVDAFLARIPYFSWDPPKTTGREVFRDTLADDLIREGAQRGLSADDVVATVTRITAQAIVDHWRRYAPEGRAVDEVFMCGGGAYNPNITDYMKEQLPGVKMFMLDEAGIPGGAKEAVTFAWQGMEAVVGRSIPVPDRVETRRPYVLGKVNPGANYRTVMRKGMLFGGGRAELEPVKEMVNYVDGKVFENKW
>tr|A0A5N5NWA7|A0A5N5NWA7_9PEZI
MAPSATSNGHAAQNGQNGQPAGQPLDLTVLGMNSGTSMDGIDCALCHFHQETPSSPMHFTLLQHGEIPMPAPLKQRVLHLIKHDTTSASALSEINVHLGETFASAAIQFCADHKLDMKTDLDAIGSHGQTIWLASMPETPGVPKSALTMAEGTIMASRTGVTTVTDFRISDQAAGRQGAPLIAFFDALLLHHPTKLRACQNIGGIANVCFIPPEGPDRAYDFDTGPGNALIDAVVRHYTDGKMEYDRDGEMGKRGTVNQGMVDRFLERIPYFKWDPPKTTGREVFRDTLADELIAEGAELGLSADDVVATVTRITAQAIVEHWRRYAPEGRQVDEVFMCGGGAYNPNITDYIKEQLPGVKMFMLDDAGIPGGAKEAVTFAWQGMEAIVGRSIPVPDRVETRRPYVLGKVSPGENYRTVMRKGMLFGEGRAKLESVKEMVNFVDGKVFDNKW
>tr|Q2GU58|Q2GU58_CHAGB
MAITNGHQPMAENSHVHGQPLDITVLGMNSGTSMDGIDCALCHFRQDSPTSPMHFSLLKYGEIPMDLKLKKRVLSIIKHDKTSASELSEVNVLLGETFAAAVIQFCLQNGAEIESLDAIGSHGQTIWLASMPEDGIPKSALTMAEGAIIASRTGVTTVTDFRISDQAAGRQGAPLIAFFDALLLHHPGKLRACQNIGGIANVCFIPPEGTDQAYDFDTGPGNALIDAVVRHYTDERQEYDKDGEMGKRGTVNQGMVDRFLATIPYFSWAPPKTTGREVFRDTLADDLIKEAAELGLSPDDVVATVTRITSQAIVDHWRRYAPLGRPVDEVFMCGGGAYNPNITDYMKEQFPGVKMYMLDDAGIPGGAKEAVTFAWQGMEAIVGRSIPVPDRVETRRPYVLGKVSPGENYRTVMTKGMLFGMGHAKLDSVKEMVNYVNGKVFNNKW
>tr|A0A093Y0N8|A0A093Y0N8_9PEZI
MAPSATTNGYSNGASNGHTNGVNGESSHALDITVLGLNSGTSMDGIDCALCHFRQETPESPMHFELLKYGEIPLEQTVKKRVMNMILHDTTSPSELSEVNVQLGETFASAVHEFCKENNVRLTNIDILGSHGQTIWLLSMPEAGQVKSALTMAEGSILAARTGITSVTDFRISDQAAGRQGAPLIAFFDALVLHHPTKLRACQNIGGIANVCFIPPDNEGGVDACFDFDTGPGNVFIDAVVRHYTDGKQEYDRDGEMGKRGRVDQELVDDFLKHKYFALEPPKTTGREVFRDTYAFEFIKKAEAKGLKPDDVVASITRVTAQAIVDHYRRYAPRQDIDEIFMCGGGAYNPNITAFIQKKYPNTKIMMLDEAGIPAGAKEAITFAWQGMEAVVGRSIPVPSRVETRQEYILGKVSPGKNYRQVMKKGMMFGGERTHLKPVRELVNYVNGKKFNNKW
>tr|A1D2X5|A1D2X5_NEOFI
MAISTSSAANAQTNGTSNIKGPALDLTVLGLNSGTSMDGIDCALCRFRQRSPSGPVTFELLKYGETPLDQKIKTRVMNMILHNSTSPEEIAEINVILGEAFAMAVEEFTTRHGIDKSSIDVLGSHGQTIWHLSMPNENQVKATLSMAEGAILAARTGITTVSDFRISDVAAGRQGAPLIAFFDALLLHHPTKLRACQNIGGIANVCFIPPDSQVCFIPPDSQGGVDECFDFDTGPGNVYIDAAVRHFTNGEREYDKDGEMGKRGQVDQELVDEFLTHRYFGQEPPKTTGREDFRDTLAFDLIAKGQKKGLSQDDTVATITRITAQSIVDHYRRFAPSQDIDEIFMCGGGAFNPNITDFIRKSYPNTRIVLLDEAGISGNAKEAITFAWQGMEAVVGRSILVPARVETRREYVLGKVSPGDNYRQVMLKGMLFGGGARKLHPVKDMINIVEGKVFNNKW
>tr|A0A4U0U1Q9|A0A4U0U1Q9_9PEZI
MAISTSSAANGQADGTLGTCSDPSNLEGPALDLTVLGLNSGTSMDGIDCALCRFRQQHPSGPVTFELLKYGETPLDQQIKRRVMNMILHNSTSPEEIAEINVILGEAFAMAVEEFTTKHGIDKSSIDALGSHGLTIWHLPMPNENQVKTTLSMAEGAILAARTGITTVSDFRISDVAAGRQGAPLIAFFDALLLHHPTKLRACQNIGGIANVCFIPPDSQGGVDECFDFDTGPGNVYIDAAVRHFTNGEREYDKDGEMGKRGQVDQELVDEFLTHRYFGLEPPKTTGREDFRDTLAFDLIAKAQKKGLSPDDVVATITRITAQSIVDHYRRFAPSQDIDEIFMCGGGAFNPNITDFIQKSYPNTRIVLLDEAGIPGNAKEAITFAWQGMEAVVGRSILVPARVETRKEYVLGKVSPGDNYRQVMQKGMLFGGGGRKLHPVKDMINVVEGKVFNNKW
>tr|A0A3M7DHZ9|A0A3M7DHZ9_HORWE
MAQNGDGVFANGTGATLNLRVLGFSSGTSMDGIDCVPCDFRQDSPDSAMHFELVKYGEVPLEPKIKQRVMTMILQNQTAPEELSEVNVLLGETFASAVHTFCKDIGTDMSRIDVIGSHEPGQVKSALTMAEGSIIAARTGVTTVTDFRVSDQAAGRQAAPLIAFFDAFLLHHPRKLRACQNIGGIANVCFIPPDNAGGIDKCFDLDIGLGNVFIDAVVRHFTNGKQEYDENGMMGRRGKVDQCMVNEFLQHKYFKLDPPKTTGRETFRDSLAFDMICAGQTRGMSQDDIVATVTRITSEAIVDHYRRYAPSQDIDEIFMCGEGAHNPNITDFIRQNYPKAKMYMLDDAGVPGGAKEAVTFAWQAMEAVVERSIPVPDRVETRQAYVLVKISPGRNYRQVMKEGMKTGWSCHQ
>tr|A0A1Z5T1U7|A0A1Z5T1U7_HORWE
MAPNEEGFHANGTSPTLNMRVLGLNSGTSMDAIDCALCDFRQDSPDSAMHFELVKYGEVPLEPKIKQRVMKMILQNQTTPEELSEVNVLLGETFASAAHTFCKDTGTDISKIDVIGSHGQTIWLLSMPEPGQVKSALTMAEGSIIAARTGVTTVTDFRVSDQAAGRQGAPLIAFFDALLLHHPRKLRACQNIGGIANVCFIPPDDAGGVDKCFDFDTGPGNVFIDAVVRHFTNGKQEYDENGVMGRRGEVNQGMVDEFLQHRYFKFNPPKTTGRETFRDSLAFDMIRAGQTRGMSQDDIVATVTRITSEAIVDHYRRYAPSQDIDEIFMCGGGAHNPNITEFIRKSYPKAKMYMLDDAGVPGGAKEAVTFAWQAMEAVVGRSILVPDRVETRQAYVLGKISPGRNYRRVMKKGMNFGDGLELPPVTEMVNWVNGSVFDNKWA
>tr|A0A3M7D8G0|A0A3M7D8G0_HORWE
MAPNGDGVFTNGTGAALNLRVLGLNSGTSMDGIDCVLCDFRQDAPDSAMHFELVKYGEVPLEPKIKQRVMTMILENQTTPEELSEVNVLLGETFASAAHAFCKDTETDISKIDVIGSHGQTIWLLSMPEPRQVKSALTMAEGSIIAARTGVTTVTDFRVSDQAAGRQGAPLIAFFDALLLHHPRKLRACQNIGGIANVCFIPSDSAGGIDKCFDFDTGPGNVFIDAVVRHFTNGKKEYDEDGMMGRRGKVDQGMVDEFLQHRYFKLDPPKTTGRETFRDSLAFDMIRAGQTRGMSQDDIVATVTRITSEAIVDHYRRYAPSQEIDEIFMCGGGAHNPNITDFIRQSYPKAKMYMLDDAGVPGGAKEAITFAWQAMEAVVGRSIPVPDRVETRQGYVLGKVSPGRNYRQVMKKGMNFGDGLELSPVTEMVNWVNGSVFDNKWA
>tr|A0A1Z5T2K2|A0A1Z5T2K2_HORWE
MAPNGDHVAANGTGQTLNMRVLGLNSGTSMDGIDCVLCDFRQDSPDSAMHFGIVKYGEVPLEPKIKKRVMAMILQNQTTPEELSEVNVLLGETFAAAAHKFCRDTGTDISNIDVIGSHGQTIWLLSMPEPGQVKSALTMAEGTIIAARTGVTTVTDFRVSDQAAGRQGAPLIAFFDALLLHHPNKLRACQNIGGIANVCFIPPDHAGGIDKCFDFDTGPGNVFIDAVVRHFTDGKQEYDENGMMGRRGKVDQGMVDEFLQHKYFNLDPPKTTGRETFRDSLAFDMIRAGQARGMSQDDIVATVTRITAEAIVDHYRRYAPSQDIDEIFMCGGGAHNPNITDFIRQSYPKAKMYMLDDAGVPGGAKEAVTFAWQAMEAVVGRSIPVPDRVETRQAYVLGKISPGRNYRQVMKKGMNFGDGLELPPVTEMVNWVNGSVFDNKWT
>tr|A0A3M7IU84|A0A3M7IU84_HORWE
MASNGNNVLANGTGHTLNLRVLGLNSGTSMDGIDCVLCEFRQDSPDSAMHFELVKYGEVPLEPKIKQRVMTMILKNQTTPEELSEVNVLLGETFASAAHKFCRDTGTDISSIDVIGSHAPPGQTIWLLSMPEPGQVKSALTMAEGTIIAARTGVTTVTDFRVSDQAAGRQGAPLIAFFDALLLHHPRKLRACQNIGGIANVCFIPPDNAGGIDKCFDFDTGPGNVFIDAVVRHFTNGKQEYDENGMMGRRGKVDQGMVNEFLQHKYFNLDPPKTTGRETFRDSLAFDMIRAGQTRGMSQDDIVATVTRITSEAIVDHYRRYAPSQDIDEIFMCGGGAHNPNITDFIRQSYPNARMYMLDDAGVPGGAKEAVTFAWQAMEAVVGRSIPVPDRVETRQAYVLGKISPGRNYRQVMKTGMNFGDGLELSPVTEMVNWVNGSVFDNKWT
>tr|A0A3M7H6R9|A0A3M7H6R9_HORWE
MASNGNNVLANGTGHTLNLRVLGLNSGTSMDGIDCVLCEFRQDSPDSAMHFELVKYGEVPLEPKIKQRVMTMILKNQTTPEELSEVNVLLGETFASAAHKFCRDTGTDISSIDVIGSHGQTIWLLSMPEPGQVKSALTMAEGTIIAARTGVTTVTDFRVSDQAAGRQGAPLIAFFDALLLHHPRKLRACQNIGGIANVCFIPPDNAGGIDKCFDFDTGPGNVFIDAVVRHFTNGKQEYDENGMMGRRGKVDQGMVNEFLQHKYFNLDPPKTTGRETFRDSLAFDMIRAGQTRGMSQDDIVATVTRITSEAIVDHYRRYAPSQDIDEIFMCGGGAHNPNITDFIRQSYPNARMYMLDDAGVPGGAKEAVTFAWQAMEAVVGRSIPVPDRVETRQAYVLGKISPGRNYRQVMKTGMNFGDGLELSPVTEMVNWVNGSVFDNKWT
>tr|A0A3M7DB57|A0A3M7DB57_HORWE
MASNGKRVHANGTGPTLNMRVLGLNSGTSMDGIDCALCDFRQDSPDSAMHFELVKYGEVPLEPKIKQRVMNMILQNQTTPEELSEVNVLLGETFASATHTFCKDTETDISKIDVVGSHGQTIWLLSMPEPGQVKSALTMAEGSIIAARTGVTTVTDFRVSDQAAGRQGAPLIAFFDALLLHHPRKLRACQNIGGIANVCFIPPDNAGGIDKCFDFDTGPGNVFIDAVVRHFTNGNQEYDENGMMGRRGKVDQGMVDEFLQHKYFNLDPPKTTGRETFRDSLAFDMIRSGQTRGMSQDDIVATVTRITSEAIVDHYRRYAPSQDIDEIFMCGGGAHNPNITDFIRQSYPKAKMYMLDDAGVPGGAKEAVTFAWQAMEAVVGRSIPVPDRVETRQAYVLGKISPGRNYRQVMKKGMNFGDGLELSPVTEMVNWVNGSAFDNKWA
>tr|A0A0D6ESU0|A0A0D6ESU0_SPOSA
MPIATSTGDNVLDFTVLGLNSGTSMDGIDCALCHFYQKTPDAPMEFELLEYGEVPLAQPIKQRVMRMILEDTTSPSELSEVNVILGEHFADAVRQFAAERNVDLSTIDAIASHGQTIWLLSMPEEGQVKSALTMAEGAILASRTGITSITDFRISDQAAGRQGAPLIAFFDALLLHHPTKLRACQNIGGIANVCFIPPDVDGRRTDEYYDFDTGPGNVFIDAVVRHFTNGEQEYDKDGAMGKRGKVDQELVDDFLKMPYFQLDPPKTTGREVFRDTLAHDLIRRAEAKGLSPDDIVATTTRITAQAIVDHYRRYAPSQEIDEIFMCGGGAYNPNIVEFIQQSYPNTKIMMLDEAGVPAGAKEAITFAWQGMEALVGRSIPVPTRVETRQHYVLGKVSPGLNYRSVMKKGMAFGGDAQQLPWVSEMIVKKKGKVITNNWA
>tr|A0A2S5BBV2|A0A2S5BBV2_9BASI
MANANGTANGYTGKPLEFTVLGMNSGTSMDGIDCALCHFRQDTPTSPMHFELLKVRPFPPIPTWKVDELTAGFLQYGEVPLPQAIKKRVMNMILHNSTTPEELSEVNVQLGETFAEAVDKFCADNAVDKSTIDAVASHGQTIWLLSMPEEGQVKSALTMAEGAILASRTGITAITDFRISDQAAGRQGAPLIAFFDALLLHHPTKLRACQNIGGISNVCFIPPDHAGGASECYDFDCGPGNVFIDAAVRYFTNGEQEYDKDGAMGKRGKVNQAMVDKFLERKYFKLDPPKTTGREVFRDSLAHDLIREGEAAGMSQDDIVATITRITAQAIVDHYKRYAPSQDIDEIFMCGGGAHNPNITEFLQQAYPNTKIVMLDVAGVPGDAKEAVTFAWQGMEALIGRSIPVPTRVETRRPYVLGKVSPGNNYREVLRRGMAFGGDANELPAVQEMVNYVGGKVFDNKW
>tr|A0A166CZQ6|A0A166CZQ6_9AGAM
MLVTSDYAAANGDNNGLTGFHTNGAASGLDFTVLGLNSGTSMASQDGIDCALCRFRQESPTSPLHFELLKYGEVPLPQKVKKRVMKMILHNRTTPEELSEVNVELGEAFAHAVETFVAENGIDRSSIDALASHGQTIWLLSMPEQGQIKSALTLAEGCILASRTGLTSVTDFRISDQAAGRQGAPLIAFFDALLLHHPTKLRACQNIGGIANVCFIPPDHQGGADACYDFDTGPGNVFIDAAVRYFTDGRQEYDKDGEMGRRGTVNQELVDRFLRHEYFQLEPPKTTGREVFRDTLAHALIEDGLKLGMSADDIVATITRITAQAIVDHYRRYAPSQEIDEIFMCGGGAKNPNIVAFLQQAYPNTKILMLDEAGIPGDAKEACTFAWQGMEALVGRSIPVPTRVETRRPFVLGKVSPGENYRSVMRRGMAFGGGQDQLPWVREMVNYVDGKVFDNKW
>tr|A0A7R7VKZ8|A0A7R7VKZ8_ASPCH
MGQLNGNSRNSASSADEGKLDLTILGLNSGTSMDGIDCALCRFRQDTPDSPMHFELLKYGEIPLAQPIKKRVMNMIFHNLTTPEELSEVNVQLGETFAEAAESFLSENNIDKSTVDAIASHGQTIWLLSMPEPGQVKSALTMAEGSILAARTGITAITDFRISDQAAGRQGAPLIAFFDALLLAHPTKLRACQNIGGIANVCFIPPHNLGGINECYDFDTGPGNALIDAVVRHYTDGREEFDRDGKMGKVGKVDQILVDEFLQMPYFSIQPPKTTGREVFRDTLAHDLIAKGEAKGLSRDDIVATVTRITAQAIVDHYRRFAPSQEIDEIFMCGGGAFNPNISAHIQTAYPKSKIMMLDEAGIPGGAKEAITFAWQGMEAIVGRSIPVPTRVETRREFVLGKVSPGENYRQVMRHGMAFGSGKNHLPPVKEMINYVNGKVFDNKW
>tr|A0A1L9VBR4|A0A1L9VBR4_ASPGL
MGSIGQTNGIPNDIVDLTVLGLNSGTSMDGIDCALCHFYQETPESPVCFELLKYGEIDLEPTIKKRVMNIILHNQSSPSELSEVNVTLGETFASAVKEFCHNHSVDISTIDVLGSHGQTIWLLSMPEEGEVKSALTMAEGSILASRTGITSVTDFRVSDQAAGRQGAPLIAFFDALLLHHPTKLRACQNIGGIANVCFIPPDNKGGVDECYDFDTGPGNVFIDAVVRYYTNGEREYDRDGEMGARGTVDQALVDEFLQHKYFKLNPPKTTGREVFRDTLAFDLIKKAEAKGLSPDDVVATVTRVTAQAIVDHYRRYAPQGMEIAEIFMCGGGAYNPNITNYIQKNYPNTKILMLDDAGVPGGAKEAITFAWQAMEAVVGRSIPVPTQVETRQEYVLGKVSPGKNYRKVMRQGMLFGAGRDHLSPVKDMINYIDGKVLSNKW
>tr|A0A1F8A0F3|A0A1F8A0F3_9EURO
MSASNDALDLTVLGLNSGTAMDGIDCALCHFRQEDPESPMHFELLRYGEIPLEPTVKKRVMNIILHNTTSPSELSEVNVILGETFANAAKQFCQSYNVDMSTIDILGSHGQTIWLLSMPAEGETKSALTMAEGSILAARTGITTATDFRISDQAVGRQGAPLIAFFDALLLHHPTKLRACQNIGGIANVCFIPPDVQGGVDECYDFDTGPGNVFIDATVRHYTNGEREYDKDGEMGARGKVDQALVDEFLQHKYFHLNPPKTTGREVFRDTLAFRLIEQAERKGLSADDVVATITRITAQAIVDHYKRYAPKHLEIAEIFMCGGGAYNPNITSYIQTHYPNARIVLLDEAGIPAAAKEAVTFAWQGMEAIVGRSIPVPTRVETRQEYVLGKVSPGRNYRKVLRKGMRFGAELDHLPPVKELFNYVNGKVFDNKW
>tr|A0A5N6V661|A0A5N6V661_9EURO
MGTSNHALDLTVLGLNSGTSMDGIDCALCHFRQEDPESPMHFELLKYGEIALEPTVKKRVMDIILYNKTSPSELSEVNVILGETFADAVKQFCQSYNVDISTIDVLGSHGQTIWLLSMPEEGETKSALTMAEGSFLAARTGITTVTDFRVSDQAAGRQGAPLIAFFDALLLHHPTKLRACQNIGGIANVCFIPPDVAGGVNQCYDFDTGPGNVFIDAVVRHYTNGEREYDRDGEMGARGKVDQALVDEFLQHKYFRLDPPKTTGREVFRDTLAFEMIEKAERKGLSPDDVVATITRITAQAIVDHYQRYAPKHLEIAEIFMCGGGAYNPNITSYIQQHYPDAKIVMLDEAGIPAGAKEAITFAWQGMEAIVGRSIPVPTRVETRQEYVLGKVSPGKNYRKVLRKGMLFGAGRDHLPPVKELFNYVDGKVFYNKW
>tr|A0A5N7EIK0|A0A5N7EIK0_9EURO
MNTPSYALDLTVLGLNSGTSMDGIDCALCHFRQGDPESPMHFELLKYGEIPLEPTVKKRVMDMIRHNKTSPSELSEVNVILGETFADAVKQFCQSYNVDISTIDVLGSHGQTIWLLSMPEEGETKSALTMAEGSFLAARTGITTVTDFRVSDQAAGRQGAPLIAFFDALLLHHPTKLRACQNIGGIANVCFIPPDIEGGVDQCYDFDTGPGNVFIDAVVRYYTNGEREYDKDGEMGARGKVDQALVDEFLQHKYFRLDPPKTTGREVFRDTLAFELIEKAERKGLSPDDVVATITRITAQAIVDHYKRYAPKHLEIAEIFMCGGGAYNPNITSYIQEHYPNTKIMLLDEAGIPAAAKEAITFAWQGMEAIVGRSIPVPTCVETRQEYVLGKVSPGRNYRKVLRKGMLLGAGRDHLPPVKELFNYVDGKVFDNKW
>tr|A0A1V6SNT1|A0A1V6SNT1_9EURO
MSTPSYALDLTVLGLNSGTSMDGIDCALCHFRQEDPESPMHFELLKYGEIPLEPTVKKRVMNMILHNKTSPSELSEVNVILGETFADAVKQFCQSYNVDISTIDVLGSHGQTIWLLSMPEEGETKSALTMAEGSFLAARTGITTVTDFRVSDQAAGRQGAPLIAFFDALLLHHPNKLRACQNIGGIANVCFIPPDIEGGVDQCYDFDTGPGNVFIDAVVRYYTSGKREYDKDGEMGARGKVDQALVDEFLQHKYFRLDPPKTTGREVFRDTLAFELIEKAERKGLSPDDVVATITRITAQAIVDHYKRYAPKHLEIAEVFMCGGGAYNPNITSYIQEHYPNTKILLLDEAGIPAAAKEAITFAWQGMEAIVGRPIPVPTRVETRQEYVLGKVSPGKNYRKVLRKGILLGAGRDHLPPVKELLNYVDGKVFDNKW
>tr|A0A3A2ZLZ1|A0A3A2ZLZ1_9EURO
MGSMNPADQIPDASLDLTVLGLNSGTSMDGIDCALCRFRQETPESALHFELLKYGEIPLEPVIKKRVMNMILHNHTSPSELSEVNVILGETFASAVHQFCDDYQVDINSIDALGSHGQTIWLLSMPEPGETRSALTMAEGSFLASRTGITSVTDFRVSDQAAGRQGAPLIAFFDALVLHHPTKLRACQNIGGIANVCFIPPDTHGGVDACYDFDTGPGNVFIDAVVRHYTDGKREYDKDGEMGARGSVDQVLVNDFLRHPYFALEPPKTTGREVFRDSLAHEFIKKAETKGLKPDDVVASITRVTSQAIVDHYRRYAPDGLEIAEIFMCGGGAFNPNITAFIQENYPNAKIFMLDDAGIPGGAKEAITFAWQGMEAIVGRSIPVPTRVENRQEYVLGKVSPGKNYRKVLRHGMMFGAGGDYLAPVKELVNLVNGKVFNNKW
>tr|A0A1V6PVS8|A0A1V6PVS8_9EURO
MTVNGSVSTSKNVLDLTVLGLNSGTSMDGIDCALCHFFQETPESPMHFSLLKYGEIPLEPTVKKRVMNMILHNKTSPSELSEVNVILGETFAAAVHQFCKEQNVDISSIDVLGSHGQTIWLLSMPEEGEVKSALTMAEGSFLASRTGITSVTDFRVSDQAAGRQGAPLIAFFDALVLHHPTKLRACQNIGGIANVCFIPPDSHGGVDECYDFDTGPGNVFIDGVVRHYTNGEREYDRDGEMGARGKVDQELVDDFLKNHPYFALDPPKTTGREVFRDTLAFDLIRKAEAKGLTPDDVVATITRITAQAIVDHYHRYAPKDLRLDEIFMCGGGAYNPNITAYIQKHFPDTRIFMLDDAGIPAGAKEAITFAWQGMEAVVGRSIPVPTRVETRQEYVLGKVSPGKNYRKVLRQGMLFGEGRDHIPPVKELVNYVDGKVFDNKW
>tr|A0A1F5L7U9|A0A1F5L7U9_9EURO
MASNGIHRSANQALDITVLGLNSGTSMDGIDCALCRFCQETPESPMHFELLKYGEIPLEPVIKKRVMNMILHNKTSPSELSEVNVILGETFASAVHQFCADYKVDINTIDVLGSHGQTIWLLSMPEAGETRSALTMAEGTFLASRTGITSVTDFRVSDQAAGRQGAPLIAFFDALVLHHPTKLRACQNIGGIANVCFVLPDTHGGVDACYDFDTGPGNVFIDAVVRHYTNGTREYDQDGEMGARGTVDQELVDDFLTHPYFALEPPKTTGREVFRDTLAHDLIVKAEAKGLKPDDVVATITRVTAQAIVDHYRRYAPKDLEIAEIFMCGGGAYNPNIAAFIQENYPNTRILMLDEAGIPGGAKEAITFAWQGMEAVVGRSIPVPTRVETRQEYVLGKVSPGKNYRNVLRQGMLFGAGRDHLSPVKEMVNYVDGKVFDNKW
>tr|A0A167QRJ8|A0A167QRJ8_PENCH
MASNSVNGTTSHSLDITVLGLNSGTSMYGEIPLEPVIKKRVMNMILHNKTSPSELSEVNVILGETFASAVHQFCKDYNVDIKSIDVLGSHGQTIWLLSMPEAGETRSALTMAEGTFLASRTGITSVTDFRVSDQAAGRQGAPLIAFFDALVLHHPTKLRACQNIGGIANVCFVLPDSHGGVDACYDFDTGPGNVFIDAVVRHYTNGKREYDQDGEMGARGTVDQELVDDFLTHPYFALEPPKTTGREVFRDTLAHEFIVKAEAKGLKPDDVVASITRVTAQAIVDHYRRYAPKDLEIAEIFMCGGGAYNPNITAFIQENYPNTRIMMLDEAGIPGGAKEAITFAWQGMEAVVGRSIPVPTRVETRQEYVLGKVSPGKNYRNVLRQGMLFGAGRDHLPPVNELVNYIDGKAFDNKW
>tr|A0A135LGR2|A0A135LGR2_PENPA
MMQYGEIPLEPVIKKRVMNMILHNKTSPSELSEVNVILGETFASAVHQFCKDYNVDIKSIDVLGSHGQTIWLLSMPEAGKTRSALTMAEGTFLASRTGITAVTDFRVSDQAAGRQGAPLIAFFDALVLHHPTKLRACQNVGGIANVCFVLPDSHGGVDACYDFDTGPGNIFIDAVVRHYTNGRREYDQDGEMGARGTVDQALVDDFLTHPYFALEPPKTTGREVFRDTLAHEFIVKAEAKGLQPDDVVATITRVTAQAIVDHYRRYAPKDLEIAEIFMCGGGAHNPNIAAFIQINYPNTRIMMLDEAGIPGSAKEAITFAWQGMEAVVGRSIPVPARVETRQEYVLGKVSPGKNYRNVLRQGMLFGAGLDHLPPVKEMNNYIDGKAFDNKW
>tr|W6QFU2|W6QFU2_PENRF
MASNSVNGTTSHSLDITVLGLNSGTSMDGIDCALCRFRQETPESPMHFELLKYGEIPLEPVIKKRVMDMIYFNKTSPSELSEVNVILGETFASAVHQFCKDYNVDIKSIDVLGSHGQTIWLLSMPEPGETRSALTMAEGTFLASRTGITSVTDFRVSDQAAGRQGAPLIAFFDALVLHHPTKLRACQNIGGIANVCFVLPDSHGGVDACYDFDTGPGNVFIDAVVRHYTNGKREYDQDGEMGARGTVDQELVDDFLKHPYFALEPPKTTGREVFRDTLAHEFIVKAEAKGLKPDDVVASITRVTAQAIVDHYRRYAPEGLEIAEIFMCGGGAYNPNITAFIQSNYPNTRIMMLDEAGIPGGAKEAITFAWQGMEAVVGRSIPVPTRVETRQEYVLGKVSPGKNYRNVMRQGMMFGAERDHLPPVKEMINYIDGKPFDNKW
>tr|A0A1V6YLL3|A0A1V6YLL3_PENNA
MVINSVNGTSSHSLDITVLGLNSGTSMDGIDCALCRFCQETPESPMHFELLKASTTAYYGEIPLEPVIKKRVMNMILHNKTSPSELSEVNVILGETFASAVHQFCKDYNVDIKSIDVLGSHGQTIWLLSMPEAGETRSALTMAEGTFLASRTGITSVTDFRVSDQAAGRQGAPLIAFFDALVLHHPTKLRACQNIGGIANVCFVLPDSHGGVDACYDFDTGPGNVFIDAVVRHYTNGEREYDQDGEMGARGAVDQGLVDDFLTHPYFALEPPKTTGREVFRDTLAYEFIAKAEAKGLKPDDVVATITRVTAQAIVDHYRRYAPKGLEIAEIFMCGGGAYNPNIAAFIQENYPNTRIMMLDEAGIPGGAKEAITFAWQGMEAVVGRSIPVPTRVETRQEYVLGKVSPGKNYRKVLRQGMLFGAGRDHLPPVKELINYIDGKAFDNKW
>tr|A0A1V6SIY4|A0A1V6SIY4_9EURO
MQYGEIPLEPVIKKRVMNMILHNKTSPSELSEVNVILGETFASAVHQFCKDYNVDIKSIDVLGSHGQTIWLLSMPEAGETRSALTMAEGTFLASRTGITSVTDFRVSDQAAGRQGAPLIAFFDALVLHHPTKLRACQNIGGIANVCFVLPDSHGGVDACYDFDTGPGNVFIDAVVRHYTNGKREYDQDGEMGARGTVNQELVDDFLTHPYFALEPPKTTGREVFRDTLAHDFIVKAEAKDLKPDDVVASITRVTAQAIVDHYRRYAPKDLEIAEIFMCGGGAYNPNITAFIQENYPNTRIMMLDEAGIPGGAKEAITFAWQGMEAVVGRSIPVPTRVETRQEYVLGKVSPGKNYRNVLRQGMLFGAGRDHLPPVNELVNYIDGKAFDNKW
>tr|A0A0A2JTV0|A0A0A2JTV0_PENEN
MASNSVNGTTSHGLDITVLGLNSGTSMDGIDCALCRFRQETPESPMHFELLKYGEIPLEPVIKKRVMNMILHNKTSPSELSEVNVILGETFASAVHQFCKDYNVDIKSIDVLGSHGQTIWLLSMPEAGETRSALTMAEGTFLASRTGITSVTDFRVSDQAAGRQGAPLIAFFDALVLHHPTKLRACQNIGGIANVCFVLPDSHGGVDACYDFDTGPGNVFIDAVVRHYTNGKHEYDRDGEMGARGTVDQELVDDFLTHPYFALEPPKTTGREVFRDTLAHEFIVKAEAKGLKPDDVVASITRVTAQAIVDHYRRYAPKDLEIAEIFMCGGGAYNPNITAFIQENYPNTRIMMLDEAGIPGGAKEAITFAWQGMEAVVGRSIPVPTRVETRQEYVLGKVSPGKNYRNVLRQGMLFGAGRDHLPPVNELVNYIDGKAFDNKW
>tr|A0A0G4PA09|A0A0G4PA09_PENCA
MGSHSINGNGHGLDITVLGLNSGTSMDGIDCALCRFRQDTPESPMHFELLKYGEIPLEPVIKKRVMNMILHNKTSPSELSEVNVLLGETFASAVHQFCKDYDVDIKSIDVLGSHGQTIWLLSMPDAGETRSALTMAEGTFLASRTGITSVTDFRVSDQAAGRQGAPLIAFFDALVLHHPTKLRACQNIGGIANVCFVLPDSHGGVDACYDFDTGPGNVFIDAVVRHYTNGKREYDQDGEMGARGTVDQELVDDFLTHPYFALEPPKTTGREVFRDTIAHEFIVKAEAKGLKPDDVVATITRVTAQAIVDHYRRYAPKDLEIAEIFMCGGGAYNPNIAAFIQENYPNTRIMMLDEAGIPGGAKEAITFAWQGMEAVVGRSIPVPTRVETRQEYVLGKVSPGKNYRNVLRQGMSFGAGRDHLPPVNEMINYVDGKAFDNKW
>tr|A0A0M9WIP7|A0A0M9WIP7_9EURO
MASNSINGHGHGLDITVLGLNSGTSMDGIDCALCRFRQETPESPMHFELLKASPYGKWVLHMYGEIPLEPVIKKRVMNMILHNKTSPSELSEVNVILGETFASAVHQFCKDYDVDIKSIDVLGSHGQTIWLLSMPEAGETRSALTMAEGTFLASRTGITSVTDFRVSDQAAGRQGAPLIAFFDALVLHHPTKLRACQNIGGIANVCFVLPDSHGGVDACYDFDTGPGNVFIDAVVRHYTNGKREYDQDGEMGARGTVNQELVDDFLTHPYFALEPPKTTGREVFRDTIAHEFIVKAEAKGLKPDDVVATITRVTAQAIVDHYRRYAPKGLEIAEIFMCGGGAYNPNIAAFIQENYPNTRIMMLDEAGIPGGAKEAITFAWQGMEAVVGRSIPVPTRVETRQEYVLGKVSPGKNYRNVLRQGMLFGAGRDHLPPVKEMINYVDGKAFDNKW
>tr|A0A1V6RB75|A0A1V6RB75_9EURO
MASSTTNGTAGHALDLTVLGLNSGTSMDGIDCALCRFRQETPESPMHFELLKYGEIPLEPVIKKRIMNMILRNQTSPSELSEVNVILGETFASAVHQFCKEQNVDIESIDVLGSHGQTIWLLSMPELGETRSALTMAEGSFLASRTGITSVTDFRVSDQAAGRQGAPLIAFFDALVLHHPTKLRACQNIGGIANVCFIPPDTHGGVDECYDFDTGPGNVFIDAVVRHYTDGEHEYDKDGEIGARGTVDQELVDEFLRHKYFALDPPKTTGREVFRDTLAHDLITKAESKGLSPDDVVATITRVTAQAIVDHYRRYAPKDLEIAEIFMCGGGAYNPNISAYIQKHYPNTRILMLDEAGIPAGAKEAITFAWQGMEAVVGRSIPVPTRVETRQEYVLGKVSPGKNYRKVLQQGMQFGAGRDHLSPVKELVNYVDGKVFNNKW
>tr|A0A1L9WFA6|A0A1L9WFA6_ASPA1
MADSTGDQTLDLTVLGLNSGTSMDGIDCALCRFRQDTPESAMHFELLKYGEIPLESVIKKRVMNMILHNQTSPSELSEVNVILGETFASAVHQFCKDYNVDIDSIDVLGSHGQTIWLLSMPKPGETRSALTMAEGSFLASRTGITSVTDFRVSDQAAGRQGAPLIAFFDALLLHHPTKLRACQNIGGIANVCFIPPDSHGGVNETYDFDTGPGNVFIDAVVRHYSNGEREYDKDGDMGARGTVDQELVDDFLRHPYFGLDPPKTTGREVFRDTIAHEFITKAEAKGLSPDDVVATITRVTAQAIVDHYRRYAPKDLEIAEIFMCGGGAYNRNITSFIQKEYPNTRIMMLDDAGIPAGAKEAITFAWQGMEAVVGRSIPVPTRVETRQEYVLGKVSPGKNYRKVMRQGMLFGGGRDHLSPVTELVNYIDGKIFNNKW
>tr|A0A0L1JAV7|A0A0L1JAV7_ASPNO
MPGPSETRGESPRGAPDGRTEGGLRGRLDLEPSSLSTQGTQAPNAAQIMGSNASVSGSLDLTVLGLNSGTSMDGIDCALCRFQQETPDSPMKFELLKYGEIPLEQTIKQRVMNMILHNKTSPSELSEVNVILGETFAAAVKEFCRQYHVDLSSIDIIGSHGQTIWLLSMPEEGEVRSALTMAEGSFIASRTGITTVTDFRVSDQAAGRQGAPLIAFFDALLLHHPTKLRACQNIGGIANVCFIPPDSHGGIDACYDFDTGPGNVFIDAVVRHYTNGQREYDKDGEMGARGTVDQDLVDEFLQTHPYFRLDPPKTTGREVFRDTLAFDLIRKAESKGLSPDDVVATVTRITAQAIVDHYRRYAPKGLPIDEIFMCGGGSYNPNITRYIQAHYPDTKILALDQAGIPASAKEAITFAWQGMEAIVGRSIPVPSRVETRQPYVLGKVSPGKNYRRVMRHGMLFGGDKDDLSPVNELVNYVNGVEFDNKW
>tr|A0A5N7CXS3|A0A5N7CXS3_9EURO
MDPNPSVSRSLDLTVLGLNSGTSMDGIDCALCHFQQETPDSPMRFELLKYGEIPLEQTIKQRVMNMILHNKTSPSELSEVNVILGETFAAAVKEFCAQYNVDISSIDVIGSHGQTIWLLSMPEEGEVRSALTMAEGSFIASRTGITTVTDFRVSDQAAGRQGAPLIAFFDALVLHHPTKLRACQNIGGIANVCFIPPDSLGGVDACYDFDTGPGNVFIDAVVRHYTNGQQEYDKDGEMGARGRVDQDLVDEFLQTHPYFRLDPPKTTGREVFRDTLAFDLIRKAESKGLGPDDVVATVTRITAQAIVDHYRRYAPKDIPIDEIFMCGGGSYNPNITQYIQAQYPDTKILMLDQAGIPASAKEAITFAWQGMEAIVGRSIPVPTRVETRQPYVLGKVSPGKNYRRVMRQGMQFGGDTDGLSPVKEMVNYVNGKEFNNKW
>tr|A0A5N6F157|A0A5N6F157_9EURO
MDSNPSVSRSLDLTVLGLNSGTSMDGIDCALCHFQQETPDSPMRFELLKYGEIPLEQTIKQRVMNMILHNKTSPSELSEVNVILGETFAAAVKEFCAQYNVDISSIDIIGSHGQTIWLLSMPEEGEVRSALTMAEGSFIASRTGITTVTDFRVSDQAAGRQGAPLIAFFDALVLHHPTKLRACQNIGGIANVCFIPPDSLGGVDACYDFDTGPGNVFIDAVVRHYTNGQQEYDKDGEMGARGRVDQDLVDEFLQTHPYFRLDPPKTTGREVFRDTLAFDLIRKAESKGLGPDDVVATVTRITAQAIVDHYRRYAPKNIPIDEIFMCGGGSYNPNITQYIQAQYPDTKILMLDQAGIPASAKEAITFAWQGMEAIVGRSIPVPTRVETRQPYVLGKVSPGKNYRRVMRQGMQFGGDTDGLSPVKEMVNYVNGKEFNNKW
>tr|A0A5N6VX70|A0A5N6VX70_9EURO
MDPNPSASRSLDLTVLGLNSGTSMDGIDCALCHFQQETPESPMRFELLKYGEIPLEQTIKQRVMNMILHNKTSPSELSEVNVILGETFAAAVKEFCAQYNVDISSIDVIGSHGQTIWLLSMPEEGEVRSALTMAEGSFIASRTGITTVTDFRVSDQAAGRQGAPLIAFFDALILHHPTKLRACQNIGGIANVCFIPPDSLGGVDSCYDFDTGPGNVFIDAVVRHYTNGEREYDKNGEMGARGTVDQDLVDEFLRTHPYFRLDPPKTTGREVFRDTLAFDLIRKAESKGLSPDDVVATVTRITAQSIVDHYRRYAPKDLPIDEIFMCGGGSYNPNITQYIQSQYPDTKILALDQAGIPASAKEAITFAWQGMEAIVGRSIPVPTRVETRQPYVLGKVSPGKNYRRVVRQGMEFGGDRDELPPVREVVNYVNGKESNNKW
>tr|A0A5N6XAK1|A0A5N6XAK1_9EURO
MDPNPSVSRSLDLTVLGLNSGTSMDGIDCALCHFQQETPESPMRFELLKYGEIPLEQTIKQRVMNMILHNKTSPSELSEVNVILGETFAAAVKEFCAQYNVDISSIDVIGSHGQTIWLLSMPEEGEVRSALTMAEGSFIASRTGITTVTDFRISDQAAGRQGAPLIAFFDALILHHPTKLRACQNIGGIANVCFIPPDSLGGVDACYDFDTGPGNVFIDAVVRHYTNGEREYDKNGEMGARGTVDQDLVDEFLRTHPYFRLDPPKTTGREVFRDTLAFDLIRKAESKGLSPDDVVATVTRITAQSIVDHYRRYAPKDLPIDEIFMCGGGSYNPNITQYIQSQYPDTKILALDQAGIPASAKEAITFAWQGMEAIVGRSIPVPTRVETRQPYVLGKVSPGKNYRRVMRQGIQFGSDRDELSPVKEVVNYVNGKEWNNKW
>tr|A0A5N6JE33|A0A5N6JE33_9EURO
MDPNPSVSRSLDLTVLGLNSGTSMDGIDCALCHFQQETPESPMRFELLKYGEIPLEQTIKQRVMNMILHNKTSPSELSEVNVILGETFAAAVKEFCAQYNVDISSIDVIGSHGQTIWLLSMPEEGEVRSALTMAEGSFIASRTGITTVTDFRVSDQAAGRQGAPLIAFFDALILHHPTKLRACQNIGGIANVCFIPPDSLGGVDACYDFDTGPGNVFIDAVVRHYTNGEREYDKNGEMGARGTVDQDLVDEFLQTHPYFRLDPPKTTGREVFRDTLAFDLIHKAESKGLSPDDVVATVTRITAQSIVDHYRRYAPKGLPIDEIFMCGGGSYNPNITQYIQSQYPDTKILALDQAGIPASAKEAITFAWQGMEAIVGRSIPVPTRVETRQPYVLGKVSPGKNYRRVMRQGMRFGGDRDELSPVKEVVNYVNGKEWNNKW
>tr|A0A3M7KAM1|A0A3M7KAM1_ASPFL
MDPNTSVSRSLDLTVLGLNSGTSMDGIDCALCHFQQETPDSPMRFELLKYGEIPLEQTIKQRVMNMILHNKTSPSELSEVNVILGETFAAAVKEFCAQYNVDISSIDVIGSHGQTIWLLSMPEEGEVRSALTMAEGSFIASRTGITTVTDFRVSDQAAGRQGAPLIAFFDALILHHPTKLRACQNIGGIANVCFIPPDSLGGVDACYDFDTGPGNVFIDAVVRHYTNGEREYDKNGEMGARGTVDQDLVDEFLQTHPYFRLDPPKTTGREVFRDTLAFDLIHKAESKGLGPDDVVATVTRITAQAIVDHYRRYAPKDLPIDEIFMCGGGSYNPNITQYIQSQYPDTKILALDQAGIPASAKEAITFAWQGMEAIVGRSIPVPTRVETRQPYVLGKVSPGKNYRRVMRQGMQFGGDRDELSPVKEVVNYVNGKEWNNKW
>tr|A0A1S9DGB2|A0A1S9DGB2_ASPOZ
MDPNPSVSRSLDLTVLGLNSGTSMDGIDCVLCHFQQETPESPMRFELLKYGEIPLEQTIKQRVMNMILHNKTSPSELSEVNVILGETFAAAVKEFCAQYNVDISSIDVIGSHGQTIWLLSMPEEGEVRSALTMAEGSFIASRTGITTVTDFRVSDQAAGRQGAPLIAFFDALILHHPTKLRACQNIGGIANVCFIPPDSLGGVNACYDFDTGPGNVFIDAVVRHYTNGEREYDKNGEMGARGTVDQDLVDEFLQTHPYFRLDPPKTTGREVFRDTLALDLIHKAESKGLGPDDVVATVTRITAQSIVDHYRRYAPKDLPIDEIFMCGGGSYNPNITQYIQSQYPDTKILALDQAGIPASAKEAITFAWQGMEAIVGRSIPVPTRVETRQPYVLGKVSPGKNYRRVMRQGMRFGGDRDELSPVKEVVNYVDGKEWNNKW
>tr|A0A254UKB6|A0A254UKB6_ASPNG
MDPNPSVSHSLDLTVLGLNSGTSMDGIDCALCHFQQETPDSPMRFELLKYGEIPLEQTIKKRVMNIILHNKTSPSELSEVNVILGETFAAAVKEFCGQYDVDISSIDVIGSHGQTIWLLSMPEEGEVRSALTMAEGSFIASRTGITTVTDFRVSDQAAGRQGAPLIAFFDALLLHHPTKLRACQNIGGIANVCFIPPDSLGGTDACYDFDTGPGNVFIDAVVRHYTNGQQEYDKDGEMGARGTVDQDLVDEFLQTHPYFRLDPPKTTGREVFRDTLAFDLIRKAESKGLNPDDVVATVTRITAQAIVDHYRRYAPKDLPIDEIFMCGGGSYNPNITRYIQAHYPDTKILMLDQAGIPASAKEAITFAWQAMEAVVGRSIPVPTRVETRQPYVLGKISPGKNYRKVMQQGMQFGGDRHHLAAVTELVNYVNGKEFNNKW
>tr|G3XTZ1|G3XTZ1_ASPNA
MDTNPSVSRSLDLTVLGLNSGTSMDGIDCALCHFQQETPDSPMRFELLKYGEIPLEQTIKKRVMNIILHNKTSPSELSEVNVILGETFAAAVKEFCGQFDVDISSIDVIGSHGQTIWLLSMPEEGEVRSALTMAEGSFIASRTGITTVTDFRVSDQAAGRQGAPLIAFFDALLLHHPTKLRACQNIGGIANVCFIPPDSLGGTDACYDFDTGPGNVFIDAVVRHYTNGQQEYDKDGEMGARGTVDQDLVDEFLQTHPYFRLDPPKTTGREVFRDTLAFDLIRKAESKGLSPDDVVATVTRITAQAIVDHYRRYAPKDLPIDEIFMCGGGSYNPNITRYIQAHYPDTKILMLDQAGIPASAKEAITFAWQAMEAVVGRSIPVPTRVETRQPYVLGKISPGKNYRKVMQQGMQFGGDRHHLAAVTELVNYVNGKEFNNKW
>tr|A0A319A6E4|A0A319A6E4_ASPLB
MDPNPSVSRSLDLTVLGLNSGTSMDGIDCALCHFQQETPDSPMRFELLKYGEIPLEQTIKKRVMNIILHNKTSPSELSEVNVILGETFAAAVKEFCGQYDVDISSIDVIGSHGQTIWLLSMPEEGEVRSALTMAEGSFIASRTGITTVTDFRVSDQAAGRQGAPLIAFFDALLLHHPTKLRACQNIGGIANVCFIPPDSLGGTDACYDFDTGPGNVFIDAVVRHYTNGQQEYDKDGEMGARGTVDQDLVDEFLQTHPYFRLDPPKTTGREVFRDTLAFDLIRKAESKGLSPDDVVATVTRITAQAIVDHYRRYAPKDLPIDEIFMCGGGSYNPNITRYIQAHYPDTKILMLDQAGIPASAKEAITFAWQGMEAVVGRSIPVPTRVETRQPYVLGKISPGKNYRKVMQQGMQFGGDKHHLAAVTELVNYVNGKEFNNKW
>tr|A0A3F3PM78|A0A3F3PM78_9EURO
MDPNPSVSRSLDLTVLGLNSGTSMDGIDCALCHFQQETPDSPMRFELLKYGEIPLEQTIKKRVMNIILHNKTSPSELSEVNVILGETFAAAVKEFCGQYDVDISSIDVIGSHGQTIWLLSMPEEGEVRSALTMAEGSFIASRTGITTVTDFRVSDQAAGRQGAPLIAFFDALLLHHPTKLRACQNIGGIANVCFIPPDSLGGTDACYDFDTGPGNVFIDAVVRHYTNGQQEYDKDGEMGARGTVDQDLVDEFLQTHPYFRLDPPKTTGREVFRDTLAFDLIRKAESKGLSPDDVVATVTRITAQAIVDHYRRYAPKDLPVDEIFMCGGGSYNPNITRYIQAHYPHTKILMLDQAGIPASAKEAITFAWQGMEAVVGRSIPVPTRVETRQPYVLGKISPGKNYRKVMQQGMQFGGDRHHLAAVTELVNYVNGKEFNNKW
>tr|A0A1L9NGI3|A0A1L9NGI3_ASPTC
MDPNPSVSRSLDLTVLGLNSGTSMDGIDCALCHFQQETPDSPMRFELLKYGEIPLEQTIKKRVMNIILHNKTSPSELSEVNVILGETFAAAVKEFCGQYDVDISSIDVIGSHGQTIWLLSMPEEGEVRSALTMAEGSFIASRTGITTVTDFRVSDQAAGRQGAPLIAFFDALLLHHPTKLRACQNIGGIANVCFIPPDSLGGTDACYDFDTGPGNVFIDAVVRHYTNGQQEYDKDGEMGARGTVDQDLVDEFLQTHPYFRLDPPKTTGREVFRDTLAFDLIRKAESKGLSPDDVVATVTRITAQAIVDHYRRYAPKDLPIDEIFMCGGGSYNPNITRYIQAHYPHTKILMLDQAGIPASAKEAITFAWQGMEAVVGRSIPVPTRVETRQPYVLGKISPGKNYRKVMQQGMQFGGDRHHLAAVTELVNYVNGKEFNNKW
>tr|A0A8H3SRC3|A0A8H3SRC3_ASPTU
MDPSASVSRSLDLTVLGLNSGTSMDGIDCALCRFRQETPDSPMRFELLKYGEIPLEQTIKKRVMNIILHNKTSPSELSEVNVILGETFAAAVKEFCGQYDVDISSIDVIGSHGQTIWLLSMPEEGEVRSALTMAEGSFIASRTGITTVTDFRVSDQAAGRQGAPLIAFFDALLLHHPTKLRACQNIGGIANVCFIPPDSLGGTDACYDFDTGPGNVFIDAVVRHYTNGQQEYDKDGEMGARGTVDQDLVDEFLQNHPYFQLDPPKTTGREVFRDTLAFDLIRKAESKGLSPDDVVATVTRITAQAIVDHYRRYAPKDLPIDEIFMCGGGAYNPNITQYIQAHYPDTKILMLDQAGIPASAKEAITFAWQGMEAVVGRSIPVPTRVETRQPYVLGKVSPGKNYRRVLQQGMQFGGDRHHLPAVSELVNYVNGEVFNNKW
>tr|A0A319BBS0|A0A319BBS0_ASPVC
MDPTASVSRSLDLTVLGLNSGTSMDGIDCALCRFRQETPDSPMRFELLKYGEIPLEQTIKKRVMNIILHNKTSPSELSEVNVILGETFAAAVKEFCGQYDVDISSIDVIGSHGQTIWLLSMPEEGEVRSALTMAEGSFIASRTGITTVTDFRVSDQAAGRQGAPLIAFFDALLLHHPTKLRACQNIGGIANVCFIPPDSLGGTDACYDFDTGPGNVFIDAVVRHYTNGQQEYDKDGEMGARGTVDQDLVDEFLQNHPYFQLDPPKTTGREVFRDTLAFDLIRKAESKGLSPDDVVATVTRITAQAIVDHYRRYAPKDLPIDEIFMCGGGAYNPNITQYIQAHYPDTKILMLDQAGIPASAKEAITFAWEGMEAVVGRSIPVPTRVETRQPYVLGKVSPGKNYRRVLQQGMQFGGGRHHLPAVSELVNYVNGEVFNNKW
>tr|A0A317VDP6|A0A317VDP6_ASPEC
MDPSASVSRSLDLTVLGLNSGTSMDGIDCALCRFRQETPDSPMRFELLKYGEIPLEQTIKKRVMNIILHNKTSPSELSEVNVILGETFAAAVKEFCGQYDVDISSIDVIGSHGQTIWLLSMPEEGEVRSALTMAEGSFIASRTGITTVTDFRVSDQAAGRQGAPLIAFFDALLLHHPTKLRACQNIGGIANVCFIPPDSLGGTDACYDFDTGPGNVFIDAVVRHYTNGKQEYDKDGEMGARGTVDQDLVDDFLQNHPYFQLDPPKTTGREVFRDTLAFDLIRKAESKGLSPDDVVATVTRITAQAIVDHYRRYAPKDLPIDEIFMCGGGAYNPNITQYIQAHYPSTKILMLDQAGIPASAKEAITFAWQGMEAVVGRSIPVPTRVETRQPYVLGKVSPGKNYRRVMQQGMQFGGDRHHLPAVSELVNYVNGKEFNNKW
>tr|A0A1M3T1D5|A0A1M3T1D5_ASPLC
MDPSASVSRSLDLTVLGLNSGTSMDGIDCALCRFQQETPDSPMRFELLKYGEIPLEQTIKKRVMNIILHNKTSPSELSEVNVILGETFAAAVKEFCGQYDVDISSIDVIGSHGQTIWLLSMPEEGEVRSALTMAEGSFIASRTGITTVTDFRVSDQAAGRQGAPLIAFFDALLLHHPTKLRACQNIGGIANVCFIPPDSLGGTDACYDFDTGPGNVFIDAVVRHYTNGQQEYDKDGEMGARGTVDQDLVDEFLQTHPYFQLDPPKTTGREVFRDTLAFDLIRKAESKGLSPDDVVATVTRITAQAIVDHYRRYAPKDLPIDEIFMCGGGAYNPNITQYIQAHYPSTKILMLDQAGIPASAKEAITFAWQGMEAVVGRSIPVPTRVETRQPYVLGKVSPGKNYRRVLQQGMQFGGDRHHLPAVSELVNYVNGKEFNNKW
>tr|A0A364KPJ2|A0A364KPJ2_9EURO
MDPSASVSRSLDLTVLGLNSGTSMDGIDCALCRFRQETPDSPMRFELLKYGEIPLEQTIKKRVMNIILHNKTSPSELSEVNVILGETFAAAVKEFCGQYDVDISSIDVIGSHGQTIWLLSMPEEGEVRSALTMAEGSFIASRTGITTVTDFRVSDQAAGRQGAPLIAFFDALLLHHPTKLRACQNIGGIANVCFIPPDSLGGTDACYDFDTGPGNVFIDAVVRHYTNGQQEYDKDGEMGARGTVDQDLVDEFLQTHPYFQLDPPKTTGREVFRDTLAFDLIHKAESKGLSPDDVVATVTRITAQAIVDHYRRYAPKDLPIDEIFMCGGGAYNPNITQYIQAHYPSTKILMLDQAGIPASAKEAITFAWQGMEAVVGRSIPVPTRVETRQPYVLGKVSPGKNYRRVLQQGMQFGGDRHHLPAVSELVNYVNGKEFNNKW
>tr|A0A0U5GHA9|A0A0U5GHA9_ASPCI
MANETPKNHALDITVLGLNSGTSMDGIDCALCRFRQETPESPMHFELLKYGEIPLEQTIKKRVMNIILHNKTSPSELSEVNVILGETFAAAVKQFCADYKVDISSIDVIGSHGQTIWLLSMPEANEVRSALTMAEGSFLASRTGITSVTDFRVSDQAAGRQGAPLIAFFDALVLHHPTKLRACQNIGGIANVCFIPPDSHGGVDACYDFDTGPGNVFIDAVVRHYTNGEREYDKDGEMGARGTVDQELVDEFIQNHPYFKLDPPKTTGREVFRDTLALDLIRKAESKGLTPDDVVATITRVTAQAIVDHYRRYAPEGLEIEEIFMCGGGAYNPNITKYIQQHYPNAKIMMLDEAGIPAGAKEAITFAWQGMEAIVGRSIPVPTRVETRQEYVLGKVSPGKNYRKVMRQGMLFGAGRDHLKPVSELINYVDGKVFDNKW
>tr|A0A1U8QXJ1|A0A1U8QXJ1_EMENI
MASQNQPLDITVLGLNSGTSMDGIDCALCHFRQETPESPMHFELLKYGEIPLEQTIKKRVMNMILHNKTSPSELSEVNVILGETFAAAVKQFCEDYKVDISTIDVIGSHGQTIWLLSMPEAGEVRSALTFAEGTFLASRTGITSVTDFRVSDQAAGRQGAPLIAFFDALLLHHPTKLRACQNIGGIANVCFIPPDSHGGVDACYDFDTGPGNVFIDAVVRHYTNGEREFDKDGEMGARGTVDQELVDDFLQNHPYFRLDPPKTTGREVFRDTLAFEFIRKAESKGLKPDDVVASITRVTSQAIVDHYRRYAPEGLEIEEIFMCGGGAFNPNITKHIQENYPKAKIMMLDEAGIPGGAKEAITFAWQGMEAIVGRSIPVPTRVETRQEYVLGKVAPGRNYRKVMRQGTLFGAGRDHLAPVSEMVNYVDGKVFNNKW
>tr|A0A7H8R5W3|A0A7H8R5W3_9EURO
MTSLSRKMAANGVQNHALDLTVLGLNSGTSMDGIDCALCHFRQETPDSPMHFELLKYGEIPLEQTIKKRVMNIILHNKTSPSELSEVNVILGETFAAAVKQFCQDYQVDISTIDVIGSHGQTIWLLSMPEAGEVRSALTMAEGSFLASRTGITSVTDFRVSDQAAGRQGAPLIAFFDALLLHHPTKLRACQNIGGIANVCFIPPDSHGGIDACYDFDTGPGNVFIDAVVRHYTNGEREYDKNGEMGARGTVDQELVDDFLTNHPYFRLDPPKTTGREVFRDTLAFDLIRKAESKGLSPDDVVATITRITAQAIVEHYRRYAPEGLKIEEIFMCGGGALNPNITQFIQKNYPDTKIVMLDEAGVPAGAKEAITFAWQGMEAIVGRSIPVPTRVETRQEYVLGKVSPGKNYRKVMRQGALFGAGRDHLPPVSEMINYIDGKVFDNKW
>tr|A0A443HK27|A0A443HK27_BYSSP
MDANRSVPRSSLDLTVLGLNSGTSMDGIDCALCRFQQETPESPMKFELIKYGEIPLGQTIKQRVMNIILHNKTSPSELSEVNVILGETFAKAVNQFCQEYEVDLSSVDVIGSHGQTIWLLSMPEVGEVRSALTMAEGSFLAARTGVTTVTDFRVSDQAAGRQGAPLIAFFDALLLHHPTKLRACQNIGGIANVCFIPPDSHGGIDACYDFDTGPGNVFIDAVVRHYTNGGQEYDKDGEMGARGTVDQELVDEFLQTHPYFQLDPPKTTGREVFRDTLAFDLIRKAEAKGLVSDDVVATVTRITAQAIVDHYRRYAPKDLLIDEIFMCGGGSYNPNITKYIQEHYPNTRILALDEAGVPASAKEAITFAWQGMEAIVGRSIPVPARVETRQPYVLGKVSPGKNYRKVMRQGILFGSDRDHLSPVSEMVNYVDGEIFDNKW
>tr|A0A8H6PXE5|A0A8H6PXE5_9EURO
MAANGNLSNQPLDLMVLGLNSGTSMDGIDCALCHFRQETPESPMHFELVKYGEIPLEQTIKKRVMNIILHNKTSPSELSEVNVILGETFAAAVKQFCQDYNVDISTIDVLGSHGQTIWLLSMPEPGEVRSALTMAEGSFLAARTGITTVTDFRVSDQAAGRQGAPLIAFFDALVLHHPTKLRACQNIGGIANVCFIPPDSHGGIDACYDFDTGPGNVFIDAVVRHYTNGEQEYDKNGEMGARGKVDQELVDDFLQNHPYFRLDPPKTTGREVFRDTLAFEFISKAEAKGLTPDDVVASITRITAQAIVDHYRRYAPKDLHIDEIFMCGGGAYNPNITKYIQENYPTTKILMLDEAGIPAGAKEAITFAWQGMEAIVGRSIPVPTRVETRQEYVLGKVSPGKNYRKVMRQGMLFGAGRDHLSPVNEMVNYVNGKVFDNKW
>tr|A0A7T6XK33|A0A7T6XK33_PENDI
MTVNGASNGTSSRPALDLTVLGLNSGTSMDGIDCALCHFRQETPESPMHFELLKYGEIPLEQTIKKRVMNMILHNKTSPSELSEVNVILGETFAAAVKEFCQEHKVDIETIDVIGSHGQTIWLLSMPEPGEVRSALTMAEGTFLASRTGITTVTDFRVSDQAAGRQGAPLIAFFDALLLHHPTKLRACQNIGGIANVCFIPPDSHGGIDACYDFDTGPGNVFIDAVVRHYTNGEQEYDKDGEMGARGTVDQELVDEFLQNHPYFRLDPPKTTGREVFRDTIAFELIRKAESKGLSPDDVVATVTRITAQAIVDHYRRYAPKDLQIEEIFMCGGGAHNPNIVKYIQKHYPNTRIMMLDAAGIPGGAKEAITFAWQGMEAIVGRSIPVPTRVETRQEYVLGKVSPGKNYRKVMRQGMLFGEGRDHLSPVSEMVNYVKGEVFDNKW
>tr|A0A0J5PJ67|A0A0J5PJ67_ASPFM
MTVTGATNGASSHPALDLTVLGLNSGTSMDGIDCALCHFRQETPESPMHFELLKYGEIPLEQTIKKRVMNMILHNKTSPSELSEVNVILGETFAAAVKEFCQEHHVDIETIDVIGSHGQTIWLLSMPEPGEVRSALTMAEGTFLASRTGITTVTDFRVSDQAAGRQGAPLIAFFDALLLHHPTKLRACQNIGGIANVCFIPPDSHGGIDACYDFDTGPGNVFIDAVVRHYTNGAQEYDKDGEMGARGTVDQELVDEFLQNHPYFRLDPPKTTGREVFRDTLAFELIRKAESKGLSPDDVVATITRITAQAIVDHYRRYAPKDLPIDEIFMCGGGAHNPNIVQYIQKHYPNTRILMLDAAGIPGGAKEAITFAWQGMEAIVGRSIPVPTRVETRQEYVLGKVSPGKNYRKVVRHGMLFGQGRDHLSPVSEMVNYVNGKVFDNKW
>tr|A0A8H3NX37|A0A8H3NX37_9EURO
MTINNASNGTSNRAALDLTVLGLNSGTSMDGIDCALCHFRQETPESPMHFELLKYGEIPLEQAIKKRVMNMILHNKTSPSELSEVNVILGETFAAAVKQFCQEHEVDISTIDVIGSHGQTIWLLSMPEPGEVRSALTMAEGTFLASRTGITTVTDFRVSDQAAGRQGAPLIAFFDALLLHHPTKLRACQNIGGIANVCFIPPDSHGGIDACYDFDTGPGNVFIDAVVRHYTNGEQEYDKDGEMGARGTVDQELVDEFLQTHPYFRLDPPKTTGREVFRDTIAFELIRKAESKGLSPDDVVATVTRITAQAIVDHYRRYAPKDLQIDEIFMCGGGAHNPNIVKYIQKHYPNTRIMMLDAAGIPGGAKEAITFAWQGMEAIVGRSIPVPTRVETRQEYVLGKVSPGKNYRKVMRQGMLFGEGRDHLSPVSEMVNYVKGDVFHNKW
>tr|B8ML62|B8ML62_TALSN
MYSAPSNDLAQQQQPLDLTVLGLNSGTSMDGIDCALCRFRQETPESAMHFELLQYGEIPLEPAIKKRVMSMILHNKTSPSGLSEVNVLLGETFASAVHQFCREFKVDLDTIDVIGSHGQTIWLLSMPGPGETRSALTMAEGCFLAARTGITSVTDFRVSDQAAGRQGAPLIAFFDGLLLHHPTKLRACQNIGGIANVCFIPPDTHGGAHECYDFDTGPGNVFIDAVVRHYTDGGQEYDQDGVMGARGTVDQDLVDDFLRHPYFAPEPPKTTGREVFRDTLAHELIQKAEAKGRTPDDVVATVTRITAQAIVDHYRRYAPKDLPLDEIFMCGGEAHNPNISSYIQQHFPHTQIFMLDSAGVPGGAKEAITFAWQGMEAIVGRSIPVPTRVETRQEYILGKVAPGQNYRKVLRMGVLFGAGRDRLPPVREMMNYVSGEVFDNKW
>tr|A0A6A6BB50|A0A6A6BB50_9PEZI
MDSTVVNGAPSHALDLTVLGLNSGTSMASALARLSQEHETHKTPESPMHFELLKYGEIPLEPVIKKRVMNMILHNQTSPSELSEVNVILGETFASAVHQFCKDYHVDIESIDVLGSHGQTIWLLSMPQQGETRSALTMAEGSFLASRTGITTVTDFRVSDQAAGRQGAPLIAFFDSLLLHHPTKLRACQNIGGIANVCFIPPDTHGGADECYDFDTGPGNVFIDAAVRYYTDGEREYDQDGEMGVRGKVDQELVDDFLRHPYFVLDPPKTTGREVFRDTLAHVFITKAEAKGLSPDDVVATITRITAQAIVDHYRRYAPKDLEIDELFMCGGGAYNPNITSFIQEHYPNTRIRMLDDAGIPAGAKESITFAWQGMEAVVGRSIPVPTCVENRQEYVLGKVAPGKNYRKVMRHGILFGRGRDHLPPVEELVNYVDGKVFNNKW
>tr|R7Z5C2|R7Z5C2_CONA1
MQPNGVNGTTTNGVSEGKPLDLVVLGLNSGTSMDGIDCTLCHFFQEYPDAPMHFELLKYDEIPLEPKIKKRVMEVILHDQTSASNLSEINILLGETFAQAAEQFCREQNIDQKCIDVIGSHGQTIWLLSMPEAGQVKSALTMAEGAFLASRTGITSVTDFRVSDQAAGRQGAPLIAFFDALLLHHPTKLRACQNIGGIANVCFIPPDNAGGVSETYDFDTGPGNVFIDAVVRYYTQGEREYDKDGEMGKRGTVNQQLVDEFLQHAYFKLDPPKTTGREVFRDTLALELIAKAEAAGMTPDDVVATVTRISAQAIVDHYRRYAPKGMEIAEIFMCGGGAYNPNIMDYIQRHYPRTRIMILDEAGIPAGAKESITFAWQAMEAIVGRSIPVPTRVETRREYVLGKVSPGENYREVMRKGMLFGGPATHLRPVKHMINYVNGKPFDNKW
>tr|A0A178AQH3|A0A178AQH3_9PLEO
MNGFVQVNGASNGTANDMPNGIPNGISRVNGASEGQPLDLTVLGLNSGTSMDGIDCTLCHFYQEHPDAPMHFELLKYGEIPLEQTIKKRVMDVILHDRASASGLSEINVLLGETFADAVHEFCKEHNVDKSSIDVIGSHGQTIWLLSMPEPGQTKSALTMAEGSFLASRTGITSVTEFRVSDQAAGRQGAPLIAFFDALLLHHPTKLRACQNIGGIANVCFIPPDNAGGVDETYDFDTGPGNVFIDAVVRHYTNGEREYDKDGEMGKRGTVNQELVNEFLQHKYFKLDPPKTTGREVFRDTLAFDLIKKAEGLGMSPDDVVATVTRVTAQAIVDHYRRYAPKGMEIEEIFMCGGGAYNPNITEYIQKHYPKAKIMMLDEAGIPAGAKESITFAWQAMEAVVGRSIPVPTRVETRREYVLGKVSPGENYRKVMRKGISFGAGKDHLTPVKEMVNYIDGKVFNNKW
>tr|A0A8K0R6Z7|A0A8K0R6Z7_9PLEO
MAISKGNPLDFTVLGLNSGTSMDGIDCTLCRFRQETPESPMHFELLKYDEIPLPKPIKTRVMDIILHDRTSASGLSEVNVILGETFASAVHEFCDKHNIEMSSIDVIGSHGQTIWLLSMPEPDQVKSALTMAEGCIIASKTGITTVTDFRISDQAAGRQGAPLIAFFDALLLHHPTKLRACQNIGGIANVCFIPPDNRGGVSETYDFDTGPGNVFIDAVVRHYTNGEREYDKDGEMGARGQVNQELVNEFLQHKYFGLDPPKTTGREVFRDTLAFELVNKAERLGMSPDDVVATVTRITAQAIVDHYQRYAPVGMELEELYMCGGGAYNPNITRYIQQAYPNMKIMMLDEAGVPAGAKESITFAWQALEAIVGRSIPVPTRVETRREYVLGKVSPGTNYRRVMSRGMAFGADREHLKPVTELLNYVGGKIFDNKR
>tr|A0A0C3BDS4|A0A0C3BDS4_PILCF
MALQDSRPLDLTVLGLNSGTSMDGIDCALCRFRQETPESPMHFELLKYDEVPLPQPIKKRVMDIILHDRTSASGLSEVNVILGETFADAVEEFCKKHNVDKSSIDAIGSHGQTIWLLSMPKPDQVKSALTMAEGCFIASRTGITTVTDFRVSDQAAGRQGAPLIAFFDSLLLHHPTKLRACQNIGGIANVCFIPPDNRGGVSETYDFDTGPGNVFIDAVVRHYTGGEREYDKDGEMGSRGTVNQALVDEFLQHEYFSLDPPKTTGREVFRDTLAFELIDKAEKLDMTPDDVVATVTRITAQSIVDHYRRYAPADMEIEELFMCGGGAYNPNITRFIQQAYPNTKIMMLDAAGVSAGAKESITFAWQAMEAVIGRSIPVPTLVETRREYVLGKVSPGANYRNVMQQGMAFGAGHDRLSPVREMVNYVDGKIFDNKW
>tr|A0A4V1X0Y3|A0A4V1X0Y3_9PLEO
MALQESKPLDLTVLGLNSGTSMDGIDCALCRFRQETPESPMNFELLKYDEVPLPQPIKKRVMDIILHDRTSASGLSEVNVILGETFADAVEEFCKKHNVDKSSIDAIGSHGQTIWLLSMPKPDQVKSALTMAEGCFIASRTGITTVTDFRVSDQAAGRQGAPLIAFFDSLLLHHPTKLRACQNIGGIANVCFIPPDNKGGVSETYDFDTGPGNVFIDAVVRHYTGGEREYDKDGEMGSRGTVNQALVDEFLRHEYFSLDPPKTTGREVFRDTLAFELIDKSEKLDMTPDDVVATVTRITAQSIVDHYRRYAPADMDIEELFMCGGGAYNPNITSFIQQAYPNTKIMMLDAAGVPAGAKESITFAWQAMEAVIGRSIPVPTRVETRREYVLGKLSPGANYRNVMQKGMAFGAGHDRLSPIREMVNYVDGKVFDNKW
>tr|A0A8H7B3N7|A0A8H7B3N7_9PLEO
MALQDSKPLDLTVLGLNSGTSMDGIDCALCHFRQETPESPMHFELLKYDEVPLPQPIKKRVMDIILHDRTSASGLSEVNVILGETFADAVEEFCKKHNVDKSSIDAIGSHGQTIWLLSMPKPDQVKSALTMAEGCFIASRTGITTVTDFRVSDQAAGRQGAPLIAFFDSLLLHHPTKLRACQNIGGIANVCFIPPDNKGGVSETYDFDTGPGNVFIDAVVRHYTGGEREYDKDGEMGSRGTVNQALVDEFLQHEYFNLDPPKTTGREVFRDTLAFELIDKAEKLDMTPDDVVATVTRITAQSIVDHYRRYAPADMEIEELFMCGGGAYNPNITSFIQQAYPNTKIMMLDAAGVPAGAKESITFAWQAMEAVIGRSIPVPTRVETRREYVLGKVSPGTNYRNVMQKGMAFGAGHDRLSPVREMVNFVDGKIFDNNW
>tr|A0A4Q4MI90|A0A4Q4MI90_9PLEO
MALQDSKPLDLTVLGLNSGTSMDGIDCALCRFRQETPESPMHFELLKYDEVPLPQPIKKRVMDIILHDRTSASGLSEVNVILGETFADAVEEFCKKHNVDKSSIDAIGSHGQTIWLLSMPKPDQVKSALTMAEGCFIASRTGITTVTDFRVSDQAAGRQGAPLIAFFDSLLLHHPTKLRACQNIGGIANVCFIPSDNKGGVSETYDFDTGPGNVFIDAVVRHYTGGEREYDKDGEMGSRGTVNQALVDEFLQHEYFNLDPPKTTGREVFRDTLAFELIDKAEKLDMTPDDVVATVTRITAQSIVDHYRRYAPADMEIEELFMCGGGAYNPNITSFIQQAYPNTKIMMLDAAGVPAGAKESITFAWQAMEAVIGRSIPVPTRVETRREYVLGKVSPGTNYRNVMQKGMAFGAGHDRLSPVREMVNFVDGKIFDNKW
>tr|A0A0K3CLB4|A0A0K3CLB4_RHOTO
MISGLHASNGTTDGSSTTNGKLNITVLGLNSGTSMDGIDCALCRFQQDSPDAPMHFELVKYAEVPLAQPIKKRVMNMILHNRTTPEELSEVNVQLGETFADAVETFTKEHGIDKSSIDAIGSHGQTIWLLSMPEQGQVKSALTMAEGSILAARTGITSVTDFRISDQAAGRQGAPLIAFFDALLLHHPTKLRACQNIGGIANVCFIPPDHQGGIDACYDFDTGPGNALIDAVVRHYTNGEKEYDLDGKMGKLGKVDQALVDDFLKLPYFNLDPPKTTGREVFRDTLAHDLIRKGEAKGLSPNDIVATVTRITAQAIVDHYRRYAPSQEIDEIFMCGGGAFNPNITEYLQQAYPRTKIMMLDEAGIPGGAKEAVTFAWQGMEAIVGRSIPVPTRVETRREFVLGKVSPGNNYRKVMRHGMAFGAGRDYLPPVKEMVNYVEGKVVDNNW
>tr|G0SY39|G0SY39_RHOT2
MVNATTTVNGVNGHDNGRANGHANGLNGINGGSHGSPLDLTVLGLNSGTSMDGIDCALCRFRQDSPEAPMHFELLKYGEVPLPQDIKKRVMKMILHNRTTPEELSEVNVQLGETFAVAVESFISTNGIDRSTIDALASHGQTIWLLSMPEEGQVKSALTMAEGSFLASRTGITSITDFRISDQAAGRQGAPLIAFFDALLLHHPTKLRACQNIGGIANVCFIPPDHQGGVDACFDFDTGPGNVFIDAAVRYFTNGEQEYDKDGAMGERGKVNQQMVDRFLQHKYFSLEPPKTTGREVFRDTLAHDLIKEGESLGMSADDIVATVTRITAQAIVDHYRRYAPSQDIDEIFMCGGGAKNPNIVAFIQQSYPSTKIMMLDEAGVPGDAKEACTFAWQGMEALVGRSIPVPTRVETRRPYVLGKVSPGENYRSVLRKGMAFGGDSDQLPWVHEMVNYVDGKVFNNKW
>tr|A0A061AZJ5|A0A061AZJ5_RHOTO
MVNASTNVNGANGNANGHANGDANGSNGVNGASHGAPLDFTVLGLNSGTSMDGIDCALCRFRQDSPEAPMHFELLKYGEVPLPQGIKKRVMKMILHNRTTPEELSEVNVQLGETFADAVESFISSNGIDRSTIDALASHGQTIWLLSMPEEGQVKSALTMAEGSFLASRTGITSITDFRISDQAAGRQGAPLIAFFDALLLHHPTKLRACQNIGGIANVCFIPPDHQGGVDACFDFDTGPGNVFIDAAVRYFTNGEQEYDRDGAMGKRGKVNQAMVDRFLQHKYFGLEPPKTTGREVFRDTIAHDLIKEGESLGMSADDIVATVTRIPAQAIVDHYRRYAPSQDIDEIFMCGGGAKNPNIVAFIQESYPNTKIMMLDEAGVPGDAKEACTFAWQGMEALVGRSIPVPTRVETRRPFVLGKVSPGENYRSVLRKGMAFGGDSDQLPWVHEMVNYVDGKVFNNKW
>tr|A0A6A6PSH6|A0A6A6PSH6_9PEZI
MVNASTTVNGTNGNANGHANGNANGSNGVNGAAHGAPLDFTVLGLNSGTSMDGIDCALCRFRQDSPDAPMHFELLKYGEVPLPQGIKKRVMKMILHNRTTPEELSEVNVQLGETFADAFETFISTNGMDRSTIDALASHGQTIWLLSMPEEGQVKSALTMAEGCVLASRTGITSITDFRISDQAAGRQGAPLIAFFDALLLHHPTKLRACQNIGGIANVCFIPPDHQGGVDACFDFDTGPGNVFIDAAVRYFTNGEQEYDKDGAMGKRGKVNQDMVDRFLQHKYFGLEPPKTTGREVFRDTLAHDLIKEGESLGMSADDIVATVTRITAQAIVDHYRRYAPSQEIDEIFMCGGGAKNPNIVAFIQQNYPNTKIMMLDEAGVPGDAKEACTFAWQGMEALVGRSIPVPTRVETRRPFVLGKVSPGENYRSVLRKGMAFGGDSDQLPWVHEMVNYVDGKVFNNKW
>tr|A0A6A6CEU6|A0A6A6CEU6_9PEZI
MGSINHHDETAFLSSQPLDMIVLGLNSGTSMDGVDCALCHFRQNTPQDPMTFELLKYGEVPLEPVIKKRVMKMILHNKTTPEELSEVNVLLGETFARAAREFCTQHGVDLQADVDVIGSHGQTIWLLSMPGPEQTKSALTMAEGTFIASRTGVTTVTDFRVSDQAAGRQGAPLIAFFDALLLHHPTKLRACQNIGGIANVCFIPSDRDGGADNCFDFDTGPGNVFIDAVVRHYTNGEQEYDKDGIMGQRGVVDQELVDDFLQHEYFHLHPPKTTGREVFRDTLAFELIEKAEARGMSADDVVATVTRITAQAIVDHYKRYAPSQDIDEIFMCGGGAYNPNITAFIQKHYPHTRICMLDEAGVPAGAKEAITFAWQGMEAVVGRSIPVPDRVETRREYVLGKVNPGLNYRAVMRKGVLFGAGQDHLPPVREMVLLKEGKRYDNKW
>tr|A0A2T3BBB7|A0A2T3BBB7_AMORE
MGSIGERFDTTGNGVPSCPLDMTVLGLNSGTSMDGIDCVLCRFRQSTPNEPMEFELLSYGEIPLEPVIKKRVMNMILHNKTTPEELSEVNVLLGETFASAAIEFCKQNNVDIRSVDVIGSHGQTIWLLSMPGPGQVKSALTMAEGTFIASRTGRTTVTDFRVSDQAAGRQGAPLIAFFDALLLHHPTKLRACQNIGGIANVCFIPPDNERGVEKCFDFDTGPGNVFIDAVVRHYTNGKQEYDKDGVMGRRGVVNQDLVDDFLRHEYFHLDPPKTTGREVFRDTLAFELIRKAEALGMMPDDVVATVTRITAQAIVEHYQRYAPSQGIDEIFMCGGGAYNPNIVQYIQKHYPRTKIYMLDDAGVPAGAKEAITFAWQGMEAVVGRSIKVPDRVETRREYVLGKVVPGENYREVMRKGMLFGGCENFLPPVTEMILVKDGKTFDNKW
>tr|A0A8H7X5T0|A0A8H7X5T0_9HELO
MAPSATTNGYSNGSSNHYSNDASNGQSNGDLTVLGLNSGTSMDGIDCALCRFRQETPESPMHFALLKYGEIPLEQTVKQRVMKMILHDTTSPSELSEVNVQLGETFASAVHEFCKENNVQLSDIDVLGSHGQTIWLLSMPEAGQVKSALTMAEGSILAARTGITSVTDFRISDQAAGRQGAPLIAFFDALVLHHPTKLRACQNIGGIANVCFIPPDIEGGVDACFDFDTGPGNVFIDAVVRHYTDGQQEYDRDGEMGKRGRVDQELADDFLKHKYFALEPPKTTGREVFRDTYAFEFIKKAEAKGLSPDDVVASITRVTAQAIVDHYRRYAPRQDIDEIFMCGGGAYNPNITAYIQKQYPNTKIMMLDEAGIPAGAKEAITFAWQGMEAIVGRSIPVPTRVETRQEYVLGKVSPGKNYREVMRKGMMFGGERTHLKPVKELVNYVNGKKFNNKW
>tr|A0A094GMP5|A0A094GMP5_9PEZI
MPSSTTNVVINGYGNGSTNGINGLSDAVLDFTVLGLNSGTSMDGIDCALCRFRQETPSSPMHFELLKYSEVPLEPAIKERVMNMILHNKTTPEELSEVNVLLGETFASAVKEFTKEHGLQLTDIDVIGSHGQTIWLLSMPEEGQVKSALTMAEGSFIAARTGITTVTDFRVSDQAAGRQGAPLIAFFDALVLHHPTKLRACQNIGGIANVCFIPPDHQGGIDACYDFDTGPGNVFIDAVVRHYTNGEQEYDRDGKMGKAGQVDQELVDDFMKHKYFGLEPPKTTGREVFRDTLAFEFIKKAEQKGLSPNDVVASITRVTAQAIVDHYQRYAPSQNIDEIFMCGGGAYNPNIAAFIQKNYPNTKIMMLDAAGIPGNAKEAITFAWQAMEAVVGRSIPVPTRVETRQEYVLGKVSPGKNYREVMRKGILFGGKADHLSPVKELVNHVEGKVFDNKW
>tr|A0A1B8F9Z0|A0A1B8F9Z0_9PEZI
MPSSTTNGASNGYGNRSTNGINGPSDTALDLTVLGLNSGTSMDGIDCALCRFRQETPSSPMHFELLKYSEIPLEPVIKKRVMNMILHNKTTPEELSEVNVLLGETFASAVKEFTKEHGLQLTDIDVIGSHGQTIWLLSMPEEGQVKSALTMAEGSFIAARTGITTVTDFRISDQAAGRQGAPLIAFFDALVLHHPTKLRACQNIGGIANVCFVPSDHQGGVDACYDFDTGPGNIFIDAIVRHYTNGEQEYDRDGKMGKAGQVDQELVDDFMKHKYFGLEPPKTTGREVFRDTLAFEFIKKAEQKGLSPNDVVASITRVTAQAIVDHYQRYAPWQNIDEIFMCGGGAYNPNIAAFIQKNYPNTKIMMLDAAGIPGSAKEAITFAWQAMEAVAGRSVPVPTRVETRHEYVLGKVSPGKNYREVMRKGILFGGKADHLSPVKELVNYVEGKVFDNKW
>tr|A0A1B8D877|A0A1B8D877_9PEZI
MPSSTTNGASNGYGNGSTNGINVPSDAAFDLTVLGLNSGTSMDGIDCALCRFRQETPSSPMQFELLEYSEIPLEPVIKKRVMNMILHNKTTPEELSEVNVLLGETFASAVKEFTKEHGLQLTDIDVVGSHGQTIWLLSMPEEGQVKSALTMAEGSFIAARTGITTVTDFRVSDQAAGRQGAPLIAFFDALVLHHPTKLRACQNIGGIANVCFIPPDHQGGVDACYDFDTGPGNVFIDAVVRHYTNGEQEYDRDGRMGMVGQVDQELVDDFMKHKYFSLEPPKTTGREVFRDTLAFEFIKKAEQKGLSPNDVVASITRVTAQAIVDHYQRYAPSQNIDEIFMCGGGAYNPNIAAFIQKSYPNTKIMMLDAAGIPGSAKEAITFAWQAMEAVVGRSIPVPTRVETRQEYVLGKVSPGKNYREVMRKGILFGGKADHLSSVKELVNYVEGKVFDNKW
>tr|A0A094CUY6|A0A094CUY6_9PEZI
MPSSTTNVASNGYGNGSTNGISEPSDAAFDLTVLGLNSGTSMDGIDCALCRFRQETPSSPMQFELLKYSEIPLEPVIKKRVMNMILHNKTTPEELSEVNVLLGETFASAVKEFTKEHGLQLTDIDVVGSHGQTIWLLSMPEEGQVKSALTMAEGSFIAARTGITTVTDFRVSDQAAGRQGAPLIAFFDALVLHHPTKLRACQNIGGIANVCFIPPDHQGGVDACYDFDTGPGNVFIDAVVRHYTNGGQEYDRDGKMGKAGQVDQELVDDFMKHKYFGLEPPKTTGREVFRDTLAFEFIKKAEQKGLSPNDVVASITRVTAQAIVDHYQRYAPSQNIDEIFMCGGGAYNPNIAAFIQKNYPNAKIMMLDAAGIPGSAKEAITFAWQAMEVVVGRSIPVPTRVETRQEYVLGKVSPGKNYRAVMRKGILFGGKADHLSPVKELVNYVEGKVFDNKW
>tr|A0A6A6TEY9|A0A6A6TEY9_9PLEO
MAANNLSTAPAGGQVNGDSSKPLELTVLGLNSGTSMDGIDCALCRFRQDDPTAPMHFELLKYGEIPLEQTIKKRVMNMIYHNKTTPEELSEVNVLLGETFAAAVKEFCKDYSVDISSIDVIGSHGQTIWLLSMPEEGQVQSALTMAEGTFIASRTGITTVTDFRVSDQAAGRQGAPLIAFFDALVLHHPTKLRACQNIGGIANVCFIPPDNQGGVDKCYDFDTGPGNVFIDAVVRHYTNGEQEYDKDGAMGARGTVNQELVDEFLQFKYFKLDPPKTTGREVFRDTLAHELIKKGESLGMSPDDVVATVTRITAQAIVDHYRRYAPSQDIDEIFMCGGGAYNPNITAFIQKNYPRAKIMMLDEAGIPAGAKEAITFAWQAMEAVVGRSIPVPDRVETRAEYVLGKVAPGKNYRDVMRKGMMFGGSASRLPPVQELVNYIDGKEFNNKW
>tr|A0A2J6TH88|A0A2J6TH88_9HELO
MPSATTHSDSNGHANGATNGSNGPPSQGLDLTVLGLNSGTSMDGIDCALCRFRQETPTSPMHFELLKYGEIPLEQTIKKRVMKMILHNSTTPEELSEVNVLLGETFANAVKQFTKENGLQITDIDALGSHGQTIWLLSMPEEGQVKSALTMAEGSILAARTGITSVTDFRISDQAAGRQGAPLIAFFDALVLHHPTKLRACQNIGGIANVCFIPPDSEGGVDECFDFDTGPGNVFIDAVVRHYTNGEQEYDRDGAMGKRGRVDQELVDEFLTHKYFKLEPPKTTGREVFRDTLAFEFIEKAEKKGLSPDDVVASITRVTAQAIVDHYKRYAPSQDIDEIFMCGGGAYNPNISAFIQENYPNAKIMMLDAAGIPGGAKEAITFAWQGMEAIIGRSIPVPTRVETRAEFVLGKVSPGKNYREVMRKGMTFGGSADHLPPVKELVNYIDGKVFDNKW
>tr|A0A4S8VXT1|A0A4S8VXT1_AURPU
MDGHREHINGDTTALDLTVLGLNSGTSMDGIDCALCRFRQTSPEAPMHFELLKYGEIPLEQKIKKRVMNMILHNRTTPEELSEVNVLLGNTFASAVKEFCKEQDVPMDNIDVIGSHGQTIWLLSMPEPGQTKSALTMAEGTFIAAQTGITTVTDFRVSDQAAGRQGAPLIAFFDALLLHHPNKLRACQNIGGIANVCFIPPDHAGGVDKCFDFDTGPGNVFIDAVVRHYTNGKQEYDKDGAMGKRGTVNQKLVDEFLEFKYFKLEPPKTTGREVFRDTMAHDLIERAEKLGMSQDDVVATVTRITAQAIVDHYRRYAPSQDIDEIFMCGGGAYNPNITDFIQKNYPNTKIFMLDDAGVPAGAKEAVTFAWQAMEAVVGRSIPVPDRVETRQEYVLGKVSPGKNYRKVMKQGMAFGEGERLPPVKEMINYVNGKVFDNNWA
>tr|A0A4U0UZB4|A0A4U0UZB4_9PEZI
MAPNGVDGITQANGAHGSHSSELPSLPLDLTVLGLNSGTSMDGIDCALCRFRQDTPDSPMHFELLQYSEVPLEQTIKKRVMDMIYHNRTTPEELSEVNVLLGETFASAAKAFCKENSIDLCSIDAIGSHGQTIWLLSMAEPGQTQSALTMAEGTFIAARTGITTVTDFRVSDQAAGRQGAPLIAFFDALLLHHPTKLRACQNIGGIANVCFIPPDVDGQRSDAYFDFDTGPGNVFIDAVVRHYTNGRMEYDKDGEMGARGTVNQALVDEFLQFRYFKLDPPKTTGREVFRDTMAHDLIRRSESLGMTPDDIVATVTRITAQAIVEHYHRYAPTQEIDEIFMCGGGAYNPNITKYMQAHFPRTKIMMLDDAGVPAGAKEAVTFAWQGMEAIIGRSIPVPDRVDTRQEYVLGKVAPGKNYRTVMRKGMLFGGARDHLPPVREMVNYVGGKEFNNKW
>tr|A0A074YGY1|A0A074YGY1_AURSE
MNGHTEHINGDRTALDLTVLGLNSGTSMDGIDCALCRFRQTSPDAPMHFELLKYGEIPLEQKIKKRVMSMIYHNRTTPEELSEVNVLLGNTFADAVKEFCKEQDVSVDSIDVIGSHGQTIWLLSMPEPGHTKSALTMAEGTFIAAQTGITTVTDFRVSDQAAGRQGAPLIAFFDALLLHHPTKLRACQNIGGIANVCFIPPDNAGGVDKCFDFDTGPGNVFIDAVVRHYTGGKQEYDKDGAMGKRGTVNQELANEFLEFKYFKLDPPKTTGREVFRDTLAHEMIEKAEKLGMSPDDVVATVTRITAQAIVDHYRRYAPSQEIDEIFMCGGGAYNPNITEYIQKNYPNTKIFMLDDAGVPAGAKEAITFAWQAMEAIVGRSIPVPDRVETRQEYVLGKVNPGKNYRTVMKQGMMFGEGERLPPVKEMVNYVNGKVFDNNWE
>tr|A0A4S9LIR7|A0A4S9LIR7_AURPU
MNGNTEYINGDRTALDLTVLGLNSGTSMDGIDCALCRFRQTGPEAPVHFELLKYGEIPLEQKIKKRVMNMILHNSTTPEELSEVNVLLGNTFASAVKDFCRDEDVPMADIDVIGSHGQTIWLLSMPEAGQTKSALTMAEGTFIAAQTGITTVTDFRVSDQAAGRQGAPLIAFFDALLLHHPTKLRACQNIGGIANVCFIPPDNAGGIDQCFDFDTGPGNVFIDAVVRHYTCGKQEYDKDGAMGKRGTVNQDLIDEFLKFKYFKLDPPKTTGREVFRDTMAHDLIERAEKLGMSQDDVVATVTRITAQAIVDHYRRYAPSQDIDEIFMCGGGAYNPNITDFLQKSYPNTKIFMLDDAGVPAGAKEAITFAWQAMEAVVGRSIPVPDRVETRQEYVLGKVAPGKNYRTVMKQGMMFGEGNRLPPVKEMINYVNGKVFDNNWA
>tr|A0A4S9BEZ1|A0A4S9BEZ1_AURPU
MNGHREYINGDTTALDLTVLGLNSGTSMDGIDCALCRFRQTSPEAPMHFELLKYGEIPLEQKIKKRVMNMILHNRTTPEELSEVNVLLGNTFASAVKEFCKEQDVPMDDIDVIGSHGQTIWLLSMPEPGQTKSALTMAEGTFIAAQTGITTVTDFRVSDQAAGRQGAPLIAFFDALLLHHPNKLRACQNIGGIANVCFIPPDHAGGVDKCFDFDTGPGNVFIDAVVRHYTNGKQEYDKDGAMGKRGTVNQELVDEFLEFKYFKLEPPKTTGREVFRDTMAHDLIERAEKLGMSQDDVVATVTRITAQAIVDHYRRYAPSQDIDEIFMCGGGAYNPNITDFLQKNYPDTRIFMLDDAGVPAGAKEAVTFAWQAMEAVVGRSIPVPDRVETRQEYVLGKVSPGKNYRKVMKQGMAFGEGERLPPVKEMINYVNGKVFDNNWA
>tr|A0A4V4IBW6|A0A4V4IBW6_AURPU
MDGHREHINGDTTALDLTVLGLNSGTSMDGIDCALCRFRQTSPEAPMHFELLKYGEIPLEQKIKKRVMNMILHNRTTPEELSEVNVLLGNTFASAVKEFCKEQDVFMDNIDVIGSHGQTIWLLSMPEPGQTKSALTMAEGTFIAAQTGITTVTDFRVSDQAAGRQGAPLIAFFDALLLHHPNKLRACQNIGGIANVCFIPPDHAGGVEKCFDFDTGPGNVFIDAVVRHYTNGKQEYDKDGAMGKRGTVNQKLVDDFLEFKYFKFEPPKTTGREVFRDTMAHELIERAEKLGMSQDDVVATVTRITAQAIVDHYRRYAPSQDIDEIFMCGGGAYNPNITDFIQKNYPNTKIFMLDDAGVPAGAKEAVTFAWQAMEAVVGRSIPVPDRVETRQEYVLGKVSPGKNYRKVMKQGMAFGEGERLPPVKEMINYVNGKVFDNNWA
>tr|A0A4S8TKY3|A0A4S8TKY3_AURPU
MNGHREHINGDTTALDLTVLGLNSGTSMDGIDCALCRFRQTSPEAPMHFELLKYGEIPLEQKIKKRVMNMILHNRTTPEELSEVNVLLGNTFASAVKEFCKEQDVSMDNIDVIGSHGQTIWLLSMPEPGQTKSALTMAEGTFIAAQTGITTVTDFRVSDQAAGRQGAPLIAFFDALLLHHPNKLRACQNIGGIANVCFIPPDHAGGVDKCFDFDTGPGNVFIDAVVRHYTNGKQEYDKDGAMGKRGTVNQKLVDDFLEFKYFKFEPPKTTGREVFRDTMAHELIERAEKLGMSQDDVVATVTRITAQAIVDHYRRYAPSQDIDEIFMCGGGAYNPNITDFIQKNYPNTKIFMLDDAGVSAGAKEAVTFAWQAMEAVVGRSIPVPDRVETRQEYVLGKVSPGKNYRKVMKQGMAFGEGERLPPVKEMINYVNGKVFDNNWA
>tr|A0A4S9XRM2|A0A4S9XRM2_AURPU
MDGHREHINGDTTALDLTVLGLNSGTSMDGIDCALCRFRQTSPEAPMHFELLKYGEIPLEQKIKKRVMNMILHNRTTPEELSEVNVLLGNTFASAVKEFCKEQDVSMDNIDVIGSHGQTIWLLSMPEPGQTKSALTMAEGTFIAAQTGITTVTDFRVSDQAAGRQGAPLIAFFDALLLHHPNKLRACQNIGGIANVCFIPPDHAGGVDKCFDFDTGPGNVFIDAVVRHYTNGKQEYDKDGAMGKRGTVNQKLVDDFLEFKYFKFEPPKTTGREVFRDTMAHELIGRAEKLGMSQDDVVATVTRITAQAIVDHYRRYAPSQDIDEIFMCGGGAYNPNITDFIQKNYPNTKIFMLDDAGVPAGAKEAVTFAWQAMEAVVGRSIPVPDRVETRQEYVLGKVSPGKNYRKVMKQGMAFGEGERLPPVKEMINYVNGKVFDNNWA
>tr|A0A4S9FQR1|A0A4S9FQR1_AURPU
MDGHREHINGDTTALDLTVLGLNSGTSMDGIDCALCRFRQTSPEAPMHFELLKYGEIPLEQKIKKRVMNMILHNRTTPEELSEVNVLLGNTFASAVKEFCKEQDVSMDNIDVIGSHGQTIWLLSMPEPGQTKSALTMAEGTFVAAQTGITTVTDFRVSDQAAGRQGAPLIAFFDALLLHHPNKLRACQNIGGIANVCFIPPDHAGGVDKCFDFDTGPGNVFIDAVVRHYTNGKQEYDKDGAMGKRGTVNQKLVDEFLEFKYFKLEPPKTTGREVFRDTMAHDLIERAEKLGMSQDDVVATVTRITAQAIVDHYRRYAPSQDIDEIFMCGGGAYNPNITDFIQKNYPNTKIFMLDDAGVPAGAKEAVTFAWQAMEAVVGRSIPVPDRVETRQEYVLGKVSPGKNYRKVMKQGMAFGEGERLPPVKEMINYVNGKVFDNNWA
>tr|A0A4S9EK47|A0A4S9EK47_AURPU
MDGHREHINGDTTALDLTVLGLNSGTSMDGIDCALCRFRQTSPEAPMHFELLKYGEISLEQKIKKRVMNMILHNRTTPEELSEVNVLLGNTFASAVKEFCKEQDVFMDNIDVIGSHGQTIWLLSMPEPGQTKSALTMAEGTFIAAQTGITTVTDFRVSDQAAGRQGAPLIAFFDALLLHHPNKLRACQNIGGIANVCFIPPDHAGGVDKCFDFDTGPGNVFIDAVVRHYTNGKQEYDKDGAMGKRGTVNQKLVDEFLEFKYFKLEPPKTTGREVFRDTMAHDLIERAEELGMSQDDVVATVTRITAQAIVDHYRRYAPSQDIDEIFMCGGGAYNPNITDFIQKNYPNTKIFMLDDAGVPAGAKEAVTFAWQAMEAVVGRSIPVPDRVETRQEYVLGKVSPGKNYRKVMKQGMAFGEGERLPPVKEMINYVNGKVFDNNWA
>tr|A0A4S9ATN3|A0A4S9ATN3_AURPU
MDGHREHINGDTTALDLTVLGLNSGTSMDGIDCALCRFRQTSAEAPMHFELLKYGEIPLEQKIKKRVMNMILHNRTTPEELSEVNVLLGNTFASAVKEFCKEQDVSMDNIDVIGSHGQTIWLLSMPEPGQTKSALTMAEGTFIAAQTGITTVTDFRVSDQAAGRQGAPLIAFFDALLLHHPNKLRACQNIGGIANVCFIPPDHAGGVDKCFDFDTGPGNVFIDAVVRHYTNGKQEYDKDGAMGKRGTVNQKLVDEFLEFKYFKLEPPKTTGREVFRDTMAHGLIERAEKLGMSQDDVVATVTRITAQAIVDHYRRYAPSQDIDEIFMCGGGAYNPNITDFIQKNYPNTKIFMLDDAGVPAGAKEAVTFAWQAMEAVVGRSIPVPDRVETRQEYVLGKVSPGKNYRKVMKQGMAFGEGERLPPVKEMINYVNGKVFDNNWA
>tr|A0A4S8U8Y4|A0A4S8U8Y4_AURPU
MDGHREHINGDTTALDLTVLGLNSGTSMDGIDCALCRFRQTSPEAPMHFELLKYGEIPLEQKIKKRVMNMILHNRTTPEELSEVNVLLGNTFASAVKEFCKEQDVSMDNIDVIGSHGQTIWLLSMPEPGQTKSALTMAEGTFIAAQTGITTVTDFRVSDQAAGRQGAPLIAFFDALLLHHPNKLRACQNIGGIANVCFIPPDHAGGVDKCFDFDTGPGNVFIDAVVRHYTNGKQEYDKDGAMGKRGTVNQKLVDEFLEFKYFKLEPPKTTGREVFRDTMAHDLIERAEKLGMSQDDVVATVTRITAQAIVDHYRRYAPSQDIDEIFMCGGGAYNPNITDFIQKNYPNTKIFMLDDAGVPAGAKEAVTFAWQAMEAVVGRSIPVPDRVETRQEYVLGKVSPGKNYRKVMKQGMAFGEGERLPPVKEMINYVNGKVFDNNWA
>tr|A0A4V4K6S6|A0A4V4K6S6_AURPU
MDGHREHINGDTTALDLTVLGLNSGTSMDGIDCALCRFRQTSPEAPMHFELLKYGEIPLEQKIKKRVMNMILHNRTTPEELSEVNVLLGNTFASAVKEFCKEQDVSMDNIDVIGSHGQTIWLLSMPEPGQTKSALTMAEGTFIAAQTGITTVTDFRVSDQAAGRQGAPLIAFFDALLLHHPNKLRACQNIGGIANVCFIPPDHAGGVDKCFDFDTGPGNVFIDAVVRHYTNGKQEYDKDGAMGKRGTVNQKLVDEFLEFKYFKLEPPKTTGREVFRDTMAHGLIERAEKLGVSQDDVVATVTRITAQAIVDHYRRYAPSQDIDEIFMCGGGAYNPNITDFIQKNYPNTKIFMLDDAGVPAGAKEAVTFAWQAMEAVVGRSIPVPDRVETRQEYVLGKVSPGKNYRKVMKQGMAFGEGERLPPVKEMINYVNGKVFDNNWA
>query
MPIATSTGDNVLDFTVLGLNSGTSMDGIDCALCHFYQKTPDAPMEFELLEYGEVPLAQPIKQRVMRMILEDTTSPSELSEVNVILGEHFADAVRQFAAERNVDLSTIDAIASHGQTIWLLSMPEEGQVKSALTMAEGAILASRTGITSITDFRISDQAAGRQGAPLIAFFDALLLHHPTKLRACQNIGGIANVCFIPPDVDGRRTDEYYDFDTGPGNVFIDAVVRHFTNGEQEYDKDGAMGKRGKVDQELVDDFLKMPYFQLDPPKTTGREVFRDTLAHDLIRRAEAKGLSPDDIVATTTRITAQAIVDHYRRYAPSQEIDEIFMCGGGAYNPNIVEFIQQSYPNTKIMMLDEAGVPAGAKEAITFAWQGMEALVGRSIPVPTRVETRQHYVLGKVSPGLNYRSVMKKGMAFGGDAQQLPWVSEMIVKKKGKVITNNWA
