# Supplementary material for: Anticipating protein evolution with successor sequence predictor
Source: J Cheminform. 2025 Mar 21;17:34. doi: 10.1186/s13321-025-00971-z (PMC11927200; doi:10.1186/s13321-025-00971-z)
Supplement: Supplementary file 5 — Supplementary Material 5: Pre-run Ancestral Sequence Reconstruction output. [file 13321_2025_971_MOESM5_ESM.zip › SI_6_Output/LGK_set_0/msa.fasta]

>ancestral_186
-----TGTASGTSGSALDFTVLGLNSGTSMDGIDCALCRFRQDTPDSPMHFELLKYGEVP
LAQPIKKRVMNMILHNRTTPEELSEVNVQLGETFADAVETFCAEHNIDKSTIDAIASHGQ
TIWLLSMPEEGQVKSALTMAEGAILASRTGITSITDFRISDQAAGRQGAPLIAFFDALLL
HHPTKLRACQNIGGIANVCFIPPDHQGG-VDECYDFDTGPGNVFIDAVVRHFTNGEQEYD
KDGAMGKRGKVDQELVDEFLQHPYFKLDPPKTTGREVFRDTLAHDLIRKGEAKGLSPDDI
VATITRITAQAIVDHYRRYAPSQEIDEIFMCGGGAYNPNITEFIQQAYPNTKIMMLDEAG
VPGGAKEAVTFAWQGMEALVGRSIPVPTRVETRREYVLGKVSPGENYRSVMRKGMAFGGD
ADQLPWVKEMVNYVDGKVFDNKW-
>ancestral_184
-ANGSTNTANGTSSSALDLTVLGLNSGTSMDGIDCALCRFRQETPDSPMHFELLKYGEVP
LEQTIKKRVMNMILHNRTTPEELSEVNVLLGETFADAVKEFCKEHNIDLSSIDAIGSHGQ
TIWLLSMPEEGQVKSALTMAEGSILASRTGITSVTDFRISDQAAGRQGAPLIAFFDALLL
HHPTKLRACQNIGGIANVCFIPPDNEGG-VDECFDFDTGPGNVFIDAVVRHYTNGEQEYD
KDGEMGKRGTVDQELVDEFLQHPYFKLDPPKTTGREVFRDTLAHDLIKKGEAKGLSPDDI
VATITRITAQAIVDHYRRYAP-QEIDEIFMCGGGAYNPNITEYIQQAYPNTKIMMLDEAG
IPAGAKEAITFAWQGMEAIVGRSIPVPTRVETRREYVLGKVSPGKNYRKVMRKGMAFGGG
RDHLPPVKEMVNYVDGKVFDNKW-
>ancestral_185
ANGNSTNTASGTSGSALDLTVLGLNSGTSMDGIDCALCRFRQDTPDSPMHFELLKYGEVP
LAQPIKKRVMNMILHNRTTPEELSEVNVQLGETFADAVEEFCKEHNIDKSSIDAIGSHGQ
TIWLLSMPEEGQVKSALTMAEGSILASRTGITSVTDFRISDQAAGRQGAPLIAFFDALLL
HHPTKLRACQNIGGIANVCFIPPDHQGG-VDECYDFDTGPGNVFIDAVVRHYTNGEQEYD
KDGEMGKRGKVDQELVDEFLQHPYFKLDPPKTTGREVFRDTLAHDLIRKGEAKGLSPDDI
VATITRITAQAIVDHYRRYAPSQEIDEIFMCGGGAYNPNITEYIQQAYPNTKIMMLDEAG
IPGGAKEAITFAWQGMEAIVGRSIPVPTRVETRREYVLGKVSPGKNYRKVMRKGMAFGGG
RDHLPPVKEMVNYVDGKVFDNKW-
>query
-----MPIATSTGDNVLDFTVLGLNSGTSMDGIDCALCHFYQKTPDAPMEFELLEYGEVP
LAQPIKQRVMRMILEDTTSPSELSEVNVILGEHFADAVRQFAAERNVDLSTIDAIASHGQ
TIWLLSMPEEGQVKSALTMAEGAILASRTGITSITDFRISDQAAGRQGAPLIAFFDALLL
HHPTKLRACQNIGGIANVCFIPPDVDGRRTDEYYDFDTGPGNVFIDAVVRHFTNGEQEYD
KDGAMGKRGKVDQELVDDFLKMPYFQLDPPKTTGREVFRDTLAHDLIRRAEAKGLSPDDI
VATTTRITAQAIVDHYRRYAPSQEIDEIFMCGGGAYNPNIVEFIQQSYPNTKIMMLDEAG
VPAGAKEAITFAWQGMEALVGRSIPVPTRVETRQHYVLGKVSPGLNYRSVMKKGMAFGGD
AQQLPWVSEMIVKKKGKVITNNWA
