# Supplementary material for: Anticipating protein evolution with successor sequence predictor
Source: J Cheminform. 2025 Mar 21;17:34. doi: 10.1186/s13321-025-00971-z (PMC11927200; doi:10.1186/s13321-025-00971-z)
Supplement: Supplementary file 5 — Supplementary Material 5: Pre-run Ancestral Sequence Reconstruction output. [file 13321_2025_971_MOESM5_ESM.zip › SI_6_Output/LGK_set_3/msa.fasta]

>ancestral_187
------TGTANGTSGSALDFTVLGLNSGTSMDGIDCALCRFRQDTPDSPMHFEL-LKYGE
VPLAQPIKKRVMNMILHNRTTPEELSEVNVQLGETFADAVETFCAEHNVDLSTIDAIASH
GQTIWLLSMPEEGQVKSALTMAEGAILASRTGITSITDFRISDQAAGRQGAPLIAFFDAL
LLHHPTKLRACQNIGGIANVCFIPPDHQGG-VDECYDFDTGPGNVFIDAVVRHFTNGEQE
YDKDGAMGKRGKVDQELVDEFLQHPYFKLDPPKTTGREVFRDTLAHDLIRKGEAKGLSPD
DIVATITRITAQAIVDHYRRYAPSQEIDEIFMCGGGAYNPNITEFIQQAYPNTKIMMLDE
AGVPGGAKEAITFAWQGMEALVGRSIPVPTRVETRREYVLGKVSPGKNYREVMRKGMAFG
GDADQLPWVKEMVNYVDGKVFDNKW-
>ancestral_184
SNGTNSSNTANGTSGQALDLTVLGLNSGTSMDGIDCALCRFRQETPDSPMHFELLLKYGE
VPLEQTIKKRVMNMILHNRTTPEELSEVNVLLGETFASAVKEFCAEHNVDLSSIDAIGSH
GQTIWLLSMPEEGQVKSALTMAEGSILASRTGITSVTDFRISDQAAGRQGAPLIAFFDAL
LLHHPTKLRACQNIGGIANVCFIPPDNEGG-VDECFDFDTGPGNVFIDAVVRHYTNGEQE
YDKDGEMGKRGKVDQELVDEFLQHPYFKLDPPKTTGREVFRDTLAHDLIKKGEAKGLSPD
DIVATITRITAQAIVDHYRRYAPSQDIDEIFMCGGGAYNPNITEYIQQAYPNTKIMMLDE
AGIPAGAKEAITFAWQGMEAIVGRSIPVPTRVETRREYVLGKVSPGKNYREVMRKGMAFG
GGRDHLPPVKEMVNYVDGKVFDNKW-
>ancestral_185
-ANGNSTNTANGTSGSALDLTVLGLNSGTSMDGIDCALCRFRQDTPDSPMHFEL-LKYGE
VPLAQPIKKRVMNMILHNRTTPEELSEVNVQLGETFADAVEEFCAEHNVDLSSIDAIGSH
GQTIWLLSMPEEGQVKSALTMAEGSILASRTGITSVTDFRISDQAAGRQGAPLIAFFDAL
LLHHPTKLRACQNIGGIANVCFIPPDHQGG-VDECYDFDTGPGNVFIDAVVRHYTNGEQE
YDKDGEMGKRGKVDQELVDEFLQHPYFKLDPPKTTGREVFRDTLAHDLIRKGEAKGLSPD
DIVATITRITAQAIVDHYRRYAPSQEIDEIFMCGGGAYNPNITEYIQQAYPNTKIMMLDE
AGIPGGAKEAITFAWQGMEAIVGRSIPVPTRVETRREYVLGKVSPGKNYREVMRKGMAFG
GGRDHLPPVKEMVNYVDGKVFDNKW-
>ancestral_188
------MPIATSTGDNVLDFTVLGLNSGTSMDGIDCALCHFYQKTPDAPMEFEL-LEYGE
VPLAQPIKQRVMRMILEDTTSPSELSEVNVILGEHFADAVRQFAAERNVDLSTIDAIASH
GQTIWLLSMPEEGQVKSALTMAEGAILASRTGITSITDFRISDQAAGRQGAPLIAFFDAL
LLHHPTKLRACQNIGGIANVCFIPPDVDGRRTDEYYDFDTGPGNVFIDAVVRHFTNGEQE
YDKDGAMGKRGKVDQELVDDFLKMPYFQLDPPKTTGREVFRDTLAHDLIRRAEAKGLSPD
DIVATTTRITAQAIVDHYRRYAPSQEIDEIFMCGGGAYNPNIVEFIQQSYPNTKIMMLDE
AGVPAGAKEAITFAWQGMEALVGRSIPVPTRVETRQHYVLGKVSPGLNYRSVMKKGMAFG
GDAQQLPWVSEMIVKKKGKVITNNWA
>query
------MPIATSTGDNVLDFTVLGLNSGTSMDGIDCALCHFYQKTPDAPMEFEL-LEYGE
VPLAQPIKQRVMRMILEDTTSPSELSEVNVILGEHFADAVRQFAAERNVDLSTIDAIASH
GQTIWLLSMPEEGQVKSALTMAEGAILASRTGITSITDFRISDQAAGRQGAPLIAFFDAL
LLHHPTKLRACQNIGGIANVCFIPPDVDGRRTDEYYDFDTGPGNVFIDAVVRHFTNGEQE
YDKDGAMGKRGKVDQELVDDFLKMPYFQLDPPKTTGREVFRDTLAHDLIRRAEAKGLSPD
DIVATTTRITAQAIVDHYRRYAPSQEIDEIFMCGGGAYNPNIVEFIQQSYPNTKIMMLDE
AGVPAGAKEAITFAWQGMEALVGRSIPVPTRVETRQHYVLGKVSPGLNYRSVMKKGMAFG
GDAQQLPWVSEMIVKKKGKVITNNWA
