# Supplementary material for: Anticipating protein evolution with successor sequence predictor
Source: J Cheminform. 2025 Mar 21;17:34. doi: 10.1186/s13321-025-00971-z (PMC11927200; doi:10.1186/s13321-025-00971-z)
Supplement: Supplementary file 5 — Supplementary Material 5: Pre-run Ancestral Sequence Reconstruction output. [file 13321_2025_971_MOESM5_ESM.zip › SI_6_Output/LGK_set_4/ancestrals.fasta]

>ancestral_216
MNGHTEHINGDRTALDLTVLGLNSGTSMDGIDCALCRFRQTSPDAPMHFELLKYGEIPLEQKIKKRVMNMIYHNRTTPEELSEVNVLLGNTFADAVKEFCKEQDVPIDSIDVIGSHGQTIWLLSMPEPGQTKSALTMAEGTFIAAQTGITTVTDFRVSDQAAGRQGAPLIAFFDALLLHHPTKLRACQNIGGIANVCFIPPDNAGGVDKCFDFDTGPGNVFIDAVVRHYTNGKQEYDKDGAMGKRGTVNQELVDEFLEFKYFKLDPPKTTGREVFRDTLAHDLIEKAEKLGMSPDDVVATVTRITAQAIVDHYRRYAPSQDIDEIFMCGGGAYNPNITEYIQKNYPNTKIFMLDDAGVPAGAKEAITFAWQAMEAIVGRSIPVPDRVETRQEYVLGKVNPGKNYRKVMKQGMMFGEGERLPPVKEMVNYVNGKVFDNNWA
>ancestral_217
MNGHTEHINGDRTALDLTVLGLNSGTSMDGIDCALCRFRQTSPEAPMHFELLKYGEIPLEQKIKKRVMNMIYHNRTTPEELSEVNVLLGNTFADAVKEFCKEQDVPIDDIDVIGSHGQTIWLLSMPEPGQTKSALTMAEGTFIAAQTGITTVTDFRVSDQAAGRQGAPLIAFFDALLLHHPTKLRACQNIGGIANVCFIPPDAGGVDKCFDFDTGPGNVFIDAVVRHYTNGKQEYDKDGAMGKRGTVNQELVDEFLEFKYFKLDPPKTTGREVFRDTLAHDLIEKAEKLGMSPDDVVATVTRITAQAIVDHYRRYAPSQDIDEIFMCGGGAYNPNITEYIQKNYPNTKIFMLDDAGVPAGAKEAITFAWQAMEAVVGRSIPVPDRVETRQEYVLGKVNPGKNYRKVMKQGMMFGEGERLPPVKEMINYVNGKVFDNNW
>ancestral_214
MASNGEGVHANGTGPTLNMRVLGLNSGTSMDGIDCALCDFRQDSPDSAMHFELVKYGEVPLEPKIKQRVMTMILQNQTTPEELSEVNVLLGETFASAVHTFCKDTGTDISKIDVIGSHGQTIWLLSMPEPGQVKSALTMAEGSIIAARTGVTTVTDFRVSDQAAGRQGAPLIAFFDALLLHHPRKLRACQNIGGIANVCFIPPDNAGGIDKCFDFDTGPGNVFIDAVVRHFTNGKQEYDENGMMGRRGKVDQGMVDEFLQHKYFKLDPPKTTGRETFRDSLAFDMIRAGQTRGMSQDDIVATVTRITSEAIVDHYRRYAPSQDIDEIFMCGGGAHNPNITDFIRQSYPKAKMYMLDDAGVPGGAKEAVTFAWQAMEAVVGRSIPVPDRVETRQAYVLGKISPGRNYRQVMKKGMNFGDGLELSPVTEMVNWVNGSVFDNKWT
>ancestral_215
TNTNNGSSGQALDLTVLGLNSGTSMDGIDCALCRFRQETPDSPMHFELLKYGEIPLEQTIKKRVMNMIYHNRTTPEELSEVNVLLGETFASAAKEFCKEHNVDISSIDVIGSHGQTIWLLSMPEPGQTKSALTMAEGTFIASRTGITTVTDFRVSDQAAGRQGAPLIAFFDALLLHHPTKLRACQNIGGIANVCFIPPDEGGVDKCFDFDTGPGNVFIDAVVRHYTNGEQEYDKDGEMGKRGTVNQELVDEFLQSFKYFKLDPPKTTGREVFRDTLAHDLIRKAEALGMSPDDVVATVTRITAQAIVDHYRRYAPSGQDIDEIFMCGGGAYNPNITEYIQKHYPNTKIFMLDDAGVPAGAKEAITFAWQGMEAIVGRSIPVPDRVETRREYVLGKVSPGKNYRKVMRKGMLFGGGRDHLPPVKEMVNYVDGKVFDNKW
>ancestral_212
MASNGDGVFANGTGATLNLRVLGLNSGTSMDGIDCVLCDFRQDSPDSAMHFELVKYGEVPLEPKIKQRVMTMILQNQTTPEELSEVNVLLGETFASAAHTFCKDTGTDISKIDVIGSHGQTIWLLSMPEPGQVKSALTMAEGSIIAARTGVTTVTDFRVSDQAAGRQGAPLIAFFDALLLHHPRKLRACQNIGGIANVCFIPPDNAGGIDKCFDFDTGPGNVFIDAVVRHFTNGKQEYDENGMMGRRGKVDQGMVDEFLQHKYFKLDPPKTTGRETFRDSLAFDMIRAGQTRGMSQDDIVATVTRITSEAIVDHYRRYAPSQDIDEIFMCGGGAHNPNITDFIRQSYPKAKMYMLDDAGVPGGAKEAVTFAWQAMEAVVGRSIPVPDRVETRQAYVLGKISPGRNYRQVMKKGMNFGDGLELSPVTEMVNWVNGSVFDNKWT
>ancestral_213
MASNGDGVFANGTGATLNLRVLGLNSGTSMDGIDCVLCDFRQDSPDSAMHFELVKYGEVPLEPKIKQRVMTMILQNQTTPEELSEVNVLLGETFASAVHTFCKDTGTDISKIDVIGSHEPGQVKSALTMAEGSIIAARTGVTTVTDFRVSDQAAGRQGAPLIAFFDALLLHHPRKLRACQNIGGIANVCFIPPDNAGGIDKCFDFDTGPGNVFIDAVVRHFTNGKQEYDENGMMGRRGKVDQGMVDEFLQHKYFKLDPPKTTGRETFRDSLAFDMIRAGQTRGMSQDDIVATVTRITSEAIVDHYRRYAPSQDIDEIFMCGGGAHNPNITDFIRQSYPKAKMYMLDDAGVPGGAKEAVTFAWQAMEAVVGRSIPVPDRVETRQAYVLGKISPGRNYRQVMKKGMNFGDGLEL
>ancestral_210
MASNGDNVLANGTGQTLNLRVLGLNSGTSMDGIDCVLCDFRQDSPDSAMHFELVKYGEVPLEPKIKQRVMTMILQNQTTPEELSEVNVLLGETFASAAHKFCRDTGTDISSIDVIGSHGQTIWLLSMPEPGQVKSALTMAEGTIIAARTGVTTVTDFRVSDQAAGRQGAPLIAFFDALLLHHPRKLRACQNIGGIANVCFIPPDNAGGIDKCFDFDTGPGNVFIDAVVRHFTNGKQEYDENGMMGRRGKVDQGMVDEFLQHKYFNLDPPKTTGRETFRDSLAFDMIRAGQTRGMSQDDIVATVTRITSEAIVDHYRRYAPSQDIDEIFMCGGGAHNPNITDFIRQSYPKAKMYMLDDAGVPGGAKEAVTFAWQAMEAVVGRSIPVPDRVETRQAYVLGKISPGRNYRQVMKKGMNFGDGLELSPVTEMVNWVNGSVFDNKWT
>ancestral_211
MASNGNNVLANGTGHTLNLRVLGLNSGTSMDGIDCVLCEFRQDSPDSAMHFELVKYGEVPLEPKIKQRVMTMILKNQTTPEELSEVNVLLGETFASAAHKFCRDTGTDISSIDVIGSHGQTIWLLSMPEPGQVKSALTMAEGTIIAARTGVTTVTDFRVSDQAAGRQGAPLIAFFDALLLHHPRKLRACQNIGGIANVCFIPPDNAGGIDKCFDFDTGPGNVFIDAVVRHFTNGKQEYDENGMMGRRGKVDQGMVNEFLQHKYFNLDPPKTTGRETFRDSLAFDMIRAGQTRGMSQDDIVATVTRITSEAIVDHYRRYAPSQDIDEIFMCGGGAHNPNITDFIRQSYPNARMYMLDDAGVPGGAKEAVTFAWQAMEAVVGRSIPVPDRVETRQAYVLGKISPGRNYRQVMKTGMNFGDGLELSPVTEMVNWVNGSVFDNKWT
>ancestral_218
MNGHTEYINGDRTALDLTVLGLNSGTSMDGIDCALCRFRQTSPEAPMHFELLKYGEIPLEQKIKKRVMNMILHNRTTPEELSEVNVLLGNTFASAVKEFCKEQDVPMDDIDVIGSHGQTIWLLSMPEPGQTKSALTMAEGTFIAAQTGITTVTDFRVSDQAAGRQGAPLIAFFDALLLHHPTKLRACQNIGGIANVCFIPPDNAGGVDKCFDFDTGPGNVFIDAVVRHYTNGKQEYDKDGAMGKRGTVNQELVDEFLEFKYFKLDPPKTTGREVFRDTMAHDLIERAEKLGMSQDDVVATVTRITAQAIVDHYRRYAPSQDIDEIFMCGGGAYNPNITDFIQKNYPNTKIFMLDDAGVPAGAKEAITFAWQAMEAVVGRSIPVPDRVETRQEYVLGKVSPGKNYRKVMKQGMMFGEGERLPPVKEMINYVNGKVFDNNWA
>ancestral_219
MNGHREYINGDTTALDLTVLGLNSGTSMDGIDCALCRFRQTSPEAPMHFELLKYGEIPLEQKIKKRVMNMILHNRTTPEELSEVNVLLGNTFASAVKEFCKEQDVPMDDIDVIGSHGQTIWLLSMPEPGQTKSALTMAEGTFIAAQTGITTVTDFRVSDQAAGRQGAPLIAFFDALLLHHPNKLRACQNIGGIANVCFIPPDHAGGVDKCFDFDTGPGNVFIDAVVRHYTNGKQEYDKDGAMGKRGTVNQELVDEFLEFKYFKLEPPKTTGREVFRDTMAHDLIERAEKLGMSQDDVVATVTRITAQAIVDHYRRYAPSQDIDEIFMCGGGAYNPNITDFIQKNYPNTKIFMLDDAGVPAGAKEAVTFAWQAMEAVVGRSIPVPDRVETRQEYVLGKVSPGKNYRKVMKQGMAFGEGERLPPVKEMINYVNGKVFDNNWA
>ancestral_164
MGSVNGIMSSSNSSPLDLTVLGLNSGTSMDGIDCALCRFRQASPDSPMHFELLQYDEVPLEPTIKKRVMNMILHNKTTPEELSEVNVLLGETFADAVKTFSEKHNIPLSSIDVIGSHGQTIWLLSMPEKGQTKSALTMAEGTFIASRTGITTVTDFRVSDQAAGRQGAPLIAFFDSLVLHHPTKLRACQNIGGIANVCFIPPDCDGKLNQEFFDFDTGPGNVFIDAAVRYFTNGEREYDKDGEMGKAGKVDQEMVDEFLTTHPYFSLDPPKTTGREVFRDTIAHDLIERGVAKGLSPNDIVATITRITAQAIVDHYKRYMPTQYGPLAEIYMCGGGAKNPNITDYLQQAFPETKIVMLDEAGIPADAKEAITFAWQGMEAIVGRSIPVPDRVETRREYVLGKVSPGKNYRRVMRKGMDFGAGRDDLEPVRELVNYVNGKVFNNKA
>ancestral_165
MGSATGIMYTGDSLPLDITALGLNSGTSMDGIDCALCRFRQASPNGPMHFELLQYDEIPLEPKIKKRVMDMIFHNTTTPEELSEVNVILGETFADAVKAFSKKHSVPLSSIDVIGSHGQTIWLESMPQGGRKKSALTMAEGTFIASSTGITTVTDFRVSDQAAGRQGAPLIAFFDSLVLHHPTKLRACQNIGGIANVCFVPPDSNGQLNQEFFDFDTGPGNVFIDAAVRYFTNGEREYDKDGEMGKQGKVNQEMVDEFLKTHFYFALDPPKTTGREVFRDTIAHDLIERGVANGMSPNDIVATITRITAQAIVEHYKRYMPTQYGPLAEVYMCGGGAKNPNILDHLKESFPETKFVMLDEAGIPADAKEAITFAWQGMEAIVGRSIPVPSRVETRRGYVLGKVSPGQNYRRVMRKGMDFGAGHEDLEPVRELVNYVGGKVYNNKG
>ancestral_166
MGSATGIMYTGDSLPLDITALGLNSGTSMDGIDCALCRFRQASPNGPMHFELLQYDEIPLEPKIKKRVMDMIFHNTTTPEELSEVNVVLGETFAEAAKAFSKKHGVPLSSIDVIGSHGQTIWLESMPQGGRKKSALTMAEGTFIASSTGITTVTDFRVSDQAAGRQGAPLIAFFDSLVLHHPTKLRACQNIGGIANVCFVPPDSNGQLNQEFFDFDTGPGNVFIDAAVRYFTNGEREYDQDGEMGKQGKVNQQMVDEFLRTHFYFALDPPKTTGREVFRDTIAHDLIERGVANGMSPNDIVATITRITAQAIVEHYKRYMPSQYGPLAEVYMCGGGAKNPNILDHLRESFPETRFVMLDEAGIPADAKEAITFAWQGMEAIVGRSIPVPSRVETSRGYVLGKISPGHNYRRVMKKGMDFGAGHEQLEPVRELVNYVGGKVYNNKG
>ancestral_167
MGSTSSSSSSSPLDLTVLGLNSGTSMDGIDCALCRFRQASPDAPMHFELLKYDEVPLEQTIKKRVMNMILHNSTTPEELSEVNVLLGETFADAVKTFSEKHNIPLSSIDAIGSHGQTIWLLSMPEKGQTKSALTMAEGCFIASRTGITTVTDFRVSDQAAGRQGAPLIAFFDSLVLHHPTKLRACQNIGGIANVCFIPPDVDGKLNQEFFDFDTGPGNVFIDAAVRYFTNGEREYDKDGEMGKAGTVDQEMVDEFLTTHPYFSLDPPKTTGREVFRDTIAHDLIERGLKKGLSPNDIVATITRITAQAIVDHYRRYMPTQYGPLAEIYMCGGGAKNPNITDYMQQAFPDTRIVMLDEAGIPADAKEAITFAWQGMEAIVGRSIPVPDRVETRREYVLGKVSPGKNYRRVMRKGMDFGAGRDHLPPVKELVNYVDGKVFNNKA
>ancestral_160
HGSTNGGVSSSSSGSGLDLTVLGLNSGTSMDGIDCALCRFRQASPDSPMHFELLKYDEVPLEQTIKKRVMNMILHNKTTPEELSEVNVLLGETFASAVKEFSAKHNIPLSSIDAIGSHGQTIWLLSMPEEGQTKSALTMAEGTFIASRTGITTVTDFRVSDQAAGRQGAPLIAFFDSLVLHHPTKLRACQNIGGIANVCFIPPDKDGKLNQEFFDFDTGPGNVFIDAAVRHFTNGEREYDKDGEMGKAGTVDQEMVDEFLTTHPYFALDPPKTTGREVFRDTIAHDLIERGLKKGLSPNDIVATITRITAQAIVDHYHRYMPTQYGPLAEIFMCGGGAKNPNITDYMQQAFPDTKIVMLDEAGIPADAKEAITFAWQGMEAIVGRSIPVPDRVETRREYVLGKVSPGKNYRKVMRKGMQFGAGRDHLEPVKELVNYVDGKVFNNKW
>ancestral_161
VTTMTNGHNATNGTNGVNGSHSGSGLDITVLGLNSGTSMDGIDCALCRFRQSSPDAPMHFELLKYDEVPLEQTIKKRVMNMILKNSTTPEELSEVNVLLGETFASAVHEFSAKHNIPLSSIDAIGSHGQTIWLLSMPEEGQTQSALTMAEGTFIASRTGITTVTDFRVSDQAAGRQGAPLIGFFDSLVLHHPTKLRACQNIGGIANVCFIPPDKDGKLNQEYFDFDTGPGNVFIDAVVRHFTNGEREYDKDGAMGRAGTVDQEMVDEFLTQHPYFAKSPPKTTGREVFRDTIAHDLIERGLKKGLSQNDIVATVTRITAQAIVDHYHRYMPTQYGPLAEIFMCGGGAKNPNIVDYMQQAFPDTRIVMLDEAGIPADAKEAITFAWQGMEAIVGRSIPVPDRVETRKSYVLGKVSPGKNYRKVMRKGIQFGAGRDTLEPVTELVNYVDGKVFDNKW
>ancestral_289
MAASESKPLDLTVLGLNSGTSMDGIDCTLCRFRQETPESPMHFELLKYDEIPLPQPIKKRVMDIILHDRTSASGLSEVNVILGETFADAVDEFCKKHNVDKSSIDAIGSHGQTIWLLSMPEPGQVKSALTMAEGCFIASRTGITTVTDFRVSDQAAGRQGAPLIAFFDALLLHHPTKLRACQNIGGIANVCFIPPDNKGGVSETYDFDTGPGNVFIDAVVRHYTNGEREYDKDGEMGARGTVNQALVDEFLQHKYFGLDPPKTTGREVFRDTLAFELIEKAEKLDMTPDDVVATVTRITAQAIVDHYRRYAPAGMEIEELFMCGGGAYNPNITRFIQQAYPNTKIMMLDEAGVPAGAKESITFAWQAMEAIVGRSIPVPTRVETRREYVLGKVSPGTNYRNVMAKGMAFGAGHDHLAPVREMVNYVDGKIFDNKW
>ancestral_288
MAASESNPLDFTVLGLNSGTSMDGIDCTLCRFRQETPESPMHFELLKYDEIPLPQPIKKRVMDIILHDRTSASGLSEVNVILGETFADAVDEFCKKHNVDMSSIDAIGSHGQTIWLLSMPEPGQVKSALTMAEGCFIASRTGITTVTDFRISDQAAGRQGAPLIAFFDALLLHHPTKLRACQNIGGIANVCFIPPDNKGGVSETYDFDTGPGNVFIDAVVRHYTNGEREYDKDGEMGARGTVNQALVDEFLQHKYFGLDPPKTTGREVFRDTLAFELIEKAEKLGMSPDDVVATVTRITAQAIVDHYRRYAPAGMELEELFMCGGGAYNPNITRFIQQAYPNTKIMMLDEAGVPAGAKESITFAWQAMEAIVGRSIPVPTRVETRREYVLGKVSPGTNYRNVMSRGMAFGAGRDHLAPVREMVNYVDGKIFDNKW
>ancestral_162
VSSSSSSSGLDLTVLGLNSGTSMDGIDCALCRFRQASPDSPMHFELLKYDEVPLEQTIKKRVMNMILHNKTTPEELSEVNVLLGETFADAVKTFSAKHNIPLSSIDAIGSHGQTIWLLSMPEKGQTKSALTMAEGTFIASRTGITTVTDFRVSDQAAGRQGAPLIAFFDSLVLHHPTKLRACQNIGGIANVCFIPPDKDGKLNQEFFDFDTGPGNVFIDAAVRYFTNGEREYDKDGEMGKAGTVDQEMVDEFLTTHPYFALDPPKTTGREVFRDTIAHDLIERGLKKGLSPNDIVATITRITAQAIVDHYRRYMPTQYGPLAEIYMCGGGAKNPNITDYMQQAFPDTKIVMLDEAGIPADAKEAITFAWQGMEAIVGRSIPVPDRVETRREYVLGKVSPGKNYRRVMRKGMDFGAGRDHLEPVKELVNYVDGKVFNNKAN
>ancestral_281
MTQYGEIPLEPVIKKRVMNMILHNKTSPSELSEVNVILGETFASAVHQFCKDYNVDIKSIDVLGSHGQTIWLLSMPEAGETRSALTMAEGTFLASRTGITSVTDFRVSDQAAGRQGAPLIAFFDALVLHHPTKLRACQNIGGIANVCFVLPDSHGGVDACYDFDTGPGNVFIDAVVRHYTNGKREYDQDGEMGARGTVDQALVDDFLTHPYFALEPPKTTGREVFRDTLAHEFIVKAEAKGLKPDDVVATITRVTAQAIVDHYRRYAPKDLEIAEIFMCGGGAYNPNIAAFIQENYPNTRIMMLDEAGIPGGAKEAITFAWQGMEAVVGRSIPVPTRVETRQEYVLGKVSPGKNYRNVLRQGMLFGAGRDHLPPVKEMINYIDGKAFDNKW
>ancestral_280
MASNSINGSSHSLDITVLGLNSGTSMQYGEIPLEPVIKKRVMNMILHNKTSPSELSEVNVILGETFASAVHQFCKDYNVDIKSIDVLGSHGQTIWLLSMPEAGETRSALTMAEGTFLASRTGITSVTDFRVSDQAAGRQGAPLIAFFDALVLHHPTKLRACQNIGGIANVCFVLPDSHGGVDACYDFDTGPGNVFIDAVVRHYTNGKREYDQDGEMGARGTVDQELVDDFLTHPYFALEPPKTTGREVFRDTLAHEFIVKAEAKGLKPDDVVATITRVTAQAIVDHYRRYAPKDLEIAEIFMCGGGAYNPNIAAFIQENYPNTRIMMLDEAGIPGGAKEAITFAWQGMEAVVGRSIPVPTRVETRQEYVLGKVSPGKNYRNVLRQGMLFGAGRDHLPPVKEMINYIDGKAFDNKW
>ancestral_283
MTQYGEIPLEPVIKKRVMNMILHNKTSPSELSEVNVILGETFASAVHQFCKDYNVDIKSIDVLGSHGQTIWLLSMPEAGETRSALTMAEGTFLASRTGITSVTDFRVSDQAAGRQGAPLIAFFDALVLHHPTKLRACQNIGGIANVCFVLPDSHGGVDACYDFDTGPGNVFIDAVVRHYTNGKREYDQDGEMGARGTVDQALVDDFLTHPYFALEPPKTTGREVFRDTLAHEFIVKAEAKGLKPDDVVATITRVTAQAIVDHYRRYAPKDLEIAEIFMCGGGAYNPNIAAFIQENYPNTRIMMLDEAGIPGGAKEAITFAWQGMEAVVGRSIPVPTRVETRQEYVLGKVSPGKNYRNVLRQGMLFGAGRDHLPPVKEMINYIDGKAFDNKW
>ancestral_220
MNGHREYINGDTTALDLTVLGLNSGTSMDGIDCALCRFRQTSPEAPMHFELLKYGEIPLEQKIKKRVMNMILHNRTTPEELSEVNVLLGNTFASAVKEFCKEQDVSMDNIDVIGSHGQTIWLLSMPEPGQTKSALTMAEGTFIAAQTGITTVTDFRVSDQAAGRQGAPLIAFFDALLLHHPNKLRACQNIGGIANVCFIPPDHAGGVDKCFDFDTGPGNVFIDAVVRHYTNGKQEYDKDGAMGKRGTVNQKLVDEFLEFKYFKLEPPKTTGREVFRDTMAHDLIERAEKLGMSQDDVVATVTRITAQAIVDHYRRYAPSQDIDEIFMCGGGAYNPNITDFIQKNYPNTKIFMLDDAGVPAGAKEAVTFAWQAMEAVVGRSIPVPDRVETRQEYVLGKVSPGKNYRKVMKQGMAFGEGERLPPVKEMINYVNGKVFDNNWA
>ancestral_285
MASNSINGTSHSLDITVLGLNSGTSQYGEIPLEPVIKKRVMNMILFNKTSPSELSEVNVILGETFASAVHQFCKDYNVDIKSIDVLGSHGQTIWLLSMPEAGETRSALTMAEGTFLASRTGITSVTDFRVSDQAAGRQGAPLIAFFDALVLHHPTKLRACQNIGGIANVCFVLPDSHGGVDACYDFDTGPGNVFIDAVVRHYTNGKREYDQDGEMGARGTVDQELVDDFLTHPYFALEPPKTTGREVFRDTLAHEFIVKAEAKGLKPDDVVASITRVTAQAIVDHYRRYAPKDLEIAEIFMCGGGAYNPNITAFIQENYPNTRIMMLDEAGIPGGAKEAITFAWQGMEAVVGRSIPVPTRVETRQEYVLGKVSPGKNYRNVMRQGMMFGADRDHLPPVKEMVNYIDGKAFDNKW
>ancestral_284
MASNSINGTSHSLDITVLGLNSGTSLQYGEIPLEPVIKKRVMNMILHNKTSPSELSEVNVILGETFASAVHQFCKDYNVDIKSIDVLGSHGQTIWLLSMPEAGETRSALTMAEGTFLASRTGITSVTDFRVSDQAAGRQGAPLIAFFDALVLHHPTKLRACQNIGGIANVCFVLPDSHGGVDACYDFDTGPGNVFIDAVVRHYTNGKREYDQDGEMGARGTVDQELVDDFLTHPYFALEPPKTTGREVFRDTLAHEFIVKAEAKGLKPDDVVASITRVTAQAIVDHYRRYAPKDLEIAEIFMCGGGAYNPNITAFIQENYPNTRIMMLDEAGIPGGAKEAITFAWQGMEAVVGRSIPVPTRVETRQEYVLGKVSPGKNYRNVLRQGMLFGAGRDHLPPVKEMVNYIDGKAFDNKW
>ancestral_287
MAASESKPLDLTVLGLNSGTSMDGIDCTLCRFRQETPESPMHFELLKYDEIPLPQPIKKRVMDIILHDRTSASGLSEVNVILGETFADAVDEFCKKHNVDKSSIDAIGSHGQTIWLLSMPEPGQVKSALTMAEGCFIASRTGITTVTDFRVSDQAAGRQGAPLIAFFDALLLHHPTKLRACQNIGGIANVCFIPPDNKGGVSETYDFDTGPGNVFIDAVVRHYTNGEREYDKDGEMGARGTVNQALVDEFLQHKYFGLDPPKTTGREVFRDTLAFELIEKAEKLGMSPDDVVATVTRITAQAIVDHYRRYAPAGMEIEELFMCGGGAYNPNITRFIQQAYPNTKIMMLDEAGVPAGAKESITFAWQAMEAIVGRSIPVPTRVETRREYVLGKVSPGTNYRNVMAKGMAFGAGRDHLAPVREMVNYVDGKIFDNKW
>ancestral_286
NGASEGQPLDLTVLGLNSGTSMDGIDCTLCHFRQETPDSPMHFELLKYGEIPLEQTIKKRVMDVILHDRTSASGLSEVNVLLGETFADAVEEFCKEHNVDKSSIDVIGSHGQTIWLLSMPEPGQVKSALTMAEGSFLASRTGITSVTDFRVSDQAAGRQGAPLIAFFDALLLHHPTKLRACQNIGGIANVCFIPPDNQGGVDETYDFDTGPGNVFIDAVVRHYTNGEREYDKDGEMGKRGTVNQELVDEFLQHKYFKLDPPKTTGREVFRDTLAFELIKKAEALGMSPDDVVATVTRITAQAIVDHYRRYAPKGMEIEEIFMCGGGAYNPNITEYIQKHYPNTKIMMLDEAGIPAGAKESITFAWQAMEAIVGRSIPVPTRVETRREYVLGKVSPGENYRKVMRKGMLFGAGRDHLTPVKEMVNYVDGKVFDNKW
>ancestral_263
MDPNPSVSRSLDLTVLGLNSGTSMDGIDCALCHFQQETPDSPMRFELLKYGEIPLEQTIKKRVMNIILHNKTSPSELSEVNVILGETFAAAVKEFCGQYDVDISSIDVIGSHGQTIWLLSMPEEGEVRSALTMAEGSFIASRTGITTVTDFRVSDQAAGRQGAPLIAFFDALLLHHPTKLRACQNIGGIANVCFIPPDSLGGTDACYDFDTGPGNVFIDAVVRHYTNGQQEYDKDGEMGARGTVDQDLVDEFLQTHPYFRLDPPKTTGREVFRDTLAFDLIRKAESKGLSPDDVVATVTRITAQAIVDHYRRYAPKDLPIDEIFMCGGGSYNPNITRYIQAHYPDTKILMLDQAGIPASAKEAITFAWQGMEAVVGRSIPVPTRVETRQPYVLGKISPGKNYRKVMQQGMQFGGDRHHLAAVTELVNYVNGKEFNNKW
>ancestral_262
MDPNPSVSRSLDLTVLGLNSGTSMDGIDCALCHFQQETPDSPMRFELLKYGEIPLEQTIKKRVMNIILHNKTSPSELSEVNVILGETFAAAVKEFCGQYDVDISSIDVIGSHGQTIWLLSMPEEGEVRSALTMAEGSFIASRTGITTVTDFRVSDQAAGRQGAPLIAFFDALLLHHPTKLRACQNIGGIANVCFIPPDSLGGTDACYDFDTGPGNVFIDAVVRHYTNGQQEYDKDGEMGARGTVDQDLVDEFLQTHPYFRLDPPKTTGREVFRDTLAFDLIRKAESKGLSPDDVVATVTRITAQAIVDHYRRYAPKDLPIDEIFMCGGGSYNPNITRYIQAHYPDTKILMLDQAGIPASAKEAITFAWQGMEAVVGRSIPVPTRVETRQPYVLGKISPGKNYRKVMQQGMQFGGDRHHLAAVTELVNYVNGKEFNNKW
>ancestral_261
MDPNPSVSRSLDLTVLGLNSGTSMDGIDCALCHFQQETPDSPMRFELLKYGEIPLEQTIKKRVMNIILHNKTSPSELSEVNVILGETFAAAVKEFCGQYDVDISSIDVIGSHGQTIWLLSMPEEGEVRSALTMAEGSFIASRTGITTVTDFRVSDQAAGRQGAPLIAFFDALLLHHPTKLRACQNIGGIANVCFIPPDSLGGTDACYDFDTGPGNVFIDAVVRHYTNGQQEYDKDGEMGARGTVDQDLVDEFLQTHPYFRLDPPKTTGREVFRDTLAFDLIRKAESKGLSPDDVVATVTRITAQAIVDHYRRYAPKDLPIDEIFMCGGGSYNPNITQYIQAHYPDTKILMLDQAGIPASAKEAITFAWQGMEAVVGRSIPVPTRVETRQPYVLGKVSPGKNYRRVMQQGMQFGGDRHHLAAVSELVNYVNGKEFNNKW
>ancestral_260
MDPNPSVSRSLDLTVLGLNSGTSMDGIDCALCHFQQETPESPMRFELLKYGEIPLEQTIKQRVMNMILHNKTSPSELSEVNVILGETFAAAVKEFCAQYNVDISSIDVIGSHGQTIWLLSMPEEGEVRSALTMAEGSFIASRTGITTVTDFRVSDQAAGRQGAPLIAFFDALILHHPTKLRACQNIGGIANVCFIPPDSLGGVDACYDFDTGPGNVFIDAVVRHYTNGEREYDKNGEMGARGTVDQDLVDEFLRTHPYFRLDPPKTTGREVFRDTLAFDLIRKAESKGLSPDDVVATVTRITAQSIVDHYRRYAPKDLPIDEIFMCGGGSYNPNITQYIQSQYPDTKILALDQAGIPASAKEAITFAWQGMEAIVGRSIPVPTRVETRQPYVLGKVSPGKNYRRVMRQGMQFGGDRDELSPVKEVVNYVNGKEWNNKW
>ancestral_267
MDPSASVSRSLDLTVLGLNSGTSMDGIDCALCRFRQETPDSPMRFELLKYGEIPLEQTIKKRVMNIILHNKTSPSELSEVNVILGETFAAAVKEFCGQYDVDISSIDVIGSHGQTIWLLSMPEEGEVRSALTMAEGSFIASRTGITTVTDFRVSDQAAGRQGAPLIAFFDALLLHHPTKLRACQNIGGIANVCFIPPDSLGGTDACYDFDTGPGNVFIDAVVRHYTNGQQEYDKDGEMGARGTVDQDLVDEFLQTHPYFQLDPPKTTGREVFRDTLAFDLIRKAESKGLSPDDVVATVTRITAQAIVDHYRRYAPKDLPIDEIFMCGGGAYNPNITQYIQAHYPSTKILMLDQAGIPASAKEAITFAWQGMEAVVGRSIPVPTRVETRQPYVLGKVSPGKNYRRVLQQGMQFGGDRHHLPAVSELVNYVNGKEFNNKW
>ancestral_266
MDPSASVSRSLDLTVLGLNSGTSMDGIDCALCRFQQETPDSPMRFELLKYGEIPLEQTIKKRVMNIILHNKTSPSELSEVNVILGETFAAAVKEFCGQYDVDISSIDVIGSHGQTIWLLSMPEEGEVRSALTMAEGSFIASRTGITTVTDFRVSDQAAGRQGAPLIAFFDALLLHHPTKLRACQNIGGIANVCFIPPDSLGGTDACYDFDTGPGNVFIDAVVRHYTNGQQEYDKDGEMGARGTVDQDLVDEFLQTHPYFQLDPPKTTGREVFRDTLAFDLIRKAESKGLSPDDVVATVTRITAQAIVDHYRRYAPKDLPIDEIFMCGGGAYNPNITQYIQAHYPSTKILMLDQAGIPASAKEAITFAWQGMEAVVGRSIPVPTRVETRQPYVLGKVSPGKNYRRVLQQGMQFGGDRHHLPAVSELVNYVNGKEFNNKW
>ancestral_265
MDPNPSVSRSLDLTVLGLNSGTSMDGIDCALCHFQQETPDSPMRFELLKYGEIPLEQTIKKRVMNIILHNKTSPSELSEVNVILGETFAAAVKEFCGQYDVDISSIDVIGSHGQTIWLLSMPEEGEVRSALTMAEGSFIASRTGITTVTDFRVSDQAAGRQGAPLIAFFDALLLHHPTKLRACQNIGGIANVCFIPPDSLGGTDACYDFDTGPGNVFIDAVVRHYTNGQQEYDKDGEMGARGTVDQDLVDEFLQTHPYFRLDPPKTTGREVFRDTLAFDLIRKAESKGLSPDDVVATVTRITAQAIVDHYRRYAPKDLPIDEIFMCGGGSYNPNITRYIQAHYPHTKILMLDQAGIPASAKEAITFAWQGMEAVVGRSIPVPTRVETRQPYVLGKISPGKNYRKVMQQGMQFGGDRHHLAAVTELVNYVNGKEFNNKW
>ancestral_264
MDPNPSVSRSLDLTVLGLNSGTSMDGIDCALCHFQQETPDSPMRFELLKYGEIPLEQTIKKRVMNIILHNKTSPSELSEVNVILGETFAAAVKEFCGQYDVDISSIDVIGSHGQTIWLLSMPEEGEVRSALTMAEGSFIASRTGITTVTDFRVSDQAAGRQGAPLIAFFDALLLHHPTKLRACQNIGGIANVCFIPPDSLGGTDACYDFDTGPGNVFIDAVVRHYTNGQQEYDKDGEMGARGTVDQDLVDEFLQTHPYFRLDPPKTTGREVFRDTLAFDLIRKAESKGLSPDDVVATVTRITAQAIVDHYRRYAPKDLPIDEIFMCGGGSYNPNITRYIQAHYPDTKILMLDQAGIPASAKEAITFAWQAMEAVVGRSIPVPTRVETRQPYVLGKISPGKNYRKVMQQGMQFGGDRHHLAAVTELVNYVNGKEFNNKW
>ancestral_269
MDPSASVSRSLDLTVLGLNSGTSMDGIDCALCRFRQETPDSPMRFELLKYGEIPLEQTIKKRVMNIILHNKTSPSELSEVNVILGETFAAAVKEFCGQYDVDISSIDVIGSHGQTIWLLSMPEEGEVRSALTMAEGSFIASRTGITTVTDFRVSDQAAGRQGAPLIAFFDALLLHHPTKLRACQNIGGIANVCFIPPDSLGGTDACYDFDTGPGNVFIDAVVRHYTNGQQEYDKDGEMGARGTVDQDLVDEFLQNHPYFQLDPPKTTGREVFRDTLAFDLIRKAESKGLSPDDVVATVTRITAQAIVDHYRRYAPKDLPIDEIFMCGGGAYNPNITQYIQAHYPDTKILMLDQAGIPASAKEAITFAWQGMEAVVGRSIPVPTRVETRQPYVLGKVSPGKNYRRVLQQGMQFGGDRHHLPAVSELVNYVNGEVFNNKW
>ancestral_268
MDPSASVSRSLDLTVLGLNSGTSMDGIDCALCRFRQETPDSPMRFELLKYGEIPLEQTIKKRVMNIILHNKTSPSELSEVNVILGETFAAAVKEFCGQYDVDISSIDVIGSHGQTIWLLSMPEEGEVRSALTMAEGSFIASRTGITTVTDFRVSDQAAGRQGAPLIAFFDALLLHHPTKLRACQNIGGIANVCFIPPDSLGGTDACYDFDTGPGNVFIDAVVRHYTNGQQEYDKDGEMGARGTVDQDLVDEFLQNHPYFQLDPPKTTGREVFRDTLAFDLIRKAESKGLSPDDVVATVTRITAQAIVDHYRRYAPKDLPIDEIFMCGGGAYNPNITQYIQAHYPSTKILMLDQAGIPASAKEAITFAWQGMEAVVGRSIPVPTRVETRQPYVLGKVSPGKNYRRVLQQGMQFGGDRHHLPAVSELVNYVNGKEFNNKW
>ancestral_298
MPSATTNGDSNGHSNGHTNGSNGPSSQGLDLTVLGLNSGTSMDGIDCALCRFRQETPTSPMHFELLKYGEIPLEQTIKKRVMKMILHNTTTPEELSEVNVLLGETFASAVKQFTKENNLQLSDIDALGSHGQTIWLLSMPEEGQVKSALTMAEGSILAARTGITSVTDFRISDQAAGRQGAPLIAFFDALVLHHPTKLRACQNIGGIANVCFIPPDSEGGVDECFDFDTGPGNVFIDAVVRHYTNGEQEYDRDGAMGKRGRVDQELVDDFLTHKYFKLEPPKTTGREVFRDTLAFEFIEKAEKKGLSPDDVVASITRVTAQAIVDHYRRYAPSQDIDEIFMCGGGAYNPNITAFIQKNYPNTKIMMLDEAGIPGGAKEAITFAWQGMEAIVGRSIPVPTRVETRAEFVLGKVSPGKNYREVMRKGMMFGGSADHLPPVKELVNYVDGKVFDNKW
>ancestral_299
MPSSTTNGASNGYGNGSTNGINGPSDAALDLTVLGLNSGTSMDGIDCALCRFRQETPSSPMHFELLKYSEIPLEPVIKKRVMNMILHNKTTPEELSEVNVLLGETFASAVKEFTKEHGLQLTDIDVIGSHGQTIWLLSMPEEGQVKSALTMAEGSFIAARTGITTVTDFRVSDQAAGRQGAPLIAFFDALVLHHPTKLRACQNIGGIANVCFIPPDHQGGVDACYDFDTGPGNVFIDAVVRHYTNGEQEYDRDGKMGKAGQVDQELVDDFMKHKYFGLEPPKTTGREVFRDTLAFEFIKKAEQKGLSPNDVVASITRVTAQAIVDHYQRYAPSQNIDEIFMCGGGAYNPNIAAFIQKNYPNTKIMMLDAAGIPGSAKEAITFAWQAMEAVVGRSIPVPTRVETRQEYVLGKVSPGKNYREVMRKGILFGGKADHLSPVKELVNYVEGKVFDNKW
>ancestral_296
MMPSATTNGDSNGHSNGHTNGSNGPSSQALDLTVLGLNSGTSMDGIDCALCRFRQETPTSPMHFELLKYGEIPLEQTIKKRVMNMILHNTTTPEELSEVNVLLGETFASAVKEFTKENNLQLSDIDVLGSHGQTIWLLSMPEEGQVKSALTMAEGSILAARTGITSVTDFRISDQAAGRQGAPLIAFFDALVLHHPTKLRACQNIGGIANVCFIPPDNEGGVDECFDFDTGPGNVFIDAVVRHYTNGEQEYDRDGEMGKRGRVDQELVDDFLKHKYFKLEPPKTTGREVFRDTLAFEFIKKAEKKGLSPDDVVASITRVTAQAIVDHYRRYAPSQDIDEIFMCGGGAYNPNITAFIQKNYPNTKIMMLDEAGIPGGAKEAITFAWQGMEAIVGRSIPVPTRVETRQEYVLGKVSPGKNYREVMRKGMMFGGSADHLPPVKELVNYVDGKVFDNKW
>ancestral_297
MAPSATTNGYSNGSSNGHTNGANGSSHALDLTVLGLNSGTSMDGIDCALCRFRQETPESPMHFELLKYGEIPLEQTVKKRVMNMILHDTTSPSELSEVNVQLGETFASAVHEFCKENNVQLSDIDVLGSHGQTIWLLSMPEAGQVKSALTMAEGSILAARTGITSVTDFRISDQAAGRQGAPLIAFFDALVLHHPTKLRACQNIGGIANVCFIPPDNEGGVDACFDFDTGPGNVFIDAVVRHYTDGQQEYDRDGEMGKRGRVDQELVDDFLKHKYFALEPPKTTGREVFRDTYAFEFIKKAEAKGLSPDDVVASITRVTAQAIVDHYRRYAPRQDIDEIFMCGGGAYNPNITAFIQKKYPNTKIMMLDEAGIPAGAKEAITFAWQGMEAIVGRSIPVPTRVETRQEYVLGKVSPGKNYREVMRKGMMFGGERTHLKPVKELVNYVNGKKFNNKW
>ancestral_294
NGHSNGSQALDLTVLGLNSGTSMDGIDCALCRFRQETPDSPMHFELLKYGEIPLEQTIKKRVMNMILHNTTTPEELSEVNVLLGETFASAVKEFTKEHNLQLSDIDVIGSHGQTIWLLSMPEEGQVKSALTMAEGSFLASRTGITSVTDFRVSDQAAGRQGAPLIAFFDALVLHHPTKLRACQNIGGIANVCFIPPDNQGGVNECYDFDTGPGNVFIDAVVRHYTNGEQEYDRDGEMGKRGRVDQELVDEFLQNHKYFKLDPPKTTGREVFRDTLAFELIKKAEKKGLSPDDVVATITRITAQAIVDHYRRYAPSGQDIDEIFMCGGGAYNPNITEFIQKNYPNTKIMMLDEAGIPGGAKEAITFAWQGMEAIVGRSIPVPTRVETRQEYVLGKVSPGKNYREVMRKGMLFGGGSGGPSADHLPPVKELNYVGGVDGKVFDNK
>ancestral_295
MPSATTNGASNGHSNGHTNGNNGPSSQALDLTVLGLNSGTSMDGIDCALCRFRQETPDSPMHFELLKYGEIPLEQTIKKRVMNMILHNTTTPEELSEVNVLLGETFASAVKEFTKEHNLQLSDIDVIGSHGQTIWLLSMPEEGQVKSALTMAEGSFLAARTGITSVTDFRVSDQAAGRQGAPLIAFFDALVLHHPTKLRACQNIGGIANVCFIPPDNQGGVDECYDFDTGPGNVFIDAVVRHYTNGEQEYDRDGEMGKRGRVDQELVDDFLKHKYFKLEPPKTTGREVFRDTLAFEFIKKAEKKGLSPDDVVASITRVTAQAIVDHYRRYAPSQDIDEIFMCGGGAYNPNITAFIQKNYPNTKIMMLDEAGIPGGAKEAITFAWQGMEAIVGRSIPVPTRVETRQEYVLGKVSPGKNYREVMRKGMLFGGSADHLPPVKELVNYVDGKVFDNKW
>ancestral_292
DMPNGITNSRTNGASEGQPLDLTVLGLNSGTSMDGIDCTLCHFYQEHPDAPMHFELLKYGEIPLEQTIKKRVMDVILHDRTSASGLSEINVLLGETFADAVEEFCKEHNVDKSSIDVIGSHGQTIWLLSMPEPGQVKSALTMAEGSFLASRTGITSVTDFRVSDQAAGRQGAPLIAFFDALLLHHPTKLRACQNIGGIANVCFIPPDNAGGVDETYDFDTGPGNVFIDAVVRHYTNGEREYDKDGEMGKRGTVNQELVDEFLQHKYFKLDPPKTTGREVFRDTLAFELIKKAEALGMSPDDVVATVTRITAQAIVDHYRRYAPKGMEIEEIFMCGGGAYNPNITEYIQKHYPKTKIMMLDEAGIPAGAKESITFAWQAMEAIVGRSIPVPTRVETRREYVLGKVSPGENYRKVMRKGMLFGAGRDHLTPVKEMVNYVDGKVFDNKW
>ancestral_293
NGHSNGSQALDLTVLGLNSGTSMDGIDCALCRFRQETPDSPMHFELLKYGEIPLEQTIKKRVMNMILHNTTTPEELSEVNVLLGETFASAVKEFTKEHNVQLSDIDVIGSHGQTIWLLSMPEPGQVKSALTMAEGSFLASRTGITSVTDFRVSDQAAGRQGAPLIAFFDALVLHHPTKLRACQNIGGIANVCFIPPDNQGGVNECYDFDTGPGNVFIDAVVRHYTNGEQEYDKDGEMGKRGKVDQELVDEFLQNHKYFKLDPPKTTGREVFRDTLAFELIKKAEKKGLSPDDVVATVTRITAQAIVDHYRRYAPSGQEIDEIFMCGGGAYNPNITEYIQKHYPNTKIMMLDEAGIPAGAKEAITFAWQGMEAIVGRSIPVPTRVETRQEYVLGKVSPGKNYREVMRKGMLFGGGSGGPSADHLPPVKELNYVGGVDGKVFDNK
>ancestral_290
MALQESKPLDLTVLGLNSGTSMDGIDCALCRFRQETPESPMHFELLKYDEVPLPQPIKKRVMDIILHDRTSASGLSEVNVILGETFADAVEEFCKKHNVDKSSIDAIGSHGQTIWLLSMPKPDQVKSALTMAEGCFIASRTGITTVTDFRVSDQAAGRQGAPLIAFFDSLLLHHPTKLRACQNIGGIANVCFIPPDNKGGVSETYDFDTGPGNVFIDAVVRHYTGGEREYDKDGEMGSRGTVNQALVDEFLQHEYFNLDPPKTTGREVFRDTLAFELIDKAEKLDMTPDDVVATVTRITAQSIVDHYRRYAPADMEIEELFMCGGGAYNPNITSFIQQAYPNTKIMMLDAAGVPAGAKESITFAWQAMEAVIGRSIPVPTRVETRREYVLGKVSPGTNYRNVMQKGMAFGAGHDRLSPVREMVNYVDGKIFDNKW
>ancestral_291
MALQDSKPLDLTVLGLNSGTSMDGIDCALCRFRQETPESPMHFELLKYDEVPLPQPIKKRVMDIILHDRTSASGLSEVNVILGETFADAVEEFCKKHNVDKSSIDAIGSHGQTIWLLSMPKPDQVKSALTMAEGCFIASRTGITTVTDFRVSDQAAGRQGAPLIAFFDSLLLHHPTKLRACQNIGGIANVCFIPPDNKGGVSETYDFDTGPGNVFIDAVVRHYTGGEREYDKDGEMGSRGTVNQALVDEFLQHEYFNLDPPKTTGREVFRDTLAFELIDKAEKLDMTPDDVVATVTRITAQSIVDHYRRYAPADMEIEELFMCGGGAYNPNITSFIQQAYPNTKIMMLDAAGVPAGAKESITFAWQAMEAVIGRSIPVPTRVETRREYVLGKVSPGTNYRNVMQKGMAFGAGHDRLSPVREMVNFVDGKIFDNKW
>ancestral_199
HANGMAANGSNGNATGTANGSSGSPLDFTVLGLNSGTSMDGIDCALCRFRQDTPDSPMHFELLLKYGEVPLPQAIKKRVMNMILHNRTTPEELSEVNVQLGETFADAVETFCAENGIDKSTIDAIASHGQTIWLLSMPEEGQVKSALTMAEGAILASRTGITSITDFRISDQAAGRQGAPLIAFFDALLLHHPTKLRACQNIGGIANVCFIPPDHQGGVDECYDFDTGPGNVFIDAAVRYFTNGEQEYDKDGAMGKRGKVNQEMVDKFLQHKYFKLDPPKTTGREVFRDTLAHDLIREGEAAGMSADDIVATVTRITAQAIVDHYRRYAPSQEIDEIFMCGGGAHNPNITEFIQQAYPNTKIMMLDEAGVPGDAKEAVTFAWQGMEALVGRSIPVPTRVETRRPYVLGKVSPGENYRSVMRKGMAFGGDADQLPWVQEMVNYVDGKVFDNKW
>ancestral_198
MPIATSTGDNVLDFTVLGLNSGTSMDGIDCALCHFYQKTPDAPMEFELLEYGEVPLAQPIKQRVMRMILEDTTSPSELSEVNVILGEHFADAVRQFAAERNVDLSTIDAIASHGQTIWLLSMPEEGQVKSALTMAEGAILASRTGITSITDFRISDQAAGRQGAPLIAFFDALLLHHPTKLRACQNIGGIANVCFIPPDVDGRRTDEYYDFDTGPGNVFIDAVVRHFTNGEQEYDKDGAMGKRGKVDQELVDDFLKMPYFQLDPPKTTGREVFRDTLAHDLIRRAEAKGLSPDDIVATTTRITAQAIVDHYRRYAPSQEIDEIFMCGGGAYNPNIVEFIQQSYPNTKIMMLDEAGVPAGAKEAITFAWQGMEALVGRSIPVPTRVETRQHYVLGKVSPGLNYRSVMKKGMAFGGDAQQLPWVSEMIVKKKGKVITNNWA
>ancestral_195
MGSIVDTRVAGPALDLTVLGMNSGTSMDGVDCVLCRFRQQDPASPVSLELLKYGETPLDPDIKKRVMNMILHNSTSPEEIAEINVILGETFAKAALEFIKTNNIDQSSIDIIGSHGQTIWHIPHPKDQVRTTLSMGEGAIIAARTGITTVTDFRVSEVAVGRQGAPLVAFFDALLLHHPTKLRACQNIGGIANVCFIPPDVEGGLNDGFFDFDTGPGNVYIDAAVRYYTDGAREYDKDGEMGKRGTVDDELVDEFISSHPYFHRSIPKTTGREDFRDTLAFELIAKAEQKGLSPDDVVATITRITAQSIVDHYKCFAPSQDIDEIFLCGGGAYNPNIVDFIQRSYPSTRIYMLDAAGIPAGAKEAITFAWQGMDAIVGRPVPVPDRVETRREQILGKVSPGDNYRELMYKAMQFGAGAKLGPVRDLVNIVDGQVMDNKW
>ancestral_194
MGSIVDTATAGPALDLTVLGMNSGTSMDGVDCVLCRFRQEDPTQPVSLELLKYGETPLDPAIKKRVMNMILHNSTSPEEIAEINVILGETFAKAALEFIKTNNIDKSSIDIIGSHGQTIWHIPHPKDQVRTTLSMGEGAIIAARTGITTVTDFRVSEVAVGRQGAPLVAFFDALLLHHPTKLRACQNIGGIANVCFIPPDAKGELNDGFFDFDTGPGNVYIDAAVRHYTGGAREYDKDGEMGKRGKVDEGIVDEFISSHPYFQRSIPKTTGREDFRDTLALEIISKAEEKGLSPDDVVATITRITAQSIVDHYKCFAPSQDIDEIFLCGGGAYNPNIVDFIQKCYPATRIYMLDAAGIPAGAKEAITFAWQGMDAIVGRPVPVPDRVETRKEQILGKVSPGDNYRQLMYTAMQFGAGAKLGPVRDLINVVDGKVMDNKW
>ancestral_197
TGTASGSSGSALDFTVLGLNSGTSMDGIDCALCRFRQDTPDSPMHFELLKYGEVPLAQPIKKRVMNMILHNRTTPEELSEVNVQLGETFADAVETFTAEHNIDKSTIDAIASHGQTIWLLSMPEEGQVKSALTMAEGAILASRTGITSITDFRISDQAAGRQGAPLIAFFDALLLHHPTKLRACQNIGGIANVCFIPPDHQGGVDECYDFDTGPGNVFIDAVVRHFTNGEQEYDKDGAMGKRGKVDQELVDEFLQHPYFKLDPPKTTGREVFRDTLAHDLIRKGEAKGLSPDDIVATVTRITAQAIVDHYRRYAPSQEIDEIFMCGGGAYNPNITEFIQQAYPNTKIMMLDEAGVPGGAKEAITFAWQGMEALVGRSIPVPTRVETRREYVLGKVSPGENYRSVMRKGMAFGGDADQLPWVKEMVNYVDGKVFDNKW
>ancestral_196
ANGNSTNTASGSSGSALDLTVLGLNSGTSMDGIDCALCRFRQDTPDSPMHFELLKYGEVPLAQPIKKRVMNMILHNRTTPEELSEVNVQLGETFADAVEEFTKEHNIDKSSIDAIGSHGQTIWLLSMPEEGQVKSALTMAEGSILASRTGITSVTDFRISDQAAGRQGAPLIAFFDALLLHHPTKLRACQNIGGIANVCFIPPDHQGGVDECYDFDTGPGNVFIDAVVRHFTNGEQEYDKDGEMGKRGKVDQELVDEFLQHPYFKLDPPKTTGREVFRDTLAHDLIRKGEAKGLSPDDIVATVTRITAQAIVDHYRRYAPSQEIDEIFMCGGGAYNPNITEYIQQAYPNTKIMMLDEAGIPGGAKEAITFAWQGMEAIVGRSIPVPTRVETRREYVLGKVSPGENYRKVMRKGMAFGGGRDHLPPVKEMVNYVDGKVFDNKW
>ancestral_191
MGSIIDADPVLDLVVLGLSSGISMESIDFALCRFRQQNPAQPVRLELLKYGETLLDPEIQKRLMDMILDDFNSPEQVAQVNDILGEAFAEAALEFIATNDIDKSTIDIISSHAQATWRIPYPAAHQTRTSLRLNEGAVIASRTGITTVTDFRVGEVAVGQQGAPADFDALLLHHPTKLRACQNISGIGNVCFIPPDMDGGLNDGFFNFDTGPGNIYIDAAIRHYTNGAQRYDVDGEIGKRGEVDEEIVDDFISSHPYFHRSIPKSAGRDDFRASLAYELISKAEDKGLSPEDVVATITRITAQSIVDHYKCFAPSQNIDELFLCGGSAYNPNIVNFIQKNYSSTKIYTLDAAGIPAVAREAITLALQGMNAVVGRTVRTSHGAETRQELIVGKISPGDNYGQVMQKVMQFGKGEKLEPIRDLVNVVNGEVIHNKW
>ancestral_190
MGSIVTAGPALDLTVLGMNSGTSMDGVDCALCRFRQQDPAQPVSLELLKYGETPLDPEIKKRVMNMILHNSTSPEEIAEINVILGETFAKAALEFIKTNNIDKSSIDIIGSHGQTIWHIPHPKDQQVRTTLSMGEGAIIAARTGITTVTDFRVSEVAVGRQGAPLVFFDALLLHHPTKLRACQNIGGIANVCFIPPDAEGGLNDGFFDFDTGPGNVYIDAAVRHYTNGAREYDKDGEMGKRGTVDEELVDEFISSHPYFHRSIPKTTGREDFRDTLAFELIAKAEEKGLSPDDVVATITRITAQSIVDHYKCFAPSQDIDEIFLCGGGAYNPNIVDFIQKSYPSTRIYMLDAAGIPAGAKEAITFAWQGMDAIVGRPVPVPDRVETRREQILGKVSPGDNYRQLMYKAMQFGAGAKLGPVRDLINIVDGQVMDNKW
>ancestral_193
MGSIVDTATAGPALDLTVLGMNSGTSMDGVDCVLCRFRQEDPTQPVSLELLKYGETPLDPEIKKRVMNMILHNSTSPEEIAEINVILGETFAKAALEFIKTNNIDKSSIDIIGSHGQTIWHIPHPKDQVRTTLSMGEGAIIAARTGITTVTDFRVSEVAVGRQGAPLVAFFDALLLHHPTKLRACQNIGGIANVCFIPPDAKGELNDGFFDFDTGPGNVYIDAAVRHYTGGAREYDKDGEMGKRGKVDEGIVDEFISSHPYFQRSIPKTTGREDFRDTLALEIISKAEEKGLSPDDVVATITRITAQSIVDHYKCFAPSQDIDEIFLCGGGAYNPNIVDFIQKSYPATRIYMLDAAGIPAGAKEAITFAWQGMDAIVGRPVPVPDRVETRKEQILGKVSPGDNYRQLMYTAMQFGAGAKLGPVRDLINVVDGKVMDNKW
>ancestral_192
MGSIVDTATAGPALDLTVLGMNSGTSMDGVDCVLCRFRQQDPAQPVSLELLKYGETPLDPEIKKRVMNMILHNSTSPEEIAEINVILGETFAKAALEFIKTNNIDKSSIDIIGSHGQTIWHIPHPKDQVRTTLSMGEGAIIAARTGITTVTDFRVSEVAVGRQGAPLVAFFDALLLHHPTKLRACQNIGGIANVCFIPPDAEGGLNDGFFDFDTGPGNVYIDAAVRHYTDGAREYDKDGEMGKRGTVDEELVDEFISSHPYFHRSIPKTTGREDFRDTLAFELIAKAEEKGLSPDDVVATITRITAQSIVDHYKCFAPSQDIDEIFLCGGGAYNPNIVDFIQKSYPSTRIYMLDAAGIPAGAKEAITFAWQGMDAIVGRPVPVPDRVETRREQILGKVSPGDNYRQLMYKAMQFGAGAKLGPVRDLINIVDGQVMDNKW
>ancestral_270
MTINMAANGSSSNQALDLTVLGLNSGTSMDGIDCALCHFRQETPESPMHFELLKYGEIPLEQTIKKRVMNMILHNKTSPSELSEVNVILGETFAAAVKQFCQDYNVDISTIDVIGSHGQTIWLLSMPEPGEVRSALTMAEGSFLASRTGITTVTDFRVSDQAAGRQGAPLIAFFDALLLHHPTKLRACQNIGGIANVCFIPPDSHGGIDACYDFDTGPGNVFIDAVVRHYTNGEQEYDKDGEMGARGTVDQELVDEFLQNHPYFRLDPPKTTGREVFRDTLAFELIRKAESKGLSPDDVVATITRITAQAIVDHYRRYAPKDLEIDEIFMCGGGAYNPNITKYIQKHYPNTKIMMLDEAGIPAGAKEAITFAWQGMEAIVGRSIPVPTRVETRQEYVLGKVSPGKNYRKVMRQGMLFGAGRDHLSPVSEMVNYVNGKVFDNKW
>ancestral_252
MANNSSPNQSLDLTVLGLNSGTSMDGIDCALCHFQQETPESPMKFELLKYGEIPLEQTIKQRVMNMILHNKTSPSELSEVNVILGETFAAAVKQFCQEYNVDISSIDVIGSHGQTIWLLSMPEPGEVRSALTMAEGSFLASRTGITTVTDFRVSDQAAGRQGAPLIAFFDALLLHHPTKLRACQNIGGIANVCFIPPDSHGGIDACYDFDTGPGNVFIDAVVRHYTNGEQEYDKDGEMGARGTVDQELVDEFLQTHPYFRLDPPKTTGREVFRDTLAFDLIRKAESKGLSPDDVVATVTRITAQAIVDHYRRYAPKDLPIDEIFMCGGGSYNPNITKYIQEHYPNTKILMLDEAGIPASAKEAITFAWQGMEAIVGRSIPVPTRVETRQPYVLGKVSPGKNYRKVMRQGMLFGADRDHLSPVSEMVNYVNGKVFDNKW
>ancestral_272
MTSNSNANNGTPNHALDLTVLGLNSGTSMDGIDCALCHFRQETPESPMHFELLKYGEIPLEPTIKKRVMNMILHNKTSPSELSEVNVILGETFASAVHQFCKDYNVDIDTIDVIGSHGQTIWLLSMPEPGETRSALTMAEGSFLASRTGITSVTDFRVSDQAAGRQGAPLIAFFDALLLHHPTKLRACQNIGGIANVCFIPPDSHGGVDECYDFDTGPGNVFIDAVVRHYTNGEREYDKDGEMGARGTVDQELVDDFLRHPYFALDPPKTTGREVFRDTLAHELIKKAEAKGLSPDDVVATITRITAQAIVDHYRRYAPKDLEIDEIFMCGGGAYNPNITSYIQKHYPNTKIMMLDDAGIPAGAKEAITFAWQGMEAIVGRSIPVPTRVETRQEYVLGKVSPGKNYRKVMRQGMLFGAGRDHLPPVKEMVNYVDGKVFDNKW
>ancestral_273
SNSNMVNGTPNHALDLTVLGLNSGTSMDGIDCALCQEHFRQETPESPMHFELLKYGEIPLEPVIKKRVMNMILHNQTSPSELSEVNVILGETFASAVHQFCKDYNVDIDSIDVLGSHGQTIWLLSMPEPGETRSALTMAEGSFLASRTGITSVTDFRVSDQAAGRQGAPLIAFFDALLLHHPTKLRACQNIGGIANVCFIPPDSHGGVDECYDFDTGPGNVFIDAVVRHYTNGEREYDKDGEMGARGTVDQELVDDFLRHPYFALDPPKTTGREVFRDTLAHEFITKAEAKGLSPDDVVATITRITAQAIVDHYRRYAPKDLEIDEIFMCGGGAYNPNITSFIQKHYPNTRIMMLDDAGIPAGAKEAITFAWQGMEAVVGRSIPVPTRVETRQEYVLGKVSPGKNYRKVMRQGMLFGAGRDHLPPVKELVNYVDGKVFNNKW
>ancestral_274
NASNMVNGTPNHSLDLTVLGLNSGTSMDGIDCALCHFRQETPESPMHFELLKYGEIPLEPVIKKRVMNMILHNQTSPSELSEVNVILGETFASAVHQFCKDYNVDIDSIDVLGSHGQTIWLLSMPEPGETRSALTMAEGSFLASRTGITSVTDFRVSDQAAGRQGAPLIAFFDALLLHHPTKLRACQNIGGIANVCFIPPDSHGGVDECYDFDTGPGNVFIDAVVRHYTNGEREYDKDGEMGARGTVDQELVDDFLRHPYFALDPPKTTGREVFRDTLAHEFITKAEAKGLSPDDVVATITRVTAQAIVDHYRRYAPKDLEIAEIFMCGGGAYNPNITSFIQKHYPNTRIMMLDDAGIPAGAKEAITFAWQGMEAVVGRSIPVPTRVETRQEYVLGKVSPGKNYRKVMRQGMLFGAGRDHLSPVKELVNYVDGKVFNNKW
>ancestral_275
SNASNMVNGTPNHSLDLTVLGLNSGTSMDGIDCALCHFRQETPESPMHFELLKYGEIPLEPVIKKRVMNMILHNQTSPSELSEVNVILGETFASAVHQFCKDYNVDIDSIDVLGSHGQTIWLLSMPEPGETRSALTMAEGSFLASRTGITSVTDFRVSDQAAGRQGAPLIAFFDALVLHHPTKLRACQNIGGIANVCFIPPDSHGGVDECYDFDTGPGNVFIDAVVRHYTNGEREYDKDGEMGARGTVDQELVDDFLRHPYFALDPPKTTGREVFRDTLAHEFITKAEAKGLSPDDVVATITRVTAQAIVDHYRRYAPKDLEIAEIFMCGGGAYNPNITAFIQKHYPNTRIMMLDDAGIPAGAKEAITFAWQGMEAVVGRSIPVPTRVETRQEYVLGKVSPGKNYRKVLRQGMLFGAGRDHLSPVKELVNYVDGKVFNNKW
>ancestral_276
SNASNSVNGTPSHSLDLTVLGLNSGTSMDGIDCALCRFRQETPESPMHFELLKYGEIPLEPVIKKRVMNMILHNQTSPSELSEVNVILGETFASAVHQFCKDYNVDIDSIDVLGSHGQTIWLLSMPEPGETRSALTMAEGSFLASRTGITSVTDFRVSDQAAGRQGAPLIAFFDALVLHHPTKLRACQNIGGIANVCFIPPDSHGGVDACYDFDTGPGNVFIDAVVRHYTNGKREYDKDGEMGARGTVDQELVDDFLRHPYFALEPPKTTGREVFRDTLAHEFITKAEAKGLKPDDVVATITRVTAQAIVDHYRRYAPKDLEIAEIFMCGGGAYNPNITAFIQENYPNTRIMMLDDAGIPGGAKEAITFAWQGMEAVVGRSIPVPTRVETRQEYVLGKVSPGKNYRKVLRQGMLFGAGRDHLSPVKELVNYVDGKVFNNKW
>ancestral_253
MGSNASVSRSLDLTVLGLNSGTSMDGIDCALCHFQQETPDSPMKFELLKYGEIPLEQTIKQRVMNMILHNKTSPSELSEVNVILGETFAAAVKEFCQQYNVDISSIDVIGSHGQTIWLLSMPEEGEVRSALTMAEGSFIASRTGITTVTDFRVSDQAAGRQGAPLIAFFDALLLHHPTKLRACQNIGGIANVCFIPPDSHGGIDACYDFDTGPGNVFIDAVVRHYTNGQQEYDKDGEMGARGTVDQDLVDEFLQTHPYFRLDPPKTTGREVFRDTLAFDLIRKAESKGLSPDDVVATVTRITAQAIVDHYRRYAPKDLPIDEIFMCGGGSYNPNITRYIQAHYPDTKILMLDQAGIPASAKEAITFAWQGMEAIVGRSIPVPTRVETRQPYVLGKVSPGKNYRRVMRQGMLFGGDRDHLSPVSEMVNYVNGKEFDNKW
>ancestral_278
NASNSINGTSSHSLDITVLGLNSGTSMDGIDCALCRFRQETPESPMHFELLKYGEIPLEPVIKKRVMNMILHNKTSPSELSEVNVILGETFASAVHQFCKDYNVDIKSIDVLGSHGQTIWLLSMPEAGETRSALTMAEGTFLASRTGITSVTDFRVSDQAAGRQGAPLIAFFDALVLHHPTKLRACQNIGGIANVCFVLPDSHGGVDACYDFDTGPGNVFIDAVVRHYTNGKREYDQDGEMGARGTVDQELVDDFLTHPYFALEPPKTTGREVFRDTLAHEFIVKAEAKGLKPDDVVATITRVTAQAIVDHYRRYAPKDLEIAEIFMCGGGAYNPNITAFIQENYPNTRIMMLDEAGIPGGAKEAITFAWQGMEAVVGRSIPVPTRVETRQEYVLGKVSPGKNYRNVLRQGMLFGAGRDHLSPVKEMVNYVDGKVFDNKW
>ancestral_279
MASNSINGSSHSLDITVLGLNSGTSQYGEIPLEPVIKKRVMNMILHNKTSPSELSEVNVILGETFASAVHQFCKDYNVDIKSIDVLGSHGQTIWLLSMPEAGETRSALTMAEGTFLASRTGITSVTDFRVSDQAAGRQGAPLIAFFDALVLHHPTKLRACQNIGGIANVCFVLPDSHGGVDACYDFDTGPGNVFIDAVVRHYTNGKREYDQDGEMGARGTVDQELVDDFLTHPYFALEPPKTTGREVFRDTLAHEFIVKAEAKGLKPDDVVATITRVTAQAIVDHYRRYAPKDLEIAEIFMCGGGAYNPNITAFIQENYPNTRIMMLDEAGIPGGAKEAITFAWQGMEAVVGRSIPVPTRVETRQEYVLGKVSPGKNYRNVLRQGMLFGAGRDHLPPVKEMVNYIDGKAFDNKW
>ancestral_250
NASQNHALDITVLGLNSGTSMDGIDCALCHFRQETPESPMHFELLKYGEIPLEQTIKKRVMNMILHNKTSPSELSEVNVILGETFAAAVKQFCQDYKVDISTIDVIGSHGQTIWLLSMPEAGEVRSALTMAEGSFLASRTGITSVTDFRVSDQAAGRQGAPLIAFFDALLLHHPTKLRACQNIGGIANVCFIPPDSHGGVDACYDFDTGPGNVFIDAVVRHYTNGEREYDKDGEMGARGTVDQELVDEFLQNHPYFRLDPPKTTGREVFRDTLAFELIRKAESKGLSPDDVVATITRVTAQAIVDHYRRYAPEGLEIEEIFMCGGGAYNPNITKYIQKHYPNAKIMMLDEAGIPAGAKEAITFAWQGMEAIVGRSIPVPTRVETRQEYVLGKVSPGKNYRKVMRQGMLFGAGRDHLPPVSEMVNYVDGKVFDNKW
>ancestral_251
MMANNSSSNQALDLTVLGLNSGTSMDGIDCALCHFRQETPESPMHFELLKYGEIPLEQTIKKRVMNMILHNKTSPSELSEVNVILGETFAAAVKQFCQDYNVDISTIDVIGSHGQTIWLLSMPEPGEVRSALTMAEGSFLASRTGITTVTDFRVSDQAAGRQGAPLIAFFDALLLHHPTKLRACQNIGGIANVCFIPPDSHGGIDACYDFDTGPGNVFIDAVVRHYTNGEQEYDKDGEMGARGTVDQELVDEFLQNHPYFRLDPPKTTGREVFRDTLAFELIRKAESKGLSPDDVVATITRITAQAIVDHYRRYAPKDLEIDEIFMCGGGAYNPNITKYIQKHYPNTKIMMLDEAGIPAGAKEAITFAWQGMEAIVGRSIPVPTRVETRQEYVLGKVSPGKNYRKVMRQGMLFGAGRDHLSPVSEMVNYVNGKVFDNKW
>ancestral_256
MDPNPSVSRSLDLTVLGLNSGTSMDGIDCALCHFQQETPDSPMRFELLKYGEIPLEQTIKQRVMNMILHNKTSPSELSEVNVILGETFAAAVKEFCAQYNVDISSIDVIGSHGQTIWLLSMPEEGEVRSALTMAEGSFIASRTGITTVTDFRVSDQAAGRQGAPLIAFFDALVLHHPTKLRACQNIGGIANVCFIPPDSLGGVDACYDFDTGPGNVFIDAVVRHYTNGQQEYDKDGEMGARGRVDQDLVDEFLQTHPYFRLDPPKTTGREVFRDTLAFDLIRKAESKGLGPDDVVATVTRITAQAIVDHYRRYAPKDIPIDEIFMCGGGSYNPNITQYIQAQYPDTKILMLDQAGIPASAKEAITFAWQGMEAIVGRSIPVPTRVETRQPYVLGKVSPGKNYRRVMRQGMQFGGDTDGLSPVKEMVNYVNGKEFNNKW
>ancestral_257
MDPNPSVSRSLDLTVLGLNSGTSMDGIDCALCHFQQETPDSPMRFELLKYGEIPLEQTIKQRVMNMILHNKTSPSELSEVNVILGETFAAAVKEFCAQYNVDISSIDVIGSHGQTIWLLSMPEEGEVRSALTMAEGSFIASRTGITTVTDFRVSDQAAGRQGAPLIAFFDALILHHPTKLRACQNIGGIANVCFIPPDSLGGVDACYDFDTGPGNVFIDAVVRHYTNGEREYDKNGEMGARGTVDQDLVDEFLQTHPYFRLDPPKTTGREVFRDTLAFDLIHKAESKGLGPDDVVATVTRITAQAIVDHYRRYAPKDLPIDEIFMCGGGSYNPNITQYIQSQYPDTKILALDQAGIPASAKEAITFAWQGMEAIVGRSIPVPTRVETRQPYVLGKVSPGKNYRRVMRQGMQFGGDRDELSPVKEVVNYVNGKEWNNKW
>ancestral_254
MDPNPSVSRSLDLTVLGLNSGTSMDGIDCALCHFQQETPDSPMRFELLKYGEIPLEQTIKQRVMNMILHNKTSPSELSEVNVILGETFAAAVKEFCAQYNVDISSIDVIGSHGQTIWLLSMPEEGEVRSALTMAEGSFIASRTGITTVTDFRVSDQAAGRQGAPLIAFFDALLLHHPTKLRACQNIGGIANVCFIPPDSLGGVDACYDFDTGPGNVFIDAVVRHYTNGQQEYDKDGEMGARGTVDQDLVDEFLQTHPYFRLDPPKTTGREVFRDTLAFDLIRKAESKGLSPDDVVATVTRITAQAIVDHYRRYAPKDLPIDEIFMCGGGSYNPNITQYIQAHYPDTKILMLDQAGIPASAKEAITFAWQGMEAIVGRSIPVPTRVETRQPYVLGKVSPGKNYRRVMRQGMQFGGDRDHLSPVSEMVNYVNGKEFNNKW
>ancestral_255
MDPNPSVSRSLDLTVLGLNSGTSMDGIDCALCHFQQETPDSPMRFELLKYGEIPLEQTIKQRVMNMILHNKTSPSELSEVNVILGETFAAAVKEFCAQYNVDISSIDVIGSHGQTIWLLSMPEEGEVRSALTMAEGSFIASRTGITTVTDFRVSDQAAGRQGAPLIAFFDALILHHPTKLRACQNIGGIANVCFIPPDSLGGVDACYDFDTGPGNVFIDAVVRHYTNGQQEYDKDGEMGARGTVDQDLVDEFLQTHPYFRLDPPKTTGREVFRDTLAFDLIRKAESKGLGPDDVVATVTRITAQAIVDHYRRYAPKDLPIDEIFMCGGGSYNPNITQYIQAQYPDTKILMLDQAGIPASAKEAITFAWQGMEAIVGRSIPVPTRVETRQPYVLGKVSPGKNYRRVMRQGMQFGGDRDGLSPVKEMVNYVNGKEFNNKW
>ancestral_300
MPSSTTNGASNGYGNGSTNGINGPSDAALDLTVLGLNSGTSMDGIDCALCRFRQETPSSPMHFELLKYSEIPLEPVIKKRVMNMILHNKTTPEELSEVNVLLGETFASAVKEFTKEHGLQLTDIDVIGSHGQTIWLLSMPEEGQVKSALTMAEGSFIAARTGITTVTDFRVSDQAAGRQGAPLIAFFDALVLHHPTKLRACQNIGGIANVCFIPPDHQGGVDACYDFDTGPGNVFIDAVVRHYTNGEQEYDRDGKMGKAGQVDQELVDDFMKHKYFGLEPPKTTGREVFRDTLAFEFIKKAEQKGLSPNDVVASITRVTAQAIVDHYQRYAPSQNIDEIFMCGGGAYNPNIAAFIQKNYPNTKIMMLDAAGIPGSAKEAITFAWQAMEAVVGRSIPVPTRVETRQEYVLGKVSPGKNYREVMRKGILFGGKADHLSPVKELVNYVEGKVFDNKW
>ancestral_301
MPSSTTNGASNGYGNGSTNGINVPSDAAFDLTVLGLNSGTSMDGIDCALCRFRQETPSSPMQFELLKYSEIPLEPVIKKRVMNMILHNKTTPEELSEVNVLLGETFASAVKEFTKEHGLQLTDIDVVGSHGQTIWLLSMPEEGQVKSALTMAEGSFIAARTGITTVTDFRVSDQAAGRQGAPLIAFFDALVLHHPTKLRACQNIGGIANVCFIPPDHQGGVDACYDFDTGPGNVFIDAVVRHYTNGEQEYDRDGKMGKAGQVDQELVDDFMKHKYFGLEPPKTTGREVFRDTLAFEFIKKAEQKGLSPNDVVASITRVTAQAIVDHYQRYAPSQNIDEIFMCGGGAYNPNIAAFIQKNYPNTKIMMLDAAGIPGSAKEAITFAWQAMEAVVGRSIPVPTRVETRQEYVLGKVSPGKNYREVMRKGILFGGKADHLSPVKELVNYVEGKVFDNKW
>ancestral_245
MSTPSYALDLTVLGLNSGTSMDGIDCALCHFRQEDPESPMHFELLKYGEIPLEPTVKKRVMNMILHNKTSPSELSEVNVILGETFADAVKQFCQSYNVDISTIDVLGSHGQTIWLLSMPEEGETKSALTMAEGSFLAARTGITTVTDFRVSDQAAGRQGAPLIAFFDALLLHHPTKLRACQNIGGIANVCFIPPDIEGGVDQCYDFDTGPGNVFIDAVVRYYTNGEREYDKDGEMGARGKVDQALVDEFLQHKYFRLDPPKTTGREVFRDTLAFELIEKAERKGLSPDDVVATITRITAQAIVDHYKRYAPKHLEIAEIFMCGGGAYNPNITSYIQEHYPNTKIMLLDEAGIPAAAKEAITFAWQGMEAIVGRSIPVPTRVETRQEYVLGKVSPGKNYRKVLRKGMLLGAGRDHLPPVKELFNYVDGKVFDNKW
>ancestral_244
MSTPNHALDLTVLGLNSGTSMDGIDCALCHFRQEDPESPMHFELLKYGEIPLEPTVKKRVMNMILHNKTSPSELSEVNVILGETFADAVKQFCQSYNVDISTIDVLGSHGQTIWLLSMPEEGETKSALTMAEGSFLAARTGITTVTDFRVSDQAAGRQGAPLIAFFDALLLHHPTKLRACQNIGGIANVCFIPPDVQGGVDQCYDFDTGPGNVFIDAVVRHYTNGEREYDKDGEMGARGKVDQALVDEFLQHKYFRLDPPKTTGREVFRDTLAFELIEKAERKGLSPDDVVATITRITAQAIVDHYKRYAPKHLEIAEIFMCGGGAYNPNITSYIQEHYPNTKIMMLDEAGIPAAAKEAITFAWQGMEAIVGRSIPVPTRVETRQEYVLGKVSPGKNYRKVLRKGMLFGAGRDHLPPVKELFNYVDGKVFDNKW
>ancestral_247
SNSNANNGTPNHALDLTVLGLNSGTSMDGIDCALCHFRQETPESPMHFELLKYGEIPLEPTIKKRVMNMILHNKTSPSELSEVNVILGETFASAVKQFCQDYNVDISTIDVIGSHGQTIWLLSMPEPGEVRSALTMAEGSFLASRTGITSVTDFRVSDQAAGRQGAPLIAFFDALLLHHPTKLRACQNIGGIANVCFIPPDSHGGVDECYDFDTGPGNVFIDAVVRHYTNGEREYDKDGEMGARGTVDQELVDEFLQHPYFRLDPPKTTGREVFRDTLAFELIKKAEAKGLSPDDVVATITRITAQAIVDHYRRYAPKDLEIDEIFMCGGGAYNPNITSYIQKHYPNTKIMMLDEAGIPAGAKEAITFAWQGMEAIVGRSIPVPTRVETRQEYVLGKVSPGKNYRKVMRQGMLFGAGRDHLPPVKEMVNYVDGKVFDNKW
>ancestral_246
MSTSNHALDLTVLGLNSGTSMDGIDCALCHFRQEDPESPMHFELLKYGEIPLEPTVKKRVMNIILHNKTSPSELSEVNVILGETFADAVKQFCQSYNVDISTIDVLGSHGQTIWLLSMPEEGETKSALTMAEGSFLAARTGITTVTDFRVSDQAAGRQGAPLIAFFDALLLHHPTKLRACQNIGGIANVCFIPPDVQGGVDQCYDFDTGPGNVFIDAVVRHYTNGEREYDKDGEMGARGKVDQALVDEFLQHKYFRLDPPKTTGREVFRDTLAFELIEKAERKGLSPDDVVATITRITAQAIVDHYKRYAPKHLEIAEIFMCGGGAYNPNITSYIQQHYPNAKIVMLDEAGIPAAAKEAITFAWQGMEAIVGRSIPVPTRVETRQEYVLGKVSPGKNYRKVLRKGMLFGAGRDHLPPVKELFNYVDGKVFDNKW
>ancestral_241
NANNGSSGQALDLTVLGLNSGTSMDGIDCALCHFRQETPDSPMHFELLKYGEIPLEQTIKKRVMNMILHNRTSPSELSEVNVLLGETFASAVKEFCKEHNVDISSIDVIGSHGQTIWLLSMPEPGQVKSALTMAEGSFLASRTGITSVTDFRVSDQAAGRQGAPLIAFFDALLLHHPTKLRACQNIGGIANVCFIPPDNQGGVDECYDFDTGPGNVFIDAVVRHYTNGEREYDKDGEMGKRGTVDQELVDEFLQHKYFKLDPPKTTGREVFRDTLAFELIKKAEAKGLSPDDVVATVTRITAQAIVDHYRRYAPKGMEIDEIFMCGGGAYNPNITEYIQKHYPNTKIMMLDEAGIPAGAKEAITFAWQGMEAIVGRSIPVPTRVETRREYVLGKVSPGKNYRKVMRKGMLFGAGRDHLPPVKEMVNYVDGKVFDNKW
>ancestral_240
GQPLDLTVLGMNSGTSMDGIDCALCHFRQETPESPMHFSLLKYGEVPMDAELKKRVLSIIKHDKTSASELSEVNVRLGETFAAAAIQFCQENGIDLKSLDAIGSHGQTIWLASMPEEGIPRSALTMAEGTIMAARTGVTTVTDFRVSDQAAGRQGAPLIAFFDALLLHHPGKLRACQNIGGIANVCFIPPEGPDHAYDFDTGPGNALIDAVVRHYTNGAQEYDRDGEMGKRGTVNQGMVDRFLERIPYFSWDPPKTTGREVFRDTLADDLVREGAERGLSADDVVATVTRITAQAIVDHWRRYGPEAPKGRPVDEVFMCGGGAYNPNITDYMKEQFPGVKMFMLDDAGIPGGAKEAVTFAWQGMEAIVGRSIPVPDRVETRRPYVLGKVSPGENYRTVMTKGMLFGAGRAKLDSVKSMVNYVDGKVFDNKWE
>ancestral_243
NANNGTPNHALDLTVLGLNSGTSMDGIDCALCHFRQETPESPMHFELLKYGEIPLEPTIKKRVMNMILHNKTSPSELSEVNVILGETFASAVKQFCQDYNVDISTIDVIGSHGQTIWLLSMPEPGEVKSALTMAEGSFLASRTGITSVTDFRVSDQAAGRQGAPLIAFFDALLLHHPTKLRACQNIGGIANVCFIPPDSQGGVDECYDFDTGPGNVFIDAVVRHYTNGEREYDKDGEMGARGTVDQELVDEFLQHKYFRLDPPKTTGREVFRDTLAFELIKKAEAKGLSPDDVVATITRITAQAIVDHYRRYAPKDLEIDEIFMCGGGAYNPNITSYIQKHYPNTKIMMLDEAGIPAGAKEAITFAWQGMEAIVGRSIPVPTRVETRQEYVLGKVSPGKNYRKVMRQGMLFGAGRDHLPPVKEMVNYVDGKVFDNKW
>ancestral_242
SNSNANNGTPNHALDLTVLGLNSGTSMDGIDCALCHFRQETPESPMHFELLKYGEIPLEPTIKKRVMNMILHNKTSPSELSEVNVILGETFASAVKEFCQDHNVDISTIDVIGSHGQTIWLLSMPEPGEVKSALTMAEGSFLASRTGITSVTDFRVSDQAAGRQGAPLIAFFDALLLHHPTKLRACQNIGGIANVCFIPPDNQGGVDECYDFDTGPGNVFIDAVVRHYTNGEREYDKDGEMGARGTVDQELVDEFLQHKYFKLDPPKTTGREVFRDTLAFELIKKAEAKGLSPDDVVATVTRITAQAIVDHYRRYAPKGMEIDEIFMCGGGAYNPNITSYIQKHYPNTKIMMLDEAGIPAGAKEAITFAWQGMEAIVGRSIPVPTRVETRQEYVLGKVSPGKNYRKVMRQGMLFGAGRDHLPPVKEMVNYVDGKVFDNKW
>ancestral_249
TMANNASQNHALDLTVLGLNSGTSMDGIDCALCHFRQETPESPMHFELLKYGEIPLEQTIKKRVMNMILHNKTSPSELSEVNVILGETFAAAVKQFCQDYKVDISTIDVIGSHGQTIWLLSMPEAGEVRSALTMAEGSFLASRTGITSVTDFRVSDQAAGRQGAPLIAFFDALLLHHPTKLRACQNIGGIANVCFIPPDSHGGVDACYDFDTGPGNVFIDAVVRHYTNGEREYDKDGEMGARGTVDQELVDEFLQNHPYFRLDPPKTTGREVFRDTLAFELIRKAESKGLSPDDVVATITRITAQAIVDHYRRYAPEGLEIEEIFMCGGGAYNPNITKYIQKHYPNTKIMMLDEAGIPAGAKEAITFAWQGMEAIVGRSIPVPTRVETRQEYVLGKVSPGKNYRKVMRQGMLFGAGRDHLPPVSEMVNYVDGKVFDNKW
>ancestral_248
MMANNSSSNHALDLTVLGLNSGTSMDGIDCALCHFRQETPESPMHFELLKYGEIPLEQTIKKRVMNMILHNKTSPSELSEVNVILGETFAAAVKQFCQDYNVDISTIDVIGSHGQTIWLLSMPEPGEVRSALTMAEGSFLASRTGITSVTDFRVSDQAAGRQGAPLIAFFDALLLHHPTKLRACQNIGGIANVCFIPPDSHGGVDACYDFDTGPGNVFIDAVVRHYTNGEREYDKDGEMGARGTVDQELVDEFLQNHPYFRLDPPKTTGREVFRDTLAFELIRKAESKGLSPDDVVATITRITAQAIVDHYRRYAPKDLEIDEIFMCGGGAYNPNITKYIQKHYPNTKIMMLDEAGIPAGAKEAITFAWQGMEAIVGRSIPVPTRVETRQEYVLGKVSPGKNYRKVMRQGMLFGAGRDHLPPVSEMVNYVDGKVFDNKW
>ancestral_258
MDPNPSVSRSLDLTVLGLNSGTSMDGIDCALCHFQQETPESPMRFELLKYGEIPLEQTIKQRVMNMILHNKTSPSELSEVNVILGETFAAAVKEFCAQYNVDISSIDVIGSHGQTIWLLSMPEEGEVRSALTMAEGSFIASRTGITTVTDFRVSDQAAGRQGAPLIAFFDALILHHPTKLRACQNIGGIANVCFIPPDSLGGVDACYDFDTGPGNVFIDAVVRHYTNGEREYDKNGEMGARGTVDQDLVDEFLQTHPYFRLDPPKTTGREVFRDTLAFDLIHKAESKGLGPDDVVATVTRITAQSIVDHYRRYAPKDLPIDEIFMCGGGSYNPNITQYIQSQYPDTKILALDQAGIPASAKEAITFAWQGMEAIVGRSIPVPTRVETRQPYVLGKVSPGKNYRRVMRQGMQFGGDRDELSPVKEVVNYVNGKEWNNKW
>ancestral_259
MDPNPSVSRSLDLTVLGLNSGTSMDGIDCALCHFQQETPESPMRFELLKYGEIPLEQTIKQRVMNMILHNKTSPSELSEVNVILGETFAAAVKEFCAQYNVDISSIDVIGSHGQTIWLLSMPEEGEVRSALTMAEGSFIASRTGITTVTDFRVSDQAAGRQGAPLIAFFDALILHHPTKLRACQNIGGIANVCFIPPDSLGGVDACYDFDTGPGNVFIDAVVRHYTNGEREYDKNGEMGARGTVDQDLVDEFLQTHPYFRLDPPKTTGREVFRDTLAFDLIHKAESKGLSPDDVVATVTRITAQSIVDHYRRYAPKDLPIDEIFMCGGGSYNPNITQYIQSQYPDTKILALDQAGIPASAKEAITFAWQGMEAIVGRSIPVPTRVETRQPYVLGKVSPGKNYRRVMRQGMQFGGDRDELSPVKEVVNYVNGKEWNNKW
>ancestral_179
NGTSSSAPSKPLDITVLGLNSGTSMDGIDCALCRFRQDSPDAPMHFELLKYDEVPLEQTIKKRVMNMILHNSTTPEELSEVNVLLGETFADAVMTFSEKHNIPLSSIDAIGSHGQTIWLLSMPEKGQTKSALTMAEGCFIASRTGITTVTDFRVSDQAAGRQGAPLIAFFDSLVLHHPTKLRACQNIGGIANVCFIPPDVDGKLNTEFFDFDTGPGNVFIDAAVRYFTDGEQEYDKDGEMGKAGTVDQEMVDEFLTTHPYFSLDPPKTTGREVFRDTIAHDLIERGLKKGLSPNDIVATITRITAQAIVEHYKRYMPTQYGPLAEIYMCGGGAKNPNITDYMQQAFPDTRIVMLDEAGIPSDAKEAITFAWQGMEAIVGRSIPVPSRVETRREYVLGKVSPGKNYRRVMRKGMDFGAGRDHLPPVKELVNYVDGQVFNNKRN
>ancestral_178
GTSSSSPSQPLDITVLGLNSGTSMDGIDCALCRFRQDSPDAPMHFELLKYDEVPLEQTIKKRVMNMILHNSTTPEELSEVNVLLGETFADAVKTFSEKHNIPLSSIDAIGSHGQTIWLLSMPEKGQTKSALTMAEGCFIASRTGITTVTDFRVSDQAAGRQGAPLIAFFDSLVLHHPTKLRACQNIGGIANVCFIPPDVDGKLNQEFFDFDTGPGNVFIDAAVRYFTNGEQEYDKDGEMGKAGTVDQEMVDEFLTTHPYFSLDPPKTTGREVFRDTIAHDLIERGLKKGLSPNDIVATITRITAQAIVEHYRRYMPTQYGPLAEIYMCGGGAKNPNITDYMQQAFPDTRIVMLDEAGIPADAKEAITFAWQGMEAIVGRSIPVPSRVETRREYVLGKVSPGKNYRRVMRKGMDFGAGRDHLPPVKELVNYVDGKVFNNKA
>ancestral_177
SGTSSGSNSSPLDLVVLGLNSGTSMDGIDCALCRFRQASPDAPMHFELLKYDEVPLEPTIKKRVMNMILHNTTTPEELSEVNVILGEEFADAVKTFSEKHDVPLSSIDAIGSHGQTIWLLSMPEKGQVRSALTMAEGCFIASRTGITTVTDFRVSDQAAGRQGAPLIAFFDSLVLHHPTKLRACQNIGGIANVCFIPPDVDGKLNQEFFDFDTGPGNVFIDAAVRYFTNGEQEYDKDGAMGKAGTVDQEMVDEFLSTFPYFSLDPPKTTGREVFRDTIAHDLIKQGLERGLSPNDIVATITRITAQAIVDHYHRYMPTEYGPLAEIYMCGGGAKNPNITDYLQAAFPDTKIVMLDEAGIPADAKEAITFAWQGMEAIVGRSIPVPDRVETRQPYVLGKVSPGRNYRRVMRKGMDFGAGREHLPPVKELVNYVDGKVFNNK
>ancestral_176
MGPAPNGSASRPLDLTVLGMNSGTSMDGIDCALCRFRQASPDAPMHFELLKYDEVPLEQTIKKRVMNMILHNKTTLEELSEVNVILGEVFSDAAKAFCGKNNVAIDSIDAIGSHGQTIWFVSMPEIGQVRSALTMAEGCFIASRTGITTVTDFRVSDQAAGRQGAPLIAFFDSLVLHHPTKLRACQNIGGIGNVCFIPPDVDGALNPAFFDFDTGPGNVFIDAAVRYFTNGEQEYDKDGAMGRAGTVNQEMVDEFLRTFPYFALDPPKTTGREVFRDTVAHDLIKKGLEKGLSPNDVVATITRITSQAIVEHYRRYMPTEYGPLAEIYMCGGGAKNPNIVAYMQAAFPETRVAVLDEAGIPADAKEAITFAWQGMEAIIGRSIPVPDRVETRVEYVLGKISPGRNYRRVMRKGAEFGGDAEWLPPVKELVNSVDGKVFDNKW
>ancestral_175
MGSTPNGSESRPLDLTVLGMNSGTSMDGIDCALCRFRQASPDAPMHFELLKYDEVPLEQTIKKRVMNMILHNKTTPEELSEVNVILGEVFSDAAKAFCAKNNVAIDSIDAIGSHGQTIWLLSMPEKGQVRSALTMAEGCFIASRTGITTVTDFRVSDQAAGRQGAPLIAFFDSLVLHHPTKFRACQNIGGIGNVCFIPPDVDGALNPAFFDFDTGPGNVFIDAAVRYFTNGEQEYDKDGAMGRAGTVDQEMVDEFLRTFPYFALDPPKTTGREVFRDTVAHDLIKKGLEKGLSPNDVVATITRITAQAIVEHYHRYMPTEYGPLAEIYMCGGGAKNPNIVAYMQAAFPETRIVMLDEAGIPADAKEAITFAWQGMEAIVGRSIPVPDRVETRAEYILGKISPGRNYRRVMRKGAEFGGDAERLPPVKELVNYVDGKVFDNKS
>ancestral_174
MGSTSNGSESRPLDLTVLGMNSGTSMDGIDCALCRFRQASPDAPMHFELLKYDEVPLEQTIKKRVMNMILHNKTTPEELSEVNVILGEVFADAAKAFCAKNNVAIDSIDAIGSHGQTIWLLSMPEKGQVRSALTMAEGCFIASRTGITTVTDFRVSDQAAGRQGAPLIAFFDSLVLHHPTKFRACQNIGGIANVCFIPPDVDGALNPAFFDFDTGPGNVFIDAAVRYFTNGEQEYDKDGAMGRAGTVDQEMVDEFLRTFPYFALDPPKTTGREVFRDTVAHDLIKKGLEKGLSPNDVVATITRITAQAIVEHYHRYMPTEYGPLAEIYMCGGGAKNPNIVAYMQAAFPETRIVMLDEAGIPADAKEAITFAWQGMEAIVGRSIPVPDRVETRAEYILGKISPGRNYRRVMRKGAEFGGDAERLPPVKELVNYVDGKVFDNKS
>ancestral_173
MGSGTSSGSNSSPLDLTVLGLNSGTSMDGIDCALCRFRQASPDAPMHFELLKYDEVPLEQTIKKRVMNMILHNTTTPEELSEVNVILGETFADAVKTFSEKHNVPLSSIDAIGSHGQTIWLLSMPEKGQVRSALTMAEGCFIASRTGITTVTDFRVSDQAAGRQGAPLIAFFDSLVLHHPTKLRACQNIGGIANVCFIPPDVDGALNQEFFDFDTGPGNVFIDAAVRYFTNGEQEYDKDGAMGKAGTVDQEMVDEFLSTFPYFSLDPPKTTGREVFRDTIAHDLIKRGLEKGLSPNDIVATITRITAQAIVDHYHRYMPTEYGPLAEIYMCGGGAKNPNITDYMQAAFPDTRIVMLDEAGIPADAKEAITFAWQGMEAIVGRSIPVPDRVETRQEYVLGKVSPGRNYRRVMRKGMDFGAGREHLPPVKELVNYVDGKVFNNK
>ancestral_172
SEPRGDRGCAPLNLTVLGLNSGTSMDGVDCALCQFRQASPDEPLHFELLRYDEVPLEQSLKRRVMGMIRDNKTTPEELSEINVLLGETFASAVQVFCHDHDVPLSSIDAIGSHGQTIWFQSMPSKGQVKSVLTMAEGAVIASRTGITTVTDFRVSDQAVGRQGAPLIAFFDSLLLHHHSNMRACQNIGGIANVCFIPPDERGTPSKDFFDFDTGPGNVLIDAAVRSLTQGRHEYDKDGAMGKAGRVDQDMVDDFLSSHPYLKLDPPKTTGREVFGDGLASSLTERGLAKGLSPDDIVATITRITAETIVDHYRRYMPTRHGPLAELYLCGGGAKNPNITEYLQAAFPGTAVKMLDAAGIPADAKEAITFAWQGMEALVGRSVPVPARVETPTEHVLGKVSPGRNYRRVMTMGMAFGAGSEHLRPVAEMVNHECGLDVWRQENI
>ancestral_171
TSSGSGSSPLDLTVLGLNSGTSMDGIDCALCRFRQASPDAPMHFELLKYDEVPLEQTLKKRVMNMILDNTTTPEELSEVNVLLGETFADAVKAFSEKHDVPLSSIDAIGSHGQTIWLQSMPEKGQVKSALTMAEGCVIASRTGITTVTDFRVSDQAAGRQGAPLIAFFDSLLLHHPTKLRACQNIGGIANVCFIPPDVDGALNQEFFDFDTGPGNVLIDAAVRHFTNGEQEYDKDGAMGKAGTVDQEMVDEFLSTHPYFALDPPKTTGREVFGDALAHDLIERGLEKGLSPDDIVATITRITAQAIVDHYRRYMPTQYGPLAELYMCGGGAKNPNITDYLQAAFPDTRIVMLDEAGIPADAKEAITFAWQGMEAIVGRSIPVPDRVETRREYVLGKVSPGRNYRRVMRKGMDFGAGREHLPPVKEMVNYVDGKPFNNKA
>ancestral_170
TSSGSSSSPLDLTVLGLNSGTSMDGIDCALCRFRQASPDAPMHFELLKYDEVPLEQTIKKRVMNMILHNTTTPEELSEVNVLLGETFADAVKTFSEKHNVPLSSIDAIGSHGQTIWLLSMPEKGQVKSALTMAEGCFIASRTGITTVTDFRVSDQAAGRQGAPLIAFFDSLVLHHPTKLRACQNIGGIANVCFIPPDVDGALNQEFFDFDTGPGNVFIDAAVRHFTNGEQEYDKDGAMGKAGTVDQEMVDEFLTTHPYFSLDPPKTTGREVFRDTIAHDLIERGLEKGLSPNDIVATITRITAQAIVDHYRRYMPTQYGPLAEIYMCGGGAKNPNITDYMQAAFPDTRIVMLDEAGIPADAKEAITFAWQGMEAIVGRSIPVPDRVETRREYVLGKVSPGRNYRRVMRKGMDFGAGREHLPPVKELVNYVDGKVFNNKA
>ancestral_182
MGSLQHPLARPLDLTVLGLNSGTSMDGIDCALCRFRQNSPEDAMHFELLKYDEVPLEQGIKKRVMGMILANSTTLEEISKVNVVLGETFADAAIAFCTNHGIALSSVDAIGSHGQTIWLVSMPEPGQTKSVLTMAEGSILAARTGVTTVTDFRISDQAAGRQGAPLISFFDSLVLRHPAKLRACQNIGGIANVCFIPPDVNGEINTEFFDFDTGPGNVFIDAAVRYFTDGEEEYDKDGEMGKAGKVDQEIVDKFLTAHPYFSRDPPKTTGREDFRDTIAHALIDEGIRKGLSPNDVVATITRITAQAIVEHYKRYMPTQYGPLTEIYMCGGGAKNPNIVDFMQQAFPETEIVMLDVAGIPSDAKEAITFAWQGMEAIVGRSIPVPSRVETRRESVLGKVSPGLNYRRVMRKGLDFGAGRDYLAPVKELVNYVGGQVFDNNKN
>ancestral_183
NGHSNTSNGSSGSALDLTVLGLNSGTSMDGIDCALCRFRQETPDSPMHFELLKYGEVPLEQTIKKRVMNMILHNRTTPEELSEVNVLLGETFASAVKEFTKEHNVDLSSIDAIGSHGQTIWLLSMPEEGQVKSALTMAEGSFLASRTGITSVTDFRVSDQAAGRQGAPLIAFFDALLLHHPTKLRACQNIGGIANVCFIPPDNQGGVNDECYDFDTGPGNVFIDAVVRHFTNGEQEYDKDGEMGKRGTVDQELVDEFLQSHPYFKLDPPKTTGREVFRDTLAHDLIKKGEAKGLSPDDIVATVTRITAQAIVDHYRRYAPSGQEIDEIFMCGGGAYNPNITEYIQQAYPNTKIMMLDEAGIPAGAKEAITFAWQGMEAIVGRSIPVPTRVETRREYVLGKVSPGENYRKVMRKGMLFGGGRDHLPPVKEMVNYVDGKVFDNKW
>ancestral_180
MGSGLSSSAPSKPLDITVLGLNSGTSMDGIDCALCRFRQDSPDAPMHFELLKYDEVPLEQTIKKRVMRMILHNSTTPEELSEVNVLLGETFADAVMTFSEKHNIPLSSIDAIGSHGQTIWLLSMPEKGQTKSALTMAEGCFIASRTGITTVTDFRVSDQAAGRQGAPLIAFFDSLLLHHPTKFRACQNIGGIANVCFIPPDVDGALNTEFFDFDTGPGNVFIDAAVRFFTDGEQEYDKDGEMGKAGTVDQEMVDEFLQTHPYFSLDPPKTTGREVFRDTIAHDLIERGLKKGLTPNDIVATITRITAQAIVEHYKRYMPTQYGPLAEIYMCGGGAKNPNITDYMQQAFPDTRIVMLDEAGIPSDAKEAITFAWQGMEAIVGRSIPVPSRVETRREYVLGKVSPGKNYRRVLKKGMDFGGDSDHLPPVKELVNYVDGQVYNNKR
>ancestral_181
MSSTKTLSQSAPSEPLDITVLGLNSGTSMDGIDCALCRFRQESPSAPMHLELLKYDEIPLEQTIKKRVMRMILHNSTTPEELSEVNVLLGETFADAVMTFSEKHNIPLSSIDAIGSHGQTIWLLSVPEKGQTRSALTMAEGCFIASRTGITTVTDFRVSDQAAGRQGAPLIGFFDSLLLHHPTKFRACQNIGGIANVCFIPPDVDGALNTEFFDFDTGPGNVFIDAAVRFFTDNKQEYDKDGEMGRAGAVNQEMVDEFLQTHPYFALDPPKTTGREVFRDTIAHELIERGLKMGMTQNDIVATLTRITAQAIVEHYKRYMPTQYGPLSEIYMCGGGARNPNITEYLQKAFPDTRITMLDEAGIPSDAKEAITFAWQGMEAVVGRSIPVPAQVEDRREYVLGKVSPGKNYRQLLKKGMKFGGDSDHLPPVKELVNYVNGQVYSAI
>ancestral_186
MAISTSSAANGQANGTSNLEGPALDLTVLGLNSGTSMDGIDCALCRFRQQSPSGPVTFELLKYGETPLDQKIKTRVMNMILHNSTSPEEIAEINVILGEAFAMAVEEFTTKHGIDKSSIDALGSHGQTIWHLPMPNENQVKTTLSMAEGAILAARTGITTVSDFRISDVAAGRQGAPLIAFFDALLLHHPTKLRACQNIGGIANVCFIPPDSQVCFIPPDSQGGVDECFDFDTGPGNVYIDAAVRHFTNGEREYDKDGEMGKRGQVDQELVDEFLTHRYFGLEPPKTTGREDFRDTLAFDLIAKGQKKGLSPDDVVATITRITAQSIVDHYRRFAPSQDIDEIFMCGGGAFNPNITDFIQKSYPNTRIVLLDEAGIPGNAKEAITFAWQGMEAVVGRSILVPARVETRREYVLGKVSPGDNYRQVMLKGMLFGGGGRKLHPVKDMINIVEGKVFNNKW
>ancestral_187
NGTCSDTSNTEGPALDLTVLGLNSGTSMDGIDCALCRFRQQDPSSPVTFELLKYGETPLDPKIKTRVMNMILHNSTSPEEIAEINVILGEAFAKAVEEFTTKHGIDKSSIDAIGSHGQTIWHLPQPKEGQVRTTLSMAEGAIIAARTGITTVSDFRISEVAVGRQGAPLVAFFDALLLHHPTKLRACQNIGGIANVCFIPPDSQGGVDDQCYDFDTGPGNVYIDAAVRHFTNGEREYDKDGEMGKRGQVDQELVDEFLTSHPYFGLELPKTTGREDFRDTLAFDLIAKGEKKGLSPDDVVATITRITAQSIVDHYRRFAPSQDIDEIFLCGGGAYNPNITDFIQKSYPNTRILMLDEAGIPGGAKEAITFAWQGMEAVVGRPVLVPARVETRKEQVLGKVSPGDNYRQVMLKGMLFGGGGRLHPVKDMINIVEGKVFNNKW
>ancestral_184
NGTTNTSSGSSGSALDLTVLGLNSGTSMDGIDCALCRFRQETPDSPMHFELLKYGEVPLEQTIKKRVMNMILHNRTTPEELSEVNVLLGETFASAVEEFTKEHNVDKSSIDAIGSHGQTIWLLSMPEEGQVKSALTMAEGSILASRTGITSVTDFRISDQAAGRQGAPLIAFFDALLLHHPTKLRACQNIGGIANVCFIPPDNQGGVNDECYDFDTGPGNVFIDAVVRHFTNGEQEYDKDGEMGKRGKVDQELVDEFLQSHPYFKLDPPKTTGREVFRDTLAHDLIKKGEAKGLSPDDIVATVTRITAQAIVDHYRRYAPGQEIDEIFMCGGGAYNPNITEYIQQAYPNTKIMMLDEAGIPGGAKEAITFAWQGMEAIVGRSIPVPTRVETRREYVLGKVSPGENYRKVMRKGMLFGGGRDHLPPVKEMVNYVDGKVFDNKW
>ancestral_185
NGTCSDTSNLEGPALDLTVLGLNSGTSMDGIDCALCRFRQQSPSSPVTFELLKYGETPLDQKIKTRVMNMILHNSTSPEEIAEINVILGEAFAKAVEEFTTKHGIDKSSIDAIGSHGQTIWHLPMPNEGQVKTTLSMAEGAILAARTGITTVSDFRISDVAAGRQGAPLIAFFDALLLHHPTKLRACQNIGGIANVCFIPPDSQGGVDDECYDFDTGPGNVYIDAAVRHFTNGEREYDKDGEMGKRGQVDQELVDEFLTSHPYFGLEPPKTTGREDFRDTLAFDLIAKGEKKGLSPDDVVATITRITAQSIVDHYRRFAPSQDIDEIFMCGGGAYNPNITDFIQKSYPNTRIVMLDEAGIPGGAKEAITFAWQGMEAVVGRSILVPARVETRREYVLGKVSPGDNYRQVMLKGMLFGGGGRLHPVKDMINIVEGKVFNNKW
>ancestral_188
MDAAAGLSNGTSDTQNLEGPALDLTVLGLNSGTSMDGIDCALCRFRQQDPSSPVEFELLQYGETPLDPKIKTRVMKMILHNSTSPEEIAEINVILGEAFAKAVEEFTTKHGIDKSSIDAIGSHGQTIWHLPQPREGQVRTTLSMAEGAIIAARTGITTVSDFRISEVAVGRQGAPLVAFFDALLLHHPTKLRACQNIGGIANVCFIPPDSQGGVDQCYDFDTGPGNVYIDAAVRHFTNGEREYDKDGEMGKRGQVDQELVDEFLRHPYFGLELPKTTGREDFRDTLAFDLIAKGEQKGLSPDDIVATITRITAQSIVDHYRRFAPSQDIDEIFLCGGGAYNPNITDFIQKSYPKTRILMLEEAGIPGGAKEAITFAWLGMEAVVGRPVLVPARVETRKEQVLGKVSPGENYRQVMLKGMLFGGKGGRLHPVKDMINIVEGKVFNNKW
>ancestral_189
MGSISTAGPALDLTVLGLNSGTSMDGIDCALCRFRQQDPSQPVTLELLKYGETPLDPKIKTRVMNMILHNSTSPEEIAEINVILGETFAKAAEEFITTNNIDKSSIDVIGSHGQTIWHIPHPKDQQVRTTLSMGEGAIIAARTGITTVTDFRISEVAVGRQGAPLVFFDALLLHHPTKLRACQNIGGIANVCFIPPDSQGGVDDRCYDFDTGPGNVYIDAAVRHYTNGEREYDKDGEMGKRGTVDQELVDEFLSSHPYFSRSIPKTTGREDFRDTLAFDLIAKAEKKGLSPDDVVATITRITAQSIVDHYRRFAPSQDIDEIFLCGGGAYNPNIVDFIQKSYPNTRIFMLDEAGIPAGAKEAITFAWQGMEAVVGRPVLVPDRVETRREQILGKVSPGDNYRQLMYKAMQFGAGARLHPVKDLINIVDGQVFDNKW
>ancestral_168
GTSSSSSSSPLDLTVLGLNSGTSMDGIDCALCRFRQASPDAPMHFELLKYDEVPLEQTIKKRVMNMILHNSTTPEELSEVNVLLGETFADAVKTFSEKHNIPLSSIDAIGSHGQTIWLLSMPEKGQTKSALTMAEGCFIASRTGITTVTDFRVSDQAAGRQGAPLIAFFDSLVLHHPTKLRACQNIGGIANVCFIPPDVDGKLNQEFFDFDTGPGNVFIDAAVRYFTNGEQEYDKDGEMGKAGTVDQEMVDEFLTTHPYFSLDPPKTTGREVFRDTIAHDLIERGLKKGLSPNDIVATITRITAQAIVDHYRRYMPTQYGPLAEIYMCGGGAKNPNITDYMQQAFPDTRIVMLDEAGIPADAKEAITFAWQGMEAIVGRSIPVPDRVETRREYVLGKVSPGKNYRRVMRKGMDFGAGRDHLPPVKELVNYVDGKVFNNKA
>ancestral_169
MGSTSSGSSSSPLDLTVLGLNSGTSMDGIDCALCRFRQASPDAPMHFELLKYDEVPLEQTIKKRVMNMILHNTTTPEELSEVNVLLGETFADAVKTFSEKHNVPLSSIDAIGSHGQTIWLLSMPEKGQVKSALTMAEGCFIASRTGITTVTDFRVSDQAAGRQGAPLIAFFDSLVLHHPTKLRACQNIGGIANVCFIPPDVDGALNQEFFDFDTGPGNVFIDAAVRYFTNGEQEYDKDGAMGKAGTVDQEMVDEFLTTHPYFSLDPPKTTGREVFRDTIAHDLIERGLEKGLSPNDIVATITRITAQAIVDHYRRYMPTQYGPLAEIYMCGGGAKNPNITDYMQAAFPDTRIVMLDEAGIPADAKEAITFAWQGMEAIVGRSIPVPDRVETRREYVLGKVSPGRNYRRVMRKGMDFGAGREHLPPVKELVNYVDGKVFNNKA
>ancestral_229
TTNSNSSNTNNGSSGQALDLTVLGLNSGTSMDGIDCALCRFRQETPDSPMHFELLKYGEIPLEQTIKKRVMNMIYHNRTTPEELSEVNVLLGETFASAAKEFCKEHNVDISSIDVIGSHGQTIWLLSMPEPGQTKSALTMAEGTFIASRTGITTVTDFRVSDQAAGRQGAPLIAFFDALLLHHPTKLRACQNIGGIANVCFIPPDGVDKCFDFDTGPGNVFIDAVVRHYTNGEQEYDKDGEMGKRGTVNQELVDEFLQSFKYFKLDPPKTTGREVFRDTLAHDLIRKAEALGMSPDDVVATVTRITAQAIVDHYRRYAPSGQDIDEIFMCGGGAYNPNITEYIQKHYPNTKIFMLDDAGVPAGAKEAITFAWQGMEAIVGRSIPVPDRVETRREYVLGKVSPGKNYRKVMRKGMLFGGGRDHLPPVKEMVNYVDGKVFDNKW
>ancestral_228
MDGHREHINGDTTALDLTVLGLNSGTSMDGIDCALCRFRQTSPEAPMHFELLKYGEISLEQKIKKRVMNMILHNRTTPEELSEVNVLLGNTFASAVKEFCKEQDVFMDNIDVIGSHGQTIWLLSMPEPGQTKSALTMAEGTFIAAQTGITTVTDFRVSDQAAGRQGAPLIAFFDALLLHHPNKLRACQNIGGIANVCFIPPDHAGGVDKCFDFDTGPGNVFIDAVVRHYTNGKQEYDKDGAMGKRGTVNQKLVDEFLEFKYFKLEPPKTTGREVFRDTMAHDLIERAEKLGMSQDDVVATVTRITAQAIVDHYRRYAPSQDIDEIFMCGGGAYNPNITDFIQKNYPNTKIFMLDDAGVPAGAKEAVTFAWQAMEAVVGRSIPVPDRVETRQEYVLGKVSPGKNYRKVMKQGMAFGEGERLPPVKEMINYVNGKVFDNNWA
>ancestral_227
MDGHREHINGDTTALDLTVLGLNSGTSMDGIDCALCRFRQTSPEAPMHFELLKYGEIPLEQKIKKRVMNMILHNRTTPEELSEVNVLLGNTFASAVKEFCKEQDVSMDNIDVIGSHGQTIWLLSMPEPGQTKSALTMAEGTFIAAQTGITTVTDFRVSDQAAGRQGAPLIAFFDALLLHHPNKLRACQNIGGIANVCFIPPDHAGGVDKCFDFDTGPGNVFIDAVVRHYTNGKQEYDKDGAMGKRGTVNQKLVDEFLEFKYFKLEPPKTTGREVFRDTMAHGLIERAEKLGMSQDDVVATVTRITAQAIVDHYRRYAPSQDIDEIFMCGGGAYNPNITDFIQKNYPNTKIFMLDDAGVPAGAKEAVTFAWQAMEAVVGRSIPVPDRVETRQEYVLGKVSPGKNYRKVMKQGMAFGEGERLPPVKEMINYVNGKVFDNNWA
>ancestral_226
MDGHREHINGDTTALDLTVLGLNSGTSMDGIDCALCRFRQTSPEAPMHFELLKYGEIPLEQKIKKRVMNMILHNRTTPEELSEVNVLLGNTFASAVKEFCKEQDVSMDNIDVIGSHGQTIWLLSMPEPGQTKSALTMAEGTFIAAQTGITTVTDFRVSDQAAGRQGAPLIAFFDALLLHHPNKLRACQNIGGIANVCFIPPDHAGGVDKCFDFDTGPGNVFIDAVVRHYTNGKQEYDKDGAMGKRGTVNQKLVDDFLEFKYFKFEPPKTTGREVFRDTMAHELIERAEKLGMSQDDVVATVTRITAQAIVDHYRRYAPSQDIDEIFMCGGGAYNPNITDFIQKNYPNTKIFMLDDAGVPAGAKEAVTFAWQAMEAVVGRSIPVPDRVETRQEYVLGKVSPGKNYRKVMKQGMAFGEGERLPPVKEMINYVNGKVFDNNWA
>ancestral_225
MDGHREHINGDTTALDLTVLGLNSGTSMDGIDCALCRFRQTSPEAPMHFELLKYGEIPLEQKIKKRVMNMILHNRTTPEELSEVNVLLGNTFASAVKEFCKEQDVSMDNIDVIGSHGQTIWLLSMPEPGQTKSALTMAEGTFIAAQTGITTVTDFRVSDQAAGRQGAPLIAFFDALLLHHPNKLRACQNIGGIANVCFIPPDHAGGVDKCFDFDTGPGNVFIDAVVRHYTNGKQEYDKDGAMGKRGTVNQKLVDDFLEFKYFKFEPPKTTGREVFRDTMAHELIERAEKLGMSQDDVVATVTRITAQAIVDHYRRYAPSQDIDEIFMCGGGAYNPNITDFIQKNYPNTKIFMLDDAGVPAGAKEAVTFAWQAMEAVVGRSIPVPDRVETRQEYVLGKVSPGKNYRKVMKQGMAFGEGERLPPVKEMINYVNGKVFDNNWA
>ancestral_224
MDGHREHINGDTTALDLTVLGLNSGTSMDGIDCALCRFRQTSPEAPMHFELLKYGEIPLEQKIKKRVMNMILHNRTTPEELSEVNVLLGNTFASAVKEFCKEQDVSMDNIDVIGSHGQTIWLLSMPEPGQTKSALTMAEGTFIAAQTGITTVTDFRVSDQAAGRQGAPLIAFFDALLLHHPNKLRACQNIGGIANVCFIPPDHAGGVDKCFDFDTGPGNVFIDAVVRHYTNGKQEYDKDGAMGKRGTVNQKLVDEFLEFKYFKLEPPKTTGREVFRDTMAHDLIERAEKLGMSQDDVVATVTRITAQAIVDHYRRYAPSQDIDEIFMCGGGAYNPNITDFIQKNYPNTKIFMLDDAGVPAGAKEAVTFAWQAMEAVVGRSIPVPDRVETRQEYVLGKVSPGKNYRKVMKQGMAFGEGERLPPVKEMINYVNGKVFDNNWA
>ancestral_223
MDGHREHINGDTTALDLTVLGLNSGTSMDGIDCALCRFRQTSPEAPMHFELLKYGEIPLEQKIKKRVMNMILHNRTTPEELSEVNVLLGNTFASAVKEFCKEQDVSMDNIDVIGSHGQTIWLLSMPEPGQTKSALTMAEGTFIAAQTGITTVTDFRVSDQAAGRQGAPLIAFFDALLLHHPNKLRACQNIGGIANVCFIPPDHAGGVDKCFDFDTGPGNVFIDAVVRHYTNGKQEYDKDGAMGKRGTVNQKLVDEFLEFKYFKLEPPKTTGREVFRDTMAHDLIERAEKLGMSQDDVVATVTRITAQAIVDHYRRYAPSQDIDEIFMCGGGAYNPNITDFIQKNYPNTKIFMLDDAGVPAGAKEAVTFAWQAMEAVVGRSIPVPDRVETRQEYVLGKVSPGKNYRKVMKQGMAFGEGERLPPVKEMINYVNGKVFDNNWA
>ancestral_222
MDGHREHINGDTTALDLTVLGLNSGTSMDGIDCALCRFRQTSPEAPMHFELLKYGEIPLEQKIKKRVMNMILHNRTTPEELSEVNVLLGNTFASAVKEFCKEQDVSMDNIDVIGSHGQTIWLLSMPEPGQTKSALTMAEGTFIAAQTGITTVTDFRVSDQAAGRQGAPLIAFFDALLLHHPNKLRACQNIGGIANVCFIPPDHAGGVDKCFDFDTGPGNVFIDAVVRHYTNGKQEYDKDGAMGKRGTVNQKLVDEFLEFKYFKLEPPKTTGREVFRDTMAHDLIERAEKLGMSQDDVVATVTRITAQAIVDHYRRYAPSQDIDEIFMCGGGAYNPNITDFIQKNYPNTKIFMLDDAGVPAGAKEAVTFAWQAMEAVVGRSIPVPDRVETRQEYVLGKVSPGKNYRKVMKQGMAFGEGERLPPVKEMINYVNGKVFDNNWA
>ancestral_221
MNGHREHINGDTTALDLTVLGLNSGTSMDGIDCALCRFRQTSPEAPMHFELLKYGEIPLEQKIKKRVMNMILHNRTTPEELSEVNVLLGNTFASAVKEFCKEQDVSMDNIDVIGSHGQTIWLLSMPEPGQTKSALTMAEGTFIAAQTGITTVTDFRVSDQAAGRQGAPLIAFFDALLLHHPNKLRACQNIGGIANVCFIPPDHAGGVDKCFDFDTGPGNVFIDAVVRHYTNGKQEYDKDGAMGKRGTVNQKLVDEFLEFKYFKLEPPKTTGREVFRDTMAHDLIERAEKLGMSQDDVVATVTRITAQAIVDHYRRYAPSQDIDEIFMCGGGAYNPNITDFIQKNYPNTKIFMLDDAGVPAGAKEAVTFAWQAMEAVVGRSIPVPDRVETRQEYVLGKVSPGKNYRKVMKQGMAFGEGERLPPVKEMINYVNGKVFDNNWA
>ancestral_163
MGSVNGVSSSSSSSPLDLTVLGLNSGTSMDGIDCALCRFRQASPDAPMHFELLKYDEVPLEQTIKKRVMNMILHNKTTPEELSEVNVLLGETFADAVKTFSEKHNIPLSSIDAIGSHGQTIWLLSMPEKGQTKSALTMAEGTFIASRTGITTVTDFRVSDQAAGRQGAPLIAFFDSLVLHHPTKLRACQNIGGIANVCFIPPDVDGKLNQEFFDFDTGPGNVFIDAAVRYFTNGEREYDKDGEMGKAGTVDQEMVDEFLTTHPYFALDPPKTTGREVFRDTIAHDLIERGLKKGLSPNDIVATITRITAQAIVDHYRRYMPTQYGPLAEIYMCGGGAKNPNITDYMQQAFPDTKIVMLDEAGIPADAKEAITFAWQGMEAIVGRSIPVPDRVETRREYVLGKVSPGKNYRRVMRKGMDFGAGRDHLEPVKELVNYVNGKVFNNKA
>ancestral_282
MASNSINGTSSHSLDITVLGLNSGTSMDGIDCALCRFRQETPESPMHFELLKASTTAQYGEIPLEPVIKKRVMNMILHNKTSPSELSEVNVILGETFASAVHQFCKDYNVDIKSIDVLGSHGQTIWLLSMPEAGETRSALTMAEGTFLASRTGITSVTDFRVSDQAAGRQGAPLIAFFDALVLHHPTKLRACQNIGGIANVCFVLPDSHGGVDACYDFDTGPGNVFIDAVVRHYTNGKREYDQDGEMGARGTVDQALVDDFLTHPYFALEPPKTTGREVFRDTLAHEFIVKAEAKGLKPDDVVATITRVTAQAIVDHYRRYAPKDLEIAEIFMCGGGAYNPNIAAFIQENYPNTRIMMLDEAGIPGGAKEAITFAWQGMEAVVGRSIPVPTRVETRQEYVLGKVSPGKNYRNVLRQGMLFGAGRDHLPPVKEMINYIDGKAFDNKW
>ancestral_271
MTINNASNGASNRQALDLTVLGLNSGTSMDGIDCALCHFRQETPESPMHFELLKYGEIPLEQTIKKRVMNMILHNKTSPSELSEVNVILGETFAAAVKQFCQDYKVDISTIDVIGSHGQTIWLLSMPEPGEVRSALTMAEGTFLASRTGITTVTDFRVSDQAAGRQGAPLIAFFDALLLHHPTKLRACQNIGGIANVCFIPPDSHGGIDACYDFDTGPGNVFIDAVVRHYTNGEQEYDKDGEMGARGTVDQELVDEFLQNHPYFRLDPPKTTGREVFRDTIAFELIRKAESKGLSPDDVVATITRITAQAIVDHYRRYAPKDLQIDEIFMCGGGAYNPNITKYIQKHYPNTKIMMLDAAGIPGGAKEAITFAWQGMEAIVGRSIPVPTRVETRQEYVLGKVSPGKNYRKVMRQGMLFGEGRDHLSPVSEMVNYVKGKVFHNKWMPVLTASSLAAI
>ancestral_153
MTNGNGQTNGYSNGVSNGHSGSGLDLTVLGLNSGTSMDGIDCALCRFRQETPDSPMHFELLKYDEVPLEQTIKKRVMNMILHNKTTPEELSEVNVLLGETFAAAVKEFSAKHNVPLSSIDAIGSHGQTIWLLSMPEEGQVKSALTMAEGSFLASRTGITSVTDFRVSDQAAGRQGAPLIAFFDSLVLHHPTKLRACQNIGGIANVCFIPPDKDGALNPEFFDFDTGPGNVFIDAAVRHFTNGEREYDKDGEMGKAGTVDQEMVDEFLQTHPYFALDPPKTTGREVFRDTIAHDLIERGEKKGLSPNDIVATITRITAQAIVDHYHRYMPTEYGPLAEIFMCGGGAKNPNITDYMQQAFPDTKIVMLDEAGIPADAKEAITFAWQGMEAIVGRSIPVPTRVETRREYVLGKVSPGENYRKVMRKGMQFGAGRDHLEPVKELVNYVDGKVFDNKW
>ancestral_152
NGHNGTSNGSSGSALDLTVLGLNSGTSMDGIDCALCRFRQETPDSPMHFELLKYGEVPLEQTIKKRVMNMILHNRTTPEELSEVNVLLGETFASAVKEFSAEHNVDLSSIDAIGSHGQTIWLLSMPEEGQVKSALTMAEGSFLASRTGITSVTDFRVSDQAAGRQGAPLIAFFDALLLHHPTKLRACQNIGGIANVCFIPPDNQGGVNDECYDFDTGPGNVFIDAAVRHFTNGEQEYDKDGEMGKRGTVDQELVDEFLQTHPYFKLDPPKTTGREVFRDTLAHDLIKKGEKKGLSPDDIVATITRITAQAIVDHYRRYAPAPQEIDEIFMCGGGAYNPNITEYIQQAYPNTKIMMLDEAGIPAGAKEAITFAWQGMEAIVGRSIPVPTRVETRREYVLGKVSPGENYRKVMRKGMLFGGGRDHLPPVKEMVNYVDGKVFDNKW
>ancestral_155
MSSSMTNGLTNGLTNGYTNGVSNGHHASGLDLTVLGLNSGTSMDGIDCALCRFRQESPDSPMHFELLAYDEVPLEPKIKKRVMNMILHNKTTPEELSEVNVLLGETFAAAVKEFSQKHGVPLEKIDALGSHGQTIWLLSMPEPGQTKSALTMAEGSFLASRTGITSVTDFRVSDQAAGRQGAPLIAFFDSLVLHHPTKLRACQNIGGIANVCFIPPDKDGKLNPEFFDFDTGPGNVFIDAAVRYFTNGEREYDKNGEMGAAGTVDQEMVDEFLQTHPYFSLEPPKTTGREVFRDTIAHDLIERGLAKGLSANDIVATITRITAQAIVDHYHRYMPREYGPLAEIFMCGGGAKNPNITRYMQQAFPDTRIVMLDEAGIPADAKEAITFAWQGMEAIVGRSIPVPSRVETQRQYVLGKVSPGENYRKVMRHGMEFGAGRDHLEPVTELVNYVKGKVFDNKW
>ancestral_154
ASSMTNGNGSTNGYSGVSNGHSGSGLDLTVLGLNSGTSMDGIDCALCRFRQESPDSPMHFELLKYDEVPLEQTIKKRVMNMILHNKTTPEELSEVNVLLGETFAAAVKEFSAKHNVPLSSIDAIGSHGQTIWLLSMPEEGQTKSALTMAEGSFLASRTGITSVTDFRVSDQAAGRQGAPLIAFFDSLVLHHPTKLRACQNIGGIANVCFIPPDKDGKLNPEFFDFDTGPGNVFIDAAVRHFTNGEREYDKDGEMGKAGTVDQEMVDEFLQTHPYFALDPPKTTGREVFRDTIAHDLIERGLKKGLSPNDIVATITRITAQAIVDHYHRYMPTEYGPLAEIFMCGGGAKNPNITDYMQQAFPDTKIVMLDEAGIPADAKEAITFAWQGMEAIVGRSIPVPSRVETRREYVLGKVSPGENYRKVMRKGMQFGAGRDHLEPVKELVNYVDGKVFDNKW
>ancestral_157
MAPSINGMSSSSTNGNTNGLTNGYTNGVSNGQHASGLDLTVLGLNSGTSMDGIDCALCRFRQESPDSPMHFELLAYDEVPLEPKIKKRVMNMILHNKTTPEELSEVNVLLGETFAAAVKEFSQKHGVPLEKIDALGSHGQTIWLLSMPEPGQTKSALTMAEGSFLASRTGITSVTDFRVSDQAAGRQGAPLIAFFDSLVLHHPTKLRACQNIGGIANVCFIPPDGKDGKLNPEFFDFDTGPGNVFIDAAVRYFTNGEREYDKNGEMGAAGTVDQDLVDEFLQHPYFSLEPPKTTGREVFRDTIAHDLIERGLAKGLSANDIVATITRITAQAIVEHYHRYMPREYGPLAEIFMCGGGAKNPNITRYMQAAFPETRIVMLDEAGIPADAKEAITFAWQGMEAVVGRSIPVPSRVESQRQFVLGKVSAGENYRKVMRHGMEFGAGRDHLEPVTELVNYVKGKVFDNKW
>ancestral_156
MAPSMSSSSTNGLTNGLTNGYTNGVSNGQHATGLDLTVLGLNSGTSMDGIDCALCRFRQESPDSPMHFELLAYDEVPLEPKIKKRVMNMILHNKTTPEELSEVNVLLGETFAAAVKEFSQKQGVPLEKIDALGSHGQTIWLLSMPEPGQTKSALTMAEGSFLASRTGITSVTDFRVSDQAAGRQGAPLIAFFDSLVLHHPTKLRACQNIGGIANVCFIPPDKDGKLNPEFFDFDTGPGNVFIDAAVRYFTNGEREYDKNGEMGAAGTVDQDMVDEFLQTHPYFSLEPPKTTGREVFRDTIAHDLIERGLAKGLSANDIVATITRITAQAIVEHYHRYMPREYGPLAEIFMCGGGAKNPNITRYMQAAFPETRIVMLDEAGIPADAKEAITFAWQGMEAVVGRSIPVPSRVETQRQFVLGKVSAGENYRKVMRHGMEFGAGRDHLEPVTELVNYVKGKVFDNKW
>ancestral_159
ATSMTNGHGTNGHTVSSSHSGSGLDLTVLGLNSGTSMDGIDCALCRFRQESPDSPMHFELLKYDEVPLEQTIKKRVMNMILHNKTTPEELSEVNVLLGETFASAVKEFSAKHNIPLSSIDAIGSHGQTIWLLSMPEEGQTKSALTMAEGTFIASRTGITSVTDFRVSDQAAGRQGAPLIAFFDSLVLHHPTKLRACQNIGGIANVCFIPPDKDGKLNQEFFDFDTGPGNVFIDAAVRHFTNGEREYDKDGEMGKAGTVDQEMVDEFLQTHPYFALDPPKTTGREVFRDTIAHDLIERGLKKGLSPNDIVATITRITAQAIVDHYHRYMPTEYGPLAEIFMCGGGAKNPNITDYMQQAFPDTKIVMLDEAGIPADAKEAITFAWQGMEAIVGRSIPVPDRVETRREYVLGKVSPGKNYRKVMRKGMQFGAGRDHLEPVKELVNYVDGKVFNNKW
>ancestral_158
MNGSINGTNHGAVNGNSNGTLANGLTNGVSNGQHKAGLDLTVLGLNSGTSMDGIDCAYCRFRQESPSAPMHFELLAYDEVPLEPKIKKRVMNMILHNKTTPEELSEVNVLLGKTFAAATTKFMQKHGIPKEEIDAIGSHGQTIWLLSAFLASETGITTVTDFRVSDQAAGRQGAPLIAFFDALVLHHPTKLRACQNIGGIANVCFIPPDDQDGNLNREFFDFDTGPGNVFIDAAVRYFTNGTREYDRNGEMGAAGAVDQDLVDEFLSHAYFRLDPPKTTGREVFRDTLAHDLIARGLAKGLSANDIVATITRITAQAIVEHYRRYMPTQYGPLAEIFMCGGGAKNPNITKYMQSCFPQTRIVMLDEAGIPADAKEAITFAWQGMEAVVGRSIPIPSRVESDKQFVLGKVSAGDNYRKVMRHGMQFGAGHDHLEPVTELVNYVNGKVFDNKW
>ancestral_277
TSNASNSINGTPSHSLDITVLGLNSGTSMDGIDCALCRFRQETPESPMHFELLKYGEIPLEPVIKKRVMNMILHNKTSPSELSEVNVILGETFASAVHQFCKDYNVDIESIDVLGSHGQTIWLLSMPEAGETRSALTMAEGTFLASRTGITSVTDFRVSDQAAGRQGAPLIAFFDALVLHHPTKLRACQNIGGIANVCFILPDSHGGVDACYDFDTGPGNVFIDAVVRHYTNGKREYDQDGEMGARGTVDQELVDDFLTHPYFALEPPKTTGREVFRDTLAHEFIVKAEAKGLKPDDVVATITRVTAQAIVDHYRRYAPKDLEIAEIFMCGGGAYNPNITAFIQENYPNTRIMMLDEAGIPGGAKEAITFAWQGMEAVVGRSIPVPTRVETRQEYVLGKVSPGKNYRKVLRQGMLFGAGRDHLSPVKELVNYVDGKVFDNKW
>ancestral_238
THAATNSNGHSSGQPLDLTVLGMNSGTSMDGIDCALCHFRQETPESPMHFSLLKYGEVPMDLELKKRVLSIIKHDRTSASELSEVNVHLGETFAAAAIQFCQENGVDIKSLDAIGSHGQTIWLASMPEEGIPKSALTMAEGTIMASRTGVTTVTDFRVSDQAAGRQGAPLIAFFDALLLHHPGKLRACQNIGGIANVCFIPPEGPDHAYDFDTGPGNALIDAVVRHYTNGEQEYDRDGEMGKRGTVNQGMVDRFLERIPYFSWDPPKTTGREVFRDTLADDLIKEGAELGLSADDVVATVTRITSQAIVDHWRRYAPKGRPVDEVFMCGGGAYNPNITDYMKEQFPGVKMFMLDDAGIPGGAKEAVTFAWQGMEAIVGRSIPVPDRVETRRPYVLGKVSPGENYRTVMTKGMLFGAGRAKLDSVKEMVNYVDGKVFDNKW
>ancestral_239
HAAQNGSNGHSSGQPLDLTVLGMNSGTSMDGIDCALCHFRQETPESPMHFSLLKYGEVPMDAELKKRVLSIIKHDRTSASELSEVNVHLGETFAAAAIQFCQENGVDIKTSLDAIGSHGQTIWLASMPEEGIPKSALTMAEGTIMASRTGVTTVTDFRVSDQAAGRQGAPLIAFFDALLLHHPGKLRACQNIGGIANVCFIPPEGPDHAYDFDTGPGNALIDAVVRHYTNGKQEYDRDGEMGKRGTVNQGMVDRFLERIPYFSWDPPKTTGREVFRDTLADDLIREGAELGLSADDVVATVTRITAQAIVDHWRRYAPKGRPVDEVFMCGGGAYNPNITDYMKEQFPGVKMFMLDDAGIPGGAKEAVTFAWQGMEAIVGRSIPVPDRVETRRPYVLGKVSPGENYRTVMTKGMLFGAGRAKLDSVKEMVNYVDGKVFDNKWE
>ancestral_234
MPGATNGYGHSNGHANGHIVADSHDKAEGQPLDLTVLGMNSGTSMDGIDCALCRFRQETPESPMHFSLLKYGETPMDLKIKKRVLNIIKHDRTSASELSEVNVLLGEVFAVAAEKFCEDNNVDMKSLDAIGSHGQTIWLASMPQNGVPKSALTMAEGTIIAARTGVTTVTDFRVSDQSAGRQGAPLIAFFDALLLHHPSKLRACQNIGGIANVCFIPPEGPEHAFDFDTGPGNALIDAVVRHYTAGAMEYDRDGEMGKRGTVCQPLVDDFLKSIPYFSWDPPKTTGREVFRDTLADDLIRDAEALGLSPDDVVATVTRITSQAIVDHWRRYQPGGRQVDEVFMCGGGAYNPNITDYMKEQLPGVKMFMLDDAGIPGGAKEAVTFAWQGMEAIVGRSIPVPDRVETRRPYVLGKVNPGENYRKVMSKGMAFGAGREELAWVTAMVNHVDGKVFDNQW
>ancestral_235
MPGATNGYGHSNGHANGHIVADSHDKAEGQPLDLTVLGMNSGTSMDGIDCALCRFRQETPESPMHFSLLKYGETPMDPKIKKRVLNIIKHDRTSASELSEVNVLLGEVFAVAAEKFCEDNNVDMKSLDAIGSHGQTIWLASMPQNGVPKSALTMAEGTIIAARTGVTTVTDFRVSDQSAGRQGAPLIAFFDALLLHHPSKLRACQNIGGIANVCFIPPEGPEHAFDFDTGPGNALIDAVVRHYTAGAMEYDRDGEMGKRGTVCQPLVDDFLKSIPYFSWDPPKTTGREVFRDTLADDLIRDAEALGLSPDDVVATVTRITSQAIVDHWRRYQPGGRQVDEVFMCGGGAYNPNITDYMKEQLPGVKMFMLDDAGIPGGAKEAVTFAWQGMEAIVGRSIPVPDRVETRRPYVLGKVNPGENYRKVMSKGMAFGAGREELSWVTAMVNHVDGKVFDNQW
>ancestral_236
MSAENKITNGPSRGQPLDLKVLGMNSGTSMDGIDCALCQFRQETPESPMHFSLLKYGEIPMDLKIKKRVLNIIKHDRTSASELSEVNVLLGEVFAAAAKKFCDDSEVDIKSIDAIGSHGQTIWLASMPEEGVPKSALTMAEGTIIASRTGITTVTDFRVSDQSAGRQGAPLIAFFDALLLHHPGKLRACQNIGGIANVCFIPPEGPDHAYDFDTGPGNALIDAVVRHYTNGRMEYDKDGVMGKRGTVCQDLVDKFIRDVPYFSWDPPKTTGREVFRDTLADDLIRDAEARGLSADDVVATVTRITSQAIVDHWRRYGPYGPEGKQVDEVFMCGGGAYNPNITDYMKEHLPGVKMFMLDDAGIPGGAKEAVTFAWQGMEALVGRSIPVPDRVETRRP
>ancestral_237
TNGTNGHAATASNSHSHGQPLDLTVLGMNSGTSMDGIDCALCHFRQETPESPMHFSLLKYGEVPMDLKLKKRVLSIIKHDKTSASELSEVNVLLGETFAAAAIQFCQENGVDIKSLDAIGSHGQTIWLASMPEEGIPKSALTMAEGTIIASRTGVTTVTDFRVSDQAAGRQGAPLIAFFDALLLHHPGKLRACQNIGGIANVCFIPPEGPDHAYDFDTGPGNALIDAVVRHYTNGEQEYDKDGEMGKRGTVNQGMVDRFLESIPYFSWDPPKTTGREVFRDTLADDLIKEAAELGLSPDDVVATVTRITSQAIVDHWRRYAPKGRPVDEVFMCGGGAYNPNITDYMKEQFPGVKMFMLDDAGIPGGAKEAVTFAWQGMEAIVGRSIPVPDRVETRRPYVLGKVSPGENYRTVMTKGMLFGAGRAKLDSVKEMVNYVDGKVFDNKW
>ancestral_230
MTSSGAAVSNGHSHGQPLDLTVLGMNSGTSMDGIDCALCRFRQETPESPMHFELLKYGEVPMDLKLKKRVLNIIYHDKTSASELSEVNVLLGETFAAAAIQFCKEHNVDIKSIDVIGSHGQTIWLASMPEPGIPKSALTMAEGTIIASRTGVTTVTDFRVSDQAAGRQGAPLIAFFDALLLHHPTKLRACQNIGGIANVCFIPPEGPDHAYDFDTGPGNCLIDAVVRHYTNGEQEYDKDGEMGKRGTVNQELVDKFLESVPYFSWDPPKTTGREVFRDTLADDLIREAEALGMSPDDVVATVTRITSQAIVDHWRRYAPKGRQVDEVFMCGGGAYNPNITDYMQEHLPGVKIFMLDDAGIPAGAKEAVTFAWQGMEAIVGRSIPVPDRVETRRPYVLGKVSPGENYREVMTKGMKFGEGRSKLDWVKEMVNYVDGKVFDNKW
>ancestral_231
MTSSGSAVSNGHSHGQPLDLTVLGMNSGTSMDGIDCALCRFRQETPESPMHFSLLKYGEVPMDLKLKKRVLNIIYHDKTSASELSEVNVLLGETFAAAAIQFCKEHNVDIKSIDAIGSHGQTIWLASMPEPGIPKSALTMAEGTIIASRTGVTTVTDFRVSDQAAGRQGAPLIAFFDALLLHHPGKLRACQNIGGIANVCFIPPEGPDHAYDFDTGPGNCLIDAVVRHYTNGEQEYDKDGEMGKRGTVNQGLVDKFLESVPYFSWDPPKTTGREVFRDTLADDLIREAEALGLSPDDVVATVTRITSQAIVDHWRRYAPKGRPVDEVFMCGGGAYNPNITDYMQEHLPGVKMFMLDDAGIPGGAKEAVTFAWQGMEAIVGRSIPVPDRVETRRPYVLGKVSPGENYREVMTKGMKFGEGRSKLDWVKEMVNYVDGKVFDNKW
>ancestral_232
TNGHMTSAATAVSNGHSHGQPLDLTVLGMNSGTSMDGIDCALCRFRQETPESPMHFSLLKYGEVPMDLKLKKRVLNIIKHDRTSASELSEVNVLLGETFAAAAIQFCKENNVDIKSIDAIGSHGQTIWLASMPEEGIPKSALTMAEGTIIASRTGVTTVTDFRVSDQAAGRQGAPLIAFFDALLLHHPGKLRACQNIGGIANVCFIPPEGPDHAYDFDTGPGNALIDAVVRHYTNGEQEYDKDGEMGKRGTVNQDLVDKFLESVPYFSWDPPKTTGREVFRDTLADDLIREAEALGLSPDDVVATVTRITSQAIVDHWRRYAPKGRPVDEVFMCGGGAYNPNITDYMKEHLPGVKMFMLDDAGIPGGAKEAVTFAWQGMEAIVGRSIPVPDRVETRRPYVLGKVSPGENYRKVMTKGMKFGAGRAKLDWVKEMVNYVDGKVFDNKW
>ancestral_233
TSAATAVSNGHSHGQPLDLTVLGMNSGTSMDGIDCALCRFRQETPESPMHFSLLKYGEIPMDLKIKKRVLNIIKHDRTSASELSEVNVLLGEVFAAAAKKFCEDNNVDIKSIDAIGSHGQTIWLASMPEEGVPKSALTMAEGTIIASRTGVTTVTDFRVSDQSAGRQGAPLIAFFDALLLHHPGKLRACQNIGGIANVCFIPPEGPDHAYDFDTGPGNALIDAVVRHYTNGKMEYDKDGEMGKRGTVCQDLVDKFLKSVPYFSWDPPKTTGREVFRDTLADDLIRDAEALGLSPDDVVATVTRITSQAIVDHWRRYAPEGRQVDEVFMCGGGAYNPNITDYMKEHLPGVKMFMLDDAGIPGGAKEAVTFAWQGMEAIVGRSIPVPDRVETRRPYVLGKVNPGENYRKVMSKGMKFGEGREKLGWVTEMVNYVDGKVFDNKW
>ancestral_201
MVNASTTVNGTNGNANGHANGNANGSNGVNGASHGAPLDFTVLGLNSGTSMDGIDCALCRFRQDSPDAPMHFELLKYGEVPLPQGIKKRVMKMILHNRTTPEELSEVNVQLGETFADAVETFISTNGIDRSTIDALASHGQTIWLLSMPEEGQVKSALTMAEGCVLASRTGITSITDFRISDQAAGRQGAPLIAFFDALLLHHPTKLRACQNIGGIANVCFIPPDHQGGVDACFDFDTGPGNVFIDAAVRYFTNGEQEYDKDGAMGKRGKVNQEMVDRFLQHKYFGLEPPKTTGREVFRDTLAHDLIKEGESLGMSADDIVATVTRITAQAIVDHYRRYAPSQEIDEIFMCGGGAKNPNIVAFIQQSYPNTKIMMLDEAGVPGDAKEACTFAWQGMEALVGRSIPVPTRVETRRPFVLGKVSPGENYRSVLRKGMAFGGDSDQLPWVHEMVNYVDGKVFNNKW
>ancestral_200
HANGSDMAAANGSNGNGTGTATGSSGAPLDFTVLGLNSGTSMASQDGIDCALCRFRQDSPDSPMHFELLKYGEVPLPQGIKKRVMKMILHNRTTPEELSEVNVQLGETFADAVETFVSENGIDRSTIDALASHGQTIWLLSMPEEGQVKSALTMAEGCILASRTGITSITDFRISDQAAGRQGAPLIAFFDALLLHHPTKLRACQNIGGIANVCFIPPDHQGGVDACYDFDTGPGNVFIDAAVRYFTNGEQEYDKDGAMGKRGKVNQEMVDRFLQHKYFQLEPPKTTGREVFRDTLAHDLIKEGESLGMSADDIVATVTRITAQAIVDHYRRYAPSQEIDEIFMCGGGAKNPNIVAFIQQAYPNTKIMMLDEAGVPGDAKEACTFAWQGMEALVGRSIPVPTRVETRRPFVLGKVSPGENYRSVLRKGMAFGGDSDQLPWVHEMVNYVDGKVFDNKW
>ancestral_203
MGQINGNSTNSASSTSNGKLDLTVLGLNSGTSMDGIDCALCRFRQDTPDSPMHFELLKYGEVPLAQPIKKRVMNMILHNRTTPEELSEVNVQLGETFADAVETFTKEHNIDKSSIDAIGSHGQTIWLLSMPEQGQVKSALTMAEGSILAARTGITSVTDFRISDQAAGRQGAPLIAFFDALLLHHPTKLRACQNIGGIANVCFIPPDHQGGIDECYDFDTGPGNALIDAVVRHYTNGEQEYDKDGKMGKLGKVDQALVDEFLQLPYFNLDPPKTTGREVFRDTLAHDLIRKGEAKGLSPDDIVATVTRITAQAIVDHYRRYAPSQEIDEIFMCGGGAFNPNITEYIQQAYPKTKIMMLDEAGIPGGAKEAVTFAWQGMEAIVGRSIPVPTRVETRREFVLGKVSPGENYRKVMRHGMAFGAGRDHLPPVKEMVNYVDGKVFDNKW
>ancestral_202
MVNASTTVNGANGNANGHANGNANGSNGVNGASHGAPLDFTVLGLNSGTSMDGIDCALCRFRQDSPEAPMHFELLKYGEVPLPQGIKKRVMKMILHNRTTPEELSEVNVQLGETFADAVESFISTNGIDRSTIDALASHGQTIWLLSMPEEGQVKSALTMAEGSFLASRTGITSITDFRISDQAAGRQGAPLIAFFDALLLHHPTKLRACQNIGGIANVCFIPPDHQGGVDACFDFDTGPGNVFIDAAVRYFTNGEQEYDKDGAMGKRGKVNQEMVDRFLQHKYFGLEPPKTTGREVFRDTLAHDLIKEGESLGMSADDIVATVTRITAQAIVDHYRRYAPSQDIDEIFMCGGGAKNPNIVAFIQQSYPNTKIMMLDEAGVPGDAKEACTFAWQGMEALVGRSIPVPTRVETRRPFVLGKVSPGENYRSVLRKGMAFGGDSDQLPWVHEMVNYVDGKVFNNKW
>ancestral_205
HTNTNNGSSGQALDLTVLGLNSGTSMDGIDCALCRFRQETPDSPMHFELLKYGEIPLEQTIKKRVMNMILHNRTTPEELSEVNVLLGETFASAVKEFCKEHNVDISSIDVIGSHGQTIWLLSMPEPGQVKSALTMAEGSFLASRTGITSVTDFRVSDQAAGRQGAPLIAFFDALLLHHPTKLRACQNIGGIANVCFIPPDNQGGVDECYDFDTGPGNVFIDAVVRHYTNGEQEYDKDGEMGKRGTVDQELVDEFLQHKYFKLDPPKTTGREVFRDTLAFELIKKAEAKGLSPDDVVATVTRITAQAIVDHYRRYAPSGQEIDEIFMCGGGAYNPNITEYIQKHYPNTKIMMLDEAGIPAGAKEAITFAWQGMEAIVGRSIPVPTRVETRREYVLGKVSPGKNYRKVMRKGMLFGGGRDHLPPVKEMVNYVDGKVFDNKW
>ancestral_204
NGHSNANNGSSGQALDLTVLGLNSGTSMDGIDCALCRFRQETPDSPMHFELLKYGEIPLEQTIKKRVMNMILHNRTTPEELSEVNVLLGETFASAVKEFTKEHNVDLSSIDVIGSHGQTIWLLSMPEPGQVKSALTMAEGSFLASRTGITSVTDFRVSDQAAGRQGAPLIAFFDALLLHHPTKLRACQNIGGIANVCFIPPDNQGGVDECYDFDTGPGNVFIDAVVRHYTNGEQEYDKDGEMGKRGTVDQELVDEFLQNHKYFKLDPPKTTGREVFRDTLAFELIKKAEAKGLSPDDVVATVTRITAQAIVDHYRRYAPSGQEIDEIFMCGGGAYNPNITEYIQKHYPNTKIMMLDEAGIPAGAKEAITFAWQGMEAIVGRSIPVPTRVETRREYVLGKVSPGKNYRKVMRKGMLFGGGRDHLPPVKEMVNYVDGKVFDNKW
>ancestral_207
HTTNSSNTNNGSSGQALDLTVLGLNSGTSMDGIDCALCRFRQDTPDSPMHFELLKYGEIPLEPTIKKRVMNMILHNKTTPEELSEVNVLLGETFASAAKEFCKEHNVDISSIDVIGSHGQTIWLLSMPEPGQVKSALTMAEGTFIASRTGVTTVTDFRVSDQAAGRQGAPLIAFFDALLLHHPTKLRACQNIGGIANVCFIPPDNEGGVDKCFDFDTGPGNVFIDAVVRHYTNGEQEYDKDGVMGKRGTVDQELVDEFLQHKYFKLDPPKTTGREVFRDTLAFELIRKAEARGMSPDDVVATVTRITAQAIVDHYRRYAPSQDIDEIFMCGGGAYNPNITEYIQKHYPNTKIFMLDDAGVPAGAKEAITFAWQGMEAVVGRSIPVPDRVETRREYVLGKVSPGKNYRKVMRKGMLFGGGRHLPPVKEMVNYVDGKVFDNKW
>ancestral_206
HTNTNNGSSGQALDLTVLGLNSGTSMDGIDCALCRFRQETPDSPMHFELLKYGEIPLEQTIKKRVMNMILHNRTTPEELSEVNVLLGETFASAAKEFCKEHNVDISSIDVIGSHGQTIWLLSMPEPGQVKSALTMAEGTFIASRTGITTVTDFRVSDQAAGRQGAPLIAFFDALLLHHPTKLRACQNIGGIANVCFIPPDNEGGVDKCFDFDTGPGNVFIDAVVRHYTNGEQEYDKDGEMGKRGTVDQELVDEFLQHKYFKLDPPKTTGREVFRDTLAFELIKKAEARGMSPDDVVATVTRITAQAIVDHYRRYAPSQDIDEIFMCGGGAYNPNITEYIQKHYPNTKIFMLDDAGVPAGAKEAITFAWQGMEAIVGRSIPVPDRVETRREYVLGKVSPGKNYRKVMRKGMLFGGGRDHLPPVKEMVNYVDGKVFDNKW
>ancestral_209
MVTNGDNVAANGTGQTLNLKVLGLNSGTSMDGIDCVLCHFRQDSPDSPMHFELVKYGEVPLEPKIKKRVMTMILQNQTTPEELSEVNVLLGETFASAAHKFCRDTGTDISSIDVIGSHGQTIWLLSMPEPGQVKSALTMAEGTIIAARTGVTTVTDFRVSDQAAGRQGAPLIAFFDALLLHHPRKLRACQNIGGIANVCFIPPDNAGGIDKCFDFDTGPGNVFIDAVVRHFTNGKQEYDENGMMGRRGKVDQGMVDEFLQHKYFNLDPPKTTGRETFRDSLAFDMIRAGQARGMSQDDIVATVTRITAEAIVDHYRRYAPSQDIDEIFMCGGGAHNPNITDFIRQSYPKAKMFMLDDAGVPGGAKEAVTFAWQAMEAVVGRSIPVPDRVETRQAYVLGKISPGRNYRQVMKKGMNFGDGLELPPVTEMVNWVNGSVFDNKWT
>ancestral_208
MGSINNRHDTTGNGVSSQPLDMTVLGLNSGTSMDGIDCALCRFRQNTPNDPMHFELLKYGEIPLEPVIKKRVMNMILHNKTTPEELSEVNVLLGETFASAAKEFCKQHNVDIQSVDVIGSHGQTIWLLSMPGPGQVKSALTMAEGTFIASRTGVTTVTDFRVSDQAAGRQGAPLIAFFDALLLHHPTKLRACQNIGGIANVCFIPPDNEGGVDKCFDFDTGPGNVFIDAVVRHYTNGKQEYDKDGVMGRRGVVDQELVDDFLQHEYFHLDPPKTTGREVFRDTLAFELIRKAEARGMSPDDVVATVTRITAQAIVDHYRRYAPSQDIDEIFMCGGGAYNPNITEYIQKHYPHTKIYMLDDAGVPAGAKEAITFAWQGMEAVVGRSIPVPDRVETRREYVLGKVSPGKNYREVMRKGMLFGGGQDHLPPVKEMVLLKDGKTFDNKW
>tr|A0A2T3ZMN8|A0A2T3ZMN8_9HYPO
MGSVQEIKPYRVRVLGMNSGTSMDAVDCALCEFYQETPTSQMKMKLIAYEEMQHHDPIKKRVFRLIRENKTTPEEMAQVNMALGVDFADAVIRMLKNHNLTLDDVDVVSTHGQTIWLLSMPRGEQMKSALTMAEGSIMAKMLNKTIVNDFRVHEQSYGRQGAPLVAFLDGLVLHHPTKLRACQNIGGIGNVAFIPSDADGGVDEIYDFDTGPGNVFIDHAMRHYTNGKQEYDRDGQWGKQGKVYQDIVDDYIHNHWWYQHDIPKTTGREVFGDEQALELIQKIEAAGGNKYDVVATLTRISAQAICEHYKRFGPPGKNIDELYMCGGGAHNPNITDFIQKTYPNTRLTWLDEVNVPGDAKEAISFAWMGMEAIVGRPMLVPQRVETRDPCVVGKITPGANFRPLMTMGMEFGKGYEDPKTGYLPPVRSLEVIKGWTGKAVHNF
>tr|A0A2P5A095|A0A2P5A095_9HYPO
MGSIIDADPVLDFVVLGLSSGISMESIDFALCRFRQQNPAQPVRLELLKYGETLLDPEMQKRLMDMVLDEFNSSEQVAHLNDILGEAFAEAALEFIAANGIDKSTIDIISSHAQATWRIPYPAAHQTRTSFRINEGAVIATRTGITTVTDFRVGEVAVGQQGVPLADFDALLLHHPTKLRACQNISDIGSVCFIPPDMDGGLNDNFFYSDTGPGNIYIDAAIRHYTNGAQRYDVDGEIGKRGEVDEEIVDDFISSHPYFHQSIPKSAGRDDFRASLAYELISKAEDKGLSPEDVIATITRITAQSIVDHYKCFAPSQNIDELFLCGGSAYNPNIVNFIQKNYSSTQIFTLDAAGIPAVAREAITLALQGMNAVVGRTVRTSHGAETRQELIVGKISPGDNYGQVMQKVMQFGKGEKLEPIRALVNVVNGEVIHNKW
>tr|A0A2K0SUX9|A0A2K0SUX9_9HYPO
MGSIINTDPELDLVVLGLSSGISMESIEFALCRFRQQNPAQPVRLELLKYGETLLDPGIEKRLTDMISDDFNSPEQVAQVNDILGEAFAEAALQFIATNDIDKSTIDIISCRAQAAWRIPYPAVHQTRTSLRLNEGTVIASRTGITTVTDFRVGEAVVGPQGAPSDFDALLLHHPTKLRACQNISGIGNVCFIPPDISGELNNGFINFDTGPGNIYIDAAIRHYTNGAQRYDVDGEIGKRGEVDEEIVDDFISSHPYFQRSIPKSAGRDDFRASLAYELISKAEDKGLSPEDVVATITRITAQSIVDHYKCFAPSQNIDELFLCGGSAYNPNIVNFIQKNYASTKIYTLDVAGIPAVAREAITLALQGMNTVVSRTVRTSHGAETRQQLIAGKISPGDNYGQVMQKVVQFGNGETLEPIRDLVNVVNGEEIHNKW
>tr|A0A0D2F3M7|A0A0D2F3M7_9EURO
MDAEASLSSGGDLQNPAGPALDLTVLGLNSGTSMDGIDCALCRFRQQEPSSPVEFELLQYGETPLDPAIKTRVMKMILQNSTSPEEIAEINVILGEAFAKAAQDFLIQNGIDKSAVDAIGSHGQTIWHLPQPRKGQVRTTLSMAEGAIIAARTGITTVSDFRISEVAVGRQGAPLVAFFDALLLHHPTKLRACQNIGGIGNVCFIPSDQQGGVDQCYDFDTGPGNIYIDAAVRHFTDGQREYDKDGEMGKQGSVDQELADEFLRHPFFKLELPKTTGREDFRDTLAFDIIRKGEDKGLSPADIVATITRITAQSIVDHYRRFAPSQDIDEIFLCGGGALNPNITDFIQQQYPKTRILMLEKAGIPGAAKEAITFAWLGMEAVVGRPVLVPARVETQKEQVLGKVSPGENYRQVMLKGMLFGGKERKLHPVKDMLNMVESKVFTNSW
>tr|A0A179FWE4|A0A179FWE4_METCM
MVQPTLPHVDGAPGIGNGEPRRQEGFDGPLLDLTVLGLNSGTSMDGIDCALCRFKQLDASAPVEFELLQYGETPLDPKVKARVMKMILNNSTSPEEIAEVNIILGEAFVRAVEEFTTKHGINKSTIDAIGSHGLTIWHLPEPRDGQVRTTLSMAEGAIIAARTSITTVSDFRISEVAVGRQGAPLVAFFDALLLHHPTKLRACQNIGGIANVCFIPADVQGGLDQCYDFDTGPGNVYIDAAVRYFTKGAREYDKDGEMGKRGQVDQDLVDEFLRHPYFGRELPKTTGREDFRDTLALDLIARGEQKGLSPDDIVATITRITAQSIVDHYRRFAPSQDIDEIFLCGGGANNPNIIDFIRDSYPKTRILMLEEAGIPGGAKEAITFAWLGMEAVVGRPVPVPTRVENRKEQVLGKVSPGQNYRSVMLKGMLFGRGSGGEGGRLPAVTEMVNIIQGKEFSNKW
>tr|A0A8G0LFI1|A0A8G0LFI1_9HYPO
MGSISPADGSQGSALDLTVLGLNSGTSMDAIDCALCRFRQQDPNQPVVLELLKYGETPLNPKIKTRVMNMILHNRTSPEEIAEVNVILGETFAAAAEDFLATNNIDKSTVDVIGSHGQTIWHIPNPTPTQVRTTLSMGEGAIIAARTGITTVTDFRISEVAVGRQGAPLVAFFDALLLHHPTKLRACQNIGGIANVCFIPPDSQGGVDRCYDFDTGPGNVYIDAAVRHYTGGDREFDRDGEMGKRGTVDQELVDDFLSSHEYFSRIIPKTTGREDFRDTMALDLIAKAERKGLSPDDVVATITRITAQSIVDHYRRFAPSQDIDELFLCGGGAWNPNIVDFIRISYPNTRIFMMDDAGIAANAKEAITFAWQGMEAAIGRPILVPDRVETNREQILGKMSPGNNYRELMHKTMQFGSPGERLRPAKTLLNLVSGQVFDTKW
>tr|A0A2T4AQ61|A0A2T4AQ61_TRIHA
MGSIVDTVTAGPALDLTVLGMNSGTSMDGVDCVLCRFRQEDPTQPVSLELLKYGETPLDPAIKKRVMNMILHNSTSPEEIAEINVILGETFAKAALEFIKTNNIDKSSIDIIGSHGQTIWHIPHPKDQVRTTLSMGEGAIIAARTGITTVTDFRVSEVAVGRQGAPLVAFFDALLLHHPTKLRACQNIGGIANVCFIPPDAKGELNDGFFDFDTGPGNVYIDAAVRHYTGGAREYDKDGEMGKRGKVDEGIVDEFISSHPYFQRSIPKTTGREDFRDTLALEIIAKAEEKGLSPDDVVATITRITAQSIVDHYKCFAPSQDIDEIFLCGGGAYNPNIVDFIQKCYPTTRIYMLDAAGIPAGAKEAITFAWQGMDAIVGRPVPVPDRVETRKEQILGKVSPGDNYRQLMYTAMQFGAGAKLGPVRDLINVVDGKVMDNKW
>tr|A0A1T3CDF5|A0A1T3CDF5_9HYPO
MGSIVDTATAGPALDLTVLGMNSGTSMDGVDCVLCRFRQEDPTQPVSLELLKYGETPLDPEIKKRVMNMILHNSTSPEEIAEINVILGETFAKAALEFIKTNNIDKSSIDIIGSHGQTIWHIPHPKDQVRTTLSMGEGAIIAARTGITTVTDFRVSEVAVGRQGAPLVAFFDALLLHHPTKLRACQNIGGIANVCFIPPDAKGELNDGFFDFDTGPGNVYIDAAVRHYTGGAREYDKDGEMGKRGKVDEGIVDEFISSHPYFQRSIPKTTGREDFRDTLALEIISKAEEKGLSPDDVVATITRITAQSIVDHYKCFAPSQDIDEIFLCGGGAYNPNIVDFIQKSYPATRIYMLDAAGIPAGAKEAITFAWQGMDAIVGRPVPVPDRVETRKEQILGKVSPGDNYRQLMYTAMQFGVGAKLGPVRDLINVVDGKVMDNKW
>tr|A0A2T4BA34|A0A2T4BA34_9HYPO
MGSIVDTATAGPALDLTVLGMNSGTSMDGVDCVLCRFRQEDPTQPVSLELLKYGETPLDPAIKKRVMNMILHNSTSPEEIAEINVILGETFAKAALEFIKTNNIDKSSIDIIGSHGQTIWHIPHPKDQVRTTLSMGEGAIIAARTGITTVTDFRVSEVAVGRQGAPLVAFFDALLLHHPTKLRACQNIGGIANVCFIPPDTKGELNDGFFDFDTGPGNVYIDAAVRHYTGGAREYDKDGEMGKRGKVDEGIVDEFISSHPYFQRSIPKTTGREDFRDTLALEIISKAEEKGLSPDDVVATITRITAQSIVDHYKCFAPSQDIDEIFLCGGGAYNPNIVDFIQKCYPATRIYMLDAAGIPAGAKEAITFAWQGMDAIVGRPVPVPDRVETRKEQILGKVSPGDNYRQLMYTAMQFGAGAKLGSVRDLINVVDGKVMDNKW
>tr|G0RSV3|G0RSV3_HYPJQ
MGSIVDTRVAGPPLDLTVLGMNSGTSMDGVDCVLCRFRQQDPASPVTLELLKYGETPLDPDIKKRVLNMILHNSTSPEEIAEINVILGETFAKAALEFIKTNNIDQPSIDIVGSHGQTIWHIPYPKDQQVRTTLSMGEGAIIAARTGITTVTDFRVSEVAVGRQGAPLVAFFDALLLHHPTKLRACQNIGGIANVCFIPPDVGGGLNDGFFDFDTGPGNVYIDAAVRYYTDGAREYDKDGEMGKRGTVDDELVDEFISSHPYFHRSIPKTSGREDFRDTLAFDLIAKAEQKGLSPDDVVATITRITAQSIVDHYKCFAPSQDIDEIFLCGGGAYNPNIVDFIQRSYPSTRIYMLDAAGIPAGAKEAITFAWQGMDAIVGRPVPVPDRVETRREQILGKVSPGDNYRELMYKAMQFGAGAKLGPVKDLTNIVDGQLMDNKW
>tr|A0A2H2ZZ65|A0A2H2ZZ65_TRIPA
MGSIVNPLVAGPALDLTVLGMNSGTSMDGVDCVLCRFRQQDPASPVSLELLKYGETPLNPDVKKRVMNMILHNSTSPEEIAEINVILGETFAKAALDFIRTNNIDQSSIDIIGSHGQTIWHIPHPKNQVRTTLSMGEGAIIAARTGITTVTDFRVSEVAVGRQGAPLVAFFDALLLHHPTKLRACQNIGGIANVCFIPPDVEGGLSDGFFDFDTGPGNVYIDAAVRYYTDGAREYDKDGEMGRRGTVDDELVDDFIASHPYFHRPIPKTTGREDFRDTLAFELIAKAEKKGLSPDDVVATLTRITAQSIVDHYKCFAPSQGIDEIFLCGGGAHNPNIVDFIQQSYPSTRIYMLDAAGIPAGAKEAITFAWQGMDAIVGRPVPVPDRVETRREQILGKVSPGENYRELMYTAMRFGAGAKLGPVRELVNIVNGEVMDNKW
>tr|A0A0N1HMJ4|A0A0N1HMJ4_9EURO
MGSLESGTGLQLVALGLNSGTSMDGIDCALCRFRQETPEGPMHFELVKYDEVELPKALKKRVMRIIVDGATSPEELSEVNMLLGHAFAAAAGAFAERHDIALGSIDVIGSHGQTIWLSSMPGEGRERSALTMAEGTVIAARTGVTTVTDFRVADQAAGRQGAPLIAFFDALLLHHPRKLRACQNIGGIANVCFIPPDVDSAINPAYFDFDTGPGNVLIDAAARHFSAGEVEMDRDGVRGGAGTVHQAMVDDFLQTHPYFGLDPPKTTGREVFGDALAHELIARGLAQGLSPDDIVATITRITAQSIVLHYRRYMPTQYGPLAELYMCGGGAKNPNIVQYLQSQFPDTTIVMLDHAGIPADAKEAITFAWQGVEAIVGRSIPVPDRTETRREYVLGKVSPGRNYRRVMAKGMAFGAGRDHLPPVAEMVNHVGAKPWDNKT
>tr|W2S293|W2S293_9EURO
MNGNTHGAMHNGVNGNSNGALRNGTNGAVTNGHHEVGLDLRVLGLNSGTSMDGIDAAYCRFRQEHPSAPMHFELLAYDEVPLEPKIKKRVMNMILHNKTTPEELSEVNVLLGKTFSQATTTFLQKNNIPKEEVDAIGSHGQTIWLLRRFIASETGITTVTDFRVSDQAAGRQGAPLIGFFDALVLHHPTKLRACQNIGGIANVCFIPPDNSDGTLNKEYFDFDTGPGNVFIDAAVRYFTDGAQEYDRNGEMGAAGIVDQGLVDEFLSRAYFKFDPPKTTGREVFRDTLAHDLIARGLKKGLTPNDIVATITRITAQAIVEHYERYMPTKYGPLEEIFMCGGGAKNPNITKYMQQCFPQTRIVMLDEAGIPADAKEAITFAWQGMEAVVGRSIPIPSRVESDKQFVLGKVSAGDNYRRVLRQGMQFGAEHDHLEPVTELVNYIGGKVFDNKW
>tr|A0A8H4LYQ3|A0A8H4LYQ3_9HYPO
MTQTDTNGSVNGSINGTNHGALNGNGKGTANGLTNGLSNGQPKGGLDLTVLGLNSGTSMDGIDCAYCRFRQESPSAPMHFDLLAYDEVPLEPKIKKRVMNMIMHNKTTPEELSEVNVLLGKTFAAATTKFMQKHGISKDEIDAIGSHGQTIWLLSMPEPGQTKSALTMAEGAFLASETGITTVTDFRVSDQAAGRQGAPLIAFFDALVLHHPTKLRACQNIGGIANVCFIPPDDQNGNLNREFFDFDTGPGNVFIDAAVRYFTNGTREYDRNGEMGAAGAVDQDLVDEFLSHAYFRLDPPKTTGREVFRDTLALDLIARGEAKGLSANDIVATITRITAQAIVEHYRRYMPTQYGPLAEIFMCGGGAKNPNITKYMQSCFPQTRIVMLDEAGIPADAKEAITFAWQGMEAVVGRSIPIPSRVESDKQFVLGKVSAGDNYRKVMRHGMQFGAGHDHLEPVTELVNFVNGEVFDNNW
>tr|A0A8H4LYW6|A0A8H4LYW6_9HYPO
MDGVDCALCQFRQASPDEPLHFELLRYDEVPLEQSLKRRVMGMIRDNKTTPEELSEINVLLGETFASAVQVFCHDHDVPLSSIDAIGSHGQTIWFQSMPSKGQVKSVLTMAEGAVIASRTGITTVTDFRVSDQAVGRQGAPLIAFFDSLLLHHHSNMRACQNIGGIANVCFIPPDERGTPSKDFFDFDTGPGNVLIDAAVRSLTQGRHEYDKDGAMGKAGRVDQDMVDDFLSSHPYLKLDPPKTTGREVFGDGLASSLTERGLAKGLSPDDIVATITRITAETIVDHYRRYMPTRHGPLAELYLCGGGAKNPNITEYLQAAFPGTAVKMLDAAGIPADAKEAITFAWQGMEALVGRSVPVPARVETPTEHVLGKVSPGRNYRRVMTMGMAFGAGSEHLRPVAEMVNHECGLDVWRQENI
>tr|A0A177CGS0|A0A177CGS0_9PLEO
MASVTGSRNEPRGDRGCAPLNLTVLGLNSGTSMDGVDCALCQFRQASPDEPLHFELLRYDEVPLEQSLKRRVMGMIRDNKTTPEELSEINVLLGETFASAVQVFCHDHDVPLSSIDAIGSHGQTIWFQSMPSKGQVKSVLTMAEGAVIASRTGITTVTDFRVSDQAVGRQGAPLIAFFDSLLLHHHSNMRACQNIGGIANVCFIPPDERGTPSKDFFDFDTGPGNVLIDAAVRSLTQGRHEYDKDGAMGKAGRVDQDMVDDFLSSHPYLKLDPPKTTGREVFGDGLASSLTERGLAKGLSPDDIVATITRITAETIVDHYRRYMPTRHGPLAELYLCGGGAKNPNITEYLQAAFPGTAVKMLDAAGIPADAKEAITFAWQGMEALVGRSVPVPARVETPTEHVLGKVSPGRNYRRVMTMGMAFGAGSEHLRPVAEMVNHECGLDVWRQENI
>tr|A0A3M7DD97|A0A3M7DD97_HORWE
MVSLTNGHKTNGQIPNVVHKNTPLYLTVLGMNSGTSMDGIDCALCRFRQESPSSPMNFELLTYDEVPLESVIKKRVMDMIYHNRTTPEELSEVNVLLGETFASAAIAFASKHNISLSDIDVIGSHGQTVWLLSMPEKGHTKSALTMAEGTFISSRTGITSVTDFRVSDQAAGRQGAPLIAFFDSLVLHHPTKLRACQNIGGIANVCFIPPDRNGELNQDFFDFDTGPGNVFIDAAVRHFTNGKMEYDKDGKMGAAGTVDQEMVDEFLKTHPYFALEPPKTTGREVFRDTIADDMITRGLAKGLSQNDVVATITRITAQAIVEHYHRYMPQDYGPLAEVFMCGGGAKNPNITSFLQRSFPDIKIMMLDEAGIPGDAKEAITFAWQGMEAIVGRSINVPDRVETRQGYVLGKISPGRNYRQVMRKGTEFGGELDDLLPVTKMVNWKNGKALSNTW
>tr|A0A8H6RPQ2|A0A8H6RPQ2_9PEZI
MAIITNGHRATNGIHQPNNGTSDGASLDMTVLGLNSGTSMDGIDCALCRFRQSSPDAAMHFELLKYDEIPLEQKIKKRVMNMILKNTTTPEELSEVNVLLGETFARAVHEFSSKHQIPLSSIDAIGSHGQTIWLLSMPEAGQTQSALTMAEGTFIASRTGITTVTDFRVSDQAAGRQGAPLIGFFDSLVLHHPSKLRACQNIGGIANVCFIPPDKDGKLNQEYFDFDTGPGNVFIDAVVRHFTDGKLEYDRDGAMGRAGTVDQDMVDEFLTQHPYFAKSPPKTTGREVFRDTLAHDLIERGLKKGLTQNDIVATVTRITAQAIVDHYHRYMPRQYGPLAEIFMCGGGAKNPNIVEYMGQAFPDTRIVMLDEAGVPADAKEAITFAWQGMEAIVGRGIPVPDQVESRKPYVLGKISPGKNYRSVMRKGVQFGAGRDVLEPVTELVNIVDGKFFDNTR
>tr|A0A1Y6L7G6|A0A1Y6L7G6_ZYMTR
MPSANGISVTHSVNGTNGVNGTNGVNGYHAGPGLDITVLGLNSGTSMDGIDCALCRFRQSSPGAPMDFELLKYDEVPLEQTIKKRVMKMILKNSTTPEELSEVNVLLGETFASAVHEFAAKHNVPIASIDAIGSHGQTIWLLSMPEEGQTQSALTMAEGTFIASRTGITTVTDFRVSDQAAGRQGAPLIGFFDSLVLHHPTKLRACQNIGGIANVCFIPPDKDGKLNQEYFDFDTGPGNVFIDAVVRHFTNEEREYDKDGAMGRAGTVDQELVDEFLTRHPYFSKAPPKTTGREVFRDTIAHDLIERGLKKGLSENDIVATVTRITAAAIVDHYHRYMPTQYGPLAEIFMCGGGAKNPNIVDYMQKAFPETRIVMLDEAGIPADAKEAITFAWQGMEAVVGRSIPVPDKVATRESYVLGKVNPGKNYREVMRKGIQFGGKANTLEPVSEMVNYVDGKVFDNKW
>tr|A0A6A6JP98|A0A6A6JP98_9PLEO
MATSESRPLDLTILGLNSGTSMDGIDCTLCRFRQETPASPMNFELLQYDEIPLPQPIKKRVLDIILHDQTSASGLSEVNVILGETFADAVDTFCQKHKVDKSSIDAIGSHGQTIWLLSMPEPGQVRSALTMAEGCFIASRTGITTVTDFRVSDQAAGRQGAPLIAFFDALLLHHPTKLRACQNIGGIANVCFIPPDNKGGVSETYDFDTGPGNVFIDAVVRHYTNGEREYDKDGEMGARGTINQTLVDEFLQHKYFGLDPPKTTGREVFRDTLAFELIAKAEKLDMTPDDVVATVTRITAQAIVDHYRRYAPAGLEIEELFMCGGGVYNPNITRFIQESYPATRIMMLDEAGIPAGAKESITFAWQAMEAIVGRSIPVPTRVETRREYVLGKVSPGENYRNVMAKGMAFGAGHDHLAPVTEMVNHVRGEIFDNKW
>tr|A0A4U0UZB4|A0A4U0UZB4_9PEZI
MDGIDCALCRFRQDTPDSPMHFELLQYGEVPLEQTIKKRVMDMIYHNRTTPEELSEVNVLLGETFASAAKAFCKENSIDLCSIDAIGSHGQTIWLLSMAESGQTQSALTMAEGTFIASRTGITTVTDFRVSDQAAGRQGAPLIAFFDALLLHHPTKLRACQNIGGIANVCFIPADIDGQRSDDYFDFDTGPGNVFIDAVVRHYTNGQMEYDKDGEMGARGTVNQALVDDFLQFRYFKLDPPKTTGREVFRDTMAHDLIRRSEALGMTPDDIVATVTRITAQAIVEHYHRYAPTQDIDEIFMCGGGAYNPNITKYMQARFPRTKILMLDDAGVPAGAKEAVTFAWQGIEAIIGRSIPVPARVDTRREYVLGKVAPGKNYRAVMRKGMLFGGARDHLPPVKEMVNYVGGQEFDNKW
>tr|A0A7D5V647|A0A7D5V647_9HYPO
MGSVHDGATGSHSSPLDLIVLGLNSGTSMDGIDCALCRFRQATPNAPMHFELLKYDEVPLEPTIKKRVMAMILHNTTSPEELSEVNVILGKEFAQAVKIFSQRHDVPLSSIDAIGSHGQTIWFVSMPEEGKVTSALTMAEGCFLASMTGITTVTDFRSASHCLFDSLVLHHPTKLRACQNIGGIANVCFIPPDKDGKLNPEFFDFDTGPSNVFIDAAVRYFTDGQQEYDQDGRMGKAGTVDEEMVDKFLSSFSYFSLDPPKTTGRETFRDTVAHDLIEQGLQRGLSPNDVVATITRITAKAIVDHYKRYMPTDYGPLCEIYMCGGGAKNPNITDYLQAAFPAAKVMMLDEAGIPADAKEAITFAWQGMEAIVGRSIPVPDRVATRQPYVLGKVSPGKNYRRVMKMGMDFGAGQDELEPVTELVHYIDGKVFSNK
>tr|A0A0D2F1C9|A0A0D2F1C9_9EURO
MNSNEYKSSPLDLVVLGLNSGTSMDGIDCALCRFRQESPESPMHFELLKYDEVALEPVIKKRVMNMILHNTTTPEELSEVNVILGNEFAKAVADFTTKHDIPLSSIDVIGSHGQTIWLLSMPEGDHVRSALTMAEGTFIASATGITTVTDFRVSDQAAGRQGAPLIGFFDSLVLHHPTKLRACQNIGGIANVCFIPPDGADGKLNQQFFDFDTGPGNVFIDAAVRYFTSGEQEYDKDGAMGKAGNVCQDMVNEFLSKFPYFSKPIPKTTGREVFRDTIAHDLIKQGLARGLKPNDIVATITRITADAIVSHYHRYMPTEYGPLAEIYMCGGGAKNPNITGHLQAAFPDTKIIMLDEGGIPADAKEAITFAWQGMEAIVGRSIPVPDRVETRQPYVLGKISPGANYRRVMRKGMDFGVGRENLPPVKELVNYVDGEVFRTG
>tr|A0A439DFA2|A0A439DFA2_9PEZI
MGSTPTRWDSQPLNLIVLGLNSGTSMDGIDCALCHFSQASPHAPMHFELLKYDEVPLEHTIKKRVMNMILHNKTTPEELSEVNVILGEVFSDAVKAFCAKNNVVIDSIDVIGSHGQTIWLLSMPEEGQVRSALTMAEGCFIASRTGITTVTDFRVSDQAVGRQGAPLIAFFDSLVLHHPTKFRACQNIGGIGNVCFIPPDINGELSPAFFDFDTGPGNVFIDAAVRYFTQGEQEYDKDGIMGHAGIVDQEIVDEFLRTFPYFSLDPPKTTGREVFRDTVAHDLINMGLEKGLSPNDVVATITRITAQAIVEHYHRYMPTEYGPLAEIYMCGGGAKNPNIIAYMQAAFPETRIVMLDEAGIPADAKEAITFAWQGMEAVVGRSIPVPDRVETRAEYILGKISPGRNYRRVMRKGAEFGGDAERLPPVKELVNYVGGSVFDNKS
>tr|A0A1V1TD33|A0A1V1TD33_9FUNG
MGPAPNGSASQPLDLTVLGMNSGTSMDGIDCALCRFRQASPDAPMHFELLKYDEVPLEQTIKKRVMNMILHNKTTLEELSEVNVILGEVFSDAAKAFCGKNNVAIDSIDVIGSHGQTIWFVSMPEIGQVRSALTMAEGCFIASHTGITAVTDFRVSDQAAGRQGAPLIAFFDSLVLHHPTKLRACQNIGGIGNVCFIPPDVDGALNPAFFDFDTGPGNVFIDAAVRYFTNGEQEYDKDGAMGRAGTVNQEMVDEFLRTFPYFSLDPPKTTGREVFRDTVAHDLIKKGLEKGLSPNDVVATITRITSQAIVEHYRRYMPTEYGPLAEIYMCGGGAKNPNIVAYMQAAFPEMRVAVLDEAGIPADAKEAITFAWQGMEAIIGRSIPVPDRVETKVEYVLGKISPGRNYRRVMRKGAEFGGDAEWLPPVKELVNSVDGKVFDNKW
>tr|A0A1Y2TAC6|A0A1Y2TAC6_9PEZI
MGPAPNGSASRPLDPTVLGMNSGTSMDGIDCALCRFRQASPDAPMHFELLKYDEVPLEQTIKKRVMNMILHNKTTLEELSEVNVILGEVFSDAAKAFCGKNNVAIDSIDAIGSHGQTIWFVSMPEIGQVRSALTMAEGCFIASRTGITTVTDFRVSDQAAGRQGAPLIAFFDSLVLHHPTKLRACQNIGGIGNVCFIPPDVDGALNPAFFDFDTGPGNVFIDAAVRYFTNGEQEYDKDGAMGRAGTVNQEMVDEFLRTFPYFALDPPKTTGREVFRDTVAHDLIKKGLEKGLSPNDVVATITRITSQAIVEHYRRYMPTEYGPLAEIYMCGGGAKNPNIVAYMQAAFPETRVAVLDEAGVPADAKEAITFAWQGMEAIIGRSIPVPDRVETRVEYVLGKISPGRNYRRVMRKGAEFGGDAEWLPPVKELVNSVDGKVFDNKW
>tr|F9GFP5|F9GFP5_FUSOF
MGSTSNGSESRPLDLTVLGMNSGTSMDGIDCALCRFRQASPDAPMHFELLKYDEVPLEQTIKKRVMNMILHNKTTPEELSEVNVILGEVFADAAKAFCVGNDVAIESIDAIGSHGQTIWLLSMPEKGQVRSALTMAEGCFIASRTGVTTVTDFRVSDQAAGRQGAPLIAFFDSLVLHHPTKFRACQNIGGIANVCFIPPDVDGALNPAFFDFDTGPGNVFIDAAARYFTNGELEYDKDGAMGRAGTVDQDMVDEFLRTFPYFALDPPKTTGREVFRDTVAHDLIKKGLEKGLSPNDVVATITRITAQAIVEHYHRYMPTEYGPLAEIYMCGGGAKNPNIVAHMQTAFPKTRIVMLDEAGIPADAKEAITFAWQGMEAIVGRSISVPDRVETRAEYILGKISPGRNYRRVMRKGAEFGGDAERLPPVKELVNYVDGRVFDNKSCFFSSS
>tr|A0A507BF43|A0A507BF43_9PEZI
MSSTETLSQRAPSEPLDITVLGLNSGTSMDGIDCALCRFRQESPSAPMHLELLKYDEIPLEQTIKKRVMRMILHNSTTPEELSEVNVLLGETFADAVMTFSEKHNIPLSSIDAIGSHGQTIWLLSVPEKGQTRSALTMAEGCFIASRTGITTVTDFRVSDQAAGRQGAPLIGFFDSLLLHHPTKFRACQNIGGIANVCFIPPDVDGALNKEFFDFDTGPGNVFIDAAVRFFTDNKQEYDKNGVMGRAGAVNQEMVDEFLQTHPYFALDPPKTTGREVFRDTIAHGLIERGLKMGMTQNDIVATLTRITAQAIVEHYKRYMPTQYGPLSEIYMCGGGARNPNITEYLQKAFPDTRITMLDEAGIPSDAKEAITFAWQGMEAVIGRSIPVPAQVEDRREYVLGKVSPGKNYRQLLKKGMKFGGDSDHLPPVKELVNYVNGQVYSAI
>tr|A0A2K0T5J7|A0A2K0T5J7_9HYPO
MGSATGIMYTGDSLPLDITALGLNSGTSMDGIDCALCRFRQASPNGPMHFELLQYDEIPLEPKIKKRVMDMIFHNTTTPEELSEVNVVLGETFAEAAKAFSKKHGVPLSSIDVIGSHGQTIWLESMPQGGRKKSALTMAEGTFIASSTGITTVTDFRVSDQAAGRQGAPLIAFFDSLVLHHPTKLRACQNIGGIANVCFVPPDSNGQLNQEFFDFDTGPGNVFIDAAVRYFTNGEREYDQDGEMGKQGKVNQQMVDEFLRTHFYFALDPPKTTGREVFRDTIAHDLIERGVANGMSPNDIVATITRITAQAIVEHYKRYMPSQYGPLAEVYMCGGGAKNPNILDHLRESFPETRFVMLDEAGIPADAKEAITFAWQGMEAIVGRSIPVPSRVETSRGYVLGKISPGHNYRRVMKKGMDFGAGHEQLEPVRELVNYVGGKVYNNKG
>tr|A0A2T3ZH64|A0A2T3ZH64_9HYPO
MGSTTGIMYTGDSLPLDITALGLNSGTSMDGIDCALCRFRQASPNGPMHFELLQYDEIPLEPKIKKRVMDMIFHNTTTPEELSEVNVVLGETFAEAAKAFSKKHGVPLSSIDVIGSHGQTIWLESMPQGGRKKSALTMAEGTFIASSTGITTVTDFRVSDQAAGRQGAPLIAFFDSLVLHHPTKLRACQNIGGIANVCFVPPDSNGQLNQEFFDFDTGPGNVFIDAAVRYFTNGEREYDQDGEMGKQGKVNQQMVDEFLRTHFYFALDPPKTTGREVFRDTIAHDLIERGVANGMSPNDIVATITRITAQAIVEHYKRYMPSQYGPLAEVYMCGGGAKNPNILDHLRESFPETRFVMLDEAGIPADAKEAITFAWQGMEAIVGRSIPVPSRVETSRGYVLGKISPGHNYRRVMKKGMDFGAGHEQLEPVRELVNYVGGKVYNNKG
>tr|A0A6V8QQ44|A0A6V8QQ44_9HYPO
MGSATDIMYNGDSLQLEITALGLNSGTSMDGIDCALCRFRQASPNGPMHFELLQYDEIPLEPKIKKRVMDMIFHNTTTPEELSEVNVILGETFADAVKAFSKKHSVPLSSIDVIGSHGQTIWLESMPQGGRKKSALTMAEGTFIASSTGITTVTDFRVSDQAAGRQGAPLIAFFDSLVLHHPTKLRACQNIGGIANVCFVPPDSNGQLNKEFFDFDTGPGNVFIDAAVRYFTNGEREYDKDGEMGKQGKVNQEMVDEFLKTHFYFALDPPKTTGREVFRDTIAHDLIERGVINGMSPNDIVATITRITAQAIVEHYKRYMPTQYGPLAEVYMCGGGAKNPNILNHLKESFPETKFVMLDEAGIPADAKEAITFAWQGMEAIVGRSIPVPSRVETRRGYVLGKVSPGQNYRRVMRQGMNFGAGHEDLEPVSELVNYVGGKVYNNKY
>tr|A0A395RLY3|A0A395RLY3_FUSSP
MSSNKKQSQSATSEPLDITVLGLNSGTSMDGIDCALCRFRQESPTAPMHLELLKYDEIPLDQTIKKRVMRMILHNSTTPEELSEVNVLLGETFADAVMTFSEKHNIPLSSVDAIGSHGQTIWLLSVPEKGQTRSALTMAEGCFIASRTGITTVTDFRVSDQAAGRQGAPLIGFFDSLLLHNPTKFRACQNIGGIANVCFIPPDVDGALNTEFFDFDTGPGNVFIDAAVRFFTDNKQEYDKDGEMGRAGMVNQEMVDEFLQTHPYFALDPPKTTGREVFRDTIAHELIERGLKMGMTQNDIVATLTRITAQAIVEHYKRYMPTQYGPLSEIYMCGGGARNPNITEYLQKAFPDTRITMLDEAGIPSDAKEAITFAWQGMEAVVGRSIPVPAQVEDRREYVLGKVSPGKNYRQLLKKGMKFGGDSDYLPPVKELVNYVNGQVYSAI
>tr|A0A8K0X4T7|A0A8K0X4T7_9PEZI
MGSIDNPPSSAMDTSLDITVLGLNSGTSMDGIDCALCRFRQASPRAPLHFELLKYDEVPLEPKIKKRVMNMILHNSTTPEELSEVNVLLGETFADAAKTFAAKHSIPLSSIDAIGSHGQTIWLLSMPKEYQTKSALTMAEGCFIASRTGITCVTDFRVSDQAAGRQGAPLIAFFDSLVLHHPTKLRACQNIGGIANVCFIPPDVNGTLNQEFFDFDTGPGNVFIDAAVRYFTNGEREYDKDGEMGRAGKIDQDMVDHFLTTHPYFALDPPKTTGREVFRDTLAHEMIERGLKKGLEPNDIVASITRITAQSIVDHYHRYMPKQYGPLAEIFMCGGGAKNPNITGYMQMAFPDTRIVMLDEAGIPADAKEAITFAWQGMDAIVGRSINVPDRVETRAEYILGKVSPGKNYRRVMSKGMGFGAGQDHLPPVRELVNYVNGKVFHHKV
>tr|A0A086T770|A0A086T770_ACRC1
MGSINNLASGAPPKPLDITVLGMNSGTSMDGIDCALCRFRQDSPDGPMHFELLKYDEVPLEHTIKKRVMRMILDNATTPEELSEVNVLLGETFSDAAMRFSEKHKIPLSSIDAIGSHGQTIWLLSMPARGQTKSALTMAEGCIIAARTGITTVTDFRVSDQAAGRQGAPLIAFFDSLLLHHPTKFRACQNIGGIANVCFIPPDVDGALNTEFFDFDTGPGNVFIDAAVRVFSDGQMEYDKDGRMGKAGTVDQELVNDFLQTHPYFSLDPPKTTGREVFRDTIAHDLIRRGTERGLTPNDIVATITRITAQAIVDHYKRYMPTKYGPLAEIYMCGGGAKNPNITDFMQESFPDTRIIMLDEAGVPSDAKEAITFAWQGMEAIVGRSIPVPSRVETRREYVLGKVSPGQNYRRVLKKGMDFGGEAEHLPPVKAMVNYVDGQVYNNKR
>tr|A0A084QG84|A0A084QG84_STAC4
MSSTVIPSQPLDITVLGLNSGTSMDGIDCALCRFRQDSPDAPMHFELLKYDEVPLEQSIKKRVMKMILHNSTTPEELSEVNVLLGETFADAVKSFSVKHGIPLSSIDVIGSHGQTIWLLSMPDKDQTRSALTFAEGCFIASRTGITTVTDFRVSDQAAGRQGAPLIAFFDSLVLHHPTKLRACQNIGGIANVCFIPPDGPDGKLNDEFFDFDTGPGNVFIDAAVRHFTNGESEYDQDGMMGKGGTVDQEMVDDFLRTHPYFSLDPPKTTGREVFRDTIARDLIDEGVRKGLSPNDIVATITRITAQAIVEHYRRYMPTGYGPLAEIYMCGGGAKNPNITRHLQEAFPKTRIVMLDEAGIPADAKEAITFAWQGMEAIVGRSIPVPTRVETRDEYVLGKISPGKNYRRVMRMGVEFGAGRDHLQPVKELVNYVGGKVFNNEA
>tr|A0A2K3Q7E5|A0A2K3Q7E5_9HYPO
MPKKLATLGADAAEIACWRYIEDKERPLADLMLSKASEAVNATKMSCMFDRGHVHTREHLLSSRHSTSDTTSPASTSWTLPSWGHVTQETLAMGSVNGKSSGTGPAPLDMTVLGLNSGTSMDGIDCALCRFRQASPEAPMHFELLKYDEVPLEQTIKKRVMKMILHNTTTPEELSEVNVLLGETFADAVRVFSERHGVPLSSIDAIGSHGQTIWLLSMPEGGHVKSALTMAEGCFIASRTGITTVTDFRVSDQAAGRQGAPLIAFFDSLVLHHPTKLRACQNIGGIANVCFIPPDVDGALNRDFFDFDTGPGNVFIDAAVRHFTNGKQEFDKDGVMGKAGKVDQRMVDEFLATHPYFALEPPKTTGREVFRDTIAHDLIRRGTEQGLSPNDMVATITRITAQAIVNHYRRYMPTQYGALAEIYMCGGGAKNPNITAHMQAAFPDTRIVMLDEAGIPADAKEAITFAWQGMEAVVGRSIPVPSRVETQKGYVLGEVSPGRNYRRVMRKGMDFGAGREHLEPVKDLVNYVDGRIFYNKA
>tr|A0A167DXG8|A0A167DXG8_9HYPO
MESTSNTPGLDMTVLGLNSGTSMDGIDCALCRFRQLSSDKPMHFELLKYGEIPLEKTIKKRVMDMILHNKTTPEELSEVNVLLGETFADAAIKFCSANNIPLNSVHAIGSHGQTIWLLSMPEQSQVQSALTMAEGTFIASKTGITTVTDFRVSDQAAGRQGAPLIAFFDSLVLHHPTKFRACQNIGGIANVCFIPPDEDGKLNQAFFDFDTGPGNVFIDAAVRFFTNGKREYDKDGEMGHAGIVNQDMVDEFLTTHPYFALDPPKTTGREVFRDSIAQDMIYQGLEKEMSPEDIVATITRITAEAIVDHYRRYMPTQYGPLAEIYMCGGGAKNPNITDYIQQNFPETKVVMLDEAGIPADAKEAITFAWQGMEAIVGRSIPVPDRVATRRPYILGKISPGENYRQVMKMGMSFEPGSNHLQPVADLVNYVNGIVFNNKKEE
>tr|A0A0A1TDF4|A0A0A1TDF4_9HYPO
MGSLQHPLARSLDLTVLGLNSGTSMDGIDCALCRFRQNSPEDAMHFELLKYDEVPLEQGIKQRVMGMILANSTTLEEISKVNVVLGETFADAAIKFCTNHGIALSSVDAIGSHGQTIWLVSMPEPGQTKSVLTMAEGSILAARTGVTTVTDFRISDQAAGRQGAPLISFFDSLVLRHPAKLRACQNIGGIANVCFIPPDVNNEINTEFFDFDTGPGNVFIDAAVRYFTDGEEEYDKDGEMGKAGKVDQEIVDKFLTAHPYFSRDPPKTTGREDFRDTIAHALIDEGIRKGLSPNDVVATITRITAQAIVEHYKRYMPTQYGPLTEIYMCGGGAKNPNIVDFMQQAFPKTEIVMLDVAGIPSDAKEAITFAWQGMEAIVGRSIPVPSRVETRRESVLGKVSPGLNYRRVMRKGLDFGAGRDYLAPVKELVNHVGGQVFDNNKN
>tr|A0A2N6NH85|A0A2N6NH85_BEABA
MGSLQYPLARPLDLTVLGLNSGTSMDGIDCALCRFRQNSPEDAMHFELLKYDEVPLEQGVKKRVMGMILANSTTLEEISKVNVVLGETFADAAIAFCTNHGIALSSVDAIGSHGQTIWLVSMPEPGQMKSVLTMAEGSILAARTGVTTVTDFRISDQAAGRQGAPLISFFDSLVLRHPAKLRACQNIGGIANVCFVPPDVNGQINTEFFDFDTGPGNVFIDAAVRYFTDGEKEYDKDGEMGKAGKVDQEIVDKFLAAHPYFSRDPPKTTGREDFRDTTAHALIGEGIRKGLSPNDVVATITRITAQAIVEHYKRYMPTQYGPLTEIYMCGGGAKNPNIVDFVQQAFPETEIVMLDVAGIPSDAKEAITFAWQGMEAIVGRSIPVPSRVETRRESVLGKVSPGLNYRRVMRKGLDFGAGRDYLAPVKELVNYVGGQAFDNNKN
>tr|M7SWJ8|M7SWJ8_EUTLA
MAPSAVNGDSQTNGYSNGVPSGSGLDITVLGMNSGTSMDGIDCALCRFRQETPDSPMHFELLKYDEVPLEQTIKKRVMNMIKHNSTTPEELSIVNVLLGETFAAAAKEFSAKHNVSLSSIDAIGSHGQTIWLLSIPEEGQVKSALTMAEGSILASRTGITSVTDFRISDQAAGRQGAPLIAFFDSLVLHHPTKLRACQNIGGIANVCFIPPDVDGALNPNFFDFDTGPGNVFIDAAVRHFTNGEREYDKDGAMGKAGTVDQEMVDEFLNTHPYFARDPPKTTGREVFRDTIADELIARGEKKGLSPNDIVATITRITAQAIVNHYHRYMPTEYGPLTEIYMCGGGAKNPNITDYMQQAFPDTKIVMLDVAGIPADAKEAITFAWQGMEAIVGRSIPVPTRVETQREYVLGKVSPGENYRKVMRMGMQFGAERDHLAPVKELVNYVDGKVFNNKK
>tr|A0A0D1WV98|A0A0D1WV98_EXOME
MGLINGILSSSRQDVLDLTVLGLNSGTSMDGIDCALCRFRQESPDSPMHFELLQYDEVPLEPVIKKRVMNMILHNKTTPEELSEVNVLLGETFADAVKTFSEKHNIPLSSIDVIGSHGQTIWLLSMPEKGQTRSALTMAEGSFLASRTGITTVTDFRVSDQAAGRQGAPLIAFFDSLVLHHPTKLRACQNIGGIANVCFIPPDCDGKLNLEFFDFDTGPGNVFIDAAVRHFTNGEREYDKDGEMGKAGKVDEEMVDEFLTTHPYFSLEPPKTTGREVFRDTIAHELITKATAKGLSPNDIVATITRITAKAIVDHYKRYMPTQYGPLAEIYMCGGGAKNPNITSYLQAAFPETKIVMLDEAGIPADAKEAITFAWQGMEAIVGRSIPVPDKVETRRNYVLGKVSPGKNYRKVMRMGMDFGKGRDDLEPVREMVNFIKGKAFNNKT
>tr|A0A0D1VXZ3|A0A0D1VXZ3_9EURO
MAPFLSETPTNGNTNGHTNGYGNVVSNGLRAPGLDLTVLGLNSGTSMDGIDCALCRFRQDSPDSPMHFELLAYDEVPLEPKIKKRVMNMILHNQTTPEELSEVNVLLGETFAAAVKEFSQKNQVPLENIDALGSHGQTIWLLSMPEPGQTKSALTMAEGSFLASRTGITSVTDFRVSDQAAGRQGAPLIAFFDSLVLHHPTKLRACQNIGGIANVCFIPPDKDGRLNPEFFDFDTGPGNVFIDAAVRYFTNGEREYDKDGAMGAAGKVDQDLVDEFLQTHPYFSLEPPKTTGREVFRDTIAHDLIKRGLAKGLSENDVVATITRVTAQAIVEHYHRYMPREYGPLAEIFMCGGGAKNPNITRYMQAAFPETRIVMLDEAGIPADAKEAITFAWQGMEAVVGRSIPVPSRVESQRQFVLGKVSAGENYRKVMRHGMEFGAGREHLPPVTELVNYVKGKVFDNKW
>tr|A0A072NTW9|A0A072NTW9_9EURO
MPSSSTNGLANGLTNGHTNGHTNGQHVTGLDLTVLGLNSGTSMDGIDCALCRFRQESPEAPMHFELLAYDEVPLAPKIKKRVMNMILHNKTTPEELSEVNVLLGETFADAVKEFSQKQGVPLEKIDVLGSHGQTIWLLSMPEPGQTKSALTMAEGAFLASRTGITSVTDFRVSDQAAGRQGAPLIAFFDSLVLHHPTKLRACQNIGGIANVCFIPPDKDGKLNPEYFDFDTGPGNVFIDAAVRYFTNGEQEYDKNGEMGAAGTVDQDMVDEFLQTHPYFALEPPKTTGREVFRDTIAHDLIERGIAKGLSANDVVATITRITAQAIVEHYQRYMPREYGPLAEIFMCGGGAKNPNITRHLQAAFPETRILMLDEAGIPADAKEAITFAWQGMEAVVGRSIPVPSRVETQRQFVLGKVSAGDNYRKIMRHGMAFGAERDHLEPVTELVNYVEGKVFDNNW
>tr|A0A1V8SN99|A0A1V8SN99_9PEZI
MSPSLTTGLTNGLHQGLSDGHHEKGLDLTVLGLNSGTSMDGVDCALCRFRQESPESPMHFELLAYDEIPLEPKIKKRVMEMILHNRTTPEELSEVNVQLGETFAAAVKEFSQKQGVPLERIDALGSHGQTIWLLSMPGPGHTKSALTMAEGSFLASRTGITSVTDFRISDQAAGRQGAPLIAFFDALVLHHPTKLRACQNIGGIANVCFIPPDKNGKLNPDFFDFDTGPGNVFIDAAVRYFTNGEREYDKNGEMGAAGTVDQEMVDEFLQTFPYFSLEPPKTTGREVFRDTIAHALIEQGKAKGLSTNDIVATITRITAQAIVDHYHRYMPQGYGPLAEIFMSGGGAKNPNITRYMQQAFPDTRIVMLDEAGIPADAKEAITFAWQGMEAIVGRSIPIPSRVETQRLYVLGKVSPGENYRKVMKHGMDFGAGSDHLEPVTELVNYVKGNVFDNKW
>tr|A0A8E2EP04|A0A8E2EP04_9PEZI
MDGHREHINGDTTALDLTVLGLNSGTSMDGIDCALCRFRQTSPEAPMHFELLKYGEIPLEQKIKKRVMNMILHNRTTPEELSEVNVLLGNTFASAVKEFCKEQDVSMDNIDVIGSHGQTIWLLSMPEPGQTKSALTMAEGTFIAAQTGITTVTDFRVSDQAAGRQGAPLIAFFDALLLHHPNKLRACQNIGGIANVCFIPPDHAGGVDKCFDFDTGPGNVFIDAVVRHYTNGKQEYDKDGAMGKRGTVNQKLVDEFLEFKYFKLEPPKTTGREVFRDTMAHGLIERAEKLGMSQDDVVATVTRITAQAIVDHYRRYAPSQDIDEIFMCGGGAYNPNITDFIQKNYPNTKIFMLDDAGVPAGAKEAVTFAWQAMEAVVGRSIPVPDRVETRQEYVLGKVSPGKNYRKVMKQGMAFGEGERLPPVKEMINYVNGKVFDNNWA
>tr|A0A8I2ZCR8|A0A8I2ZCR8_9PEZI
MAPIELTVLGMNSGTSMDAIDCALCLFRQETPHSPMHFSLLKHDEVAMDGELKKRVLGIIKHDRTSASELSELNVRLGEAFAAAAATFCREQGIKLEALDAIGSHGQTIWLDSMPAAGIPRSALTMAEGSILAARTGVTTVTDFRVSDQAAGRQGAPLIAFFDALLLHHPDKMRACQNIGGIANVCFIPPEGPDRAYDFDTGPGNALIDAVVRHYTDGAQDFDRDGEMGRRGTVHQDMVDRFVGKVPYFALDPPKTTGREVFRDTMADELVREGAARGLSADDVVATVTRITAWAIVDHWRRYGPEASGGRPVDEVFLCGGGALNSNIIDYMREQMPDVRVFMLDAAGIPGGAKEAVTFAWQGMEAIVGRSIPVPDRVETREPYILGKISPGRNYRRVMSKGMAFGSGLDSLEPVKSMVNYVDGKVFDNKWK
>tr|A0A0G4L8S1|A0A0G4L8S1_9PEZI
MDGIDCALCRFRQETPESPMHFSLLKYGETPMDLKIKKRVLNIIKHDRTSASELSEVNGLLGEVFALAAEKFCEDNNVDMKSLDAIGSHGQTIWLASMPQNGVPKSALTMAEGTIIAARTGVTTVTDFRVSDQSAGRQGAPLIAFFDALLLHHPSKLRACQNIGGIANVCFIPPEGPEHAFDFDTGPGNALIDAVVRHYTAGAMEYDRDGEMGKRGTVCQPLVDDFLKSIPYFSWDPPKTTGREVFRDTLADDLIRDAEALGLSPDDVVATVTRITSQAIVDHWRRYQPGGRQVDEVFMCGGGAYNPNITDYMKEQLPGVKMFMLDDAGIPGGAKEAVTFAWQGMEAIVGRSIPVPDRVETRRPYVLGKVNPGENYRKVMSKGMAFGAGREELAWVTAMVNHVDGKVFDNQW
>tr|G2XJX7|G2XJX7_VERDV
MVSRHSHRFANASPTFALLPLIMPGATNGYGHSNGHANGHIVADSHDKAEGQPLDLTVLGMNSGTSMDGIDCALCRFRQETPESPVHFSLLKYGETPMDPKIKKRVLNIIKYDRTSASELSEVNVLLGEVFAVAAEKFCEDNNVDMKSLDAIGSHGQTIWLASMPQNGVPKSALTMAEGTIIAARTGVTTVTDFRVSDQSAGRQGAPLIAFFDALLLHHPRKLRACQNIGGIANVCFIPPEGPEHAFDFDTGPGNALIDAVVRHYTAGAMEYDRDGEMGKRGTVCQPLVDDFLKSIPYFSWDPPKTTGREVFRDTLADDLIRDAEALGLSPDDVVATVTRITSQAIVDHWRRYQPGGRQVDEVFMCGGGAYNPNITDYMKEQLPGVKMFMLDDAGIPGGAKEAVTFAWQGMEAIVGRSIPVPDRVETRRPYVLGKVNPGENYRKVMSKGMAFGAGREELSWVTAMVNHVDGKVFDNQW
>tr|T0KDR0|T0KDR0_COLGC
MPGATNGHGHTSGHANGHIVADSHDKAEGQPLDLTVLGMNSGTSMDGIDCALCRFHQETPDSPMHFSLLKYGETPMDPIIKKRVLNIIKHDRTSASELSEVNVLLGEVFAVAAEKFCEDNNVDLKSLDAIGSHGQTIWLASMPQHGVPRSALTMAEGALSLPRTGVTTVTDFRVSDQSAGRQGAPLIAFFDALLLHHPSKLRACQNIGGIANVCFIPPEGPEHAFDFDTGPGNALIDAVVRHYTAGAMEYDHNGEMGKRGTVCQPLVDDFLKSIQYFSWDPPKTTGREVFRDTLADDLIRDAEALGLSPDDVVATVTRITSQAIVDHWQRYQPGERQVDEVFMCGGGAYNPNITDYMKEQLPGVKMFMLDDAGIPGGAKEAVTFAWQGMEAIVGRSIPVPDRVETRRPYVLGKVNPGENYRKVMSKGMAFGAGREELPWVTVMVNQVDGKVFDNQW
>tr|L2G1N1|L2G1N1_COLFN
MSAENKVTNGPSRGQPLDLKVLGMNSGTSMDGIDCALCQFRQETPESPMHFSLLKHGEIPMDIKIKKRVLNIIKHDRTSAFELSEVNVLLGEVFAAAAKKSGDDSEVDIKSIDAIESHGQTIWLASMPEEGVPKSALTMAEGTIIASRTGITTVTDFRVSDQSTGRQNAPLIAFFDALLLHHPGKLRACQNIGGIANLCFIPPEGPDHAYDFDTGPDNALIDAAVRHYTNGKMEYDKDGVMGKRGTACQGLVDRFIRDVPYFSWDPPKTTGREVFRDTLADDLIRDAEVRGLSADDVVATVTRITSQVIVDHWRWYGPYGPEGKQFDEVFICGGGAYNPNITDYMKEHLPGVKMSMLDDAGIPGAAKEAVTFVWQGMEALVGRIIPVPDRVETRRP
>tr|A0A084FXS1|A0A084FXS1_PSEDA
MSAENKITNGPSRGQPLDLKILGMNSGTSMDGIDCALCQFRQETPESPMHFSLLKYGEIPMDLKIKKRVLNIIKHDRTSASELSEVNVLLGEIFAAAAKNFCDDSEVDIQSIDAIGSHGQTIWLASMPEESVPKSALTMAEGTIIASRTGITTVTDFRVSDQSAGRQGAPLIAFFDALLLHHPGKLRACQNIGGIANVCFIPPEGPDHAYDFDTGPGNALIDAVVRHYTNGRMEYDKDGVMGKRGTVCQDLVDKFIRDVPYFSWDPPKTTGREVFRDTLADDLIRDAEARGLSADDVVATVTRITSQAIVDHWSRYGPEGKQVDEVFMCGGGAYNPNITDYMKEHLPGVKMFMLDDAGIPGGAKEAVTFAWQGMEALVGRSIPVPERVETRRPYVLGKVNPGENYRKVMSKGMKFGEGRETLGWVTEMVNYVDGSAFDNKW
>tr|V5I667|V5I667_BYSSN
MTLNGAAISNGTGHGKPLDILALGMNSGTSMDGVDIVLCRFRQEAPEAPMHFELLKYGEVPMDLELKKRVLNIIYHDKTSASELSEVNVLLGEIFADAAIKFCKQHGVDVKTIDVIGSHGQTIWLESMPAPGIPRSALTMAEGTIIAARTGVTTVTDFRVSDQSAGRQGAPLIAFFDALLLHDPTKLRACQNIGGIANVCFIPPEGPEFAYDFDTGPGNCLIDAVVRHYTNGEQEYDKDGVMGKRGKVNQELVDKFIASVPYFSWDPPKTTGREVFRDTLADKLISEAEALGMSADDVVATVTRITSQAIVDHWRRYGPKGKQVEEVFMCGGGAFNPNITDYMRENLPGVKIRMLDEAGIPAGAKEAVTFAWQGMEAVVGRSIPVPDRVETRRPWVLGKVNPGDNYREVLTKGMSFGQGRTKLDWVKKMINYVDGEVFDSRLI
>tr|A0A167UR46|A0A167UR46_9PEZI
MTSSGSQVNGNWPHGQPLNMTVLGMNSGTSMDGIDCALCSFRQETPEAPMHFSLLKYGEVPMDLQLKKRVLSIIYHDKTSASELSEINVLLGETFAEAALQFCKEHNVDIQTIDAIGSHGQTIWLASMPDAGHPKSALTMAEGSIIASRTGITTVTDFRISDQAAGRQGAPLIAFFDALLLHHPGKLRACQNIGGIANVCFIPPEGPDHAYDFDTGPGNCLIDAVVRHYTNGEQEYDRDGAMGKRGTVHQGLVDQFFDKVPYFALDPPKTTGREVFRDTLADDLIRDGEALGLSPDDIVATVTRITAQAIVDHWRRYAPTNRPVDEVFMCGGGMYNPNITEYMQAHLPAVKMFRLDDAGIPGGAKEAVTFAWQGMEALVGRSIPVPDKVETRRPYVLGKVSPGKNYREALTKGMKFGEGRSELDAVKEMVNYVDGKVFSNR
>tr|S3C3P3|S3C3P3_OPHP1
MAGDVGTNGHIDGRPLDFKVLGMNSGTSMDGIDCVYCHFRQATPEAPMHFSLLKYGEVPLDAALKKRVLRIIKYDKTSASELSEVNVRLGETFAAAAAQFCADNGIDLRTGVDAIGSHGQTIWLASMPDKGVPRSALTMAEGTFMAARTGVTTVTDFRVADQAAGRQGAPLIAFFDALLLHHPGKLRACQNIGGIANVCFIPPTGPQDAYDFDTGPGNALIDAVVRHYTNGAQEYDKDGAMGKRGTVDQAMVDAFLARIPYFSWDPPKTTGREVFRDTLADDLVREGAERGLSADDVVATVTRITAQAIVDHWRRYAPRDRPVDEVFMCGGGAYNPNITDYMKAQFPQVKMYMLDDAGIPAGAKEAVTFAWQGMEALVGRSIPVPDRVETRRPYVLGKVNPGANYRTVMHKGMLFGAGRAELPAVTSMVNYVDGKVFDNKWE
>tr|G4UJB2|G4UJB2_NEUT9
MATNGVNGHAAVNGGSPSSSQPLDLVVLGMNSGTSMDGIDCALCHFRQETPDSPMHFSLLKYGEAPMDLDLKKRVLSIIKHDRTSASELSEVNVHLGETFAAAAIQFCQENDVDIKSLDAIGSHGQTIWLASMPDEGIPRSALTMAEGTFMASRTGVTTVTDFRVSDQAAGRQGAPLIAFFDALLLHHPGKLRACQNIGGIANVCFIPPEGPEHAYDFDTGPGNALIDAVVRHYTNGEQEYDRDGEMGKRGKINQDMVDRFMERIPYFSWDPPKTTGREVFRDTLADDLIKEGAELGMSADDVVATVTRITSQAIVDHWRRYAPKDRPVDEVFMCGGGAYNPNITDYMKEQFPQVKMFMLDAAGIPGGAKEAVTFAWQGMEAIVGRSIPVPDRVETRRPYVLGKVNPGENYRTVMTKGMLFGAGRAKLDHVKEMVNYVDGKVFNNKW
>tr|A0A5N5NWA7|A0A5N5NWA7_9PEZI
MAPSATSNGHAAQNGQNGQPAGQPLDLTVLGMNSGTSMDGIDCALCHFHQETPSSPMHFTLLQHGEIPMPAPLKQRVLHLIKHDTTSASALSEINVHLGETFASAAIQFCADHKLDMKTDLDAIGSHGQTIWLASMPETPGVPKSALTMAEGTIMASRTGVTTVTDFRISDQAAGRQGAPLIAFFDALLLHHPTKLRACQNIGGIANVCFIPPEGPDRAYDFDTGPGNALIDAVVRHYTDGKMEYDRDGEMGKRGTVNQGMVDRFLERIPYFKWDPPKTTGREVFRDTLADELIAEGAELGLSADDVVATVTRITAQAIVEHWRRYAPEGRQVDEVFMCGGGAYNPNITDYIKEQLPGVKMFMLDDAGIPGGAKEAVTFAWQGMEAIVGRSIPVPDRVETRRPYVLGKVSPGENYRTVMRKGMLFGEGRAKLESVKEMVNFVDGKVFDNKW
>tr|Q2GU58|Q2GU58_CHAGB
MAITNGHQPMAENSHVHGQPLDITVLGMNSGTSMDGIDCALCHFRQDSPTSPMHFSLLKYGEIPMDLKLKKRVLSIIKHDKTSASELSEVNVLLGETFAAAVIQFCLQNGAEIESLDAIGSHGQTIWLASMPEDGIPKSALTMAEGAIIASRTGVTTVTDFRISDQAAGRQGAPLIAFFDALLLHHPGKLRACQNIGGIANVCFIPPEGTDQAYDFDTGPGNALIDAVVRHYTDERQEYDKDGEMGKRGTVNQGMVDRFLATIPYFSWAPPKTTGREVFRDTLADDLIKEAAELGLSPDDVVATVTRITSQAIVDHWRRYAPLGRPVDEVFMCGGGAYNPNITDYMKEQFPGVKMYMLDDAGIPGGAKEAVTFAWQGMEAIVGRSIPVPDRVETRRPYVLGKVSPGENYRTVMTKGMLFGMGHAKLDSVKEMVNYVNGKVFNNKW
>tr|A0A093Y0N8|A0A093Y0N8_9PEZI
MAPSATTNGYSNGASNGHTNGVNGESSHALDITVLGLNSGTSMDGIDCALCHFRQETPESPMHFELLKYGEIPLEQTVKKRVMNMILHDTTSPSELSEVNVQLGETFASAVHEFCKENNVRLTNIDILGSHGQTIWLLSMPEAGQVKSALTMAEGSILAARTGITSVTDFRISDQAAGRQGAPLIAFFDALVLHHPTKLRACQNIGGIANVCFIPPDNEGGVDACFDFDTGPGNVFIDAVVRHYTDGKQEYDRDGEMGKRGRVDQELVDDFLKHKYFALEPPKTTGREVFRDTYAFEFIKKAEAKGLKPDDVVASITRVTAQAIVDHYRRYAPRQDIDEIFMCGGGAYNPNITAFIQKKYPNTKIMMLDEAGIPAGAKEAITFAWQGMEAVVGRSIPVPSRVETRQEYILGKVSPGKNYRQVMKKGMMFGGERTHLKPVRELVNYVNGKKFNNKW
>tr|A1D2X5|A1D2X5_NEOFI
MAISTSSAANAQTNGTSNIKGPALDLTVLGLNSGTSMDGIDCALCRFRQRSPSGPVTFELLKYGETPLDQKIKTRVMNMILHNSTSPEEIAEINVILGEAFAMAVEEFTTRHGIDKSSIDVLGSHGQTIWHLSMPNENQVKATLSMAEGAILAARTGITTVSDFRISDVAAGRQGAPLIAFFDALLLHHPTKLRACQNIGGIANVCFIPPDSQVCFIPPDSQGGVDECFDFDTGPGNVYIDAAVRHFTNGEREYDKDGEMGKRGQVDQELVDEFLTHRYFGQEPPKTTGREDFRDTLAFDLIAKGQKKGLSQDDTVATITRITAQSIVDHYRRFAPSQDIDEIFMCGGGAFNPNITDFIRKSYPNTRIVLLDEAGISGNAKEAITFAWQGMEAVVGRSILVPARVETRREYVLGKVSPGDNYRQVMLKGMLFGGGARKLHPVKDMINIVEGKVFNNKW
>tr|A0A4U0U1Q9|A0A4U0U1Q9_9PEZI
MAISTSSAANGQADGTLGTCSDPSNLEGPALDLTVLGLNSGTSMDGIDCALCRFRQQHPSGPVTFELLKYGETPLDQQIKRRVMNMILHNSTSPEEIAEINVILGEAFAMAVEEFTTKHGIDKSSIDALGSHGLTIWHLPMPNENQVKTTLSMAEGAILAARTGITTVSDFRISDVAAGRQGAPLIAFFDALLLHHPTKLRACQNIGGIANVCFIPPDSQGGVDECFDFDTGPGNVYIDAAVRHFTNGEREYDKDGEMGKRGQVDQELVDEFLTHRYFGLEPPKTTGREDFRDTLAFDLIAKAQKKGLSPDDVVATITRITAQSIVDHYRRFAPSQDIDEIFMCGGGAFNPNITDFIQKSYPNTRIVLLDEAGIPGNAKEAITFAWQGMEAVVGRSILVPARVETRKEYVLGKVSPGDNYRQVMQKGMLFGGGGRKLHPVKDMINVVEGKVFNNKW
>tr|A0A3M7DHZ9|A0A3M7DHZ9_HORWE
MAQNGDGVFANGTGATLNLRVLGFSSGTSMDGIDCVPCDFRQDSPDSAMHFELVKYGEVPLEPKIKQRVMTMILQNQTAPEELSEVNVLLGETFASAVHTFCKDIGTDMSRIDVIGSHEPGQVKSALTMAEGSIIAARTGVTTVTDFRVSDQAAGRQAAPLIAFFDAFLLHHPRKLRACQNIGGIANVCFIPPDNAGGIDKCFDLDIGLGNVFIDAVVRHFTNGKQEYDENGMMGRRGKVDQCMVNEFLQHKYFKLDPPKTTGRETFRDSLAFDMICAGQTRGMSQDDIVATVTRITSEAIVDHYRRYAPSQDIDEIFMCGEGAHNPNITDFIRQNYPKAKMYMLDDAGVPGGAKEAVTFAWQAMEAVVERSIPVPDRVETRQAYVLVKISPGRNYRQVMKEGMKTGWSCHQ
>tr|A0A165RCB8|A0A165RCB8_9AGAM
MAPGEEGVHPNGTGPTFNMRVLGLNSGTSMDGIDCALCDFRQDSPDSAMHFELVKYGEVPLEPKIKQRVMTMILQNQTTPEELSEVNVLLGETFASAVHSFCKDTGTDLSNIDVIGSHGQTIWLLSMPEPGQVKSALTMAEGSIIAARTGVTTVTDFRVSDQAAGRQGAPLIAFFDALLLHHPRKLRACQNIGGIANVCFIPPDNAGGIDKCFDFDTGPGNVFIDAVVRHFTNGKLEYDENGMMGRRGKVDQGMVDEFLQHKYFKLDPPKTTGRETFRDSLAFDMIRAGQTRGMSQDDIVATVTRITSEAIVDHYRRYAPSQDIDEIFMCGGGAHNPNITDFIRQSYPKAKIYMLDDAGVPGGAKEAVTFAWQAMEAVVGRSIPVPDRVETRQAYVLGKISPGRNYRQVMKEGMNFGDGLELSPVTEMVNWVNGSVFDNKWT
>tr|A0A3M7D8G0|A0A3M7D8G0_HORWE
MAPNGDGVFTNGTGAALNLRVLGLNSGTSMDGIDCVLCDFRQDAPDSAMHFELVKYGEVPLEPKIKQRVMTMILENQTTPEELSEVNVLLGETFASAAHAFCKDTETDISKIDVIGSHGQTIWLLSMPEPRQVKSALTMAEGSIIAARTGVTTVTDFRVSDQAAGRQGAPLIAFFDALLLHHPRKLRACQNIGGIANVCFIPSDSAGGIDKCFDFDTGPGNVFIDAVVRHFTNGKKEYDEDGMMGRRGKVDQGMVDEFLQHRYFKLDPPKTTGRETFRDSLAFDMIRAGQTRGMSQDDIVATVTRITSEAIVDHYRRYAPSQEIDEIFMCGGGAHNPNITDFIRQSYPKAKMYMLDDAGVPGGAKEAITFAWQAMEAVVGRSIPVPDRVETRQGYVLGKVSPGRNYRQVMKKGMNFGDGLELSPVTEMVNWVNGSVFDNKWA
>tr|A0A3M7F921|A0A3M7F921_HORWE
MVTNGDDVAANGTGQTLNLKVLGLNSGTSMDGIDCVLCHFRQDSPDSPMHFGIVKYGEVPLEPKIKKRVMTMILQNQTTPEELSEVNVLLGETFAAAAHKFCRDTGTDISDIDVIGSHGQTIWLLSMPEPGQVKSALTMAEGTIIAARTGVTTVTDFRVSDQAAGRQGAPLIAFFDALLLHHPRKLRACQNIGGIANVCFIPPDHAGGIDKCFDFDTGPGNVFIDAVVRHFTDGKQEYDENGMMGRRGKVDQGMVDEFLQHKYFNLDPPKTTGRETFRDSLAFDMIRAGQARGMSQDDIVATVTRITAEAIVDHYRRYAPSQDIDEIFMCGGGAHNPNITDFIRQSYPKAKMFMLDDAGVPGGAKEAVTFAWQAMEAVVGRSIPVPDRVETRQAYVLGKISPGRNYRQVMKKGMNFGDGLELPPVTEMVNWVNGSVFDNKWT
>tr|A0A3M7IU84|A0A3M7IU84_HORWE
MASNGNNVLANGTGHTLNLRVLGLNSGTSMDGIDCVLCEFRQDSPDSAMHFELVKYGEVPLEPKIKQRVMTMILKNQTTPEELSEVNVLLGETFASAAHKFCRDTGTDISSIDVIGSHAPPGQTIWLLSMPEPGQVKSALTMAEGTIIAARTGVTTVTDFRVSDQAAGRQGAPLIAFFDALLLHHPRKLRACQNIGGIANVCFIPPDNAGGIDKCFDFDTGPGNVFIDAVVRHFTNGKQEYDENGMMGRRGKVDQGMVNEFLQHKYFNLDPPKTTGRETFRDSLAFDMIRAGQTRGMSQDDIVATVTRITSEAIVDHYRRYAPSQDIDEIFMCGGGAHNPNITDFIRQSYPNARMYMLDDAGVPGGAKEAVTFAWQAMEAVVGRSIPVPDRVETRQAYVLGKISPGRNYRQVMKTGMNFGDGLELSPVTEMVNWVNGSVFDNKWT
>tr|A0A3M7ABP8|A0A3M7ABP8_HORWE
MASNGNNVLANGSGHTLNLRVLGLNSGTSMDGIDCVLCEFRQDSPDSAMHFELVKYGEVPLEPKIKQRVMTMILKNQTTPEELSEVNVLLGETFASAAHKFCRDTGTDISSIDVIGSHGQTIWLLSMPEPGQVKSALTMAEGTIIAARTGVTTVTDFRVSDQAAGRQGAPLIAFFDALLLHHPRKLRACQNIGGIANVCFIPPDNAGGIDKCFDFDTGPGNVFIDAVVRHFTNGKQEYDENGMMGRRGKVDQGMVNEFLQHKYFNLDPPKTTGRETFRDSLAFDMIRAGQTRGMSQDDIVATVTRITSEAIVDHYRRYAPSQDIDEIFMCGGGAHNPNITDFIRQSYPNARMYMLDDAGVPGGAKEAVTFAWQAMEAVVGRSIPVPDRVETRQAYVLGKISPGRNYRQVMKTGMNFGDGLELSPVTEMVNWVNSSVFDNKWT
>tr|A0A3M7DB57|A0A3M7DB57_HORWE
MASNGKRVHANGTGPTLNMRVLGLNSGTSMDGIDCALCDFRQDSPDSAMHFELVKYGEVPLEPKIKQRVMNMILQNQTTPEELSEVNVLLGETFASATHTFCKDTETDISKIDVVGSHGQTIWLLSMPEPGQVKSALTMAEGSIIAARTGVTTVTDFRVSDQAAGRQGAPLIAFFDALLLHHPRKLRACQNIGGIANVCFIPPDNAGGIDKCFDFDTGPGNVFIDAVVRHFTNGNQEYDENGMMGRRGKVDQGMVDEFLQHKYFNLDPPKTTGRETFRDSLAFDMIRSGQTRGMSQDDIVATVTRITSEAIVDHYRRYAPSQDIDEIFMCGGGAHNPNITDFIRQSYPKAKMYMLDDAGVPGGAKEAVTFAWQAMEAVVGRSIPVPDRVETRQAYVLGKISPGRNYRQVMKKGMNFGDGLELSPVTEMVNWVNGSAFDNKWA
>tr|A0A0D6ESU0|A0A0D6ESU0_SPOSA
MPIATSTGDNVLDFTVLGLNSGTSMDGIDCALCHFYQKTPDAPMEFELLEYGEVPLAQPIKQRVMRMILEDTTSPSELSEVNVILGEHFADAVRQFAAERNVDLSTIDAIASHGQTIWLLSMPEEGQVKSALTMAEGAILASRTGITSITDFRISDQAAGRQGAPLIAFFDALLLHHPTKLRACQNIGGIANVCFIPPDVDGRRTDEYYDFDTGPGNVFIDAVVRHFTNGEQEYDKDGAMGKRGKVDQELVDDFLKMPYFQLDPPKTTGREVFRDTLAHDLIRRAEAKGLSPDDIVATTTRITAQAIVDHYRRYAPSQEIDEIFMCGGGAYNPNIVEFIQQSYPNTKIMMLDEAGVPAGAKEAITFAWQGMEALVGRSIPVPTRVETRQHYVLGKVSPGLNYRSVMKKGMAFGGDAQQLPWVSEMIVKKKGKVITNNWA
>tr|A0A2S5BBV2|A0A2S5BBV2_9BASI
MANANGTANGYTGKPLEFTVLGMNSGTSMDGIDCALCHFRQDTPTSPMHFELLKVRPFPPIPTWKVDELTAGFLQYGEVPLPQAIKKRVMNMILHNSTTPEELSEVNVQLGETFAEAVDKFCADNAVDKSTIDAVASHGQTIWLLSMPEEGQVKSALTMAEGAILASRTGITAITDFRISDQAAGRQGAPLIAFFDALLLHHPTKLRACQNIGGISNVCFIPPDHAGGASECYDFDCGPGNVFIDAAVRYFTNGEQEYDKDGAMGKRGKVNQAMVDKFLERKYFKLDPPKTTGREVFRDSLAHDLIREGEAAGMSQDDIVATITRITAQAIVDHYKRYAPSQDIDEIFMCGGGAHNPNITEFLQQAYPNTKIVMLDVAGVPGDAKEAVTFAWQGMEALIGRSIPVPTRVETRRPYVLGKVSPGNNYREVLRRGMAFGGDANELPAVQEMVNYVGGKVFDNKW
>tr|A0A166CZQ6|A0A166CZQ6_9AGAM
MLVTSDYAAANGDNNGLTGFHTNGAASGLDFTVLGLNSGTSMASQDGIDCALCRFRQESPTSPLHFELLKYGEVPLPQKVKKRVMKMILHNRTTPEELSEVNVELGEAFAHAVETFVAENGIDRSSIDALASHGQTIWLLSMPEQGQIKSALTLAEGCILASRTGLTSVTDFRISDQAAGRQGAPLIAFFDALLLHHPTKLRACQNIGGIANVCFIPPDHQGGADACYDFDTGPGNVFIDAAVRYFTDGRQEYDKDGEMGRRGTVNQELVDRFLRHEYFQLEPPKTTGREVFRDTLAHALIEDGLKLGMSADDIVATITRITAQAIVDHYRRYAPSQEIDEIFMCGGGAKNPNIVAFLQQAYPNTKILMLDEAGIPGDAKEACTFAWQGMEALVGRSIPVPTRVETRRPFVLGKVSPGENYRSVMRRGMAFGGGQDQLPWVREMVNYVDGKVFDNKW
>tr|A0A8H7G0F9|A0A8H7G0F9_9AGAM
MGQLNGNSRNSASPADEGKLDLTILGLNSGTSMDGIDCALCRFRQDTPDSPMHFELLKYGEIPLAQPIKKRVMNMIFHNLTTPEELSEVNVQLGETFAEAAESFLSENNIDKSTVDAIASHGQTIWLLSMPEPGQVKSALTMAEGSILAARTGITAITDFRISDQAAGRQGAPLIAFFDALLLAHPTKLRACQNIGGIANVCFIPPHNLGGINECYDFDTGPGNALIDAVVRHYTDGREEFDRDGKMGKVGKVDQILVDEFLQMPYFAIQPPKTTGREVFRDTLAHDLIAKGEAKGLSRDDIVATVTRITAQAIVDHYRRFAPSQEIDEIFMCGGGAFNPNISAHIQTAYPKSKIMMLDEAGIPGGAKEAVTFAWQGMEAIVGRSIPVPTRVETRREFVLGKVSPGENYRQVMSHGMAFGSGKNHLPPVKEMINYVNGKVFDNKW
>tr|A0A5N7AXZ9|A0A5N7AXZ9_9EURO
MGSIGQTNGIPNDVVDLTILGLNSGTSMDGIDCALCHFYQETPEFPMRFELLKYGEVDLEPTIKKRVMNIILHNQSSPSELSEVNVTLGETFASAVKEFCHNHSVDISTIDVLGSHGQTIWLLSMPEEGEVKSALTMAEGSILASRTGITSVTDFRVSDQAAGRQGAPLIAFFDALLLHHPTKLRACQNIGGIANVCFIPPDNKGGVDECYDFDTGPGNVFIDAVVRYYTNGEREYDRDGEMGARGTVDQALVDEFLQHKYFKLNPPKTTGREVFRDTLAFDLIKKAEAKGLSPDDVIATVTRVTAQAIVDHYRRYAPQGMEIAEIFMCGGGAYNPNITNYIQKNYPNTKILMLDDAGVPGGAKEAITFAWQAMEAVVGRSIPVPAQVETRQEYVLGKVSPGKNYRKVMRQGMLFGAGRDHLSPVKDMINYIDGKVFSNKW
>tr|A0A1F8A0F3|A0A1F8A0F3_9EURO
MSASNDALDLTVLGLNSGTAMDGIDCALCHFRQEDPESPMHFELLRYGEIPLEPTVKKRVMNIILHNTTSPSELSEVNVILGETFANAAKQFCQSYNVDMSTIDILGSHGQTIWLLSMPAEGETKSALTMAEGSILAARTGITTATDFRISDQAVGRQGAPLIAFFDALLLHHPTKLRACQNIGGIANVCFIPPDVQGGVDECYDFDTGPGNVFIDATVRHYTNGEREYDKDGEMGARGKVDQALVDEFLQHKYFHLNPPKTTGREVFRDTLAFRLIEQAERKGLSADDVVATITRITAQAIVDHYKRYAPKHLEIAEIFMCGGGAYNPNITSYIQTHYPNARIVLLDEAGIPAAAKEAVTFAWQGMEAIVGRSIPVPTRVETRQEYVLGKVSPGRNYRKVLRKGMRFGAELDHLPPVKELFNYVNGKVFDNKW
>tr|A0A5N6V661|A0A5N6V661_9EURO
MGTSNHALDLTVLGLNSGTSMDGIDCALCHFRQEDPESPMHFELLKYGEIALEPTVKKRVMDIILYNKTSPSELSEVNVILGETFADAVKQFCQSYNVDISTIDVLGSHGQTIWLLSMPEEGETKSALTMAEGSFLAARTGITTVTDFRVSDQAAGRQGAPLIAFFDALLLHHPTKLRACQNIGGIANVCFIPPDVAGGVNQCYDFDTGPGNVFIDAVVRHYTNGEREYDRDGEMGARGKVDQALVDEFLQHKYFRLDPPKTTGREVFRDTLAFEMIEKAERKGLSPDDVVATITRITAQAIVDHYQRYAPKHLEIAEIFMCGGGAYNPNITSYIQQHYPDAKIVMLDEAGIPAGAKEAITFAWQGMEAIVGRSIPVPTRVETRQEYVLGKVSPGKNYRKVLRKGMLFGAGRDHLPPVKELFNYVDGKVFYNKW
>tr|A0A5N7EIK0|A0A5N7EIK0_9EURO
MNTPSYALDLTVLGLNSGTSMDGIDCALCHFRQGDPESPMHFELLKYGEIPLEPTVKKRVMDMIRHNKTSPSELSEVNVILGETFADAVKQFCQSYNVDISTIDVLGSHGQTIWLLSMPEEGETKSALTMAEGSFLAARTGITTVTDFRVSDQAAGRQGAPLIAFFDALLLHHPTKLRACQNIGGIANVCFIPPDIEGGVDQCYDFDTGPGNVFIDAVVRYYTNGEREYDKDGEMGARGKVDQALVDEFLQHKYFRLDPPKTTGREVFRDTLAFELIEKAERKGLSPDDVVATITRITAQAIVDHYKRYAPKHLEIAEIFMCGGGAYNPNITSYIQEHYPNTKIMLLDEAGIPAAAKEAITFAWQGMEAIVGRSIPVPTCVETRQEYVLGKVSPGRNYRKVLRKGMLLGAGRDHLPPVKELFNYVDGKVFDNKW
>tr|A0A5N7AFP5|A0A5N7AFP5_9EURO
MSTPSYALDLTVLGLNSGTSMDGIDCALCHFRQEDPESPMHFELLKYGEIPLEPTVKKRVMNMILHNKTSPSELSEVNVILGETFADAVKQFCQSYNVDISTIDVLGSHGQTIWLLSMPEEGETKSALTMAEGSFLAARTGITTVTDFRVSDQAAGRQGAPLIAFFDALLLHHPNKLRACQNIGGIANVCFIPPDIEGGVDQCYDFDTGPGNVFIDAVVRYYTNGKREYDKDGEMGARGKVDQALVDEFLQHKYFRLDPPKTTGREVFRDTLAFELIEKAERKGLSPDDVVATITRITAQAIVDHYKRYAPKHLEIAEVFMCGGGAYNPNITSYIQEHYPNTKILLLDEAGIPAAAKEAITFAWQGMEAIVGRPIPVPTRVETRQEYVLGKVSPGKNYRKVLRKGILLGAGRDHLPPVKELLNYVDGKVFDNKW
>tr|A0A3A2ZLZ1|A0A3A2ZLZ1_9EURO
MGSMNPADQIPDASLDLTVLGLNSGTSMDGIDCALCRFRQETPESALHFELLKYGEIPLEPVIKKRVMNMILHNHTSPSELSEVNVILGETFASAVHQFCDDYQVDINSIDALGSHGQTIWLLSMPEPGETRSALTMAEGSFLASRTGITSVTDFRVSDQAAGRQGAPLIAFFDALVLHHPTKLRACQNIGGIANVCFIPPDTHGGVDACYDFDTGPGNVFIDAVVRHYTDGKREYDKDGEMGARGSVDQVLVNDFLRHPYFALEPPKTTGREVFRDSLAHEFIKKAETKGLKPDDVVASITRVTSQAIVDHYRRYAPDGLEIAEIFMCGGGAFNPNITAFIQENYPNAKIFMLDDAGIPGGAKEAITFAWQGMEAIVGRSIPVPTRVENRQEYVLGKVSPGKNYRKVLRHGMMFGAGGDYLAPVKELVNLVNGKVFNNKW
>tr|A0A1V6V7S7|A0A1V6V7S7_9EURO
MTSNPVNGINGIPSHALDITVLGLNSGTSMDGIDCALCQFRQETPESPMHFELLKYGEIPLEPVIKKRVMNMILHNKTSPSELSEVNVILGETFASAVHQFCKDHNVDIESIDVLGSHGQTIWLLSMPEAGETRSALTMAEGTFLASRTGITSVTDFRVSDQAAGRQGAPLIAFFDALVLHHPTKLRACQNIGGIANVCFILPDSHGGVDACYDFDTGPGNVFIDAVVRHYTNGKREYDQDGEMGARGTVDQALVDDFLTHPYLALEPPKTTGREVFRDTLAHNFIVKAEAKGLNPDDVVATITRVTAQAIVDHYLRYAPKDLEIAEIFLCGGGAYNPNIAAFIQENYPNTRIMMLDEAGIPGGAKEAITFAWQGMEAVVGRSIPVPTRVETRQEYVLGKVSPGKNYRKVLRQGMMFGAGRDHLSPVKELINYVDGKPFDNKW
>tr|A0A1V6S1S0|A0A1V6S1S0_9EURO
MGSNGNEINGTANHALDITVLGLNSGTSMDGIDCALCRFRQETPESPMHFELLKYGEIPLEPVIKKRVMNMILHNKTSPSELSEVNVILGETFASAVHQFCADHNVDIKTIDVLGSHGQTIWLLSMPEAGETRSALTMAEGTFLSSRTGITSVTDFRVSDQAAGRQGAPLIAFFDALVLHHPTKLRACQNIGGIANVCFVLPDSHGGVDACYDFDTGPGNVFIDAVVRHYTNGEREYDRDGEMGARGTVDQELVDDFLTHPYFALEPPKTTGREVFRDTLAHELIVKAEAKGLKPDDVVATITRVTAQAIVDHYRRYAPKDLEIAEIFMCGGGAYNPNITAFIQENYPNTRILMLDEAGIPGGAKEAITFAWQGMEAVVGRSIPVPTRVETRQEYVLGKVSPGKNYRNVMRQGMLFGAGRDHLSPVKEMVNYVDGKVFDNKW
>tr|K9G9A7|K9G9A7_PEND2
MASDSLNGTSHSLDITVLGLNSGTSMYGEIPLEPVIKKRVMNMILLNKTSPSELSEVNVILGETFAAAVHQFCKDHNVDIKSIDVLGSHGQTIWLLSMPEAGETRSALTMAEGTFLASRTGITSVTDFRVSDQAAGRQGAPLIAFFDALVLHHPTKLRACQNIGGIANVCFVLPDSHGGVDACYDFDTGPGNVFIDAVVRHYTNGTREYDQDGEMGACGTVDQALVDDFLTHPYFALEPPKTTGREVFRDTLAHEFIVKAEAKGLKPDDVVASITRVTAQAIVDHYRRYAPKDLEIAEIFMCGGGAYNPNIAAFIQENYPNTRIMMLDEAGIPGGAKEAITFAWQGMEAIVGRSIPVPTRVETRQEYVLGKVAPGKNYRNVMRHGMMFGADRDHLPPVKELVNYIDGKAFDNKW
>tr|A0A135LGR2|A0A135LGR2_PENPA
MMQYGEIPLEPVIKKRVMNMILHNKTSPSELSEVNVILGETFASAVHQFCKDYNVDIKSIDVLGSHGQTIWLLSMPEAGKTRSALTMAEGTFLASRTGITAVTDFRVSDQAAGRQGAPLIAFFDALVLHHPTKLRACQNVGGIANVCFVLPDSHGGVDACYDFDTGPGNIFIDAVVRHYTNGRREYDQDGEMGARGTVDQALVDDFLTHPYFALEPPKTTGREVFRDTLAHEFIVKAEAKGLQPDDVVATITRVTAQAIVDHYRRYAPKDLEIAEIFMCGGGAHNPNIAAFIQINYPNTRIMMLDEAGIPGSAKEAITFAWQGMEAVVGRSIPVPARVETRQEYVLGKVSPGKNYRNVLRQGMLFGAGLDHLPPVKEMNNYIDGKAFDNKW
>tr|W6QFU2|W6QFU2_PENRF
MASNSVNGTTSHSLDITVLGLNSGTSMDGIDCALCRFRQETPESPMHFELLKYGEIPLEPVIKKRVMDMIYFNKTSPSELSEVNVILGETFASAVHQFCKDYNVDIKSIDVLGSHGQTIWLLSMPEPGETRSALTMAEGTFLASRTGITSVTDFRVSDQAAGRQGAPLIAFFDALVLHHPTKLRACQNIGGIANVCFVLPDSHGGVDACYDFDTGPGNVFIDAVVRHYTNGKREYDQDGEMGARGTVDQELVDDFLKHPYFALEPPKTTGREVFRDTLAHEFIVKAEAKGLKPDDVVASITRVTAQAIVDHYRRYAPEGLEIAEIFMCGGGAYNPNITAFIQSNYPNTRIMMLDEAGIPGGAKEAITFAWQGMEAVVGRSIPVPTRVETRQEYVLGKVSPGKNYRNVMRQGMMFGAERDHLPPVKEMINYIDGKPFDNKW
>tr|A0A1V6YLL3|A0A1V6YLL3_PENNA
MVINSVNGTSSHSLDITVLGLNSGTSMDGIDCALCRFCQETPESPMHFELLKASTTAYYGEIPLEPVIKKRVMNMILHNKTSPSELSEVNVILGETFASAVHQFCKDYNVDIKSIDVLGSHGQTIWLLSMPEAGETRSALTMAEGTFLASRTGITSVTDFRVSDQAAGRQGAPLIAFFDALVLHHPTKLRACQNIGGIANVCFVLPDSHGGVDACYDFDTGPGNVFIDAVVRHYTNGEREYDQDGEMGARGAVDQGLVDDFLTHPYFALEPPKTTGREVFRDTLAYEFIAKAEAKGLKPDDVVATITRVTAQAIVDHYRRYAPKGLEIAEIFMCGGGAYNPNIAAFIQENYPNTRIMMLDEAGIPGGAKEAITFAWQGMEAVVGRSIPVPTRVETRQEYVLGKVSPGKNYRKVLRQGMLFGAGRDHLPPVKELINYIDGKAFDNKW
>tr|A0A1V6SIY4|A0A1V6SIY4_9EURO
MQYGEIPLEPVIKKRVMNMILHNKTSPSELSEVNVILGETFASAVHQFCKDYNVDIKSIDVLGSHGQTIWLLSMPEAGETRSALTMAEGTFLASRTGITSVTDFRVSDQAAGRQGAPLIAFFDALVLHHPTKLRACQNIGGIANVCFVLPDSHGGVDACYDFDTGPGNVFIDAVVRHYTNGKREYDQDGEMGARGTVNQELVDDFLTHPYFALEPPKTTGREVFRDTLAHDFIVKAEAKDLKPDDVVASITRVTAQAIVDHYRRYAPKDLEIAEIFMCGGGAYNPNITAFIQENYPNTRIMMLDEAGIPGGAKEAITFAWQGMEAVVGRSIPVPTRVETRQEYVLGKVSPGKNYRNVLRQGMLFGAGRDHLPPVNELVNYIDGKAFDNKW
>tr|A0A1V6NB24|A0A1V6NB24_PENPO
MTQYGEIPLEPVIKKRVMNMILHNKTSPSELSEVNVILGETFASAVHQFCKDYNVDMKSIDVLGSHGQTIWLLSMPEAGETRSALTMAEGTFLASRTGITSVTDFRVSDQAAGRQGAPLIAFFDALVLHHPTKLRACQNIGGIANVCFVLPDSHGGVDACYDFDTGPGNVFIDAVVRHYTNGKREYDKDGEMGARGTVDQALVDDFLTHRYFALEPPKTTGREVFRDTLAHEFIVKAEAKGLKPDDVVATITRVTAQAIVDHYRRYAPKDLEIAEIFMCGGGAYNPNIAAFIQENYPNTRIMMLDEAGIPGGAKEAITFAWQGMEAVVGRSIPVPTRVETRQEYVLGKVSPGKNYRNVLRQGMLFGAGRDHLPPVKEMINYIDGKAFDNKW
>tr|A0A0A2L5R6|A0A0A2L5R6_PENIT
MTQYGEIPLEPVIKKRVMNMILHNKTSPSELSEVNVILGETFASAVHQFCKDYNVDIKSIDVLGSHGQTIWLLSMPEAGETRSALTMAEGTFLASRTGITSVTDFRVSDQAAGRQGAPLIAFFDALVLHHPTKLRACQNIGGIANVCFVLPDSHGGVDACYDFDTGPGNVFIDAVVRHYTNGKREYDQDGEMGARGTVDQVLVDDFLTHPYFALEPPKTTGREVFRDTLAHEFIVKAEAKGLKPDDIVATITRVTAQAIVDHYRRYAPKDLEIAEIFMCGGGAYNPNIAAFIQESYPNTRIMMLDEAGIPGGAKEAITFAWQGMEAVVGRSIPVPTRVETRQEYVLGKVSPGKNYRNVLRQGMLFGAGRDHLPPVKEMINYIDGKAFDNKW
>tr|A0A8H4S8P9|A0A8H4S8P9_9EURO
MASNSINGNGHGLDITVLGLNSGTSMYGEIPLEPVIKKRVMNMILHNKTSPSELSEVNVILGETFASAVHQFCKDYDVDIKSIDVLGSHGQTIWLLSMPEAGETRSALTMAEGTFLASRTGITSVTDFRVSDQAAGRQGAPLIAFFDALVLHHPTKLRACQNIGGIANVCFVLPDSHGGVDACYDFDTGPGNVFIDAVVRHYTNGKREYDQDGEMGARGTVDQELVDDFLTHPYFALEPPKTTGREVFRDTIAHEFIVKAEAKGLKPDDVVATITRVTAQAIVDHYRRYAPKDLEIAEIFMCGGGAYNPNIAAFIQENYPNTRIMMLDEAGIPGGAKEAITFAWQGMEAVVGRSIPVPTRVETRQEYVLGKVSPGKNYRNVLRQGMSFGAGRDHLPPVKDMINYVDGKAFDNKW
>tr|A0A1Q5UGN9|A0A1Q5UGN9_9EURO
MVSNMVNGTVGHSLDLTVLGLNSGTSMDGIDCALCHFRQETPESPMHFELLKYGEIPLEPVIKKRVMNMILHNQTSPSELSEVNVILGETFASAVHQFCKDYHVDIDSIDVLGSHGQTIWLLSMPESGETRSALTMAEGSFLASRTGITSVTDFRVSDQAAGRQGAPLIAFFDALVLHHPTKLRACQNIGGIANVCFIPPDSQGGVNECYDFDTGPGNVFIDAVVRHYTNGEHEYDKDGEMGARGTVDQELVDDFLRHPYFALDPPKTTGREVFRDTLAHDLITKAEAKGLSPDDVVATITRVTAQAIVDHYRRYAPKDLEIAEIFMCGGGAYNPNITAFIQKHYPNTRIMMLDDAGIPAGAKEAITFAWQGMEAVVGRSIPVPTRVETRQEYVLGKVSPGKNYRKVLRQGMLFGAGRDHLSPVKELVNYVDGKAFNNKW
>tr|A0A1L9WFA6|A0A1L9WFA6_ASPA1
MADSTGDQTLDLTVLGLNSGTSMDGIDCALCRFRQDTPESAMHFELLKYGEIPLESVIKKRVMNMILHNQTSPSELSEVNVILGETFASAVHQFCKDYNVDIDSIDVLGSHGQTIWLLSMPKPGETRSALTMAEGSFLASRTGITSVTDFRVSDQAAGRQGAPLIAFFDALLLHHPTKLRACQNIGGIANVCFIPPDSHGGVNETYDFDTGPGNVFIDAVVRHYSNGEREYDKDGDMGARGTVDQELVDDFLRHPYFGLDPPKTTGREVFRDTIAHEFITKAEAKGLSPDDVVATITRVTAQAIVDHYRRYAPKDLEIAEIFMCGGGAYNRNITSFIQKEYPNTRIMMLDDAGIPAGAKEAITFAWQGMEAVVGRSIPVPTRVETRQEYVLGKVSPGKNYRKVMRQGMLFGGGRDHLSPVTELVNYIDGKIFNNKW
>tr|A0A5M3Z6X2|A0A5M3Z6X2_ASPTE
MGSTASVSGSLDLTVLGLNSGTSMDGIDCALCRFQQETPDSPMKFELLKYGEIPLEQTIKQRVMNMILHNQTSPSELSEVNVILGETFAAAVKEFCRQYHVDLSSIDIIGSHGQTIWLLSMPEEGEVRSALTMAEGSFIASRTGITTVTDFRVSDQAAGRQGAPLIAFFDALLLHHPTKLRACQNIGGIANVCFIPPDSHGGIDACYDFDTGPGNVFIDAVVRHYTNGQREYDKDGEMGARGTVDQDLVDEFLQTHPYFRLDPPKTTGREVFRDTLAFDLIRKAESKGLSPDDVVATVTRITAQAIVDHYRRHAPKGLPIDEIFMCGGGSYNPNITRYIQAHYPDTKILALDQAGIPASAKEAITFAWQGMEAIVGRSIPVPSRVETRQPYVLGKVSPGKNYRRVMRHGMLFGGDKDDLSPVNELVNYVNGVEFDNTW
>tr|A0A5N7CXS3|A0A5N7CXS3_9EURO
MDPNPSVSRSLDLTVLGLNSGTSMDGIDCALCHFQQETPDSPMRFELLKYGEIPLEQTIKQRVMNMILHNKTSPSELSEVNVILGETFAAAVKEFCAQYNVDISSIDVIGSHGQTIWLLSMPEEGEVRSALTMAEGSFIASRTGITTVTDFRVSDQAAGRQGAPLIAFFDALVLHHPTKLRACQNIGGIANVCFIPPDSLGGVDACYDFDTGPGNVFIDAVVRHYTNGQQEYDKDGEMGARGRVDQDLVDEFLQTHPYFRLDPPKTTGREVFRDTLAFDLIRKAESKGLGPDDVVATVTRITAQAIVDHYRRYAPKDIPIDEIFMCGGGSYNPNITQYIQAQYPDTKILMLDQAGIPASAKEAITFAWQGMEAIVGRSIPVPTRVETRQPYVLGKVSPGKNYRRVMRQGMQFGGDTDGLSPVKEMVNYVNGKEFNNKW
>tr|A0A5N6F157|A0A5N6F157_9EURO
MDSNPSVSRSLDLTVLGLNSGTSMDGIDCALCHFQQETPDSPMRFELLKYGEIPLEQTIKQRVMNMILHNKTSPSELSEVNVILGETFAAAVKEFCAQYNVDISSIDIIGSHGQTIWLLSMPEEGEVRSALTMAEGSFIASRTGITTVTDFRVSDQAAGRQGAPLIAFFDALVLHHPTKLRACQNIGGIANVCFIPPDSLGGVDACYDFDTGPGNVFIDAVVRHYTNGQQEYDKDGEMGARGRVDQDLVDEFLQTHPYFRLDPPKTTGREVFRDTLAFDLIRKAESKGLGPDDVVATVTRITAQAIVDHYRRYAPKNIPIDEIFMCGGGSYNPNITQYIQAQYPDTKILMLDQAGIPASAKEAITFAWQGMEAIVGRSIPVPTRVETRQPYVLGKVSPGKNYRRVMRQGMQFGGDTDGLSPVKEMVNYVNGKEFNNKW
>tr|A0A5N6VX70|A0A5N6VX70_9EURO
MDPNPSASRSLDLTVLGLNSGTSMDGIDCALCHFQQETPESPMRFELLKYGEIPLEQTIKQRVMNMILHNKTSPSELSEVNVILGETFAAAVKEFCAQYNVDISSIDVIGSHGQTIWLLSMPEEGEVRSALTMAEGSFIASRTGITTVTDFRVSDQAAGRQGAPLIAFFDALILHHPTKLRACQNIGGIANVCFIPPDSLGGVDSCYDFDTGPGNVFIDAVVRHYTNGEREYDKNGEMGARGTVDQDLVDEFLRTHPYFRLDPPKTTGREVFRDTLAFDLIRKAESKGLSPDDVVATVTRITAQSIVDHYRRYAPKDLPIDEIFMCGGGSYNPNITQYIQSQYPDTKILALDQAGIPASAKEAITFAWQGMEAIVGRSIPVPTRVETRQPYVLGKVSPGKNYRRVVRQGMEFGGDRDELPPVREVVNYVNGKESNNKW
>tr|A0A5N6XAK1|A0A5N6XAK1_9EURO
MDPNPSVSRSLDLTVLGLNSGTSMDGIDCALCHFQQETPESPMRFELLKYGEIPLEQTIKQRVMNMILHNKTSPSELSEVNVILGETFAAAVKEFCAQYNVDISSIDVIGSHGQTIWLLSMPEEGEVRSALTMAEGSFIASRTGITTVTDFRISDQAAGRQGAPLIAFFDALILHHPTKLRACQNIGGIANVCFIPPDSLGGVDACYDFDTGPGNVFIDAVVRHYTNGEREYDKNGEMGARGTVDQDLVDEFLRTHPYFRLDPPKTTGREVFRDTLAFDLIRKAESKGLSPDDVVATVTRITAQSIVDHYRRYAPKDLPIDEIFMCGGGSYNPNITQYIQSQYPDTKILALDQAGIPASAKEAITFAWQGMEAIVGRSIPVPTRVETRQPYVLGKVSPGKNYRRVMRQGIQFGSDRDELSPVKEVVNYVNGKEWNNKW
>tr|A0A7G5KJD4|A0A7G5KJD4_ASPFL
MDPNPSVSRSLDLTVLGLNSGTSMDGIDCALCHFQQETPESPMRFELLKYGEIPLEQTIKQRVMNMILHNKTSPSELSEVNVILGETFAAAVKEFCAQYNVDISSIDVIGSHGQTIWLLSMPEEGEVRSALTMAEGSFIASRTGITTVTDFRVSDQAAGRQGAPLIAFFDALILHHPTKLRACQNIGGIANVCFIPPDSLGGVDACYDFDTGPGNVFIDAVVRHYTNGEREYDKNGEMGARGTVDQDLVDEFLQTHPYFRLDPPKTTGREVFRDTLAFDLIHKAESKGLSPDDVVATVTRITAQSIVDHYRRYAPKGLPIDEIFMCGGGSYNPNITQYIQSQYPDTKILALDQAGIPASAKEAITFAWQGMEAIVGRSIPVPTRVETRQPYVLGKVSPGKNYRRVMRQGMRFGGDRDELSPVKEVVNYVNGKEWNNKW
>tr|A0A3M7KAM1|A0A3M7KAM1_ASPFL
MDPNTSVSRSLDLTVLGLNSGTSMDGIDCALCHFQQETPDSPMRFELLKYGEIPLEQTIKQRVMNMILHNKTSPSELSEVNVILGETFAAAVKEFCAQYNVDISSIDVIGSHGQTIWLLSMPEEGEVRSALTMAEGSFIASRTGITTVTDFRVSDQAAGRQGAPLIAFFDALILHHPTKLRACQNIGGIANVCFIPPDSLGGVDACYDFDTGPGNVFIDAVVRHYTNGEREYDKNGEMGARGTVDQDLVDEFLQTHPYFRLDPPKTTGREVFRDTLAFDLIHKAESKGLGPDDVVATVTRITAQAIVDHYRRYAPKDLPIDEIFMCGGGSYNPNITQYIQSQYPDTKILALDQAGIPASAKEAITFAWQGMEAIVGRSIPVPTRVETRQPYVLGKVSPGKNYRRVMRQGMQFGGDRDELSPVKEVVNYVNGKEWNNKW
>tr|A0A5N6GIX7|A0A5N6GIX7_ASPFL
MDPNPSVSRSLDLTVLGLNSGTSMDGIDCALCHFQQETPESPMRFELLKYGEIPLEQTIKQRVMNMILHNKTSPSELSEVNVILGETFAAAVKEFCAQYNVDISSIDVIGSHGQTIWLLSMPEEGEVRSALTMAEGSFIASRTGITTVTDFRVSDQAAGRQGAPLIAFFDALILHHPTKLRACQNIGGIANVCFIPPDSLGGVNACYDFDTGPGNVFIDAVVRHYTNGEREYDKNGEMGARGTVDQDLVDEFLQTHPYFRLDPPKTTGREVFRDTLALDLIHKAESKGLGPDDVVATVTRITAQSIVDHYRRYAPKDLPIDEIFMCGGGSYNPNITQYIQSQYPDTKILALDQAGIPASAKEAITFAWQGMEAIVGRSIPVPTRVETRQPYVLGKVSPGKNYRRVMRQGMRFGGGRDELSPVKEVVNYVDGKEWNNKW
>tr|A0A254UKB6|A0A254UKB6_ASPNG
MDPNPSVSHSLDLTVLGLNSGTSMDGIDCALCHFQQETPDSPMRFELLKYGEIPLEQTIKKRVMNIILHNKTSPSELSEVNVILGETFAAAVKEFCGQYDVDISSIDVIGSHGQTIWLLSMPEEGEVRSALTMAEGSFIASRTGITTVTDFRVSDQAAGRQGAPLIAFFDALLLHHPTKLRACQNIGGIANVCFIPPDSLGGTDACYDFDTGPGNVFIDAVVRHYTNGQQEYDKDGEMGARGTVDQDLVDEFLQTHPYFRLDPPKTTGREVFRDTLAFDLIRKAESKGLNPDDVVATVTRITAQAIVDHYRRYAPKDLPIDEIFMCGGGSYNPNITRYIQAHYPDTKILMLDQAGIPASAKEAITFAWQAMEAVVGRSIPVPTRVETRQPYVLGKISPGKNYRKVMQQGMQFGGDRHHLAAVTELVNYVNGKEFNNKW
>tr|G3XTZ1|G3XTZ1_ASPNA
MDTNPSVSRSLDLTVLGLNSGTSMDGIDCALCHFQQETPDSPMRFELLKYGEIPLEQTIKKRVMNIILHNKTSPSELSEVNVILGETFAAAVKEFCGQFDVDISSIDVIGSHGQTIWLLSMPEEGEVRSALTMAEGSFIASRTGITTVTDFRVSDQAAGRQGAPLIAFFDALLLHHPTKLRACQNIGGIANVCFIPPDSLGGTDACYDFDTGPGNVFIDAVVRHYTNGQQEYDKDGEMGARGTVDQDLVDEFLQTHPYFRLDPPKTTGREVFRDTLAFDLIRKAESKGLSPDDVVATVTRITAQAIVDHYRRYAPKDLPIDEIFMCGGGSYNPNITRYIQAHYPDTKILMLDQAGIPASAKEAITFAWQAMEAVVGRSIPVPTRVETRQPYVLGKISPGKNYRKVMQQGMQFGGDRHHLAAVTELVNYVNGKEFNNKW
>tr|A0A319A6E4|A0A319A6E4_ASPLB
MDPNPSVSRSLDLTVLGLNSGTSMDGIDCALCHFQQETPDSPMRFELLKYGEIPLEQTIKKRVMNIILHNKTSPSELSEVNVILGETFAAAVKEFCGQYDVDISSIDVIGSHGQTIWLLSMPEEGEVRSALTMAEGSFIASRTGITTVTDFRVSDQAAGRQGAPLIAFFDALLLHHPTKLRACQNIGGIANVCFIPPDSLGGTDACYDFDTGPGNVFIDAVVRHYTNGQQEYDKDGEMGARGTVDQDLVDEFLQTHPYFRLDPPKTTGREVFRDTLAFDLIRKAESKGLSPDDVVATVTRITAQAIVDHYRRYAPKDLPIDEIFMCGGGSYNPNITRYIQAHYPDTKILMLDQAGIPASAKEAITFAWQGMEAVVGRSIPVPTRVETRQPYVLGKISPGKNYRKVMQQGMQFGGDKHHLAAVTELVNYVNGKEFNNKW
>tr|A0A3F3PM78|A0A3F3PM78_9EURO
MDPNPSVSRSLDLTVLGLNSGTSMDGIDCALCHFQQETPDSPMRFELLKYGEIPLEQTIKKRVMNIILHNKTSPSELSEVNVILGETFAAAVKEFCGQYDVDISSIDVIGSHGQTIWLLSMPEEGEVRSALTMAEGSFIASRTGITTVTDFRVSDQAAGRQGAPLIAFFDALLLHHPTKLRACQNIGGIANVCFIPPDSLGGTDACYDFDTGPGNVFIDAVVRHYTNGQQEYDKDGEMGARGTVDQDLVDEFLQTHPYFRLDPPKTTGREVFRDTLAFDLIRKAESKGLSPDDVVATVTRITAQAIVDHYRRYAPKDLPVDEIFMCGGGSYNPNITRYIQAHYPHTKILMLDQAGIPASAKEAITFAWQGMEAVVGRSIPVPTRVETRQPYVLGKISPGKNYRKVMQQGMQFGGDRHHLAAVTELVNYVNGKEFNNKW
>tr|A0A1L9NGI3|A0A1L9NGI3_ASPTC
MDPNPSVSRSLDLTVLGLNSGTSMDGIDCALCHFQQETPDSPMRFELLKYGEIPLEQTIKKRVMNIILHNKTSPSELSEVNVILGETFAAAVKEFCGQYDVDISSIDVIGSHGQTIWLLSMPEEGEVRSALTMAEGSFIASRTGITTVTDFRVSDQAAGRQGAPLIAFFDALLLHHPTKLRACQNIGGIANVCFIPPDSLGGTDACYDFDTGPGNVFIDAVVRHYTNGQQEYDKDGEMGARGTVDQDLVDEFLQTHPYFRLDPPKTTGREVFRDTLAFDLIRKAESKGLSPDDVVATVTRITAQAIVDHYRRYAPKDLPIDEIFMCGGGSYNPNITRYIQAHYPHTKILMLDQAGIPASAKEAITFAWQGMEAVVGRSIPVPTRVETRQPYVLGKISPGKNYRKVMQQGMQFGGDRHHLAAVTELVNYVNGKEFNNKW
>tr|A0A8H3SRC3|A0A8H3SRC3_ASPTU
MDPSASVSRSLDLTVLGLNSGTSMDGIDCALCRFRQETPDSPMRFELLKYGEIPLEQTIKKRVMNIILHNKTSPSELSEVNVILGETFAAAVKEFCGQYDVDISSIDVIGSHGQTIWLLSMPEEGEVRSALTMAEGSFIASRTGITTVTDFRVSDQAAGRQGAPLIAFFDALLLHHPTKLRACQNIGGIANVCFIPPDSLGGTDACYDFDTGPGNVFIDAVVRHYTNGQQEYDKDGEMGARGTVDQDLVDEFLQNHPYFQLDPPKTTGREVFRDTLAFDLIRKAESKGLSPDDVVATVTRITAQAIVDHYRRYAPKDLPIDEIFMCGGGAYNPNITQYIQAHYPDTKILMLDQAGIPASAKEAITFAWQGMEAVVGRSIPVPTRVETRQPYVLGKVSPGKNYRRVLQQGMQFGGDRHHLPAVSELVNYVNGEVFNNKW
>tr|A0A319BBS0|A0A319BBS0_ASPVC
MDPTASVSRSLDLTVLGLNSGTSMDGIDCALCRFRQETPDSPMRFELLKYGEIPLEQTIKKRVMNIILHNKTSPSELSEVNVILGETFAAAVKEFCGQYDVDISSIDVIGSHGQTIWLLSMPEEGEVRSALTMAEGSFIASRTGITTVTDFRVSDQAAGRQGAPLIAFFDALLLHHPTKLRACQNIGGIANVCFIPPDSLGGTDACYDFDTGPGNVFIDAVVRHYTNGQQEYDKDGEMGARGTVDQDLVDEFLQNHPYFQLDPPKTTGREVFRDTLAFDLIRKAESKGLSPDDVVATVTRITAQAIVDHYRRYAPKDLPIDEIFMCGGGAYNPNITQYIQAHYPDTKILMLDQAGIPASAKEAITFAWEGMEAVVGRSIPVPTRVETRQPYVLGKVSPGKNYRRVLQQGMQFGGGRHHLPAVSELVNYVNGEVFNNKW
>tr|A0A317VDP6|A0A317VDP6_ASPEC
MDPSASVSRSLDLTVLGLNSGTSMDGIDCALCRFRQETPDSPMRFELLKYGEIPLEQTIKKRVMNIILHNKTSPSELSEVNVILGETFAAAVKEFCGQYDVDISSIDVIGSHGQTIWLLSMPEEGEVRSALTMAEGSFIASRTGITTVTDFRVSDQAAGRQGAPLIAFFDALLLHHPTKLRACQNIGGIANVCFIPPDSLGGTDACYDFDTGPGNVFIDAVVRHYTNGKQEYDKDGEMGARGTVDQDLVDDFLQNHPYFQLDPPKTTGREVFRDTLAFDLIRKAESKGLSPDDVVATVTRITAQAIVDHYRRYAPKDLPIDEIFMCGGGAYNPNITQYIQAHYPSTKILMLDQAGIPASAKEAITFAWQGMEAVVGRSIPVPTRVETRQPYVLGKVSPGKNYRRVMQQGMQFGGDRHHLPAVSELVNYVNGKEFNNKW
>tr|G7XQI5|G7XQI5_ASPKW
MDPSASVSRSLDLTVLGLNSGTSMDGIDCALCRFQQETPDSPMRFELLKYGEIPLEQTIKKRVMNIILHNKTSPSELSEVNVILGETFAAAVKEFCGQYDVDISSIDVIGSHGQTIWLLSMPEEGEVRSALTMAEGSFIASRTGITTVTDFRVSDQAAGRQGAPLIAFFDALLLHHPTKLRACQNIGGIANVCFIPPDSLGGTDACYDFDTGPGNVFIDAVVRHYTNGQQEYDKDGEMGARGTVDQDLVDEFLQTHPYFQLDPPKTTGREVFRDTLAFDLIRKAESKGLSPDDVVATVTRITAQAIVDHYRRYAPKDLPIDEIFMCGGGAYNPNITQYIQAHYPSTKILMLDQAGIPASAKEAITFAWQGMEAVVGRSIPVPTRVETRQPYVLGKVSPGKNYRRVLQQGMQFGGDRHHLPAVSELVNYVNGKEFNNKW
>tr|A0A364KPJ2|A0A364KPJ2_9EURO
MDPSASVSRSLDLTVLGLNSGTSMDGIDCALCRFRQETPDSPMRFELLKYGEIPLEQTIKKRVMNIILHNKTSPSELSEVNVILGETFAAAVKEFCGQYDVDISSIDVIGSHGQTIWLLSMPEEGEVRSALTMAEGSFIASRTGITTVTDFRVSDQAAGRQGAPLIAFFDALLLHHPTKLRACQNIGGIANVCFIPPDSLGGTDACYDFDTGPGNVFIDAVVRHYTNGQQEYDKDGEMGARGTVDQDLVDEFLQTHPYFQLDPPKTTGREVFRDTLAFDLIHKAESKGLSPDDVVATVTRITAQAIVDHYRRYAPKDLPIDEIFMCGGGAYNPNITQYIQAHYPSTKILMLDQAGIPASAKEAITFAWQGMEAVVGRSIPVPTRVETRQPYVLGKVSPGKNYRRVLQQGMQFGGDRHHLPAVSELVNYVNGKEFNNKW
>tr|A0A0U5GHA9|A0A0U5GHA9_ASPCI
MANETPKNHALDITVLGLNSGTSMDGIDCALCRFRQETPESPMHFELLKYGEIPLEQTIKKRVMNIILHNKTSPSELSEVNVILGETFAAAVKQFCADYKVDISSIDVIGSHGQTIWLLSMPEANEVRSALTMAEGSFLASRTGITSVTDFRVSDQAAGRQGAPLIAFFDALVLHHPTKLRACQNIGGIANVCFIPPDSHGGVDACYDFDTGPGNVFIDAVVRHYTNGEREYDKDGEMGARGTVDQELVDEFIQNHPYFKLDPPKTTGREVFRDTLALDLIRKAESKGLTPDDVVATITRVTAQAIVDHYRRYAPEGLEIEEIFMCGGGAYNPNITKYIQQHYPNAKIMMLDEAGIPAGAKEAITFAWQGMEAIVGRSIPVPTRVETRQEYVLGKVSPGKNYRKVMRQGMLFGAGRDHLKPVSELINYVDGKVFDNKW
>tr|A0A1U8QXJ1|A0A1U8QXJ1_EMENI
MASQNQPLDITVLGLNSGTSMDGIDCALCHFRQETPESPMHFELLKYGEIPLEQTIKKRVMNMILHNKTSPSELSEVNVILGETFAAAVKQFCEDYKVDISTIDVIGSHGQTIWLLSMPEAGEVRSALTFAEGTFLASRTGITSVTDFRVSDQAAGRQGAPLIAFFDALLLHHPTKLRACQNIGGIANVCFIPPDSHGGVDACYDFDTGPGNVFIDAVVRHYTNGEREFDKDGEMGARGTVDQELVDDFLQNHPYFRLDPPKTTGREVFRDTLAFEFIRKAESKGLKPDDVVASITRVTSQAIVDHYRRYAPEGLEIEEIFMCGGGAFNPNITKHIQENYPKAKIMMLDEAGIPGGAKEAITFAWQGMEAIVGRSIPVPTRVETRQEYVLGKVAPGRNYRKVMRQGTLFGAGRDHLAPVSEMVNYVDGKVFNNKW
>tr|A0A7H8R5W3|A0A7H8R5W3_9EURO
MTSLSRKMAANGVQNHALDLTVLGLNSGTSMDGIDCALCHFRQETPDSPMHFELLKYGEIPLEQTIKKRVMNIILHNKTSPSELSEVNVILGETFAAAVKQFCQDYQVDISTIDVIGSHGQTIWLLSMPEAGEVRSALTMAEGSFLASRTGITSVTDFRVSDQAAGRQGAPLIAFFDALLLHHPTKLRACQNIGGIANVCFIPPDSHGGIDACYDFDTGPGNVFIDAVVRHYTNGEREYDKNGEMGARGTVDQELVDDFLTNHPYFRLDPPKTTGREVFRDTLAFDLIRKAESKGLSPDDVVATITRITAQAIVEHYRRYAPEGLKIEEIFMCGGGALNPNITQFIQKNYPDTKIVMLDEAGVPAGAKEAITFAWQGMEAIVGRSIPVPTRVETRQEYVLGKVSPGKNYRKVMRQGALFGAGRDHLPPVSEMINYIDGKVFDNKW
>tr|A0A443HK27|A0A443HK27_BYSSP
MDANRSVPRSSLDLTVLGLNSGTSMDGIDCALCRFQQETPESPMKFELIKYGEIPLGQTIKQRVMNIILHNKTSPSELSEVNVILGETFAKAVNQFCQEYEVDLSSVDVIGSHGQTIWLLSMPEVGEVRSALTMAEGSFLAARTGVTTVTDFRVSDQAAGRQGAPLIAFFDALLLHHPTKLRACQNIGGIANVCFIPPDSHGGIDACYDFDTGPGNVFIDAVVRHYTNGGQEYDKDGEMGARGTVDQELVDEFLQTHPYFQLDPPKTTGREVFRDTLAFDLIRKAEAKGLVSDDVVATVTRITAQAIVDHYRRYAPKDLLIDEIFMCGGGSYNPNITKYIQEHYPNTRILALDEAGVPASAKEAITFAWQGMEAIVGRSIPVPARVETRQPYVLGKVSPGKNYRKVMRQGILFGSDRDHLSPVSEMVNYVDGEIFDNKW
>tr|A0A8H6PXE5|A0A8H6PXE5_9EURO
MAANGNLSNQPLDLMVLGLNSGTSMDGIDCALCHFRQETPESPMHFELVKYGEIPLEQTIKKRVMNIILHNKTSPSELSEVNVILGETFAAAVKQFCQDYNVDISTIDVLGSHGQTIWLLSMPEPGEVRSALTMAEGSFLAARTGITTVTDFRVSDQAAGRQGAPLIAFFDALVLHHPTKLRACQNIGGIANVCFIPPDSHGGIDACYDFDTGPGNVFIDAVVRHYTNGEQEYDKNGEMGARGKVDQELVDDFLQNHPYFRLDPPKTTGREVFRDTLAFEFISKAEAKGLTPDDVVASITRITAQAIVDHYRRYAPKDLHIDEIFMCGGGAYNPNITKYIQENYPTTKILMLDEAGIPAGAKEAITFAWQGMEAIVGRSIPVPTRVETRQEYVLGKVSPGKNYRKVMRQGMLFGAGRDHLSPVNEMVNYVNGKVFDNKW
>tr|A0A397G595|A0A397G595_9EURO
MTVNGTSNGAPNRQALDLTVLGLNSGTSMDGIDCALCHFRQETPESSMHFELLKYGEIPLEQTIKKRVMNMILHNKTSPSELSEVNVILGETFAAAVKQFCEDYKVDISTIDVIGSHGQTIWLLSMPQAGEVRSALTMAEGTFLASRTGITTVTDFRVSDQAAGRQGAPLIAFFDALLLHHPTKLRACQNIGGIANVCFIPPDSHGGIDACYDFDTGPGNVFIDAVVRHYTNGEQEYDKDGEMGARGTVDQELVDEFLQNHPYFRLDPPKTTGREVFRDTIAFEFIQKAEKKGLSPDDVVATITRITAQAIVEHYRRYAPKDLEIAEIFMCGGGAYNPNITKYIQKHYPNTKIMMLDAAGIPGGAKEAITFAWQGMEAIVGRSIPVPTRVETRQEYVLGKVAPGKNYRKVMRQGMMFGEGRDHLSPVNEMGPPHLETASPNAEMPVLTASSLAAI
>tr|A0A2V1CEN9|A0A2V1CEN9_9HELO
MTAAETNGHSNGTSPALDMVVLGLNSGTSMDGIDCALCHFRQETPDSPMHFSLLKYGEIPLEQTIKKRVMNMILHNTTTPEELSEVNVILGETFAAAVKEFSKEHNVQLSDIDVIGSHGQTIWLCTGCAQPGRMRSALTMAEGAFLASRTGITSVTDFRVSDQAAGRQGAPLIAFFDALVLHHPTKLRACQNIGGIANVCFIPPDNQGGVDECYDFDTGPGNVFIDAVVRYYTNGEQEYDKDGAMGKRGKVDQELVDEFLQHEYFKLDPPKTTGREVFRDTMAHEMIKKGEKKGLSPDDIVATVTRITAQAIVDHYKRYAPSQEIDELFMCGGGAYNPNIAEYIQKHYPNTKIMMLDEAGIPAGAKEAITFAWQGMEAVVGRSIPVPTRVDTRQEYVLGKVSPGKNYREVMRKGMLFGGSATHLAPVRELVNHVGSIDGKVFNNKW
>tr|A0A8H3NX37|A0A8H3NX37_9EURO
MTINNASNGTSNRAALDLTVLGLNSGTSMDGIDCALCHFRQETPESPMHFELLKYGEIPLEQAIKKRVMNMILHNKTSPSELSEVNVILGETFAAAVKQFCQEHEVDISTIDVIGSHGQTIWLLSMPEPGEVRSALTMAEGTFLASRTGITTVTDFRVSDQAAGRQGAPLIAFFDALLLHHPTKLRACQNIGGIANVCFIPPDSHGGIDACYDFDTGPGNVFIDAVVRHYTNGEQEYDKDGEMGARGTVDQELVDEFLQTHPYFRLDPPKTTGREVFRDTIAFELIRKAESKGLSPDDVVATVTRITAQAIVDHYRRYAPKDLQIDEIFMCGGGAHNPNIVKYIQKHYPNTRIMMLDAAGIPGGAKEAITFAWQGMEAIVGRSIPVPTRVETRQEYVLGKVSPGKNYRKVMRQGMLFGEGRDHLSPVSEMVNYVKGDVFHNKW
>tr|B8ML62|B8ML62_TALSN
MYSAPSNDLAQQQQPLDLTVLGLNSGTSMDGIDCALCRFRQETPESAMHFELLQYGEIPLEPAIKKRVMSMILHNKTSPSGLSEVNVLLGETFASAVHQFCREFKVDLDTIDVIGSHGQTIWLLSMPGPGETRSALTMAEGCFLAARTGITSVTDFRVSDQAAGRQGAPLIAFFDGLLLHHPTKLRACQNIGGIANVCFIPPDTHGGAHECYDFDTGPGNVFIDAVVRHYTDGGQEYDQDGVMGARGTVDQDLVDDFLRHPYFAPEPPKTTGREVFRDTLAHELIQKAEAKGRTPDDVVATVTRITAQAIVDHYRRYAPKDLPLDEIFMCGGEAHNPNISSYIQQHFPHTQIFMLDSAGVPGGAKEAITFAWQGMEAIVGRSIPVPTRVETRQEYILGKVAPGQNYRKVLRMGVLFGAGRDRLPPVREMMNYVSGEVFDNKW
>tr|A0A6A6BB50|A0A6A6BB50_9PEZI
MDSTVVNGAPSHALDLTVLGLNSGTSMASALARLSQEHETHKTPESPMHFELLKYGEIPLEPVIKKRVMNMILHNQTSPSELSEVNVILGETFASAVHQFCKDYHVDIESIDVLGSHGQTIWLLSMPQQGETRSALTMAEGSFLASRTGITTVTDFRVSDQAAGRQGAPLIAFFDSLLLHHPTKLRACQNIGGIANVCFIPPDTHGGADECYDFDTGPGNVFIDAAVRYYTDGEREYDQDGEMGVRGKVDQELVDDFLRHPYFVLDPPKTTGREVFRDTLAHVFITKAEAKGLSPDDVVATITRITAQAIVDHYRRYAPKDLEIDELFMCGGGAYNPNITSFIQEHYPNTRIRMLDDAGIPAGAKESITFAWQGMEAVVGRSIPVPTCVENRQEYVLGKVAPGKNYRKVMRHGILFGRGRDHLPPVEELVNYVDGKVFNNKW
>tr|R7Z5C2|R7Z5C2_CONA1
MQPNGVNGTTTNGVSEGKPLDLVVLGLNSGTSMDGIDCTLCHFFQEYPDAPMHFELLKYDEIPLEPKIKKRVMEVILHDQTSASNLSEINILLGETFAQAAEQFCREQNIDQKCIDVIGSHGQTIWLLSMPEAGQVKSALTMAEGAFLASRTGITSVTDFRVSDQAAGRQGAPLIAFFDALLLHHPTKLRACQNIGGIANVCFIPPDNAGGVSETYDFDTGPGNVFIDAVVRYYTQGEREYDKDGEMGKRGTVNQQLVDEFLQHAYFKLDPPKTTGREVFRDTLALELIAKAEAAGMTPDDVVATVTRISAQAIVDHYRRYAPKGMEIAEIFMCGGGAYNPNIMDYIQRHYPRTRIMILDEAGIPAGAKESITFAWQAMEAIVGRSIPVPTRVETRREYVLGKVSPGENYREVMRKGMLFGGPATHLRPVKHMINYVNGKPFDNKW
>tr|A0A178AQH3|A0A178AQH3_9PLEO
MNGFVQVNGASNGTANDMPNGIPNGISRVNGASEGQPLDLTVLGLNSGTSMDGIDCTLCHFYQEHPDAPMHFELLKYGEIPLEQTIKKRVMDVILHDRASASGLSEINVLLGETFADAVHEFCKEHNVDKSSIDVIGSHGQTIWLLSMPEPGQTKSALTMAEGSFLASRTGITSVTEFRVSDQAAGRQGAPLIAFFDALLLHHPTKLRACQNIGGIANVCFIPPDNAGGVDETYDFDTGPGNVFIDAVVRHYTNGEREYDKDGEMGKRGTVNQELVNEFLQHKYFKLDPPKTTGREVFRDTLAFDLIKKAEGLGMSPDDVVATVTRVTAQAIVDHYRRYAPKGMEIEEIFMCGGGAYNPNITEYIQKHYPKAKIMMLDEAGIPAGAKESITFAWQAMEAVVGRSIPVPTRVETRREYVLGKVSPGENYRKVMRKGISFGAGKDHLTPVKEMVNYIDGKVFNNKW
>tr|A0A8K0R6Z7|A0A8K0R6Z7_9PLEO
MAISKGNPLDFTVLGLNSGTSMDGIDCTLCRFRQETPESPMHFELLKYDEIPLPKPIKTRVMDIILHDRTSASGLSEVNVILGETFASAVHEFCDKHNIEMSSIDVIGSHGQTIWLLSMPEPDQVKSALTMAEGCIIASKTGITTVTDFRISDQAAGRQGAPLIAFFDALLLHHPTKLRACQNIGGIANVCFIPPDNRGGVSETYDFDTGPGNVFIDAVVRHYTNGEREYDKDGEMGARGQVNQELVNEFLQHKYFGLDPPKTTGREVFRDTLAFELVNKAERLGMSPDDVVATVTRITAQAIVDHYQRYAPVGMELEELYMCGGGAYNPNITRYIQQAYPNMKIMMLDEAGVPAGAKESITFAWQALEAIVGRSIPVPTRVETRREYVLGKVSPGTNYRRVMSRGMAFGADREHLKPVTELLNYVGGKIFDNKR
>tr|A0A4Q4S0I9|A0A4Q4S0I9_9PLEO
MIAQEINPLDFTVLGLNSGTSMDGIDCTLCRFRQETPESPMHFELLKYDEIPLPQSIKKRVMDIILHDRTSASGLSEVNVILGETFADAVDQFCKKHDVDMSSIDAIGSHGQTIWLLSMPEPGQVKSALTMAEGCFIASRTGITTVTDFRISDQAAGRQGAPLIAFFDALLLHHPTKLRACQNIGGIANVCFIPPDNKGGVSEAYDFDTGPGNVFIDAVVRHYSKGEREYDVDGEMGARGTVNQALVDEFLQHKYFGLDPPKTTGREVFRDTLVFELIEKAEKLGMSPDDVVATVTRITAQAIVDHYRRYAPAGMELEELFMCGGGAYNPNITRFIQQAYPNTKIMMLDAAGVPAGAKESITFAWQAMEAIVGRSIPVPTRVETRREYVLGKVSPGTNYRNVMGRGMAFGAGRDRLAPVREMVNYVDGKIFDNNW
>tr|A0A4V1X0Y3|A0A4V1X0Y3_9PLEO
MALQESKPLDLTVLGLNSGTSMDGIDCALCRFRQETPESPMNFELLKYDEVPLPQPIKKRVMDIILHDRTSASGLSEVNVILGETFADAVEEFCKKHNVDKSSIDAIGSHGQTIWLLSMPKPDQVKSALTMAEGCFIASRTGITTVTDFRVSDQAAGRQGAPLIAFFDSLLLHHPTKLRACQNIGGIANVCFIPPDNKGGVSETYDFDTGPGNVFIDAVVRHYTGGEREYDKDGEMGSRGTVNQALVDEFLRHEYFSLDPPKTTGREVFRDTLAFELIDKSEKLDMTPDDVVATVTRITAQSIVDHYRRYAPADMDIEELFMCGGGAYNPNITSFIQQAYPNTKIMMLDAAGVPAGAKESITFAWQAMEAVIGRSIPVPTRVETRREYVLGKLSPGANYRNVMQKGMAFGAGHDRLSPIREMVNYVDGKVFDNKW
>tr|A0A8H7B3N7|A0A8H7B3N7_9PLEO
MALQDSKPLDLTVLGLNSGTSMDGIDCALCHFRQETPESPMHFELLKYDEVPLPQPIKKRVMDIILHDRTSASGLSEVNVILGETFADAVEEFCKKHNVDKSSIDAIGSHGQTIWLLSMPKPDQVKSALTMAEGCFIASRTGITTVTDFRVSDQAAGRQGAPLIAFFDSLLLHHPTKLRACQNIGGIANVCFIPPDNKGGVSETYDFDTGPGNVFIDAVVRHYTGGEREYDKDGEMGSRGTVNQALVDEFLQHEYFNLDPPKTTGREVFRDTLAFELIDKAEKLDMTPDDVVATVTRITAQSIVDHYRRYAPADMEIEELFMCGGGAYNPNITSFIQQAYPNTKIMMLDAAGVPAGAKESITFAWQAMEAVIGRSIPVPTRVETRREYVLGKVSPGTNYRNVMQKGMAFGAGHDRLSPVREMVNFVDGKIFDNNW
>tr|A0A4Q4MI90|A0A4Q4MI90_9PLEO
MALQDSKPLDLTVLGLNSGTSMDGIDCALCRFRQETPESPMHFELLKYDEVPLPQPIKKRVMDIILHDRTSASGLSEVNVILGETFADAVEEFCKKHNVDKSSIDAIGSHGQTIWLLSMPKPDQVKSALTMAEGCFIASRTGITTVTDFRVSDQAAGRQGAPLIAFFDSLLLHHPTKLRACQNIGGIANVCFIPSDNKGGVSETYDFDTGPGNVFIDAVVRHYTGGEREYDKDGEMGSRGTVNQALVDEFLQHEYFNLDPPKTTGREVFRDTLAFELIDKAEKLDMTPDDVVATVTRITAQSIVDHYRRYAPADMEIEELFMCGGGAYNPNITSFIQQAYPNTKIMMLDAAGVPAGAKESITFAWQAMEAVIGRSIPVPTRVETRREYVLGKVSPGTNYRNVMQKGMAFGAGHDRLSPVREMVNFVDGKIFDNKW
>tr|A0A0K3CLB4|A0A0K3CLB4_RHOTO
MISGLHASNGTTDGSSTTNGKLNITVLGLNSGTSMDGIDCALCRFQQDSPDAPMHFELVKYAEVPLAQPIKKRVMNMILHNRTTPEELSEVNVQLGETFADAVETFTKEHGIDKSSIDAIGSHGQTIWLLSMPEQGQVKSALTMAEGSILAARTGITSVTDFRISDQAAGRQGAPLIAFFDALLLHHPTKLRACQNIGGIANVCFIPPDHQGGIDACYDFDTGPGNALIDAVVRHYTNGEKEYDLDGKMGKLGKVDQALVDDFLKLPYFNLDPPKTTGREVFRDTLAHDLIRKGEAKGLSPNDIVATVTRITAQAIVDHYRRYAPSQEIDEIFMCGGGAFNPNITEYLQQAYPRTKIMMLDEAGIPGGAKEAVTFAWQGMEAIVGRSIPVPTRVETRREFVLGKVSPGNNYRKVMRHGMAFGAGRDYLPPVKEMVNYVEGKVVDNNW
>tr|M7XYA5|M7XYA5_RHOT1
MVNATTTVNGVNGHDNGRANGHANGLNGINGGSHGSPLDLTVLGLNSGTSMDGIDCALCRFRQDSPEAPMHFELLKYGEVPLPQDIKKRVMKMILHNRTTPEELSEVNVQLGETFAVAVESFISTNGIDRSTIDALASHGQTIWLLSMPEEGQVKSALTMAEGSFLASRTGITSITDFRISDQAAGRQGAPLIAFFDALLLHHPTKLRACQNIGGIANVCFIPPDHQGGVDACFDFDTGPGNVFIDAAVRYFTNGEQEYDKDGAMGERGKVNQQMVDRFLQHKYFSLEPPKTTGREVFRDTLAHDLIKEGESLGMSADDIVATVTRITAQAIVDHYRRYAPSQDIDEIFMCGGGAKNPNIVAFIQQSYPSTKIMMLDEAGVPGDAKEACTFAWQGMEALVGRSIPVPTRVETRRPYVLGKVSPGENYRSVLRKGMAFGGDSDQLPWVHEMVNYVDGKVFNNKW
>tr|A0A061AZJ5|A0A061AZJ5_RHOTO
MVNASTNVNGANGNANGHANGDANGSNGVNGASHGAPLDFTVLGLNSGTSMDGIDCALCRFRQDSPEAPMHFELLKYGEVPLPQGIKKRVMKMILHNRTTPEELSEVNVQLGETFADAVESFISSNGIDRSTIDALASHGQTIWLLSMPEEGQVKSALTMAEGSFLASRTGITSITDFRISDQAAGRQGAPLIAFFDALLLHHPTKLRACQNIGGIANVCFIPPDHQGGVDACFDFDTGPGNVFIDAAVRYFTNGEQEYDRDGAMGKRGKVNQAMVDRFLQHKYFGLEPPKTTGREVFRDTIAHDLIKEGESLGMSADDIVATVTRIPAQAIVDHYRRYAPSQDIDEIFMCGGGAKNPNIVAFIQESYPNTKIMMLDEAGVPGDAKEACTFAWQGMEALVGRSIPVPTRVETRRPFVLGKVSPGENYRSVLRKGMAFGGDSDQLPWVHEMVNYVDGKVFNNKW
>tr|A0A6A6PSH6|A0A6A6PSH6_9PEZI
MVNASTTVNGTNGNANGHANGNANGSNGVNGAAHGAPLDFTVLGLNSGTSMDGIDCALCRFRQDSPDAPMHFELLKYGEVPLPQGIKKRVMKMILHNRTTPEELSEVNVQLGETFADAFETFISTNGMDRSTIDALASHGQTIWLLSMPEEGQVKSALTMAEGCVLASRTGITSITDFRISDQAAGRQGAPLIAFFDALLLHHPTKLRACQNIGGIANVCFIPPDHQGGVDACFDFDTGPGNVFIDAAVRYFTNGEQEYDKDGAMGKRGKVNQDMVDRFLQHKYFGLEPPKTTGREVFRDTLAHDLIKEGESLGMSADDIVATVTRITAQAIVDHYRRYAPSQEIDEIFMCGGGAKNPNIVAFIQQNYPNTKIMMLDEAGVPGDAKEACTFAWQGMEALVGRSIPVPTRVETRRPFVLGKVSPGENYRSVLRKGMAFGGDSDQLPWVHEMVNYVDGKVFNNKW
>tr|A0A6A6CEU6|A0A6A6CEU6_9PEZI
MGSINHHDETAFLSSQPLDMIVLGLNSGTSMDGVDCALCHFRQNTPQDPMTFELLKYGEVPLEPVIKKRVMKMILHNKTTPEELSEVNVLLGETFARAAREFCTQHGVDLQADVDVIGSHGQTIWLLSMPGPEQTKSALTMAEGTFIASRTGVTTVTDFRVSDQAAGRQGAPLIAFFDALLLHHPTKLRACQNIGGIANVCFIPSDRDGGADNCFDFDTGPGNVFIDAVVRHYTNGEQEYDKDGIMGQRGVVDQELVDDFLQHEYFHLHPPKTTGREVFRDTLAFELIEKAEARGMSADDVVATVTRITAQAIVDHYKRYAPSQDIDEIFMCGGGAYNPNITAFIQKHYPHTRICMLDEAGVPAGAKEAITFAWQGMEAVVGRSIPVPDRVETRREYVLGKVNPGLNYRAVMRKGVLFGAGQDHLPPVREMVLLKEGKRYDNKW
>tr|A0A2T3BBB7|A0A2T3BBB7_AMORE
MGSIGERFDTTGNGVPSCPLDMTVLGLNSGTSMDGIDCVLCRFRQSTPNEPMEFELLSYGEIPLEPVIKKRVMNMILHNKTTPEELSEVNVLLGETFASAAIEFCKQNNVDIRSVDVIGSHGQTIWLLSMPGPGQVKSALTMAEGTFIASRTGRTTVTDFRVSDQAAGRQGAPLIAFFDALLLHHPTKLRACQNIGGIANVCFIPPDNERGVEKCFDFDTGPGNVFIDAVVRHYTNGKQEYDKDGVMGRRGVVNQDLVDDFLRHEYFHLDPPKTTGREVFRDTLAFELIRKAEALGMMPDDVVATVTRITAQAIVEHYQRYAPSQGIDEIFMCGGGAYNPNIVQYIQKHYPRTKIYMLDDAGVPAGAKEAITFAWQGMEAVVGRSIKVPDRVETRREYVLGKVVPGENYREVMRKGMLFGGCENFLPPVTEMILVKDGKTFDNKW
>tr|A0A8H7X5T0|A0A8H7X5T0_9HELO
MAPSATTNGYSNGSSNHYSNDASNGQSNGDLTVLGLNSGTSMDGIDCALCRFRQETPESPMHFALLKYGEIPLEQTVKQRVMKMILHDTTSPSELSEVNVQLGETFASAVHEFCKENNVQLSDIDVLGSHGQTIWLLSMPEAGQVKSALTMAEGSILAARTGITSVTDFRISDQAAGRQGAPLIAFFDALVLHHPTKLRACQNIGGIANVCFIPPDIEGGVDACFDFDTGPGNVFIDAVVRHYTDGQQEYDRDGEMGKRGRVDQELADDFLKHKYFALEPPKTTGREVFRDTYAFEFIKKAEAKGLSPDDVVASITRVTAQAIVDHYRRYAPRQDIDEIFMCGGGAYNPNITAYIQKQYPNTKIMMLDEAGIPAGAKEAITFAWQGMEAIVGRSIPVPTRVETRQEYVLGKVSPGKNYREVMRKGMMFGGERTHLKPVKELVNYVNGKKFNNKW
>tr|A0A094GMP5|A0A094GMP5_9PEZI
MPSSTTNVVINGYGNGSTNGINGLSDAVLDFTVLGLNSGTSMDGIDCALCRFRQETPSSPMHFELLKYSEVPLEPAIKERVMNMILHNKTTPEELSEVNVLLGETFASAVKEFTKEHGLQLTDIDVIGSHGQTIWLLSMPEEGQVKSALTMAEGSFIAARTGITTVTDFRVSDQAAGRQGAPLIAFFDALVLHHPTKLRACQNIGGIANVCFIPPDHQGGIDACYDFDTGPGNVFIDAVVRHYTNGEQEYDRDGKMGKAGQVDQELVDDFMKHKYFGLEPPKTTGREVFRDTLAFEFIKKAEQKGLSPNDVVASITRVTAQAIVDHYQRYAPSQNIDEIFMCGGGAYNPNIAAFIQKNYPNTKIMMLDAAGIPGNAKEAITFAWQAMEAVVGRSIPVPTRVETRQEYVLGKVSPGKNYREVMRKGILFGGKADHLSPVKELVNHVEGKVFDNKW
>tr|A0A1B8F9Z0|A0A1B8F9Z0_9PEZI
MPSSTTNGASNGYGNRSTNGINGPSDTALDLTVLGLNSGTSMDGIDCALCRFRQETPSSPMHFELLKYSEIPLEPVIKKRVMNMILHNKTTPEELSEVNVLLGETFASAVKEFTKEHGLQLTDIDVIGSHGQTIWLLSMPEEGQVKSALTMAEGSFIAARTGITTVTDFRISDQAAGRQGAPLIAFFDALVLHHPTKLRACQNIGGIANVCFVPSDHQGGVDACYDFDTGPGNIFIDAIVRHYTNGEQEYDRDGKMGKAGQVDQELVDDFMKHKYFGLEPPKTTGREVFRDTLAFEFIKKAEQKGLSPNDVVASITRVTAQAIVDHYQRYAPWQNIDEIFMCGGGAYNPNIAAFIQKNYPNTKIMMLDAAGIPGSAKEAITFAWQAMEAVAGRSVPVPTRVETRHEYVLGKVSPGKNYREVMRKGILFGGKADHLSPVKELVNYVEGKVFDNKW
>tr|A0A1B8D877|A0A1B8D877_9PEZI
MPSSTTNGASNGYGNGSTNGINVPSDAAFDLTVLGLNSGTSMDGIDCALCRFRQETPSSPMQFELLEYSEIPLEPVIKKRVMNMILHNKTTPEELSEVNVLLGETFASAVKEFTKEHGLQLTDIDVVGSHGQTIWLLSMPEEGQVKSALTMAEGSFIAARTGITTVTDFRVSDQAAGRQGAPLIAFFDALVLHHPTKLRACQNIGGIANVCFIPPDHQGGVDACYDFDTGPGNVFIDAVVRHYTNGEQEYDRDGRMGMVGQVDQELVDDFMKHKYFSLEPPKTTGREVFRDTLAFEFIKKAEQKGLSPNDVVASITRVTAQAIVDHYQRYAPSQNIDEIFMCGGGAYNPNIAAFIQKSYPNTKIMMLDAAGIPGSAKEAITFAWQAMEAVVGRSIPVPTRVETRQEYVLGKVSPGKNYREVMRKGILFGGKADHLSSVKELVNYVEGKVFDNKW
>tr|A0A2P2SVU7|A0A2P2SVU7_9PEZI
MPSSTTNGASNGYGNGSTNGINVPSDAAFDLTVLGLNSGTSMDGIDCALCRFRQETPSSPMQFELLKYSEIPLEPVIKKRVMNMILHNKTTPEELSEVNVLLGETFASAVKEFTKEHGLQLTDIDVVGSHGQTIWLLSMPEEGQVKSALTMAEGSFIAARTGITTVTDFRVSDQAAGRQGAPLIAFFDALVLHHPTKLRACQNIGGIANVCFIPPDHQGGVDACYDFDTGPGNVFIDAVVRHYTNGEQEYDRDGKMGKAGQVDQELVDDFMKHKYFGLEPPKTTGREVFRDTLAFEFIKKAEQKGLSPNDVVASITRVTAQAIVDHYQRYAPSQNIDEIFMCGGGAYNPNIAAFIEKNYPNTKIMMLDAAGIPGSAKEAITFAWQAMEAVVGRSIPVPTRVETRQEYVLGKVSPGKNYREVMRKGILFGGKADHLSPVKELVNYVEGKVFDNKW
>tr|A0A2J6QGF6|A0A2J6QGF6_9HELO
MPSATTNGDSNRHSNGHSNVNNGSAMQGLDLTVLGLNSGTSMDGIDCALCRFRQETPTSPMHFELLKYDEIPLEQMIKKRVMKMILHNTTTPEELSEVNVLLGETFASAVKQFTKENNLQLSDIDALGSHGQTIWLLSMPEEGQVKSALTMAEGSILAARTGITSVTDFRISDQAAGRQGAPLIAFFDALLLHHPTKLRACQNIGGIANVCFIPPDSEGGVDECFDFDTGPGNVFIDAVVRHYTNGEQEYDKDGAMGKRGRVDQELVDDFLTHKYFQLEPPKTTGREVFRDTLAFEFIEKAEKKGLSPDDVVASITRVTAQAIVEHYRRYAPSQNIDEIFMCGGGAYNPNITAFIQKSYPNTKIMMLGEAGIPGAAKEAITFAWQGMEAIVGRSIPVPTRVETRAEFVLGKVSPGKNYREVMRKGMMFGGSADHLAPVKELVNYVDGKIFDNIW
>tr|A0A2J6TH88|A0A2J6TH88_9HELO
MPSATTHSDSNGHANGATNGSNGPPSQGLDLTVLGLNSGTSMDGIDCALCRFRQETPTSPMHFELLKYGEIPLEQTIKKRVMKMILHNSTTPEELSEVNVLLGETFANAVKQFTKENGLQITDIDALGSHGQTIWLLSMPEEGQVKSALTMAEGSILAARTGITSVTDFRISDQAAGRQGAPLIAFFDALVLHHPTKLRACQNIGGIANVCFIPPDSEGGVDECFDFDTGPGNVFIDAVVRHYTNGEQEYDRDGAMGKRGRVDQELVDEFLTHKYFKLEPPKTTGREVFRDTLAFEFIEKAEKKGLSPDDVVASITRVTAQAIVDHYKRYAPSQDIDEIFMCGGGAYNPNISAFIQENYPNAKIMMLDAAGIPGGAKEAITFAWQGMEAIIGRSIPVPTRVETRAEFVLGKVSPGKNYREVMRKGMTFGGSADHLPPVKELVNYIDGKVFDNKW
>tr|A0A4S9K8C8|A0A4S9K8C8_AURPU
MDGHREHINGDTTALDLTVLGLNSGTSMDGIDCALCRFRQTSPEAPMHFELLKYGEISLEQKIKKRVMNMILHNRTTPEELSEVNVLLGNTFASAVKEFCKEQDVFMDNIDVIGSHGQTIWLLSMPEPGQTKSALTMAEGTFIAAQTGITTVTDFRVSDQAAGRQGAPLIAFFDALLLHHPNKLRACQNIGGIANVCFIPPDHAGGVDKCFDFDTGPGNVFIDAVVRHYTNGKQEYDKDGAMGKRGTVNQKLVDEFLEFKYFKLEPPKTTGREVFRDTMAHDLIERAEKLGMSQDDVVATVTRITAQAIVDHYRRYAPSQDIDEIFMCGGGAYNPNITDFIQKNYPNTKIFMLDDAGVPAGAKEAVTFAWQAMEAVVGRSIPVPDRVETRQEYVLGKVSPGKNYRKVMKQGMAFGEGERLPPVKEMINYVNGKVFDNNWA
>tr|A0A074W0N1|A0A074W0N1_9PEZI
MIGRVEHINGDQPGLDLTVLGLNSGTSMDGIDCALCRFRQTSPEAPMHFELLKYGEIPLEQKIKKRVMNMIYHNRTTPEELSEVNVLLGNTFADAVKEFCKEQDVPIADIDVIGSHGQTIWLLSMPEPGQTKSALTMAEGTFIAAQTGITTVTDFRVSDQAAGRQGAPLIGFFDALLLHHPTKLRACQNIGGIANVCFIPPGEGGIDRCFDFDTGPGNVFIDAVVRHYTNGQQEYDEDGAMGKRGIVNQQLVDEFLEFKYFKLDPPKTTGREVFRDTLAHDLIEKGEKLGMSPDDIVATVTRITAQAIVDHYRRYAPSQDIDEIFMCGGGAYNPNITEYIQKNYPNTKIMMLDAAGIPAGAKEAITFAWQAMDAVVGRSIKVPDRVETRQEYVLGKINPGKNFRRIMKQGMMFGEGERLPPVMEMINYVNGDVFDNNW
>tr|A0A074YGY1|A0A074YGY1_AURSE
MNGHTEHINGDRTALDLTVLGLNSGTSMDGIDCALCRFRQTSPDAPMHFELLKYGEIPLEQKIKKRVMSMIYHNRTTPEELSEVNVLLGNTFADAVKEFCKEQDVSVDSIDVIGSHGQTIWLLSMPEPGHTKSALTMAEGTFIAAQTGITTVTDFRVSDQAAGRQGAPLIAFFDALLLHHPTKLRACQNIGGIANVCFIPPDNAGGVDKCFDFDTGPGNVFIDAVVRHYTGGKQEYDKDGAMGKRGTVNQELANEFLEFKYFKLDPPKTTGREVFRDTLAHEMIEKAEKLGMSPDDVVATVTRITAQAIVDHYRRYAPSQEIDEIFMCGGGAYNPNITEYIQKNYPNTKIFMLDDAGVPAGAKEAITFAWQAMEAIVGRSIPVPDRVETRQEYVLGKVNPGKNYRTVMKQGMMFGEGERLPPVKEMVNYVNGKVFDNNWE
>tr|A0A4S9LIR7|A0A4S9LIR7_AURPU
MNGNTEYINGDRTALDLTVLGLNSGTSMDGIDCALCRFRQTGPEAPVHFELLKYGEIPLEQKIKKRVMNMILHNSTTPEELSEVNVLLGNTFASAVKDFCRDEDVPMADIDVIGSHGQTIWLLSMPEAGQTKSALTMAEGTFIAAQTGITTVTDFRVSDQAAGRQGAPLIAFFDALLLHHPTKLRACQNIGGIANVCFIPPDNAGGIDQCFDFDTGPGNVFIDAVVRHYTCGKQEYDKDGAMGKRGTVNQDLIDEFLKFKYFKLDPPKTTGREVFRDTMAHDLIERAEKLGMSQDDVVATVTRITAQAIVDHYRRYAPSQDIDEIFMCGGGAYNPNITDFLQKSYPNTKIFMLDDAGVPAGAKEAITFAWQAMEAVVGRSIPVPDRVETRQEYVLGKVAPGKNYRTVMKQGMMFGEGNRLPPVKEMINYVNGKVFDNNWA
>tr|A0A4S9BEZ1|A0A4S9BEZ1_AURPU
MNGHREYINGDTTALDLTVLGLNSGTSMDGIDCALCRFRQTSPEAPMHFELLKYGEIPLEQKIKKRVMNMILHNRTTPEELSEVNVLLGNTFASAVKEFCKEQDVPMDDIDVIGSHGQTIWLLSMPEPGQTKSALTMAEGTFIAAQTGITTVTDFRVSDQAAGRQGAPLIAFFDALLLHHPNKLRACQNIGGIANVCFIPPDHAGGVDKCFDFDTGPGNVFIDAVVRHYTNGKQEYDKDGAMGKRGTVNQELVDEFLEFKYFKLEPPKTTGREVFRDTMAHDLIERAEKLGMSQDDVVATVTRITAQAIVDHYRRYAPSQDIDEIFMCGGGAYNPNITDFLQKNYPDTRIFMLDDAGVPAGAKEAVTFAWQAMEAVVGRSIPVPDRVETRQEYVLGKVSPGKNYRKVMKQGMAFGEGERLPPVKEMINYVNGKVFDNNWA
>tr|A0A4V4IBW6|A0A4V4IBW6_AURPU
MDGHREHINGDTTALDLTVLGLNSGTSMDGIDCALCRFRQTSPEAPMHFELLKYGEIPLEQKIKKRVMNMILHNRTTPEELSEVNVLLGNTFASAVKEFCKEQDVFMDNIDVIGSHGQTIWLLSMPEPGQTKSALTMAEGTFIAAQTGITTVTDFRVSDQAAGRQGAPLIAFFDALLLHHPNKLRACQNIGGIANVCFIPPDHAGGVEKCFDFDTGPGNVFIDAVVRHYTNGKQEYDKDGAMGKRGTVNQKLVDDFLEFKYFKFEPPKTTGREVFRDTMAHELIERAEKLGMSQDDVVATVTRITAQAIVDHYRRYAPSQDIDEIFMCGGGAYNPNITDFIQKNYPNTKIFMLDDAGVPAGAKEAVTFAWQAMEAVVGRSIPVPDRVETRQEYVLGKVSPGKNYRKVMKQGMAFGEGERLPPVKEMINYVNGKVFDNNWA
>tr|A0A4S8TKY3|A0A4S8TKY3_AURPU
MNGHREHINGDTTALDLTVLGLNSGTSMDGIDCALCRFRQTSPEAPMHFELLKYGEIPLEQKIKKRVMNMILHNRTTPEELSEVNVLLGNTFASAVKEFCKEQDVSMDNIDVIGSHGQTIWLLSMPEPGQTKSALTMAEGTFIAAQTGITTVTDFRVSDQAAGRQGAPLIAFFDALLLHHPNKLRACQNIGGIANVCFIPPDHAGGVDKCFDFDTGPGNVFIDAVVRHYTNGKQEYDKDGAMGKRGTVNQKLVDDFLEFKYFKFEPPKTTGREVFRDTMAHELIERAEKLGMSQDDVVATVTRITAQAIVDHYRRYAPSQDIDEIFMCGGGAYNPNITDFIQKNYPNTKIFMLDDAGVSAGAKEAVTFAWQAMEAVVGRSIPVPDRVETRQEYVLGKVSPGKNYRKVMKQGMAFGEGERLPPVKEMINYVNGKVFDNNWA
>tr|A0A4S9XRM2|A0A4S9XRM2_AURPU
MDGHREHINGDTTALDLTVLGLNSGTSMDGIDCALCRFRQTSPEAPMHFELLKYGEIPLEQKIKKRVMNMILHNRTTPEELSEVNVLLGNTFASAVKEFCKEQDVSMDNIDVIGSHGQTIWLLSMPEPGQTKSALTMAEGTFIAAQTGITTVTDFRVSDQAAGRQGAPLIAFFDALLLHHPNKLRACQNIGGIANVCFIPPDHAGGVDKCFDFDTGPGNVFIDAVVRHYTNGKQEYDKDGAMGKRGTVNQKLVDDFLEFKYFKFEPPKTTGREVFRDTMAHELIGRAEKLGMSQDDVVATVTRITAQAIVDHYRRYAPSQDIDEIFMCGGGAYNPNITDFIQKNYPNTKIFMLDDAGVPAGAKEAVTFAWQAMEAVVGRSIPVPDRVETRQEYVLGKVSPGKNYRKVMKQGMAFGEGERLPPVKEMINYVNGKVFDNNWA
>tr|A0A4T0B9N5|A0A4T0B9N5_AURPU
MNGHREYINGDTTALDLTVLGLNSGTSMDGIDCALCRFRQTSPEAPMHFELLKYGEIPLEQKIKKRVMNMILHNRTTPEELSEVNVLLGNTFASAVKEFCKEQDVSMDNIDVIGSHGQTIWLLSMPEPGQTKSALTMAEGTFIAAQTGITTVTDFRVSDQAAGRQGAPLIAFFDALLLHHPNKLRACQNIGGIANVCFIPPDHAGGVDKCFDFDTGPGNVFIDAVVRHYTIGKQEYDKDGAMGKRGTVNQKLVDEFLEFKYFKLEPPKTTGREVFRDTMAHDLIERAEKLGLSQDDVVATVTRITAQAIVDHYRRYAPSQDIDEIFMCGGGAYNPNITDFIQKNYPNTKIFMLDDAGVPAGAKEAVTFAWQAMEAVVGRSIPVPDRVETRQEYVLGKVSPGKNYRKVMKQGMAFGEGERLPPVKEMINYVNGKVFDNNWA
>tr|A0A4S9EK47|A0A4S9EK47_AURPU
MDGHREHINGDTTALDLTVLGLNSGTSMDGIDCALCRFRQTSPEAPMHFELLKYGEISLEQKIKKRVMNMILHNRTTPEELSEVNVLLGNTFASAVKEFCKEQDVFMDNIDVIGSHGQTIWLLSMPEPGQTKSALTMAEGTFIAAQTGITTVTDFRVSDQAAGRQGAPLIAFFDALLLHHPNKLRACQNIGGIANVCFIPPDHAGGVDKCFDFDTGPGNVFIDAVVRHYTNGKQEYDKDGAMGKRGTVNQKLVDEFLEFKYFKLEPPKTTGREVFRDTMAHDLIERAEELGMSQDDVVATVTRITAQAIVDHYRRYAPSQDIDEIFMCGGGAYNPNITDFIQKNYPNTKIFMLDDAGVPAGAKEAVTFAWQAMEAVVGRSIPVPDRVETRQEYVLGKVSPGKNYRKVMKQGMAFGEGERLPPVKEMINYVNGKVFDNNWA
>tr|A0A1A7MR11|A0A1A7MR11_AURPU
MNGHREHINGDTTALDLTVLGLNSGTSMDGIDCALCRFRQTSPEAPMHFELLRYGEIPLEQKIKKRVMNMILHNRTTPEELSEVNVLLGNTFASAVKEFCKEQDVSMDNIDVIGSHGQTIWLLSMPEPGQTKSALTMAEGTFIAAQTGITTVTDFRVSDQAAGRQGAPLIAFFDALLLHHPNKLRACQNIGGIANVCFIPPDHAGGVDKCFDFDTGPGNVFIDAVVRHYTNGKQEYDKDGAMGKRGTVNQKLVDEFLEFKYFKLEPPKTTGREVFRDTMAHDLIERAEKLGMSQDDVVATVTRITAQAIVDHYRRYAPSQDIDEIFMCGGGAYNPNITDFIQKNYPNTKIFMLDDAGVPAGAKEAVTFAWQAMEAVVGRSIPVPDRVETRQEYVLGKVSPGRNYRKVMKQGMAFGEGERLPPVKEMINYVNGKVFDNNWA
>tr|A0A4S8U8Y4|A0A4S8U8Y4_AURPU
MDGHREHINGDTTALDLTVLGLNSGTSMDGIDCALCRFRQTSPEAPMHFELLKYGEIPLEQKIKKRVMNMILHNRTTPEELSEVNVLLGNTFASAVKEFCKEQDVSMDNIDVIGSHGQTIWLLSMPEPGQTKSALTMAEGTFIAAQTGITTVTDFRVSDQAAGRQGAPLIAFFDALLLHHPNKLRACQNIGGIANVCFIPPDHAGGVDKCFDFDTGPGNVFIDAVVRHYTNGKQEYDKDGAMGKRGTVNQKLVDEFLEFKYFKLEPPKTTGREVFRDTMAHDLIERAEKLGMSQDDVVATVTRITAQAIVDHYRRYAPSQDIDEIFMCGGGAYNPNITDFIQKNYPNTKIFMLDDAGVPAGAKEAVTFAWQAMEAVVGRSIPVPDRVETRQEYVLGKVSPGKNYRKVMKQGMAFGEGERLPPVKEMINYVNGKVFDNNWA
>tr|A0A4V4K6S6|A0A4V4K6S6_AURPU
MDGHREHINGDTTALDLTVLGLNSGTSMDGIDCALCRFRQTSPEAPMHFELLKYGEIPLEQKIKKRVMNMILHNRTTPEELSEVNVLLGNTFASAVKEFCKEQDVSMDNIDVIGSHGQTIWLLSMPEPGQTKSALTMAEGTFIAAQTGITTVTDFRVSDQAAGRQGAPLIAFFDALLLHHPNKLRACQNIGGIANVCFIPPDHAGGVDKCFDFDTGPGNVFIDAVVRHYTNGKQEYDKDGAMGKRGTVNQKLVDEFLEFKYFKLEPPKTTGREVFRDTMAHGLIERAEKLGVSQDDVVATVTRITAQAIVDHYRRYAPSQDIDEIFMCGGGAYNPNITDFIQKNYPNTKIFMLDDAGVPAGAKEAVTFAWQAMEAVVGRSIPVPDRVETRQEYVLGKVSPGKNYRKVMKQGMAFGEGERLPPVKEMINYVNGKVFDNNWA
>query
MPIATSTGDNVLDFTVLGLNSGTSMDGIDCALCHFYQKTPDAPMEFELLEYGEVPLAQPIKQRVMRMILEDTTSPSELSEVNVILGEHFADAVRQFAAERNVDLSTIDAIASHGQTIWLLSMPEEGQVKSALTMAEGAILASRTGITSITDFRISDQAAGRQGAPLIAFFDALLLHHPTKLRACQNIGGIANVCFIPPDVDGRRTDEYYDFDTGPGNVFIDAVVRHFTNGEQEYDKDGAMGKRGKVDQELVDDFLKMPYFQLDPPKTTGREVFRDTLAHDLIRRAEAKGLSPDDIVATTTRITAQAIVDHYRRYAPSQEIDEIFMCGGGAYNPNIVEFIQQSYPNTKIMMLDEAGVPAGAKEAITFAWQGMEALVGRSIPVPTRVETRQHYVLGKVSPGLNYRSVMKKGMAFGGDAQQLPWVSEMIVKKKGKVITNNWA
