# Supplementary material for: Anticipating protein evolution with successor sequence predictor
Source: J Cheminform. 2025 Mar 21;17:34. doi: 10.1186/s13321-025-00971-z (PMC11927200; doi:10.1186/s13321-025-00971-z)
Supplement: Supplementary file 5 — Supplementary Material 5: Pre-run Ancestral Sequence Reconstruction output. [file 13321_2025_971_MOESM5_ESM.zip › SI_6_Output/LGK_set_7/selected.fasta]

>ancestral_192
MPIATSTGDNVLDFTVLGLNSGTSMDGIDCALCHFYQKTPDAPMEFELLEYGEVPLAQPIKQRVMRMILEDTTSPSELSEVNVILGEHFADAVRQFAAERNVDLSTIDAIASHGQTIWLLSMPEEGQVKSALTMAEGAILASRTGITSITDFRISDQAAGRQGAPLIAFFDALLLHHPTKLRACQNIGGIANVCFIPPDVDGRRTDEYYDFDTGPGNVFIDAVVRHFTNGEQEYDKDGAMGKRGKVDQELVDDFLKMPYFQLDPPKTTGREVFRDTLAHDLIRRAEAKGLSPDDIVATTTRITAQAIVDHYRRYAPSQEIDEIFMCGGGAYNPNIVEFIQQSYPNTKIMMLDEAGVPAGAKEAITFAWQGMEALVGRSIPVPTRVETRQHYVLGKVSPGLNYRSVMKKGMAFGGDAQQLPWVSEMIVKKKGKVITNNWA
>ancestral_187
TGTANSSSGSPLDFTVLGLNSGTSMDGIDCALCRFRQDTPDSPMHFELLKYGEVPLAQPIKKRVMNMILHNRTTPEELSEVNVQLGETFADAVETFCAEHNVDKSTIDAIASHGQTIWLLSMPEEGQVKSALTMAEGAILASRTGITSITDFRISDQAAGRQGAPLIAFFDALLLHHPTKLRACQNIGGIANVCFIPPDHQGGVDECYDFDTGPGNVFIDAVVRHFTNGEQEYDKDGAMGKRGKVDQELVDEFLKHPYFKLDPPKTTGREVFRDTLAHDLIKKGEAKGLSPDDIVATITRITAQAIVDHYRRYAPSQEIDEIFMCGGGAYNPNITEFIQQAYPNTKIMMLDEAGVPGGAKEAITFAWQGMEALVGRSIPVPTRVETRREYVLGKVSPGENYRSVMRKGMAFGGDADQLPWVKEMVNYVDGKVFDNKW
>ancestral_184
ANGSTNTANGSSSSPLDLTVLGLNSGTSMDGIDCALCRFRQETPDSPMHFELLKYGEVPLEQTIKKRVMNMILHNRTTPEELSEVNVLLGETFADAVKEFCKEHNVDKSSIDAIGSHGQTIWLLSMPEEGQVKSALTMAEGSILASRTGITSVTDFRISDQAAGRQGAPLIAFFDALLLHHPTKLRACQNIGGIANVCFIPPDNQGGVDECFDFDTGPGNVFIDAVVRHYTNGEQEYDKDGEMGKRGTVDQELVDEFLKHPYFKLDPPKTTGREVFRDTLAHDLIKKGEAKGLSPDDIVATITRITAQAIVDHYRRYAPQEIDEIFMCGGGAYNPNITEYIQQAYPNTKIMMLDEAGIPAGAKEAITFAWQGMEAIVGRSIPVPTRVETRREYVLGKVSPGKNYRKVMRKGMAFGGGRDHLPPVKEMVNYVDGKVFDNKW
>ancestral_185
ANGNSTNTANSSSSSPLDLTVLGLNSGTSMDGIDCALCRFRQDTPDSPMHFELLKYGEVPLAQPIKKRVMNMILHNRTTPEELSEVNVQLGETFADAVEEFCKEHNVDKSSIDAIGSHGQTIWLLSMPEEGQVKSALTMAEGSILASRTGITSVTDFRISDQAAGRQGAPLIAFFDALLLHHPTKLRACQNIGGIANVCFIPPDHQGGVDECYDFDTGPGNVFIDAVVRHYTNGEQEYDKDGEMGKRGKVDQELVDEFLKHPYFKLDPPKTTGREVFRDTLAHDLIKKGEAKGLSPDDIVATITRITAQAIVDHYRRYAPSQEIDEIFMCGGGAYNPNITEYIQQAYPNTKIMMLDEAGIPGGAKEAITFAWQGMEAIVGRSIPVPTRVETRREYVLGKVSPGKNYRKVMRKGMAFGGGRDHLPPVKEMVNYVDGKVFDNKW
>query
MPIATSTGDNVLDFTVLGLNSGTSMDGIDCALCHFYQKTPDAPMEFELLEYGEVPLAQPIKQRVMRMILEDTTSPSELSEVNVILGEHFADAVRQFAAERNVDLSTIDAIASHGQTIWLLSMPEEGQVKSALTMAEGAILASRTGITSITDFRISDQAAGRQGAPLIAFFDALLLHHPTKLRACQNIGGIANVCFIPPDVDGRRTDEYYDFDTGPGNVFIDAVVRHFTNGEQEYDKDGAMGKRGKVDQELVDDFLKMPYFQLDPPKTTGREVFRDTLAHDLIRRAEAKGLSPDDIVATTTRITAQAIVDHYRRYAPSQEIDEIFMCGGGAYNPNIVEFIQQSYPNTKIMMLDEAGVPAGAKEAITFAWQGMEALVGRSIPVPTRVETRQHYVLGKVSPGLNYRSVMKKGMAFGGDAQQLPWVSEMIVKKKGKVITNNWA
