# Supplementary material for: Anticipating protein evolution with successor sequence predictor
Source: J Cheminform. 2025 Mar 21;17:34. doi: 10.1186/s13321-025-00971-z (PMC11927200; doi:10.1186/s13321-025-00971-z)
Supplement: Supplementary file 5 — Supplementary Material 5: Pre-run Ancestral Sequence Reconstruction output. [file 13321_2025_971_MOESM5_ESM.zip › SI_6_Output/LGK_set_6/ancestrals.fasta]

>ancestral_216
GQPLDLTVLGMNSGTSMDGIDCALCHFRQETPESPMHFSLLKHGEIPMDAELKKRVLHIIKHDKTSASELSEVNVHLGETFAAAAIQFCADNGVDMKDLDAIGSHGQTIWLASMPEPGVPKSALTMAEGTIMASRTGVTTVTDFRVSDQAAGRQGAPLIAFFDALLLHHPGKLRACQNIGGIANVCFIPPEGPDRAYDFDTGPGNALIDAVVRHYTDGKQEYDRDGEMGKRGTVNQGMVDRFLARIPYFSWDPPKTTGREVFRDTLADDLIREGAELGLSADDVVATVTRITAQAIVDHWRRYGPEAPEGRPVDEVFMCGGGAYNPNITDYMKEQFPGVKMFMLDDAGIPGGAKEAVTFAWQGMEAIVGRSIPVPDRVETRRPYVLGKVSPGENYRTVMRKGMLFGAGRAKLDPVKEMVNYVDGKVFDNKWE
>ancestral_217
ANSAATANSNGKSHGQPLDLTVLGMNSGTSMDGIDCALCRFRQETPESPMHFSLLKYGEIPMDLKIKKRVLNIIKHDRTSASELSEVNVLLGEVFAAAAKKFCEDNNVDMKSLDAIGSHGQTIWLASMPEPGVPKSALTMAEGTIIASRTGVTTVTDFRVSDQSAGRQGAPLIAFFDALLLHHPSKLRACQNIGGIANVCFIPPEGPDHAYDFDTGPGNALIDAVVRHYTNGKMEYDKDGEMGKRGTVCQDLVDKFLKSIPYFSWDPPKTTGREVFRDTLADDLIRDAEALGLSPDDVVATVTRITSQAIVDHWRRYAPEGRQVDEVFMCGGGAYNPNITDYMKEQLPGVKMFMLDDAGIPGGAKEAVTFAWQGMEAIVGRSIPVPDRVETRRPYVLGKVNPGENYRKVMSKGMAFGAGREKLDWVTEMVNYVDGKVFDNKW
>ancestral_214
HAPMSGSNGHTDGQPLDFKVLGMNSGTSMDGIDCALCHFRQETPESPMHFSLLKYGEVPLDAELKKRVLHIIKYDKTSASELSEVNVLLGEVFAAAAIQFCADNGVDLKTDVDAIGSHGQTIWLASMPDKGVPRSALTMAEGTFMASRTGVTTVTDFRVSDQAAGRQGAPLIAFFDALLLHHPGKLRACQNIGGIANVCFIPPSGPQDAYDFDTGPGNALIDAVVRHYTNGEQEYDKDGAMGKRGTVNQGMVDRFLARIPYFSWDPPKTTGREVFRDTLADDLVAEGAELGMSADDVVATVTRITAQAIVDHWRRYAPTDRPVDEVFMCGGGAYNPNITDYMKEQFPHVKMFMLDDAGIPAGAKEAVTFAWQGMEALVGRSIPVPDRVETRRPYVLGKVNPGENYRTVMRKGMLFGAGRAKLDPVKSMVNYVDGKVFDNKWE
>ancestral_215
MTSAPNSGSNGHTDGQPLDFKVLGMNSGTSMDGIDCVYCHFRQETPEAPMHFSLLKYGEVPLDAELKKRVLHIIKYDKTSASELSEVNVLLGEVFAAAAIQFCADNGIDLKTDVDAIGSHGQTIWLASMPDKGVPRSALTMAEGTFMASRTGVTTVTDFRVSDQAAGRQGAPLIAFFDALLLHHPGKLRACQNIGGIANVCFIPPSGPQDAYDFDTGPGNALIDAVVRHYTNGAQEYDKDGAMGKRGTVNQAMVDRFLARIPYFSWDPPKTTGREVFRDTLADDLVAEGAEQGMSADDVVATVTRITAQAIVDHWRRYAPTDRPVDEVFMCGGGAYNPNITDYMKEQFPHVKMFMLDDAGIPAGAKEAVTFAWQGMEALVGRSIPVPDRVETRRPYVLGKVNPGENYRTVMRKGMLFGAGRAQLDPVKSMVNYVDGKVFDNKWE
>ancestral_212
TTHAPMASNGHAHGQPLDLTVLGMNSGTSMDGIDCALCHFRQETPESPMHFSLLKYGEIPMDLKLKKRVLNIIKHDKTSASELSEVNVLLGETFAAAAIQFCADNGVDIKSLDAIGSHGQTIWLASMPEPGVPKSALTMAEGTIIASRTGVTTVTDFRVSDQAAGRQGAPLIAFFDALLLHHPGKLRACQNIGGIANVCFIPPEGPDQAYDFDTGPGNALIDAVVRHYTDGKQEYDKDGEMGKRGTVNQGMVDRFLASIPYFSWDPPKTTGREVFRDTLADDLIKEAAELGLSPDDVVATVTRITSQAIVDHWRRYAPEGRPVDEVFMCGGGAYNPNITDYMKEQFPGVKMFMLDDAGIPGGAKEAVTFAWQGMEAIVGRSIPVPDRVETRRPYVLGKVSPGENYRTVMRKGMLFGAGRAKLDPVKEMVNYVDGKVFDNKWE
>ancestral_213
MSGSNGHAHGQPLDLTVLGMNSGTSMDGIDCALCHFRQETPESPMHFSLLKYGEIPMDAELKKRVLHIIKHDKTSASELSEVNVLLGETFAAAAIQFCADNGVDLKTDLDAIGSHGQTIWLASMPEPGVPKSALTMAEGTIMASRTGVTTVTDFRVSDQAAGRQGAPLIAFFDALLLHHPGKLRACQNIGGIANVCFIPPEGPDQAYDFDTGPGNALIDAVVRHYTDGKQEYDKDGEMGKRGTVNQGMVDRFLARIPYFSWDPPKTTGREVFRDTLADDLIREGAELGLSADDVVATVTRITAQAIVDHWRRYAPEGRPVDEVFMCGGGAYNPNITDYMKEQFPGVKMFMLDDAGIPGGAKEAVTFAWQGMEAIVGRSIPVPDRVETRRPYVLGKVSPGENYRTVMRKGMLFGAGRAKLDPVKEMVNYVDGKVFDNKWE
>ancestral_210
TANSSSTNGASEGQPLDLTVLGLNSGTSMDGIDCALCHFRQETPESPMHFELLKYGEIPLEQTIKKRVMNIILHDRTSASELSEVNVLLGETFASAVKEFCKEHNVDMSSIDVIGSHGQTIWLLSMPEPGQVKSALTMAEGSFLASRTGITSVTDFRVSDQAAGRQGAPLIAFFDALLLHHPTKLRACQNIGGIANVCFIPPDGVDECYDFDTGPGNVFIDAVVRHYTNGEREYDKDGEMGKRGTVNQELVDEFLQSHKYFKLDPPKTTGREVFRDTLAFELIKKAEALGLSPDDVVATVTRITAQAIVDHYRRYAPKGMEIDEIFMCGGGAYNPNITEYIQKHYPNTKIMMLDEAGIPAGAKEAITFAWQGMEAVVGRSIPVPTRVETRREYVLGKVSPGENYRKVMRKGMLFGAGRDHLSPVKEMVNYVDGKVFDNKW
>ancestral_211
NNHAATAGSNGHAHGQPLDLTVLGMNSGTSMDGIDCALCHFRQETPESPMHFSLLKYGEIPMDLKIKKRVLNIIKHDRTSASELSEVNVLLGETFAAAAKQFCEDNNVDMKSLDAIGSHGQTIWLASMPEPGVPKSALTMAEGTIIASRTGVTTVTDFRVSDQAAGRQGAPLIAFFDALLLHHPSKLRACQNIGGIANVCFIPPEGPDQAYDFDTGPGNALIDAVVRHYTNGKQEYDKDGEMGKRGTVNQDLVDKFLQSIPYFSWDPPKTTGREVFRDTLADDLIREAEALGLSPDDVVATVTRITSQAIVDHWRRYAPEGRQVDEVFMCGGGAYNPNITDYMKEQFPGVKMFMLDDAGIPGGAKEAVTFAWQGMEAIVGRSIPVPDRVETRRPYVLGKVSPGENYRKVMRKGMLFGAGREKLDPVKEMVNYVDGKVFDNKW
>ancestral_218
MPGATNGHGHTSGHANGHIVADSHDKAEGQPLDLTVLGMNSGTSMDGIDCALCRFRQETPESPMHFSLLKYGETPMDLKIKKRVLNIIKHDRTSASELSEVNVLLGEVFAVAAEKFCEDNNVDMKSLDAIGSHGQTIWLASMPQNGVPKSALTMAEGTIIAARTGVTTVTDFRVSDQSAGRQGAPLIAFFDALLLHHPSKLRACQNIGGIANVCFIPPEGPEHAFDFDTGPGNALIDAVVRHYTAGAMEYDRDGEMGKRGTVCQPLVDDFLKSIPYFSWDPPKTTGREVFRDTLADDLIRDAEALGLSPDDVVATVTRITSQAIVDHWRRYQPGGRQVDEVFMCGGGAYNPNITDYMKEQLPGVKMFMLDDAGIPGGAKEAVTFAWQGMEAIVGRSIPVPDRVETRRPYVLGKVNPGENYRKVMSKGMAFGAGREELSWVTAMVNHVDGKVFDNQW
>ancestral_219
MPGATNGHGHTSGHANGHIVADSHDKAEGQPLDLTVLGMNSGTSMDGIDCALCRFRQETPESPMHFSLLKYGETPMDPKIKKRVLNIIKHDRTSASELSEVNVLLGEVFAVAAEKFCEDNNVDMKSLDAIGSHGQTIWLASMPQNGVPKSALTMAEGTIIAARTGVTTVTDFRVSDQSAGRQGAPLIAFFDALLLHHPSKLRACQNIGGIANVCFIPPEGPEHAFDFDTGPGNALIDAVVRHYTAGAMEYDRDGEMGKRGTVCQPLVDDFLKSIPYFSWDPPKTTGREVFRDTLADDLIRDAEALGLSPDDVVATVTRITSQAIVDHWRRYQPGGRQVDEVFMCGGGAYNPNITDYMKEQLPGVKMFMLDDAGIPGGAKEAVTFAWQGMEAIVGRSIPVPDRVETRRPYVLGKVNPGENYRKVMSKGMAFGAGREELSWVTAMVNHVDGKVFDNQW
>ancestral_164
TNGTSSGSSSSPLDLTVLGLNSGTSMDGIDCALCRFRQESPDAPMHFELLKYDEVPLEQTIKKRVMNMILHNKTTPEELSEVNVLLGETFADAVKAFSAKHNVPLSSIDAIGSHGQTIWLLSMPEKGQVKSALTMAEGSFIASRTGITTVTDFRVSDQAAGRQGAPLIAFFDSLLLHHPTKLRACQNIGGIANVCFIPPDVDGALNPEFFDFDTGPGNVLIDAAVRHFTNGEREYDKDGEMGKAGTVDQEMVDEFLQTHPYFALDPPKTTGREVFRDTLAHDLIERGLAKGLSPNDIVATITRITAQAIVDHYRRYMPTQYGPLAEIYMCGGGAKNPNITDYLQAAFPETRIVMLDEAGIPADAKEAITFAWQGMEAIVGRSIPVPDRVETRREYVLGKVSPGKNYRRVMRKGMEFGAGRDHLEPVKELVNYVDGKVFNNKT
>ancestral_165
TSSGSSSSPLDLTVLGLNSGTSMDGIDCALCRFRQESPDEPMHFELLKYDEVPLEQTLKKRVMNMILDNKTTPEELSEVNVLLGETFADAVKAFSAKHNVPLSSIDAIGSHGQTIWLLSMPEKGQVKSALTMAEGSVIASRTGITTVTDFRVSDQAAGRQGAPLIAFFDSLLLHHPTKLRACQNIGGIANVCFIPPDVDGALNPEFFDFDTGPGNVLIDAAVRHFTNGEREYDKDGEMGKAGTVDQEMVDDFLQTHPYFALDPPKTTGREVFGDALAHDLIERGLAKGLSPDDIVATITRITAQAIVDHYRRYMPTQYGPLAELYMCGGGAKNPNITDYLQAAFPETRIVMLDEAGIPADAKEAITFAWQGMEAIVGRSIPVPDRVETRREYVLGKVSPGRNYRRVMRKGMEFGAGRDHLEPVKEMVNHVDGKVFNNKT
>ancestral_166
ASEPRGDRGCAPLNLTVLGLNSGTSMDGVDCALCQFRQASPDEPLHFELLRYDEVPLEQSLKRRVMGMIRDNKTTPEELSEINVLLGETFASAVQVFCHDHDVPLSSIDAIGSHGQTIWFQSMPSKGQVKSVLTMAEGAVIASRTGITTVTDFRVSDQAVGRQGAPLIAFFDSLLLHHHSNMRACQNIGGIANVCFIPPDERGTPSKDFFDFDTGPGNVLIDAAVRSLTQGRHEYDKDGAMGKAGRVDQDMVDDFLSSHPYLKLDPPKTTGREVFGDGLASSLTERGLAKGLSPDDIVATITRITAETIVDHYRRYMPTRHGPLAELYLCGGGAKNPNITEYLQAAFPGTAVKMLDAAGIPADAKEAITFAWQGMEALVGRSVPVPARVETPTEHVLGKVSPGRNYRRVMTMGMAFGAGSEHLRPVAEMVNHECGLDVWRQENI
>ancestral_167
MGSVNGTSSGSDSQPLDLTVLGLNSGTSMDGIDCALCRFRQASPDAPMHFELLKYDEVPLEQTIKKRVMNMILHNKTTPEELSEVNVLLGETFADAVKAFSAKHNVPLSSIDAIGSHGQTIWLLSMPEKGQVKSALTMAEGCFIASRTGITTVTDFRVSDQAAGRQGAPLIAFFDSLVLHHPTKLRACQNIGGIANVCFIPPDVDGALNPEFFDFDTGPGNVFIDAAVRYFTNGEQEYDKDGEMGKAGTVDQEMVDEFLQTHPYFALDPPKTTGREVFRDTIAHDLIERGLKKGLSPNDIVATITRITAQAIVEHYRRYMPTQYGPLAEIYMCGGGAKNPNITDYLQAAFPETRIVMLDEAGIPADAKEAITFAWQGMEAIVGRSIPVPDRVETRREYVLGKVSPGKNYRRVMRKGMEFGAGRDHLEPVKELVNYVDGKVFNNKT
>ancestral_160
GVSSGSSSSGLDLTVLGLNSGTSMDGIDCALCRFRQESPDSPMHFELLKYDEVPLEQTIKKRVMNMILHNKTTPEELSEVNVLLGETFADAVKEFSAKHNVPLSSIDAIGSHGQTIWLLSMPEKGQVKSALTMAEGSFIASRTGITSVTDFRVSDQAAGRQGAPLIAFFDSLVLHHPTKLRACQNIGGIANVCFIPPDVDGKLNPEFFDFDTGPGNVFIDAAVRHFTNGEREYDKDGEMGKAGTVDQEMVDEFLQTHPYFALDPPKTTGREVFRDTIAHDLIERGLAKGLSPNDIVATITRITAQAIVDHYHRYMPTQYGPLAEIYMCGGGAKNPNITDYMQQAFPETKIVMLDEAGIPADAKEAITFAWQGMEAIVGRSIPVPDRVETRREYVLGKVSPGKNYRKVMRMGMQFGAGRDHLEPVKELVNYVDGKVFNNKK
>ancestral_161
VSSGSSSSGLDLTVLGLNSGTSMDGIDCALCRFRQESPDSPMHFELLKYDEVPLEQTIKKRVMNMILHNKTTPEELSEVNVLLGETFADAVKEFSAKHNVPLSSIDAIGSHGQTIWLLSMPEKGQVKSALTMAEGSFIASRTGITTVTDFRVSDQAAGRQGAPLIAFFDSLVLHHPTKLRACQNIGGIANVCFIPPDVDGKLNPEFFDFDTGPGNVFIDAAVRHFTNGEREYDKDGEMGKAGTVDQEMVDEFLQTHPYFALDPPKTTGREVFRDTIAHDLIERGLAKGLSPNDIVATITRITAQAIVDHYRRYMPTQYGPLAEIYMCGGGAKNPNITDYLQQAFPETKIVMLDEAGIPADAKEAITFAWQGMEAIVGRSIPVPDRVETRREYVLGKVSPGKNYRKVMRMGMEFGAGRDHLEPVKELVNYVDGKVFNNKKEE
>ancestral_289
NGTRSDTSNIQGPALDLTVLGLNSGTSMDGIDCALCRFRQQSPSSPVTFELLKYGETPLDQKIKTRVMNMILHNSTSPEEIAEINVILGEAFAMAVEEFTTKHGIDKSSIDVIGSHGQTIWHLPMPNEGQVKTTLSMAEGAILAARTGITTVSDFRISDVAAGRQGAPLIAFFDALLLHHPTKLRACQNIGGIANVCFIPPDSQGGVDDECYDFDTGPGNVYIDAAVRHFTNGEREYDKDGEMGKRGQVDQELVDEFLTSHRYFGREPPKTTGREDFRDTLAFDLIAKGEKKGLSPDDVVATITRITAQSIVDHYRRFAPSQDIDEIFMCGGGAYNPNITDFIQKSYPNTRIVMLDEAGIPGGAKEAITFAWQGMEAVVGRSILVPARVETRREYVLGKVSPGDNYRQVMLKGMLFGGGARLHPVKDMINIVEGKVFNNKW
>ancestral_288
KGQSNGSSSGANGTSGQALDLTVLGLNSGTSMDGIDCALCRFRQQTPSSPVNFELLKYGEIPLDQTIKKRVMNMILHNKTSPEELSEVNVLLGETFASAVKEFTKEHGVDLSSIDVIGSHGQTIWLLSMPEEGQVKSALTMAEGSILAARTGITSVTDFRISDQAAGRQGAPLIAFFDALVLHHPTKLRACQNIGGIANVCFIPPDSQGGVDDECYDFDTGPGNVYIDAAVRHYTNGEQEYDKDGEMGKRGKVDQELVDEFLQSHKYFKREPPKTTGREDFRDTLAFELIKKGEAKGLSPDDVVATITRITAQSIVDHYRRFAPGQDIDEIFMCGGGAYNPNITDYIQKSYPNTKIMMLDEAGIPGGAKEAITFAWQGMEAVVGRSILVPARVETRREYVLGKVSPGKNYREVMRKGMLFGGGADLPPVKDMVNYVGGKVFDNKW
>ancestral_162
NGVSSGSSSSGLDLTVLGLNSGTSMDGIDCALCRFRQESPDSPMHFELLKYDEVPLEQTIKKRVMNMILHNKTTPEELSEVNVLLGETFADAVKAFSAKHNVPLSSIDAIGSHGQTIWLLSMPEKGQVKSALTMAEGSFIASRTGITTVTDFRVSDQAAGRQGAPLIAFFDSLVLHHPTKLRACQNIGGIANVCFIPPDVDGKLNPEFFDFDTGPGNVFIDAAVRHFTNGEREYDKDGEMGKAGTVDQEMVDEFLQTHPYFALDPPKTTGREVFRDTIAHDLIERGLAKGLSPNDIVATITRITAQAIVDHYRRYMPTQYGPLAEIYMCGGGAKNPNITDYLQAAFPETKIVMLDEAGIPADAKEAITFAWQGMEAIVGRSIPVPDRVETRREYVLGKVSPGKNYRKVMRMGMEFGAGRDHLEPVKELVNYVDGKVFNNKT
>ancestral_281
MPSATTNGHSNGHSNGSTNGANGPSSQALDLTVLGLNSGTSMDGIDCALCRFRQETPSSPMHFELLKYGEIPLEQTIKKRVMNMILHNKTTPEELSEVNVLLGETFASAVKEFTKEHGVQLTDIDVIGSHGQTIWLLSMPEEGQVKSALTMAEGSILAARTGITSVTDFRISDQAAGRQGAPLIAFFDALVLHHPTKLRACQNIGGIANVCFIPPDSQGGVDECYDFDTGPGNVFIDAVVRHYTNGEQEYDRDGEMGKRGRVDQELVDEFLKHKYFKLEPPKTTGREVFRDTLAFEFIKKAEAKGLSPDDVVASITRVTAQAIVDHYRRYAPSQDIDEIFMCGGGAYNPNITAFIQKNYPNTKIMMLDEAGIPGGAKEAITFAWQGMEAVVGRSIPVPTRVETRQEYVLGKVSPGKNYREVMRKGMLFGGSADHLPPVKELVNYVDGKVFDNKW
>ancestral_280
NGSSNGSQALDLTVLGLNSGTSMDGIDCALCRFRQETPSSPMHFELLKYGEIPLEQTIKKRVMNMILHNKTTPEELSEVNVLLGETFASAVKEFTKEHGVDLSSIDVIGSHGQTIWLLSMPEEGQVKSALTMAEGSILAARTGITSVTDFRISDQAAGRQGAPLIAFFDALVLHHPTKLRACQNIGGIANVCFIPPDSQGGVNECYDFDTGPGNVFIDAVVRHYTNGEQEYDKDGEMGKRGKVDQELVDEFLQSHKYFKLEPPKTTGREVFRDTLAFELIKKGEAKGLSPDDVVATITRITAQAIVDHYRRYAPSGQDIDEIFMCGGGAYNPNITEYIQKSYPNTKIMMLDEAGIPGGAKEAITFAWQGMEAVVGRSIPVPTRVETRQEYVLGKVSPGKNYREVMRKGMLFGGGSGGPGADHLPPVKEMNYVGGVDGKVFDNK
>ancestral_283
MPSSTTNGASNGYGNGSTNGINGPSDAALDLTVLGLNSGTSMDGIDCALCRFRQETPSSPMHFELLKYSEIPLEPVIKKRVMNMILHNKTTPEELSEVNVLLGETFASAVKEFTKEHGLQLTDIDVIGSHGQTIWLLSMPEEGQVKSALTMAEGSFIAARTGITTVTDFRISDQAAGRQGAPLIAFFDALVLHHPTKLRACQNIGGIANVCFIPPDHQGGVDACYDFDTGPGNVFIDAVVRHYTNGEQEYDRDGKMGKAGQVDQELVDDFMKHKYFGLEPPKTTGREVFRDTLAFEFIKKAEQKGLSPNDVVASITRVTAQAIVDHYQRYAPSQNIDEIFMCGGGAYNPNIAAFIQKNYPNTKIMMLDAAGIPGSAKEAITFAWQAMEAVVGRSIPVPTRVETRQEYVLGKVSPGKNYREVMRKGILFGGKADHLSPVKELVNYVEGKVFDNKW
>ancestral_220
ATSAENAITNGPSRGQPLDLTVLGMNSGTSMDGIDCALCRFRQETPESPMHFSLLKYGEIPMDLKIKKRVLNIIKHDRTSASELSEVNVLLGEIFAAAAKKFCEDNGVDIKSIDAIGSHGQTIWLASMPEPGVPKSALTMAEGTIIASRTGVTTVTDFRVSDQSAGRQGAPLIAFFDALLLHHPSKLRACQNIGGIANVCFIPPEGPDHAYDFDTGPGNALIDAVVRHYTNGKMEYDKDGVMGKRGTVCQDLVDKFIRSVPYFSWDPPKTTGREVFRDTLADDLIRDAEALGLSADDVVATVTRITSQAIVDHWRRYGPEGKQVDEVFMCGGGAYNPNITDYMKEHLPGVKMFMLDDAGIPGGAKEAVTFAWQGMEAIVGRSIPVPDRVETRRPYVLGKVNPGENYRKVMSKGMAFGEGREKLDWVTEMVNYVDGKVFDNKWE
>ancestral_285
MMPSATTNGHSNGHANGSTNGANGSSQALDLTVLGLNSGTSMDGIDCALCRFRQETPTSPMHFELLKYGEIPLEQTIKKRVMKMILHNTTTPEELSEVNVLLGETFASAVKEFTKENGVQLTDIDVLGSHGQTIWLLSMPEEGQVKSALTMAEGSILAARTGITSVTDFRISDQAAGRQGAPLIAFFDALVLHHPTKLRACQNIGGIANVCFIPPDSEGGVDECFDFDTGPGNVFIDAVVRHYTNGEQEYDRDGEMGKRGRVDQELVDEFLKHKYFKLEPPKTTGREVFRDTLAFEFIKKAEAKGLSPDDVVASITRVTAQAIVDHYRRYAPSQDIDEIFMCGGGAYNPNITAFIQKNYPNTKIMMLDEAGIPGGAKEAITFAWQGMEAIVGRSIPVPTRVETRQEYVLGKVSPGKNYREVMRKGMMFGGSADHLPPVKELVNYVDGKVFDNKW
>ancestral_284
MPSSTTNGASNGYGNGSTNGINGPSDAAFDLTVLGLNSGTSMDGIDCALCRFRQETPSSPMQFELLKYSEIPLEPVIKKRVMNMILHNKTTPEELSEVNVLLGETFASAVKEFTKEHGLQLTDIDVVGSHGQTIWLLSMPEEGQVKSALTMAEGSFIAARTGITTVTDFRISDQAAGRQGAPLIAFFDALVLHHPTKLRACQNIGGIANVCFIPPDHQGGVDACYDFDTGPGNVFIDAVVRHYTNGEQEYDRDGKMGKAGQVDQELVDDFMKHKYFGLEPPKTTGREVFRDTLAFEFIKKAEQKGLSPNDVVASITRVTAQAIVDHYQRYAPSQNIDEIFMCGGGAYNPNIAAFIQKNYPNTKIMMLDAAGIPGSAKEAITFAWQAMEAVVGRSIPVPTRVETRQEYVLGKVSPGKNYREVMRKGILFGGKADHLSPVKELVNYVEGKVFDNKW
>ancestral_287
NGSSNGSQALDLTVLGLNSGTSMDGIDCALCRFRQETPSSPMHFELLKYGEIPLEQTIKKRVMNMILHNKTTPEELSEVNVLLGETFASAVKEFTKEHGVDLSSIDVIGSHGQTIWLLSMPEEGQVKSALTMAEGSILAARTGITSVTDFRISDQAAGRQGAPLIAFFDALVLHHPTKLRACQNIGGIANVCFIPPDSQGGVNECYDFDTGPGNVFIDAAVRHYTNGEQEYDKDGEMGKRGKVDQELVDEFLQSHKYFKLEPPKTTGREVFRDTLAFELIKKGEAKGLSPDDVVATITRITAQAIVDHYRRFAPSGQDIDEIFMCGGGAYNPNITEYIQKSYPNTKIMMLDEAGIPGGAKEAITFAWQGMEAVVGRSILVPTRVETRQEYVLGKVSPGKNYREVMRKGMLFGGGSGGPGADHLPPVKEMNYVGGVDGKVFDNK
>ancestral_286
GANGSNGPPSQGLDLTVLGLNSGTSMDGIDCALCRFRQETPTSPMHFELLKYGEIPLEQTIKKRVMKMILHNTTTPEELSEVNVLLGETFASAVKQFTKENGVQLTDIDALGSHGQTIWLLSMPEEGQVKSALTMAEGSILAARTGITSVTDFRISDQAAGRQGAPLIAFFDALVLHHPTKLRACQNIGGIANVCFIPPDSEGGVDECFDFDTGPGNVFIDAVVRHYTNGEQEYDRDGAMGKRGRVDQELVDEFLTHKYFKLEPPKTTGREVFRDTLAFEFIKKAEEKGLSPDDVVASITRVTAQAIVDHYKRYAPSQDIDEIFMCGGGAYNPNISAFIQKNYPNTKIMMLDEAGIPGGAKEAITFAWQGMEAIVGRSIPVPTRVETRAEFVLGKVSPGKNYREVMRKGMMFGGSADHLPPVKELVNYVDGKVFDNKW
>ancestral_263
NASNSVNGTASHALDITVLGLNSGTSMDGIDCALCRFRQETPESPMHFELLKYGEIPLEPVIKKRVMNMILHNKTSPSELSEVNVILGETFASAVHQFCKDYNVDIKSIDVLGSHGQTIWLLSMPEAGETRSALTMAEGTFLASRTGITSVTDFRVSDQAAGRQGAPLIAFFDALVLHHPTKLRACQNIGGIANVCFVLPDSHGGVDACYDFDTGPGNVFIDAVVRHYTNGKREYDQDGEMGARGTVDQELVDDFLTHPYFALEPPKTTGREVFRDTLAHEFIVKAEAKGLKPDDVVATITRVTAQAIVDHYRRYAPKDLEIAEIFMCGGGAYNPNITAFIQENYPNTRIMMLDEAGIPGGAKEAITFAWQGMEAVVGRSIPVPTRVETRQEYVLGKVSPGKNYRNVLRQGMLFGAGRDHLSPVKEMVNYVDGKVFDNKW
>ancestral_262
TSNASNSVNGTPSHALDITVLGLNSGTSMDGIDCALCRFRQETPESPMHFELLKYGEIPLEPVIKKRVMNMILHNKTSPSELSEVNVILGETFASAVHQFCKDYNVDIESIDVLGSHGQTIWLLSMPEAGETRSALTMAEGTFLASRTGITSVTDFRVSDQAAGRQGAPLIAFFDALVLHHPTKLRACQNIGGIANVCFILPDSHGGVDACYDFDTGPGNVFIDAVVRHYTNGKREYDQDGEMGARGTVDQELVDDFLTHPYFALEPPKTTGREVFRDTLAHEFIVKAEAKGLKPDDVVATITRVTAQAIVDHYRRYAPKDLEIAEIFMCGGGAYNPNITAFIQENYPNTRIMMLDEAGIPGGAKEAITFAWQGMEAVVGRSIPVPTRVETRQEYVLGKVSPGKNYRKVLRQGMLFGAGRDHLSPVKELVNYVDGKVFDNKW
>ancestral_261
SNASNSANGTPNHALDLTVLGLNSGTSMDGIDCALCRFRQETPESPMHFELLKYGEIPLEPVIKKRVMNMILHNQTSPSELSEVNVILGETFASAVHQFCKDYNVDIESIDVLGSHGQTIWLLSMPEPGETRSALTMAEGSFLASRTGITSVTDFRVSDQAAGRQGAPLIAFFDALVLHHPTKLRACQNIGGIANVCFIPPDSHGGVDACYDFDTGPGNVFIDAVVRHYTNGKREYDKDGEMGARGTVDQELVDDFLRHPYFALEPPKTTGREVFRDTLAHEFITKAEAKGLKPDDVVATITRVTAQAIVDHYRRYAPKDLEIAEIFMCGGGAYNPNITAFIQENYPNTRIMMLDEAGIPGGAKEAITFAWQGMEAVVGRSIPVPTRVETRQEYVLGKVSPGKNYRKVLRQGMLFGAGRDHLSPVKELVNYVDGKVFNNKW
>ancestral_260
SNASSTANGTPNHALDLTVLGLNSGTSMDGIDCALCRFRQETPESPMHFELLKYGEIPLEPVIKKRVMNMILHNQTSPSELSEVNVILGETFASAVHQFCKDYNVDIESIDVLGSHGQTIWLLSMPEPGETRSALTMAEGSFLASRTGITSVTDFRVSDQAAGRQGAPLIAFFDALVLHHPTKLRACQNIGGIANVCFIPPDSHGGVDECYDFDTGPGNVFIDAVVRHYTNGEREYDKDGEMGARGTVDQELVDDFLRHPYFALDPPKTTGREVFRDTLAHEFITKAEAKGLSPDDVVATITRVTAQAIVDHYRRYAPKDLEIAEIFMCGGGAYNPNITAFIQEHYPNTRIMMLDEAGIPAGAKEAITFAWQGMEAVVGRSIPVPTRVETRQEYVLGKVSPGKNYRKVLRQGMLFGAGRDHLSPVKELVNYVDGKVFNNKW
>ancestral_267
MASNSVNGTTSHSLDITVLGLNSGTSMDGIDCALCRFRQETPESPMHFELLKASTTAQYGEIPLEPVIKKRVMNMILHNKTSPSELSEVNVILGETFASAVHQFCKDYNVDIKSIDVLGSHGQTIWLLSMPEAGETRSALTMAEGTFLASRTGITSVTDFRVSDQAAGRQGAPLIAFFDALVLHHPTKLRACQNIGGIANVCFVLPDSHGGVDACYDFDTGPGNVFIDAVVRHYTNGKREYDQDGEMGARGTVDQALVDDFLTHPYFALEPPKTTGREVFRDTLAHEFIVKAEAKGLKPDDVVATITRVTAQAIVDHYRRYAPKDLEIAEIFMCGGGAYNPNIAAFIQENYPNTRIMMLDEAGIPGGAKEAITFAWQGMEAVVGRSIPVPTRVETRQEYVLGKVSPGKNYRNVLRQGMLFGAGRDHLPPVKEMINYIDGKAFDNKW
>ancestral_266
MSNSVNGTTSHSLDITVLGLNSGTSMDGIDCALCRFRQETPESPMHFELLQYGEIPLEPVIKKRVMNMILHNKTSPSELSEVNVILGETFASAVHQFCKDYNVDIKSIDVLGSHGQTIWLLSMPEAGETRSALTMAEGTFLASRTGITSVTDFRVSDQARACVLPDSHGGVDACYDFDTGPGNVFIDAVVRHYTNGKREYDQDGEMGARGTVDQALVDDFLTHPYFALEPPKTTGREVFRDTLAHEFIVKAEAKGLKPDDVVATITRVTAQAIVDHYRRYAPKDLEIAEIFMCGGGAYNPNIAAFIQENYPNTRIMMLDEAGIPGGAKEAITFAWQGMEAVVGRSIPVPTRVETRQEYVLGKVSPGKNYRNVLRQGMLFGAGRDHLPPVKEMINYIDGKAFDNKW
>ancestral_265
MSNSVNGTTSHSLDITVLGLNSGTSMDGIDCALCRFRQETPESPMHFELLQYGEIPLEPVIKKRVMNMILHNKTSPSELSEVNVILGETFASAVHQFCKDYNVDIKSIDVLGSHGQTIWLLSMPEAGETRSALTMAEGTFLASRTGITSVTDFRVSDQARACVLPDSHGGVDACYDFDTGPGNVFIDAVVRHYTNGKREYDQDGEMGARGTVDQELVDDFLTHPYFALEPPKTTGREVFRDTLAHEFIVKAEAKGLKPDDVVATITRVTAQAIVDHYRRYAPKDLEIAEIFMCGGGAYNPNIAAFIQENYPNTRIMMLDEAGIPGGAKEAITFAWQGMEAVVGRSIPVPTRVETRQEYVLGKVSPGKNYRNVLRQGMLFGAGRDHLPPVKEMINYIDGKAFDNKW
>ancestral_264
MSNSVNGTTSHSLDITVLGLNSGTSMDGIDCALCRFRQETPESPMHFELLQYGEIPLEPVIKKRVMNMILHNKTSPSELSEVNVILGETFASAVHQFCKDYNVDIKSIDVLGSHGQTIWLLSMPEAGETRSALTMAEGTFLASRTGITSVTDFRVSDQAAGRQGAPLIAFFDALVLHHPTKLRACQNIGGIANVCFVLPDSHGGVDACYDFDTGPGNVFIDAVVRHYTNGKREYDQDGEMGARGTVDQELVDDFLTHPYFALEPPKTTGREVFRDTLAHEFIVKAEAKGLKPDDVVATITRVTAQAIVDHYRRYAPKDLEIAEIFMCGGGAYNPNITAFIQENYPNTRIMMLDEAGIPGGAKEAITFAWQGMEAVVGRSIPVPTRVETRQEYVLGKVSPGKNYRNVLRQGMLFGAGRDHLPPVKEMVNYIDGKAFDNKW
>ancestral_269
MASNSVNGTSHSLDITVLGLNSGTSLQYGEIPLEPVIKKRVMNMILHNKTSPSELSEVNVILGETFASAVHQFCKDYNVDIKSIDVLGSHGQTIWLLSMPEAGETRSALTMAEGTFLASRTGITSVTDFRVSDQAAGRQGAPLIAFFDALVLHHPTKLRACQNIGGIANVCFVLPDSHGGVDACYDFDTGPGNVFIDAVVRHYTNGKREYDQDGEMGARGTVDQELVDDFLTHPYFALEPPKTTGREVFRDTLAHEFIVKAEAKGLKPDDVVASITRVTAQAIVDHYRRYAPKDLEIAEIFMCGGGAYNPNITAFIQENYPNTRIMMLDEAGIPGGAKEAITFAWQGMEAVVGRSIPVPTRVETRQEYVLGKVSPGKNYRNVLRQGMLFGAGRDHLPPVKEMVNYIDGKAFDNKW
>ancestral_268
MTQYGEIPLEPVIKKRVMNMILHNKTSPSELSEVNVILGETFASAVHQFCKDYNVDIKSIDVLGSHGQTIWLLSMPEAGETRSALTMAEGTFLASRTGITSVTDFRVSDQAAGRQGAPLIAFFDALVLHHPTKLRACQNIGGIANVCFVLPDSHGGVDACYDFDTGPGNVFIDAVVRHYTNGKREYDQDGEMGARGTVDQALVDDFLTHPYFALEPPKTTGREVFRDTLAHEFIVKAEAKGLKPDDVVATITRVTAQAIVDHYRRYAPKDLEIAEIFMCGGGAYNPNIAAFIQENYPNTRIMMLDEAGIPGGAKEAITFAWQGMEAVVGRSIPVPTRVETRQEYVLGKVSPGKNYRNVLRQGMLFGAGRDHLPPVKEMINYIDGKAFDNKW
>ancestral_298
MGSIVDTATAGPALDLTVLGMNSGTSMDGVDCVLCRFRQEDPTQPVSLELLKYGETPLDPAIKKRVMNMILHNSTSPEEIAEINVILGETFAKAALEFIKTNNIDKSSIDIIGSHGQTIWHIPHPKDQVRTTLSMGEGAIIAARTGITTVTDFRVSEVAVGRQGAPLVAFFDALLLHHPTKLRACQNIGGIANVCFIPPDAKGELNDGFFDFDTGPGNVYIDAAVRHYTGGAREYDKDGEMGKRGKVDEGIVDEFISSHPYFQRSIPKTTGREDFRDTLALEIISKAEEKGLSPDDVVATITRITAQSIVDHYKCFAPSQDIDEIFLCGGGAYNPNIVDFIQKCYPATRIYMLDAAGIPAGAKEAITFAWQGMDAIVGRPVPVPDRVETRKEQILGKVSPGDNYRQLMYTAMQFGAGAKLGPVRDLINVVDGKVMDNKW
>ancestral_299
MAISTSSAANGQANGTSDTSNIQGPALDLTVLGLNSGTSMDGIDCALCRFRQQSPSGPVTFELLKYGETPLDQKIKTRVMNMILHNSTSPEEIAEINVILGEAFAMAVEEFTTKHGIDKSSIDVLGSHGQTIWHLPMPNENQVKTTLSMAEGAILAARTGITTVSDFRISDVAAGRQGAPLIAFFDALLLHHPTKLRACQNIGGIANVCFIPPDSQGGVDECFDFDTGPGNVYIDAAVRHFTNGEREYDKDGEMGKRGQVDQELVDEFLTHRYFGQEPPKTTGREDFRDTLAFDLIAKGQKKGLSPDDVVATITRITAQSIVDHYRRFAPSQDIDEIFMCGGGAFNPNITDFIQKSYPNTRIVLLDEAGIPGNAKEAITFAWQGMEAVVGRSILVPARVETRREYVLGKVSPGDNYRQVMLKGMLFGGGARKLHPVKDMINIVEGKVFNNKW
>ancestral_296
MGSIVDTRVAGPALDLTVLGMNSGTSMDGVDCVLCRFRQQDPASPVSLELLKYGETPLDPDIKKRVMNMILHNSTSPEEIAEINVILGETFAKAALEFIKTNNIDQSSIDIIGSHGQTIWHIPHPKDQVRTTLSMGEGAIIAARTGITTVTDFRVSEVAVGRQGAPLVAFFDALLLHHPTKLRACQNIGGIANVCFIPPDVEGGLNDGFFDFDTGPGNVYIDAAVRYYTDGAREYDKDGEMGKRGTVDDELVDEFISSHPYFHRSIPKTTGREDFRDTLAFELIAKAEQKGLSPDDVVATITRITAQSIVDHYKCFAPSQDIDEIFLCGGGAYNPNIVDFIQRSYPSTRIYMLDAAGIPAGAKEAITFAWQGMDAIVGRPVPVPDRVETRREQILGKVSPGDNYRELMYKAMQFGAGAKLGPVRDLVNIVDGQVMDNKW
>ancestral_297
MGSIVDTATAGPALDLTVLGMNSGTSMDGVDCVLCRFRQEDPTQPVSLELLKYGETPLDPEIKKRVMNMILHNSTSPEEIAEINVILGETFAKAALEFIKTNNIDKSSIDIIGSHGQTIWHIPHPKDQVRTTLSMGEGAIIAARTGITTVTDFRVSEVAVGRQGAPLVAFFDALLLHHPTKLRACQNIGGIANVCFIPPDAKGELNDGFFDFDTGPGNVYIDAAVRHYTGGAREYDKDGEMGKRGKVDEGIVDEFISSHPYFQRSIPKTTGREDFRDTLALEIISKAEEKGLSPDDVVATITRITAQSIVDHYKCFAPSQDIDEIFLCGGGAYNPNIVDFIQKSYPATRIYMLDAAGIPAGAKEAITFAWQGMDAIVGRPVPVPDRVETRKEQILGKVSPGDNYRQLMYTAMQFGAGAKLGPVRDLINVVDGKVMDNKW
>ancestral_294
MGSIIDADPVLDLVVLGLSSGISMESIDFALCRFRQQNPAQPVRLELLKYGETLLDPEIQKRLMDMILDDFNSPEQVAQVNDILGEAFAEAALEFIATNDIDKSTIDIISSHAQATWRIPYPAAHQTRTSLRLNEGAVIASRTGITTVTDFRVGEVAVGQQGAPADFDALLLHHPTKLRACQNISGIGNVCFIPPDMDGGLNDGFFNFDTGPGNIYIDAAIRHYTNGAQRYDVDGEIGKRGEVDEEIVDDFISSHPYFHRSIPKSAGRDDFRASLAYELISKAEDKGLSPEDVVATITRITAQSIVDHYKCFAPSQNIDELFLCGGSAYNPNIVNFIQKNYSSTKIYTLDAAGIPAVAREAITLALQGMNAVVGRTVRTSHGAETRQELIVGKISPGDNYGQVMQKVMQFGKGEKLEPIRDLVNVVNGEVIHNKW
>ancestral_295
MGSIVDTATAGPALDLTVLGMNSGTSMDGVDCVLCRFRQQDPAQPVSLELLKYGETPLDPEIKKRVMNMILHNSTSPEEIAEINVILGETFAKAALEFIKTNNIDKSSIDIIGSHGQTIWHIPHPKDQVRTTLSMGEGAIIAARTGITTVTDFRVSEVAVGRQGAPLVAFFDALLLHHPTKLRACQNIGGIANVCFIPPDAEGGLNDGFFDFDTGPGNVYIDAAVRHYTDGAREYDKDGEMGKRGTVDEELVDEFISSHPYFHRSIPKTTGREDFRDTLAFELIAKAEQKGLSPDDVVATITRITAQSIVDHYKCFAPSQDIDEIFLCGGGAYNPNIVDFIQKSYPSTRIYMLDAAGIPAGAKEAITFAWQGMDAIVGRPVPVPDRVETRREQILGKVSPGDNYRQLMYKAMQFGAGAKLGPVRDLINIVDGQVMDNKW
>ancestral_292
MGSISTQGPALDLTVLGLNSGTSMDGIDCALCRFRQQDPSQPVTLELLKYGETPLDPKIKTRVMNMILHNSTSPEEIAEINVILGETFAKAAEEFITTNNIDKSSIDVIGSHGQTIWHIPHPKDQQVRTTLSMGEGAIIAARTGITTVTDFRISEVAVGRQGAPLVFFDALLLHHPTKLRACQNIGGIANVCFIPPDSQGGVDDRCYDFDTGPGNVYIDAAVRHYTNGEREYDKDGEMGKRGTVDQELVDEFLSSHPYFSRSIPKTTGREDFRDTLAFDLIAKAEKKGLSPDDVVATITRITAQSIVDHYRRFAPSQDIDEIFLCGGGAYNPNIVDFIQKSYPNTRIFMLDEAGIPAGAKEAITFAWQGMEAVVGRPVLVPDRVETRREQILGKVSPGDNYRQLMHKAMQFGAGARLHPVKDLINIVDGQVFDNKW
>ancestral_293
MGSIVTAGPALDLTVLGLNSGTSMDGIDCALCRFRQQDPAQPVSLELLKYGETPLDPEIKKRVMNMILHNSTSPEEIAEINVILGETFAKAALEFIKTNNIDKSSIDIIGSHGQTIWHIPHPKDQQVRTTLSMGEGAIIAARTGITTVTDFRVSEVAVGRQGAPLVFFDALLLHHPTKLRACQNIGGIANVCFIPPDAEGGLNDGFFDFDTGPGNVYIDAAVRHYTNGAREYDKDGEMGKRGTVDEELVDEFISSHPYFHRSIPKTTGREDFRDTLAFELIAKAEQKGLSPDDVVATITRITAQSIVDHYKCFAPSQDIDEIFLCGGGAYNPNIVDFIQKSYPSTRIYMLDAAGIPAGAKEAITFAWQGMDAIVGRPVPVPDRVETRREQILGKVSPGDNYRQLMYKAMQFGAGAKLGPVRDLINIVDGQVMDNKW
>ancestral_290
NGSRSDASGTQGPALDLTVLGLNSGTSMDGIDCALCRFRQQDPSSPVTFELLKYGETPLDPKIKTRVMNMILHNSTSPEEIAEINVILGEAFAKAVEEFTTKHGIDKSSIDVIGSHGQTIWHLPQPKEGQVRTTLSMAEGAIIAARTGITTVSDFRISEVAVGRQGAPLVAFFDALLLHHPTKLRACQNIGGIANVCFIPPDSQGGVDQCYDFDTGPGNVYIDAAVRHFTNGEREYDKDGEMGKRGQVDQELVDEFLTSHPYFGRELPKTTGREDFRDTLAFDLIAKGEKKGLSPDDVVATITRITAQSIVDHYRRFAPSQDIDEIFLCGGGAYNPNITDFIQKSYPNTRILMLDEAGIPGGAKEAITFAWQGMEAVVGRPVLVPARVETRKEQVLGKVSPGDNYRQVMLKGMLFGGPGARLHPVKDMINIVEGKVFNNKW
>ancestral_291
MDAAAGLSNGTSDAEGPAGPALDLTVLGLNSGTSMDGIDCALCRFRQQDPSSPVEFELLQYGETPLDPKIKTRVMKMILHNSTSPEEIAEINVILGEAFAKAVEEFTTKHGIDKSSIDAIGSHGQTIWHLPQPREGQVRTTLSMAEGAIIAARTGITTVSDFRISEVAVGRQGAPLVAFFDALLLHHPTKLRACQNIGGIANVCFIPSDSQGGVDQCYDFDTGPGNVYIDAAVRHFTNGEREYDKDGEMGKRGQVDQELVDEFLRHPYFGRELPKTTGREDFRDTLAFDLIAKGEQKGLSPDDIVATITRITAQSIVDHYRRFAPSQDIDEIFLCGGGAYNPNITDFIQKSYPKTRILMLEEAGIPGGAKEAITFAWLGMEAVVGRPVLVPARVETRKEQVLGKVSPGENYRQVMLKGMLFGGKGARLHPVKDMINIVEGKVFSNKW
>ancestral_199
MNGHREYINGDTTALDLTVLGLNSGTSMDGIDCALCRFRQTSPEAPMHFELLKYGEIPLEQKIKKRVMNMILHNRTTPEELSEVNVLLGNTFASAVKEFCKEQDVPMDDIDVIGSHGQTIWLLSMPEPGQTKSALTMAEGTFIAAQTGITTVTDFRVSDQAAGRQGAPLIAFFDALLLHHPNKLRACQNIGGIANVCFIPPDHAGGVDKCFDFDTGPGNVFIDAVVRHYTNGKQEYDKDGAMGKRGTVNQELVDEFLEFKYFKLEPPKTTGREVFRDTMAHDLIERAEKLGMSQDDVVATVTRITAQAIVDHYRRYAPSQDIDEIFMCGGGAYNPNITDFIQKNYPNTKIFMLDDAGVPAGAKEAVTFAWQAMEAVVGRSIPVPDRVETRQEYVLGKVSPGKNYRKVMKQGMAFGEGERLPPVKEMINYVNGKVFDNNWA
>ancestral_198
MNGHTEYINGDRTALDLTVLGLNSGTSMDGIDCALCRFRQTSPEAPMHFELLKYGEIPLEQKIKKRVMNMILHNRTTPEELSEVNVLLGNTFASAVKEFCKEQDVPMDDIDVIGSHGQTIWLLSMPEPGQTKSALTMAEGTFIAAQTGITTVTDFRVSDQAAGRQGAPLIAFFDALLLHHPTKLRACQNIGGIANVCFIPPDNAGGVDKCFDFDTGPGNVFIDAVVRHYTNGKQEYDKDGAMGKRGTVNQELVDEFLEFKYFKLDPPKTTGREVFRDTMAHDLIERAEKLGMSQDDVVATVTRITAQAIVDHYRRYAPSQDIDEIFMCGGGAYNPNITDFIQKNYPNTKIFMLDDAGVPAGAKEAITFAWQAMEAVVGRSIPVPDRVETRQEYVLGKVSPGKNYRKVMKQGMMFGEGERLPPVKEMINYVNGKVFDNNWA
>ancestral_195
TNGHTSHINGNGTALDLTVLGLNSGTSMDGIDCALCRFRQTSPEAPMHFELLKYGEIPLEQKIKKRVMNMILHNRTTPEELSEVNVLLGETFASAVKEFCKEHDVPMDNIDVIGSHGQTIWLLSMPEPGQTKSALTMAEGTFIASRTGITTVTDFRVSDQAAGRQGAPLIAFFDALLLHHPTKLRACQNIGGIANVCFIPPDNAGGVDKCFDFDTGPGNVFIDAVVRHYTNGEQEYDKDGAMGKRGTVNQELVDEFLEFKYFKLDPPKTTGREVFRDTMAHDLIQKGEKLGMSQDDIVATVTRITAQAIVDHYRRYAPSQDIDEIFMCGGGAYNPNITDYIQKNYPNTKIYMLDDAGVPAGAKEAITFAWQAMEAVVGRSIPVPDRVETRQEYVLGKVSPGKNYRKVMKQGMMFGDGDRLPPVKEMINYVDGKVFDNKWA
>ancestral_194
MASNGNGVFANGTGATLNLRVLGLNSGTSMDGIDCVLCDFRQDSPDSAMHFELVKYGEVPLEPKIKQRVMTMILQNQTTPEELSEVNVLLGETFASAAHTFCKDTETDISKIDVIGSHGQTIWLLSMPEPGQVKSALTMAEGSIIAARTGVTTVTDFRVSDQAAGRQGAPLIAFFDALLLHHPRKLRACQNIGGIANVCFIPPDNAGGIDKCFDFDTGPGNVFIDAVVRHFTNGKQEYDENGMMGRRGKVDQGMVDEFLQHKYFNLDPPKTTGRETFRDSLAFDMIRAGQTRGMSQDDIVATVTRITSEAIVDHYRRYAPSQDIDEIFMCGGGAHNPNITDFIRQSYPKAKMYMLDDAGVPGGAKEAVTFAWQAMEAVVGRSIPVPDRVETRQAYVLGKISPGRNYRQVMKKGMNFGDGLELSPVTEMVNWVNGSVFDNKWA
>ancestral_197
MNGHTEHINGDRTALDLTVLGLNSGTSMDGIDCALCRFRQTSPEAPMHFELLKYGEIPLEQKIKKRVMNMIYHNRTTPEELSEVNVLLGNTFADAVKEFCKEQDVPMDDIDVIGSHGQTIWLLSMPEPGQTKSALTMAEGTFIAAQTGITTVTDFRVSDQAAGRQGAPLIAFFDALLLHHPTKLRACQNIGGIANVCFIPPDAGGVDKCFDFDTGPGNVFIDAVVRHYTNGKQEYDKDGAMGKRGTVNQELVDEFLEFKYFKLDPPKTTGREVFRDTLAHDLIEKAEKLGMSPDDVVATVTRITAQAIVDHYRRYAPSQDIDEIFMCGGGAYNPNITEYIQKNYPNTKIFMLDDAGVPAGAKEAITFAWQAMEAVVGRSIPVPDRVETRQEYVLGKVNPGKNYRKVMKQGMMFGEGERLPPVKEMINYVNGKVFDNNW
>ancestral_196
MNGHTEHINGDRTALDLTVLGLNSGTSMDGIDCALCRFRQTSPEAPMHFELLKYGEIPLEQKIKKRVMNMILHNRTTPEELSEVNVLLGNTFASAVKEFCKEQDVPMDDIDVIGSHGQTIWLLSMPEPGQTKSALTMAEGTFIAAQTGITTVTDFRVSDQAAGRQGAPLIAFFDALLLHHPTKLRACQNIGGIANVCFIPPDNAGGVDKCFDFDTGPGNVFIDAVVRHYTNGKQEYDKDGAMGKRGTVNQELVDEFLEFKYFKLDPPKTTGREVFRDTMAHDLIEKAEKLGMSQDDVVATVTRITAQAIVDHYRRYAPSQDIDEIFMCGGGAYNPNITDYIQKNYPNTKIFMLDDAGVPAGAKEAITFAWQAMEAVVGRSIPVPDRVETRQEYVLGKVSPGKNYRKVMKQGMMFGEGERLPPVKEMINYVNGKVFDNNWA
>ancestral_191
MASNGNNVLANGTGHTLNLRVLGLNSGTSMDGIDCVLCEFRQDSPDSAMHFELVKYGEVPLEPKIKQRVMTMILKNQTTPEELSEVNVLLGETFASAAHKFCRDTGTDISSIDVIGSHGQTIWLLSMPEPGQVKSALTMAEGTIIAARTGVTTVTDFRVSDQAAGRQGAPLIAFFDALLLHHPRKLRACQNIGGIANVCFIPPDNAGGIDKCFDFDTGPGNVFIDAVVRHFTNGKQEYDENGMMGRRGKVDQGMVNEFLQHKYFNLDPPKTTGRETFRDSLAFDMIRAGQTRGMSQDDIVATVTRITSEAIVDHYRRYAPSQDIDEIFMCGGGAHNPNITDFIRQSYPNARMYMLDDAGVPGGAKEAVTFAWQAMEAVVGRSIPVPDRVETRQAYVLGKISPGRNYRQVMKTGMNFGDGLELSPVTEMVNWVNGSVFDNKWT
>ancestral_190
MASNGNNVLANGTGQTLNLRVLGLNSGTSMDGIDCVLCDFRQDSPDSAMHFELVKYGEVPLEPKIKQRVMTMILQNQTTPEELSEVNVLLGETFASAAHKFCRDTGTDISSIDVIGSHGQTIWLLSMPEPGQVKSALTMAEGTIIAARTGVTTVTDFRVSDQAAGRQGAPLIAFFDALLLHHPRKLRACQNIGGIANVCFIPPDNAGGIDKCFDFDTGPGNVFIDAVVRHFTNGKQEYDENGMMGRRGKVDQGMVDEFLQHKYFNLDPPKTTGRETFRDSLAFDMIRAGQTRGMSQDDIVATVTRITSEAIVDHYRRYAPSQDIDEIFMCGGGAHNPNITDFIRQSYPKAKMYMLDDAGVPGGAKEAVTFAWQAMEAVVGRSIPVPDRVETRQAYVLGKISPGRNYRQVMKKGMNFGDGLELSPVTEMVNWVNGSVFDNKWT
>ancestral_193
MASNGNGVFANGTGATLNLRVLGLNSGTSMDGIDCVLCDFRQDSPDSAMHFELVKYGEVPLEPKIKQRVMTMILQNQTTPEELSEVNVLLGETFASAAHTFCKDTGTDISKIDVIGSHEPGQVKSALTMAEGSIIAARTGVTTVTDFRVSDQAAGRQGAPLIAFFDALLLHHPRKLRACQNIGGIANVCFIPPDNAGGIDKCFDFDTGPGNVFIDAVVRHFTNGKQEYDENGMMGRRGKVDQGMVDEFLQHKYFNLDPPKTTGRETFRDSLAFDMIRAGQTRGMSQDDIVATVTRITSEAIVDHYRRYAPSQDIDEIFMCGGGAHNPNITDFIRQSYPKAKMYMLDDAGVPGGAKEAVTFAWQAMEAVVGRSIPVPDRVETRQAYVLGKISPGRNYRQVMKKGMNFGDGLEL
>ancestral_192
MASNGNNVFANGTGQTLNLRVLGLNSGTSMDGIDCVLCDFRQDSPDSAMHFELVKYGEVPLEPKIKQRVMTMILQNQTTPEELSEVNVLLGETFASAAHKFCKDTGTDISSIDVIGSHGQTIWLLSMPEPGQVKSALTMAEGSIIAARTGVTTVTDFRVSDQAAGRQGAPLIAFFDALLLHHPRKLRACQNIGGIANVCFIPPDNAGGIDKCFDFDTGPGNVFIDAVVRHFTNGKQEYDENGMMGRRGKVDQGMVDEFLQHKYFNLDPPKTTGRETFRDSLAFDMIRAGQTRGMSQDDIVATVTRITSEAIVDHYRRYAPSQDIDEIFMCGGGAHNPNITDFIRQSYPKAKMYMLDDAGVPGGAKEAVTFAWQAMEAVVGRSIPVPDRVETRQAYVLGKISPGRNYRQVMKKGMNFGDGLELSPVTEMVNWVNGSVFDNKWT
>ancestral_270
MASNSVNGTSHSLDITVLGLNSGTSQYGEIPLEPVIKKRVMNMILFNKTSPSELSEVNVILGETFASAVHQFCKDYNVDIKSIDVLGSHGQTIWLLSMPEAGETRSALTMAEGTFLASRTGITSVTDFRVSDQAAGRQGAPLIAFFDALVLHHPTKLRACQNIGGIANVCFVLPDSHGGVDACYDFDTGPGNVFIDAVVRHYTNGKREYDQDGEMGARGTVDQELVDDFLTHPYFALEPPKTTGREVFRDTLAHEFIVKAEAKGLKPDDVVASITRVTAQAIVDHYRRYAPKDLEIAEIFMCGGGAYNPNITAFIQENYPNTRIMMLDEAGIPGGAKEAITFAWQGMEAVVGRSIPVPTRVETRQEYVLGKVSPGKNYRNVMRQGMMFGADRDHLPPVKEMVNYIDGKAFDNKW
>ancestral_252
MDPNPSVSRSLDLTVLGLNSGTSMDGIDCALCHFQQETPESPMRFELLKYGEIPLEQTIKQRVMNMILHNKTSPSELSEVNVILGETFAAAVKEFCAQYNVDISSIDVIGSHGQTIWLLSMPEEGEVRSALTMAEGSFIASRTGITTVTDFRVSDQAAGRQGAPLIAFFDALILHHPTKLRACQNIGGIANVCFIPPDSLGGVDACYDFDTGPGNVFIDAVVRHYTNGEQEYDKNGEMGARGTVDQDLVDEFLQTHPYFRLDPPKTTGREVFRDTLAFDLIRKAESKGLSPDDVVATVTRITAQSIVDHYRRYAPKDLPIDEIFMCGGGSYNPNITQYIQSQYPDTKILALDQAGIPASAKEAITFAWQGMEAIVGRSIPVPTRVETRQPYVLGKVSPGKNYRRVMRQGMQFGGDRDELSPVKEVVNYVNGKEWNNKW
>ancestral_272
NGSSNGANGSSSQALDLTVLGLNSGTSMDGIDCALCRFRQETPDSPMHFELLKYGEIPLEQTIKKRVMNMILHNKTTPEELSEVNVLLGETFASAVKEFCKEHNVDLSSIDVIGSHGQTIWLLSMPEEGQVKSALTMAEGSILASRTGITSVTDFRISDQAAGRQGAPLIAFFDALLLHHPTKLRACQNIGGIANVCFIPPDNQGGVNDECYDFDTGPGNVFIDAVVRHYTNGEQEYDKDGEMGKRGKVDQELVDEFLQSHKYFKLDPPKTTGREVFRDTLAHELIKKGEAKGLSPDDIVATVTRITAQAIVDHYRRYAPSQEIDEIFMCGGGAYNPNITEYIQKSYPNTKIMMLDEAGIPGGAKEAITFAWQGMEAVVGRSIPVPTRVETRQEYVLGKVSPGKNYREVMRKGMLFGGGADHLPPVKEMVNYVDGKVFDNKW
>ancestral_273
ANGNSTNSANGSSNQALDLTVLGLNSGTSMDGIDCALCRFRQDTPDSPMHFELLKYGEVPLAQPIKKRVMNMILHNRTTPEELSEVNVQLGETFADAVETFCKEHNVDKSSIDAIGSHGQTIWLLSMPEEGQVKSALTMAEGSILASRTGITSVTDFRISDQAAGRQGAPLIAFFDALLLHHPTKLRACQNIGGIANVCFIPPDHQGGVDECYDFDTGPGNVFIDAVVRHYTNGEQEYDKDGEMGKRGKVDQELVDEFLQHKYFKLDPPKTTGREVFRDTLAHDLIKKGEAKGLSPDDIVATVTRITAQAIVDHYRRYAPSQEIDEIFMCGGGAYNPNITEYIQQSYPNTKIMMLDEAGIPGGAKEAVTFAWQGMEAIVGRSIPVPTRVETRREYVLGKVSPGKNYREVMRKGMAFGGGADHLPPVKEMVNYVDGKVFDNKW
>ancestral_274
TGTANGSSGQALDFTVLGLNSGTSMDGIDCALCRFRQDTPDSPMHFELLKYGEVPLAQPIKKRVMNMILHNRTTPEELSEVNVQLGETFADAVETFCAEHGVDKSTIDAIASHGQTIWLLSMPEEGQVKSALTMAEGAILASRTGITSITDFRISDQAAGRQGAPLIAFFDALLLHHPTKLRACQNIGGIANVCFIPPDHQGGVDECYDFDTGPGNVFIDAVVRHFTNGEQEYDKDGAMGKRGKVDQELVDEFLQHKYFKLDPPKTTGREVFRDTLAHDLIRKGEAKGLSPDDIVATVTRITAQAIVDHYRRYAPSQEIDEIFMCGGGAYNPNITEFIQQSYPNTKIMMLDEAGVPGGAKEAVTFAWQGMEALVGRSIPVPTRVETRREYVLGKVSPGKNYREVMRKGMAFGGDADQLPWVKEMVNYVDGKVFDNKW
>ancestral_275
HANGMAANGSNGNATGTANGSSGKPLDFTVLGLNSGTSMDGIDCALCRFRQDTPDSPMHFELLLKYGEVPLPQAIKKRVMNMILHNRTTPEELSEVNVQLGETFADAVETFCAENGVDRSTIDAIASHGQTIWLLSMPEEGQVKSALTMAEGAILASRTGITSITDFRISDQAAGRQGAPLIAFFDALLLHHPTKLRACQNIGGIANVCFIPPDHQGGVDECYDFDTGPGNVFIDAAVRYFTNGEQEYDKDGAMGKRGKVNQEMVDKFLQHKYFKLDPPKTTGREVFRDTLAHDLIKEGEAAGMSADDIVATVTRITAQAIVDHYRRYAPSQEIDEIFMCGGGAHNPNITEFIQQSYPNTKIMMLDEAGVPGDAKEAVTFAWQGMEALVGRSIPVPTRVETRRPYVLGKVSPGENYREVLRKGMAFGGDADQLPWVQEMVNYVDGKVFDNKW
>ancestral_276
HANGSDMAAANGSNGNGAGTATGSHGAPLDFTVLGLNSGTSMASQDGIDCALCRFRQDSPDSPMHFELLKYGEVPLPQGIKKRVMKMILHNRTTPEELSEVNVQLGETFADAVETFVSENGIDRSTIDALASHGQTIWLLSMPEEGQVKSALTMAEGCILASRTGITSITDFRISDQAAGRQGAPLIAFFDALLLHHPTKLRACQNIGGIANVCFIPPDHQGGVDACYDFDTGPGNVFIDAAVRYFTNGEQEYDKDGAMGKRGKVNQEMVDRFLQHKYFKLEPPKTTGREVFRDTLAHDLIKEGESLGMSADDIVATVTRITAQAIVDHYRRYAPSQEIDEIFMCGGGAKNPNIVAFIQQSYPNTKIMMLDEAGVPGDAKEACTFAWQGMEALVGRSIPVPTRVETRRPFVLGKVSPGENYRSVLRKGMAFGGDSDQLPWVHEMVNYVDGKVFDNKW
>ancestral_253
MDPNPSVSRSLDLTVLGLNSGTSMDGIDCALCHFQQETPESPMRFELLKYGEIPLEQTIKQRVMNMILHNKTSPSELSEVNVILGETFAAAVKEFCAQYNVDISSIDVIGSHGQTIWLLSMPEEGEVRSALTMAEGSFIASRTGITTVTDFRVSDQAAGRQGAPLIAFFDALILHHPTKLRACQNIGGIANVCFIPPDSLGGVDACYDFDTGPGNVFIDAVVRHYTNGEREYDKNGEMGARGTVDQDLVDEFLQTHPYFRLDPPKTTGREVFRDTLAFDLIRKAESKGLSPDDVVATVTRITAQSIVDHYRRYAPKDLPIDEIFMCGGGSYNPNITQYIQSQYPDTKILALDQAGIPASAKEAITFAWQGMEAIVGRSIPVPTRVETRQPYVLGKVSPGKNYRRVMRQGMQFGGDRDELSPVKEVVNYVNGKEWNNKW
>ancestral_278
MVNASTTVNGANGNANGHANGNANGSNGVNGASHGAPLDFTVLGLNSGTSMDGIDCALCRFRQDSPEAPMHFELLKYGEVPLPQGIKKRVMKMILHNRTTPEELSEVNVQLGETFADAVESFISTNGIDRSTIDALASHGQTIWLLSMPEEGQVKSALTMAEGSFLASRTGITSITDFRISDQAAGRQGAPLIAFFDALLLHHPTKLRACQNIGGIANVCFIPPDHQGGVDACFDFDTGPGNVFIDAAVRYFTNGEQEYDKDGAMGKRGKVNQEMVDRFLQHKYFGLEPPKTTGREVFRDTLAHDLIKEGESLGMSADDIVATVTRITAQAIVDHYRRYAPSQDIDEIFMCGGGAKNPNIVAFIQQSYPNTKIMMLDEAGVPGDAKEACTFAWQGMEALVGRSIPVPTRVETRRPFVLGKVSPGENYRSVLRKGMAFGGDSDQLPWVHEMVNYVDGKVFNNKW
>ancestral_279
MGQINGNGTNSASSTTNGKLDLTVLGLNSGTSMDGIDCALCRFRQDTPDSPMHFELLKYGEVPLAQPIKKRVMNMILHNRTTPEELSEVNVQLGETFADAVETFTKEHGIDKSSIDAIGSHGQTIWLLSMPEQGQVKSALTMAEGSILAARTGITSVTDFRISDQAAGRQGAPLIAFFDALLLHHPTKLRACQNIGGIANVCFIPPDHQGGIDECYDFDTGPGNALIDAVVRHYTNGEQEYDRDGKMGKLGKVDQALVDEFLQLPYFNLDPPKTTGREVFRDTLAHDLIRKGEAKGLSPDDIVATVTRITAQAIVDHYRRYAPSQEIDEIFMCGGGAFNPNITEYIQQAYPKTKIMMLDEAGIPGGAKEAVTFAWQGMEAIVGRSIPVPTRVETRREFVLGKVSPGNNYRKVMRHGMAFGAGRDHLPPVKEMVNYVDGKVFDNKW
>ancestral_250
MDPNPSVSRSLDLTVLGLNSGTSMDGIDCALCHFQQETPDSPMRFELLKYGEIPLEQTIKQRVMNMILHNKTSPSELSEVNVILGETFAAAVKEFCAQYNVDISSIDVIGSHGQTIWLLSMPEEGEVRSALTMAEGSFIASRTGITTVTDFRVSDQAAGRQGAPLIAFFDALILHHPTKLRACQNIGGIANVCFIPPDSLGGVDACYDFDTGPGNVFIDAVVRHYTNGQQEYDKDGEMGARGTVDQDLVDEFLQTHPYFRLDPPKTTGREVFRDTLAFDLIRKAESKGLSPDDVVATVTRITAQAIVDHYRRYAPKDLPIDEIFMCGGGSYNPNITQYIQAQYPDTKILMLDQAGIPASAKEAITFAWQGMEAIVGRSIPVPTRVETRQPYVLGKVSPGKNYRRVMRQGMQFGGDRDHLSPVKEMVNYVNGKEFNNKW
>ancestral_251
MDPNPSVSRSLDLTVLGLNSGTSMDGIDCALCHFQQETPDSPMRFELLKYGEIPLEQTIKQRVMNMILHNKTSPSELSEVNVILGETFAAAVKEFCAQYNVDISSIDVIGSHGQTIWLLSMPEEGEVRSALTMAEGSFIASRTGITTVTDFRVSDQAAGRQGAPLIAFFDALVLHHPTKLRACQNIGGIANVCFIPPDSLGGVDACYDFDTGPGNVFIDAVVRHYTNGQQEYDKDGEMGARGRVDQDLVDEFLQTHPYFRLDPPKTTGREVFRDTLAFDLIRKAESKGLGPDDVVATVTRITAQAIVDHYRRYAPKDIPIDEIFMCGGGSYNPNITQYIQAQYPDTKILMLDQAGIPASAKEAITFAWQGMEAIVGRSIPVPTRVETRQPYVLGKVSPGKNYRRVMRQGMQFGGDTDGLSPVKEMVNYVNGKEFNNKW
>ancestral_256
MTVNNASNGTSNRQALDLTVLGLNSGTSMDGIDCALCHFRQETPESPMHFELLKYGEIPLEQTIKKRVMNMILHNKTSPSELSEVNVILGETFAAAVKQFCQDHEVDISTIDVIGSHGQTIWLLSMPEPGEVRSALTMAEGTFLASRTGITTVTDFRVSDQAAGRQGAPLIAFFDALLLHHPTKLRACQNIGGIANVCFIPPDSHGGIDACYDFDTGPGNVFIDAVVRHYTNGEQEYDKDGEMGARGTVDQELVDEFLQNHPYFRLDPPKTTGREVFRDTIAFELIRKAESKGLSPDDVVATVTRITAQAIVDHYRRYAPKDLQIDEIFMCGGGAYNPNITKYIQKHYPNTRIMMLDAAGIPGGAKEAITFAWQGMEAIVGRSIPVPTRVETRQEYVLGKVSPGKNYRKVMRQGMLFGEGRDHLSPVSEMVNYVKGEVFDNKW
>ancestral_257
MTSNSSTANGTSNQALDLTVLGLNSGTSMDGIDCALCHFRQETPESPMHFELLKYGEIPLEPTIKKRVMNMILHNKTSPSELSEVNVILGETFASAVHQFCKDYNVDIETIDVIGSHGQTIWLLSMPEPGETRSALTMAEGSFLASRTGITSVTDFRVSDQAAGRQGAPLIAFFDALLLHHPTKLRACQNIGGIANVCFIPPDSHGGVDECYDFDTGPGNVFIDAVVRHYTNGEREYDKDGEMGARGTVDQELVDDFLRHPYFALDPPKTTGREVFRDTLAHELIKKAEAKGLSPDDVVATITRITAQAIVDHYRRYAPKDLEIDEIFMCGGGAYNPNITSYIQEHYPNTKIMMLDEAGIPAGAKEAITFAWQGMEAIVGRSIPVPTRVETRQEYVLGKVSPGKNYRKVMRQGMLFGAGRDHLPPVKEMVNYVDGKVFDNKW
>ancestral_254
MDPNPSVSRSLDLTVLGLNSGTSMDGIDCALCHFQQETPESPMRFELLKYGEIPLEQTIKQRVMNMILHNKTSPSELSEVNVILGETFAAAVKEFCAQYNVDISSIDVIGSHGQTIWLLSMPEEGEVRSALTMAEGSFIASRTGITTVTDFRVSDQAAGRQGAPLIAFFDALILHHPTKLRACQNIGGIANVCFIPPDSLGGVDACYDFDTGPGNVFIDAVVRHYTNGEREYDKNGEMGARGTVDQDLVDEFLQTHPYFRLDPPKTTGREVFRDTLAFDLIHKAESKGLSPDDVVATVTRITAQSIVDHYRRYAPKDLPIDEIFMCGGGSYNPNITQYIQSQYPDTKILALDQAGIPASAKEAITFAWQGMEAIVGRSIPVPTRVETRQPYVLGKVSPGKNYRRVMRQGMRFGGDRDELSPVKEVVNYVNGKEWNNKW
>ancestral_255
MDPNPSVSRSLDLTVLGLNSGTSMDGIDCALCHFQQETPESPMRFELLKYGEIPLEQTIKQRVMNMILHNKTSPSELSEVNVILGETFAAAVKEFCAQYNVDISSIDVIGSHGQTIWLLSMPEEGEVRSALTMAEGSFIASRTGITTVTDFRVSDQAAGRQGAPLIAFFDALILHHPTKLRACQNIGGIANVCFIPPDSLGGVNACYDFDTGPGNVFIDAVVRHYTNGEREYDKNGEMGARGTVDQDLVDEFLQTHPYFRLDPPKTTGREVFRDTLAFDLIHKAESKGLGPDDVVATVTRITAQSIVDHYRRYAPKDLPIDEIFMCGGGSYNPNITQYIQSQYPDTKILALDQAGIPASAKEAITFAWQGMEAIVGRSIPVPTRVETRQPYVLGKVSPGKNYRRVMRQGMRFGGDRDELSPVKEVVNYVDGKEWNNKW
>ancestral_245
MDPSASVSRSLDLTVLGLNSGTSMDGIDCALCRFRQETPDSPMRFELLKYGEIPLEQTIKKRVMNIILHNKTSPSELSEVNVILGETFAAAVKEFCGQYDVDISSIDVIGSHGQTIWLLSMPEEGEVRSALTMAEGSFIASRTGITTVTDFRVSDQAAGRQGAPLIAFFDALLLHHPTKLRACQNIGGIANVCFIPPDSLGGTDACYDFDTGPGNVFIDAVVRHYTNGQQEYDKDGEMGARGTVDQDLVDEFLQNHPYFQLDPPKTTGREVFRDTLAFDLIRKAESKGLSPDDVVATVTRITAQAIVDHYRRYAPKDLPIDEIFMCGGGAYNPNITQYIQAHYPDTKILMLDQAGIPASAKEAITFAWQGMEAVVGRSIPVPTRVETRQPYVLGKVSPGKNYRRVLQQGMQFGGDRHHLPAVSELVNYVNGEVFNNKW
>ancestral_244
MDPSASVSRSLDLTVLGLNSGTSMDGIDCALCRFRQETPDSPMRFELLKYGEIPLEQTIKKRVMNIILHNKTSPSELSEVNVILGETFAAAVKEFCGQYDVDISSIDVIGSHGQTIWLLSMPEEGEVRSALTMAEGSFIASRTGITTVTDFRVSDQAAGRQGAPLIAFFDALLLHHPTKLRACQNIGGIANVCFIPPDSLGGTDACYDFDTGPGNVFIDAVVRHYTNGQQEYDKDGEMGARGTVDQDLVDEFLQNHPYFQLDPPKTTGREVFRDTLAFDLIRKAESKGLSPDDVVATVTRITAQAIVDHYRRYAPKDLPIDEIFMCGGGAYNPNITQYIQAHYPSTKILMLDQAGIPASAKEAITFAWQGMEAVVGRSIPVPTRVETRQPYVLGKVSPGKNYRRVLQQGMQFGGDRHHLPAVSELVNYVNGKEFNNKW
>ancestral_247
MDPNPSVSRSLDLTVLGLNSGTSMDGIDCALCHFQQETPDSPMRFELLKYGEIPLEQTIKKRVMNIILHNKTSPSELSEVNVILGETFAAAVKEFCGQYDVDISSIDVIGSHGQTIWLLSMPEEGEVRSALTMAEGSFIASRTGITTVTDFRVSDQAAGRQGAPLIAFFDALLLHHPTKLRACQNIGGIANVCFIPPDSLGGTDACYDFDTGPGNVFIDAVVRHYTNGQQEYDKDGEMGARGTVDQDLVDEFLQTHPYFRLDPPKTTGREVFRDTLAFDLIRKAESKGLSPDDVVATVTRITAQAIVDHYRRYAPKDLPIDEIFMCGGGSYNPNITRYIQAHYPDTKILMLDQAGIPASAKEAITFAWQGMEAVVGRSIPVPTRVETRQPYVLGKISPGKNYRKVMQQGMQFGGDRHHLAAVTELVNYVNGKEFNNKW
>ancestral_246
MDPNPSVSRSLDLTVLGLNSGTSMDGIDCALCHFQQETPDSPMRFELLKYGEIPLEQTIKKRVMNIILHNKTSPSELSEVNVILGETFAAAVKEFCGQYDVDISSIDVIGSHGQTIWLLSMPEEGEVRSALTMAEGSFIASRTGITTVTDFRVSDQAAGRQGAPLIAFFDALLLHHPTKLRACQNIGGIANVCFIPPDSLGGTDACYDFDTGPGNVFIDAVVRHYTNGQQEYDKDGEMGARGTVDQDLVDEFLQTHPYFRLDPPKTTGREVFRDTLAFDLIRKAESKGLSPDDVVATVTRITAQAIVDHYRRYAPKDLPIDEIFMCGGGSYNPNITRYIQAHYPDTKILMLDQAGIPASAKEAITFAWQGMEAVVGRSIPVPTRVETRQPYVLGKISPGKNYRKVMQQGMQFGGDRHHLAAVTELVNYVNGKEFNNKW
>ancestral_241
MDPNPSVSRSLDLTVLGLNSGTSMDGIDCALCHFQQETPDSPMRFELLKYGEIPLEQTIKKRVMNIILHNKTSPSELSEVNVILGETFAAAVKEFCGQYDVDISSIDVIGSHGQTIWLLSMPEEGEVRSALTMAEGSFIASRTGITTVTDFRVSDQAAGRQGAPLIAFFDALLLHHPTKLRACQNIGGIANVCFIPPDSLGGTDACYDFDTGPGNVFIDAVVRHYTNGQQEYDKDGEMGARGTVDQDLVDEFLQTHPYFRLDPPKTTGREVFRDTLAFDLIRKAESKGLSPDDVVATVTRITAQAIVDHYRRYAPKDLPIDEIFMCGGGSYNPNITQYIQAHYPDTKILMLDQAGIPASAKEAITFAWQGMEAVVGRSIPVPTRVETRQPYVLGKVSPGKNYRRVMQQGMQFGGDRHHLAAVSELVNYVNGKEFNNKW
>ancestral_240
MDPNPSVSRSLDLTVLGLNSGTSMDGIDCALCHFQQETPDSPMRFELLKYGEIPLEQTIKQRVMNMILHNKTSPSELSEVNVILGETFAAAVKEFCAQYNVDISSIDVIGSHGQTIWLLSMPEEGEVRSALTMAEGSFIASRTGITTVTDFRVSDQAAGRQGAPLIAFFDALLLHHPTKLRACQNIGGIANVCFIPPDSLGGVDACYDFDTGPGNVFIDAVVRHYTNGQQEYDKDGEMGARGTVDQDLVDEFLQTHPYFRLDPPKTTGREVFRDTLAFDLIRKAESKGLSPDDVVATVTRITAQAIVDHYRRYAPKDLPIDEIFMCGGGSYNPNITQYIQAHYPDTKILMLDQAGIPASAKEAITFAWQGMEAIVGRSIPVPTRVETRQPYVLGKVSPGKNYRRVMRQGMQFGGDRDHLSPVSEMVNYVNGKEFNNKW
>ancestral_243
MDPSASVSRSLDLTVLGLNSGTSMDGIDCALCRFRQETPDSPMRFELLKYGEIPLEQTIKKRVMNIILHNKTSPSELSEVNVILGETFAAAVKEFCGQYDVDISSIDVIGSHGQTIWLLSMPEEGEVRSALTMAEGSFIASRTGITTVTDFRVSDQAAGRQGAPLIAFFDALLLHHPTKLRACQNIGGIANVCFIPPDSLGGTDACYDFDTGPGNVFIDAVVRHYTNGQQEYDKDGEMGARGTVDQDLVDEFLQTHPYFQLDPPKTTGREVFRDTLAFDLIRKAESKGLSPDDVVATVTRITAQAIVDHYRRYAPKDLPIDEIFMCGGGAYNPNITQYIQAHYPSTKILMLDQAGIPASAKEAITFAWQGMEAVVGRSIPVPTRVETRQPYVLGKVSPGKNYRRVLQQGMQFGGDRHHLPAVSELVNYVNGKEFNNKW
>ancestral_242
MDPSASVSRSLDLTVLGLNSGTSMDGIDCALCRFQQETPDSPMRFELLKYGEIPLEQTIKKRVMNIILHNKTSPSELSEVNVILGETFAAAVKEFCGQYDVDISSIDVIGSHGQTIWLLSMPEEGEVRSALTMAEGSFIASRTGITTVTDFRVSDQAAGRQGAPLIAFFDALLLHHPTKLRACQNIGGIANVCFIPPDSLGGTDACYDFDTGPGNVFIDAVVRHYTNGQQEYDKDGEMGARGTVDQDLVDEFLQTHPYFQLDPPKTTGREVFRDTLAFDLIRKAESKGLSPDDVVATVTRITAQAIVDHYRRYAPKDLPIDEIFMCGGGAYNPNITQYIQAHYPSTKILMLDQAGIPASAKEAITFAWQGMEAVVGRSIPVPTRVETRQPYVLGKVSPGKNYRRVLQQGMQFGGDRHHLPAVSELVNYVNGKEFNNKW
>ancestral_249
MDPNPSVSRSLDLTVLGLNSGTSMDGIDCALCHFQQETPDSPMRFELLKYGEIPLEQTIKKRVMNIILHNKTSPSELSEVNVILGETFAAAVKEFCGQYDVDISSIDVIGSHGQTIWLLSMPEEGEVRSALTMAEGSFIASRTGITTVTDFRVSDQAAGRQGAPLIAFFDALLLHHPTKLRACQNIGGIANVCFIPPDSLGGTDACYDFDTGPGNVFIDAVVRHYTNGQQEYDKDGEMGARGTVDQDLVDEFLQTHPYFRLDPPKTTGREVFRDTLAFDLIRKAESKGLSPDDVVATVTRITAQAIVDHYRRYAPKDLPIDEIFMCGGGSYNPNITRYIQAHYPDTKILMLDQAGIPASAKEAITFAWQAMEAVVGRSIPVPTRVETRQPYVLGKISPGKNYRKVMQQGMQFGGDRHHLAAVTELVNYVNGKEFNNKW
>ancestral_248
MDPNPSVSRSLDLTVLGLNSGTSMDGIDCALCHFQQETPDSPMRFELLKYGEIPLEQTIKKRVMNIILHNKTSPSELSEVNVILGETFAAAVKEFCGQYDVDISSIDVIGSHGQTIWLLSMPEEGEVRSALTMAEGSFIASRTGITTVTDFRVSDQAAGRQGAPLIAFFDALLLHHPTKLRACQNIGGIANVCFIPPDSLGGTDACYDFDTGPGNVFIDAVVRHYTNGQQEYDKDGEMGARGTVDQDLVDEFLQTHPYFRLDPPKTTGREVFRDTLAFDLIRKAESKGLSPDDVVATVTRITAQAIVDHYRRYAPKDLPIDEIFMCGGGSYNPNITRYIQAHYPHTKILMLDQAGIPASAKEAITFAWQGMEAVVGRSIPVPTRVETRQPYVLGKISPGKNYRKVMQQGMQFGGDRHHLAAVTELVNYVNGKEFNNKW
>ancestral_258
SNSSTANGTPNHALDLTVLGLNSGTSMDGIDCALCQEHFRQETPESPMHFELLKYGEIPLEPVIKKRVMNMILHNQTSPSELSEVNVILGETFASAVHQFCKDYNVDIESIDVLGSHGQTIWLLSMPEPGETRSALTMAEGSFLASRTGITSVTDFRVSDQAAGRQGAPLIAFFDALLLHHPTKLRACQNIGGIANVCFIPPDSHGGVDECYDFDTGPGNVFIDAVVRHYTNGEREYDKDGEMGARGTVDQELVDDFLRHPYFALDPPKTTGREVFRDTLAHEFITKAEAKGLSPDDVVATITRITAQAIVDHYRRYAPKDLEIDEIFMCGGGAYNPNITSFIQEHYPNTRIMMLDEAGIPAGAKEAITFAWQGMEAVVGRSIPVPTRVETRQEYVLGKVSPGKNYRKVMRQGMLFGAGRDHLPPVKELVNYVDGKVFNNKW
>ancestral_259
NASSTANGTPNHALDLTVLGLNSGTSMDGIDCALCRFRQETPESPMHFELLKYGEIPLEPVIKKRVMNMILHNQTSPSELSEVNVILGETFASAVHQFCKDYNVDIESIDVLGSHGQTIWLLSMPEPGETRSALTMAEGSFLASRTGITSVTDFRVSDQAAGRQGAPLIAFFDALLLHHPTKLRACQNIGGIANVCFIPPDSHGGVDECYDFDTGPGNVFIDAVVRHYTNGEREYDKDGEMGARGTVDQELVDDFLRHPYFALDPPKTTGREVFRDTLAHEFITKAEAKGLSPDDVVATITRVTAQAIVDHYRRYAPKDLEIAEIFMCGGGAYNPNITSFIQEHYPNTRIMMLDEAGIPAGAKEAITFAWQGMEAVVGRSIPVPTRVETRQEYVLGKVSPGKNYRKVMRQGMLFGAGRDHLSPVKELVNYVDGKVFNNKW
>ancestral_179
MGPAPNGSASRPLDLTVLGMNSGTSMDGIDCALCRFRQASPDAPMHFELLKYDEVPLEQTIKKRVMNMILHNKTTLEELSEVNVILGEVFSDAAKAFCGKNNVAIDSIDAIGSHGQTIWFVSMPEIGQVRSALTMAEGCFIASRTGITTVTDFRVSDQAAGRQGAPLIAFFDSLVLHHPTKLRACQNIGGIGNVCFIPPDVDGALNPAFFDFDTGPGNVFIDAAVRYFTNGEQEYDKDGAMGRAGTVNQEMVDEFLRTFPYFALDPPKTTGREVFRDTVAHDLIKKGLEKGLSPNDVVATITRITSQAIVEHYRRYMPTEYGPLAEIYMCGGGAKNPNIVAYMQAAFPETRVAVLDEAGIPADAKEAITFAWQGMEAIIGRSIPVPDRVETRVEYVLGKISPGRNYRRVMRKGAEFGGDAEWLPPVKELVNSVDGKVFDNKW
>ancestral_178
MGSTPNGSESRPLDLTVLGMNSGTSMDGIDCALCRFRQASPDAPMHFELLKYDEVPLEQTIKKRVMNMILHNKTTPEELSEVNVILGEVFSDAAKAFCAKNNVAIDSIDAIGSHGQTIWLLSMPEKGQVRSALTMAEGCFIASRTGITTVTDFRVSDQAAGRQGAPLIAFFDSLVLHHPTKLRACQNIGGIGNVCFIPPDVDGALNPAFFDFDTGPGNVFIDAAVRYFTNGEQEYDKDGAMGRAGTVDQEMVDEFLRTFPYFALDPPKTTGREVFRDTVAHDLIKKGLEKGLSPNDVVATITRITAQAIVEHYRRYMPTEYGPLAEIYMCGGGAKNPNIVAYMQAAFPETRIVMLDEAGIPADAKEAITFAWQGMEAIVGRSIPVPDRVETRTEYVLGKISPGRNYRRVMRKGAEFGGDAERLPPVKELVNYVDGKVFDNKS
>ancestral_177
MGSGTSSGSQSQPLDLTVLGLNSGTSMDGIDCALCRFRQASPDAPMHFELLKYDEVPLEQTIKKRVMNMILHNKTTPEELSEVNVILGETFADAVKAFSAKHNVPLSSIDAIGSHGQTIWLLSMPEKGQVKSALTMAEGCFIASRTGITTVTDFRVSDQAAGRQGAPLIAFFDSLVLHHPTKLRACQNIGGIANVCFIPPDVDGALNPEFFDFDTGPGNVFIDAAVRYFTNGEQEYDKDGEMGKAGTVDQEMVDEFLQTFPYFSLDPPKTTGREVFRDTIAHDLIERGLEKGLSPNDVVATITRITAQAIVEHYRRYMPTEYGPLAEIYMCGGGAKNPNITDYLQAAFPETRIVMLDEAGIPADAKEAITFAWQGMEAIVGRSIPVPDRVETRREYVLGKVSPGKNYRRVMRKGMEFGAGRDHLEPVKELVNYVDGKVFNNKS
>ancestral_176
MGSTNGSQSATSEPLDITVLGLNSGTSMDGIDCALCRFRQESPDAPMHLELLKYDEVPLEQTIKKRVMRMILHNSTTPEELSEVNVLLGETFADAVMTFSEKHGIPLSSIDAIGSHGQTIWLLSIPEKGQTKSALTMAEGCFIASRTGITTVTDFRVSDQAAGRQGAPLIGFFDSLLLHHPTKFRACQNIGGIANVCFIPPDVDGALNTEFFDFDTGPGNVFIDAAVRFFTDGEQEYDKDGEMGRAGTVDQEMVDEFLQTHPYFALDPPKTTGREVFRDTIAHDLIERGLKKGMSPNDIVATITRITAQAIVEHYKRYMPTQYGPLAEIYMCGGGARNPNITEYMQEAFPDTRITMLDEAGIPSDAKEAITFAWQGMEAVVGRSIPVPSRVETRREYVLGKVSPGKNYRRLKKGMNISSKASSRPALHFGGDSDHLPPVKELV
>ancestral_175
MGSINGTSSGAPSQPLDITVLGLNSGTSMDGIDCALCRFRQDSPDAPMHFELLKYDEVPLEQTIKKRVMRMILHNSTTPEELSEVNVLLGETFADAVMAFSEKHGIPLSSIDAIGSHGQTIWLLSMPEKGQTKSALTMAEGCFIASRTGITTVTDFRVSDQAAGRQGAPLIAFFDSLLLHHPTKFRACQNIGGIANVCFIPPDVDGALNTEFFDFDTGPGNVFIDAAVRFFTDGEQEYDKDGEMGKAGTVDQEMVDEFLQTHPYFSLDPPKTTGREVFRDTIAHDLIERGLKKGLSPNDIVATITRITAQAIVEHYKRYMPTQYGPLAEIYMCGGGAKNPNITDYMQEAFPDTRIVMLDEAGIPSDAKEAITFAWQGMEAIVGRSIPVPSRVETRREYVLGKVSPGKNYRRVLKKGMDFGADSDHLPPVKELVNYVDGQVYNNK
>ancestral_174
MGSLQHPLARPLDLTVLGLNSGTSMDGIDCALCRFRQNSPEDAMHFELLKYDEVPLEQGIKKRVMGMILENSTTLEEISEVNVVLGETFADAAIAFCTNHGIALSSVDAIGSHGQTIWLVSMPEPGQTKSVLTMAEGSILAARTGVTTVTDFRISDQAAGRQGAPLISFFDSLVLRHPAKLRACQNIGGIANVCFVPPDVNGEINTEFFDFDTGPGNVFIDAAVRYFTDGEEEYDKDGEMGKAGKVDQEIVDKFLTAHPYFSRDPPKTTGREIFRDTTAHALIDEGIRKGLSPNDVVATITRITAQAIVEHYKRYMPTQYGPLTEIYMCGGGAKNPNIVDFMQQAFPETEIVMLDVAGIPSDAKEAITFAWQGMEAIVGRSIPVPSRVETRREYVLGKVSPGLNYRRVMRKGLDFGAGRDYLAPVKELVNYVGGQVFDNNKN
>ancestral_173
NGTSSGAPSQPLDITVLGLNSGTSMDGIDCALCRFRQDSPDAPMHFELLKYDEVPLEQTIKKRVMNMILHNSTTPEELSEVNVLLGETFADAVMAFSAKHGIPLSSIDAIGSHGQTIWLLSMPEKGQTKSALTMAEGCFIASRTGITTVTDFRVSDQAAGRQGAPLIAFFDSLVLHHPTKLRACQNIGGIANVCFIPPDVDGALNTEFFDFDTGPGNVFIDAAVRYFTDGEQEYDKDGEMGKAGTVDQEMVDEFLQTHPYFSLDPPKTTGREVFRDTIAHDLIERGIKKGLSPNDIVATITRITAQAIVEHYKRYMPTQYGPLAEIYMCGGGAKNPNITDYMQEAFPETRIVMLDEAGIPSDAKEAITFAWQGMEAIVGRSIPVPSRVETRREYVLGKVSPGKNYRRVMRKGMEFGAGRDHLPPVKELVNYVDGQVFNNKRN
>ancestral_172
GTSSGAPSQPLDITVLGLNSGTSMDGIDCALCRFRQDSPDAPMHFELLKYDEVPLEQTIKKRVMNMILHNSTTPEELSEVNVLLGETFADAVKAFSAKHGIPLSSIDAIGSHGQTIWLLSMPEKGQTKSALTMAEGCFIASRTGITTVTDFRVSDQAAGRQGAPLIAFFDSLVLHHPTKLRACQNIGGIANVCFIPPDVDGALNTEFFDFDTGPGNVFIDAAVRYFTNGEQEYDKDGEMGKAGTVDQEMVDEFLQTHPYFSLDPPKTTGREVFRDTIAHDLIERGIKKGLSPNDIVATITRITAQAIVEHYRRYMPTQYGPLAEIYMCGGGAKNPNITDYLQEAFPETRIVMLDEAGIPADAKEAITFAWQGMEAIVGRSIPVPSRVETRREYVLGKVSPGKNYRRVMRKGMEFGAGRDHLEPVKELVNYVDGKVFNNKA
>ancestral_171
MGSATGIMYTGDSLPLDITALGLNSGTSMDGIDCALCRFRQASPNGPMHFELLQYDEIPLEPKIKKRVMDMIFHNTTTPEELSEVNVVLGETFAEAAKAFSKKHGVPLSSIDVIGSHGQTIWLESMPQGGRKKSALTMAEGTFIASSTGITTVTDFRVSDQAAGRQGAPLIAFFDSLVLHHPTKLRACQNIGGIANVCFVPPDSNGQLNQEFFDFDTGPGNVFIDAAVRYFTNGEREYDQDGEMGKQGKVNQQMVDEFLRTHFYFALDPPKTTGREVFRDTIAHDLIERGVANGMSPNDIVATITRITAQAIVEHYKRYMPSQYGPLAEVYMCGGGAKNPNILDHLRESFPETRFVMLDEAGIPADAKEAITFAWQGMEAIVGRSIPVPSRVETSRGYVLGKISPGHNYRRVMKKGMDFGAGHEQLEPVRELVNYVGGKVYNNKG
>ancestral_170
MGSATGIMYNGDSLPLDITALGLNSGTSMDGIDCALCRFRQASPNGPMHFELLQYDEIPLEPKIKKRVMDMIFHNTTTPEELSEVNVILGETFADAVKAFSKKHGVPLSSIDVIGSHGQTIWLESMPQGGRKKSALTMAEGTFIASSTGITTVTDFRVSDQAAGRQGAPLIAFFDSLVLHHPTKLRACQNIGGIANVCFVPPDSNGQLNQEFFDFDTGPGNVFIDAAVRYFTNGEREYDKDGEMGKQGKVNQEMVDEFLRTHFYFALDPPKTTGREVFRDTIAHDLIERGVANGMSPNDIVATITRITAQAIVEHYKRYMPTQYGPLAEVYMCGGGAKNPNILDHLRESFPETRFVMLDEAGIPADAKEAITFAWQGMEAIVGRSIPVPSRVETRRGYVLGKVSPGQNYRRVMRKGMDFGAGHEQLEPVRELVNYVGGKVYNNKG
>ancestral_182
NGSTGAANGSSSQALDLTVLGLNSGTSMDGIDCALCHFRQETPDSPMHFELLKYGEIPLEQTIKKRVMNMILHNKTTPEELSEVNVLLGETFASAVKEFCKEHNVDLSSIDVIGSHGQTIWLLSMPEPGQTKSALTMAEGTFIASRTGITSVTDFRVSDQAAGRQGAPLIAFFDALLLHHPTKLRACQNIGGIANVCFIPPDNDGGVDECFDFDTGPGNVFIDAVVRHYTNGEREYDKDGEMGKRGTVDQELVDEFLQHKYFKLDPPKTTGREVFRDTLAHDLIKKGEAKGLSPDDIVATVTRITAQAIVDHYRRYAPSQEIDEIFMCGGGAYNPNITEYIQKHYPNTKIMMLDEAGIPAGAKEAITFAWQGMEAVVGRSIPVPDRVETRQEYVLGKVSPGKNYREVMRKGMLFGGGADHLPPVKEMVNYVDGKVFDNKW
>ancestral_183
SNGSTGHANGSSSQALDLTVLGLNSGTSMDGIDCALCHFRQETPDSPMHFELLKYGEIPLEQTIKKRVMNMILHNKTTPEELSEVNVLLGETFASAVKEFCKEHNVDMSSIDVIGSHGQTIWLLSMPEPGQTKSALTMAEGTFIASRTGITTVTDFRVSDQAAGRQGAPLIAFFDALLLHHPTKLRACQNIGGIANVCFIPPDNDGGVDECFDFDTGPGNVFIDAVVRHYTNGEREYDKDGEMGKRGTVNQELVDEFLQHKYFKLDPPKTTGREVFRDTMAHDLIKKGEALGMSPDDIVATVTRITAQAIVDHYRRYAPSQEIDEIFMCGGGAYNPNITEYIQKHYPNTKIMMLDEAGVPAGAKEAITFAWQGMEAVVGRSIPVPDRVETRQEYVLGKVSPGKNYREVMRKGMLFGGGADHLPPVKEMVNYVDGKVFDNKW
>ancestral_180
MGSTPNSSESRPLDLTVLGMNSGTSMDGIDCALCRFRQASPDAPMHFELLKYDEVPLEQTIKKRVMNMILHNKTTPEELSEVNVILGEVFSDAAKAFCAKNNVAIDSIDAIGSHGQTIWLLSMPEKGQVRSALTMAEGCFIASRTGITTVTDFRVSDQAAGRQGAPLIAFFDSLVLHHPTKFRACQNIGGIGNVCFIPPDVDGALNPAFFDFDTGPGNVFIDAAVRYFTNGEQEYDKDGAMGRAGTVDQEIVDEFLRTFPYFALDPPKTTGREVFRDTVAHDLIKKGLEKGLSPNDVVATITRITAQAIVEHYHRYMPTEYGPLAEIYMCGGGAKNPNIVAYMQAAFPETRIVMLDEAGIPADAKEAITFAWQGMEAIVGRSIPVPDRVETRTEYILGKISPGRNYRRVMRKGAEFGGDAERLPPVKELVNYVDGKVFDNKS
>ancestral_181
MGSVHNGATGSQSSPLDLVVLGLNSGTSMDGIDCALCRFRQATPDAPMHFELLKYDEVPLEPTIKKRVMAMILHNTTSPEELSEVNVILGKEFAQAVKIFSQRHNVPLSSIDAIGSHGQTIWFVSMPEEGKVTSALTMAEGCFLASMTGITTVTDFRVSDQAAGRQGAPLIAFFDSLVLHHPTKLRACQNIGGIANVCFIPPDRDGKLNPEFFDFDTGPGNVFIDAAVRYFTDGQQEYDQDGRMGKAGTVDEEMVDKFLSSFAYFSLDPPKTTGRETFRDTIAHDLIEQGLQRGLSPNDVVATITRITAKAIVEHYKRYMPTDYGPLCEIYMCGGGAKNPNITDYLQAAFPAAKVMMLDEAGIPADAKEAITFAWQGMEAIVGRSIPVPDRVATRQPYVLGKVSPGKNYRRVMKRGMDFGAGQDELEPVTELVHYVDGKVFSNK
>ancestral_186
NSMSNGHTSHANGSSSQALDLTVLGLNSGTSMDGIDCALCRFRQETPDSPMHFELLKYGEIPLEQTIKKRVMNMILHNKTTPEELSEVNVLLGETFASAVKEFCKEHNVDMSSIDVIGSHGQTIWLLSMPEPGQTKSALTMAEGTFIASRTGITTVTDFRVSDQAAGRQGAPLIAFFDALLLHHPTKLRACQNIGGIANVCFIPPDNDGGVDECFDFDTGPGNVFIDAVVRHYTNGEQEYDKDGAMGKRGTVNQELVDEFLQHKYFKLDPPKTTGREVFRDTMAHDLIKKGEALGMSPDDIVATVTRITAQAIVDHYRRYAPSQDIDEIFMCGGGAYNPNITEYIQKHYPNTKIYMLDDAGVPAGAKEAITFAWQAMEAVVGRSIPVPDRVETRQEYVLGKVSPGKNYREVMRKGMLFGGGADHLPPVKEMVNYVDGKVFDNKW
>ancestral_187
TNGHTTNGNSHANGSSQALDLTVLGLNSGTSMDGIDCALCRFRQESPDSPMHFELLKYGEIPLEQKIKKRVMNMILHNRTTPEELSEVNVLLGETFASAVKEFCKEHNVDMSSIDVIGSHGQTIWLLSMPEPGQTKSALTMAEGTFIASRTGITTVTDFRVSDQAAGRQGAPLIAFFDALLLHHPTKLRACQNIGGIANVCFIPPDNAGGVDKCFDFDTGPGNVFIDAVVRHYTNGEQEYDKDGAMGKRGTVNQELVDEFLQHKYFKLDPPKTTGREVFRDTMAHDLIQKGEALGMSQDDIVATVTRITAQAIVDHYRRYAPSQDIDEIFMCGGGAYNPNITDYIQKHYPNTKIYMLDDAGVPAGAKEAITFAWQAMEAVVGRSIPVPDRVETRQEYVLGKVSPGKNYREVMKKGMMFGDGARLPPVKEMVNYVDGKVFDNKWA
>ancestral_184
MASNGTNGSNGTSSQALDLTVLGLNSGTSMDGIDCALCHFRQDTPDSPMHFELLKYGEIPLEQTIKKRVMNMIYHNKTTPEELSEVNVLLGETFASAVKEFCKEHNVDMSSIDVIGSHGQTIWLLSMAEPGQTQSALTMAEGTFIASRTGITTVTDFRVSDQAAGRQGAPLIAFFDALLLHHPTKLRACQNIGGIANVCFIPPDTDGRMNDEYFDFDTGPGNVFIDAVVRHYTNGEREYDKDGEMGARGTVNQELVDEFLQFKYFKLDPPKTTGREVFRDTMAHDLIKKGEALGMSPDDIVATVTRITAQAIVDHYRRYAPSQEIDEIFMCGGGAYNPNITKYIQKHYPNTKIMMLDEAGVPAGAKEAITFAWQGMEAVVGRSIPVPDRVETRQEYVLGKVAPGKNYREVMRKGMLFGGAADHLPPVKEMVNYVDGKVFDNKW
>ancestral_185
MDGIDCALCHFRQDTPDSPMHFELLKYGEIPLEQTIKKRVMNMIYHNRTTPEELSEVNVLLGETFASAVKEFCKEHNVDMSSIDVIGSHGQTIWLLSMAEPGQTQSALTMAEGTFIASRTGITTVTDFRVSDQAAGRQGAPLIAFFDALLLHHPTKLRACQNIGGIANVCFIPPDTDGKMSDEYFDFDTGPGNVFIDAVVRHYTNGEREYDKDGEMGARGTVNQELVDEFLQFKYFKLDPPKTTGREVFRDTMAHDLIRKGEALGMSPDDIVATVTRITAQAIVDHYRRYAPSQEIDEIFMCGGGAYNPNITKYIQKHYPRTKIMMLDEAGVPAGAKEAITFAWQGMEAVVGRSIPVPDRVETRQEYVLGKVAPGKNYREVMRKGMLFGGAADHLPPVKEMVNYVDGKVFDNKW
>ancestral_188
HVTNGNGVANNGSSQALDLTVLGLNSGTSMDGIDCALCRFRQDSPDSPMHFELVKYGEVPLEQKIKKRVMNMILQNKTTPEELSEVNVLLGETFASAVKKFCKDTNTDMSSIDVIGSHGQTIWLLSMPEPGQTKSALTMAEGTFIASRTGITTVTDFRVSDQAAGRQGAPLIAFFDALLLHHPKKLRACQNIGGIANVCFIPPDNAGGIDKCFDFDTGPGNVFIDAVVRHFTNGKQEYDKDGAMGKRGKVNQGMVDEFLQHKYFNLDPPKTTGRETFRDSLAFDMIQKGEARGMSQDDIVATVTRITSQAIVDHYRRYAPSQDIDEIFMCGGGAYNPNITDFIRQSYPNTKIYMLDDAGVPGGAKEAITFAWQAMEAVVGRSIPVPDRVETRQEYVLGKISPGRNYREVMKKGMAFGDGLRLPPVTEMVNWVDGSVFDNKWE
>ancestral_189
MVSNGNNVAANGTGQTLNLKVLGLNSGTSMDGIDCVLCHFRQDSPDSPMHFELVKYGEVPLEPKIKKRVMTMILQNQTTPEELSEVNVLLGETFASAAHKFCRDTGTDISSIDVIGSHGQTIWLLSMPEPGQVKSALTMAEGTIIAARTGVTTVTDFRVSDQAAGRQGAPLIAFFDALLLHHPRKLRACQNIGGIANVCFIPPDNAGGIDKCFDFDTGPGNVFIDAVVRHFTNGKQEYDENGMMGRRGKVDQGMVDEFLQHKYFNLDPPKTTGRETFRDSLAFDMIRAGQARGMSQDDIVATVTRITSEAIVDHYRRYAPSQDIDEIFMCGGGAHNPNITDFIRQSYPKAKMYMLDDAGVPGGAKEAVTFAWQAMEAVVGRSIPVPDRVETRQAYVLGKISPGRNYRQVMKKGMNFGDGLELPPVTEMVNWVNGSVFDNKWT
>ancestral_168
MGSVNGTSSGSDSQPLDITVLGLNSGTSMDGIDCALCRFRQASPDAPMHFELLKYDEVPLEQTIKKRVMNMILHNTTTPEELSEVNVLLGETFADAVKAFSAKHGVPLSSIDAIGSHGQTIWLLSMPEKGQVKSALTMAEGCFIASRTGITTVTDFRVSDQAAGRQGAPLIAFFDSLVLHHPTKLRACQNIGGIANVCFIPPDVDGALNQEFFDFDTGPGNVFIDAAVRYFTNGEQEYDKDGEMGKAGTVDQEMVDEFLQTHPYFALDPPKTTGREVFRDTIAHDLIERGIKKGLSPNDIVATITRITAQAIVEHYRRYMPTQYGPLAEIYMCGGGAKNPNITDYLQAAFPETRIVMLDEAGIPADAKEAITFAWQGMEAIVGRSIPVPSRVETRREYVLGKVSPGKNYRRVMRKGMEFGAGRDHLEPVKELVNYVDGKVFNNKA
>ancestral_169
MGSVTGTSSGADSQPLDITVLGLNSGTSMDGIDCALCRFRQASPDAPMHFELLKYDEVPLEQTIKKRVMNMILHNTTTPEELSEVNVLLGETFADAVKAFSAKHGVPLSSIDAIGSHGQTIWLLSMPEGGQVKSALTMAEGCFIASRTGITTVTDFRVSDQAAGRQGAPLIAFFDSLVLHHPTKLRACQNIGGIANVCFVPPDVDGALNQEFFDFDTGPGNVFIDAAVRYFTNGEQEYDKDGEMGKAGKVDQEMVDEFLQTHPYFALDPPKTTGREVFRDTIAHDLIERGIKKGLSPNDIVATITRITAQAIVEHYRRYMPTQYGPLAEIYMCGGGAKNPNITDHLQAAFPETRIVMLDEAGIPADAKEAITFAWQGMEAIVGRSIPVPSRVETRRGYVLGKVSPGKNYRRVMRKGMEFGAGREHLEPVKELVNYVDGKVFNNKA
>ancestral_229
SANNGTSNQALDLTVLGLNSGTSMDGIDCALCHFRQETPESPMHFELLKYGEIPLEPTIKKRVMNMILHNKTSPSELSEVNVILGETFASAVKQFCQDYNVDISTIDVIGSHGQTIWLLSMPEPGETKSALTMAEGSFLASRTGITSVTDFRVSDQAAGRQGAPLIAFFDALLLHHPTKLRACQNIGGIANVCFIPPDSQGGVDECYDFDTGPGNVFIDAVVRHYTNGEREYDKDGEMGARGTVDQELVDEFLQHKYFRLDPPKTTGREVFRDTLAFELIKKAEAKGLSPDDVVATITRITAQAIVDHYRRYAPKDLEIDEIFMCGGGAYNPNITSYIQEHYPNTKIMMLDEAGIPAGAKEAITFAWQGMEAIVGRSIPVPTRVETRQEYVLGKVSPGKNYRKVMRQGMLFGAGRDHLPPVKEMVNYVDGKVFDNKW
>ancestral_228
SNSSANNGTSNQALDLTVLGLNSGTSMDGIDCALCHFRQETPESPMHFELLKYGEIPLEPTIKKRVMNMILHNKTSPSELSEVNVILGETFASAVKEFCQDHNVDISTIDVIGSHGQTIWLLSMPEPGEVKSALTMAEGSFLASRTGITSVTDFRVSDQAAGRQGAPLIAFFDALLLHHPTKLRACQNIGGIANVCFIPPDNQGGVDECYDFDTGPGNVFIDAVVRHYTNGEREYDKDGEMGARGTVDQELVDEFLQHKYFKLDPPKTTGREVFRDTLAFELIKKAEAKGLSPDDVVATVTRITAQAIVDHYRRYAPKGMEIDEIFMCGGGAYNPNITSYIQKHYPNTKIMMLDEAGIPAGAKEAITFAWQGMEAVVGRSIPVPTRVETRQEYVLGKVSPGKNYRKVMRQGMLFGAGRDHLPPVKEMVNYVDGKVFDNKW
>ancestral_227
MALQDSKPLDLTVLGLNSGTSMDGIDCALCRFRQETPESPMHFELLKYDEVPLPQPIKKRVMDIILHDRTSASGLSEVNVILGETFADAVEEFCKKHNVDKSSIDAIGSHGQTIWLLSMPKPDQVKSALTMAEGCFIASRTGITTVTDFRVSDQAAGRQGAPLIAFFDSLLLHHPTKLRACQNIGGIANVCFIPPDNKGGVSETYDFDTGPGNVFIDAVVRHYTGGEREYDKDGEMGSRGTVNQALVDEFLQHEYFNLDPPKTTGREVFRDTLAFELIDKAEKLDMTPDDVVATVTRITAQSIVDHYRRYAPADMEIEELFMCGGGAYNPNITSFIQQAYPNTKIMMLDAAGVPAGAKESITFAWQAMEAVIGRSIPVPTRVETRREYVLGKVSPGTNYRNVMQKGMAFGAGHDRLSPVREMVNFVDGKIFDNKW
>ancestral_226
MALQESKPLDLTVLGLNSGTSMDGIDCALCRFRQETPESPMHFELLKYDEVPLPQPIKKRVMDIILHDRTSASGLSEVNVILGETFADAVEEFCKKHNVDKSSIDAIGSHGQTIWLLSMPKPDQVKSALTMAEGCFIASRTGITTVTDFRVSDQAAGRQGAPLIAFFDSLLLHHPTKLRACQNIGGIANVCFIPPDNKGGVSETYDFDTGPGNVFIDAVVRHYTGGEREYDKDGEMGSRGTVNQALVDEFLQHEYFSLDPPKTTGREVFRDTLAFELIDKAEKLDMTPDDVVATVTRITAQSIVDHYRRYAPADMEIEELFMCGGGAYNPNITSFIQQAYPNTKIMMLDAAGVPAGAKESITFAWQAMEAVIGRSIPVPTRVETRREYVLGKVSPGANYRNVMQKGMAFGAGHDRLSPVREMVNYVDGKIFDNKW
>ancestral_225
MALQESKPLDLTVLGLNSGTSMDGIDCALCRFRQETPESPMHFELLKYDEVPLPQPIKKRVMDIILHDRTSASGLSEVNVILGETFADAVEEFCKKHNVDKSSIDAIGSHGQTIWLLSMPKPDQVKSALTMAEGCFIASRTGITTVTDFRVSDQAAGRQGAPLIAFFDSLLLHHPTKLRACQNIGGIANVCFIPPDNRGGVSETYDFDTGPGNVFIDAVVRHYTGGEREYDKDGEMGSRGTVNQALVDEFLQHEYFSLDPPKTTGREVFRDTLAFELIDKAEKLDMTPDDVVATVTRITAQSIVDHYRRYAPADMEIEELFMCGGGAYNPNITRFIQQAYPNTKIMMLDAAGVPAGAKESITFAWQAMEAVIGRSIPVPTRVETRREYVLGKVSPGANYRNVMQKGMAFGAGHDRLSPVREMVNYVDGKIFDNKW
>ancestral_224
MALSEGKPLDLTVLGLNSGTSMDGIDCTLCRFRQETPESPMHFELLKYDEIPLPQPIKKRVMDIILHDRTSASGLSEVNVILGETFADAVHEFCKKHNVDKSSIDVIGSHGQTIWLLSMPEPDQVKSALTMAEGCFIASRTGITTVTDFRVSDQAAGRQGAPLIAFFDALLLHHPTKLRACQNIGGIANVCFIPPDNRGGVSETYDFDTGPGNVFIDAVVRHYTNGEREYDKDGEMGSRGTVNQELVDEFLQHKYFSLDPPKTTGREVFRDTLAFELINKAEKLGMSPDDVVATVTRITAQAIVDHYRRYAPAGMEIEELFMCGGGAYNPNITRYIQQAYPNTKIMMLDEAGVPAGAKESITFAWQAMEAVVGRSIPVPTRVETRREYVLGKVSPGANYRKVMQKGMAFGAGRDHLSPVKEMVNYVDGKIFDNKW
>ancestral_223
DMPNGITNSRTNGASEGQPLDLTVLGLNSGTSMDGIDCTLCHFYQEHPDAPMHFELLKYGEIPLEQTIKKRVMDVILHDRTSASGLSEINVLLGETFADAVHEFCKEHNVDKSSIDVIGSHGQTIWLLSMPEPGQVKSALTMAEGSFLASRTGITSVTDFRVSDQAAGRQGAPLIAFFDALLLHHPTKLRACQNIGGIANVCFIPPDNAGGVDETYDFDTGPGNVFIDAVVRHYTNGEREYDKDGEMGKRGTVNQELVDEFLQHKYFKLDPPKTTGREVFRDTLAFELIKKAEALGMSPDDVVATVTRITAQAIVDHYRRYAPKGMEIEEIFMCGGGAYNPNITEYIQKHYPKTKIMMLDEAGIPAGAKESITFAWQAMEAVVGRSIPVPTRVETRREYVLGKVSPGENYRKVMRKGMLFGAGKDHLTPVKEMVNYVDGKVFDNKW
>ancestral_222
NGASEGQPLDLTVLGLNSGTSMDGIDCTLCHFRQETPDSPMHFELLKYGEIPLEQTIKKRVMDIILHDRTSASGLSEVNVLLGETFADAVHEFCKEHNVDKSSIDVIGSHGQTIWLLSMPEPGQVKSALTMAEGSFLASRTGITSVTDFRVSDQAAGRQGAPLIAFFDALLLHHPTKLRACQNIGGIANVCFIPPDNQGGVDETYDFDTGPGNVFIDAVVRHYTNGEREYDKDGEMGKRGTVNQELVDEFLQHKYFKLDPPKTTGREVFRDTLAFELIKKAEALGMSPDDVVATVTRITAQAIVDHYRRYAPKGMEIEEIFMCGGGAYNPNITEYIQKHYPNTKIMMLDEAGIPAGAKESITFAWQAMEAVVGRSIPVPTRVETRREYVLGKVSPGENYRKVMRKGMLFGAGRDHLSPVKEMVNYVDGKVFDNKW
>ancestral_221
MSAENKITNGPSRGQPLDLKVLGMNSGTSMDGIDCALCQFRQETPESPMHFSLLKYGEIPMDLKIKKRVLNIIKHDRTSASELSEVNVLLGEIFAAAAKKFCDDSEVDIKSIDAIGSHGQTIWLASMPEEGVPKSALTMAEGTIIASRTGITTVTDFRVSDQSAGRQGAPLIAFFDALLLHHPGKLRACQNIGGIANVCFIPPEGPDHAYDFDTGPGNALIDAVVRHYTNGRMEYDKDGVMGKRGTVCQDLVDKFIRDVPYFSWDPPKTTGREVFRDTLADDLIRDAEARGLSADDVVATVTRITSQAIVDHWRRYGPYGPEGKQVDEVFMCGGGAYNPNITDYMKEHLPGVKMFMLDDAGIPGGAKEAVTFAWQGMEALVGRSIPVPDRVETRRP
>ancestral_163
GTSSGSSSSPLDLTVLGLNSGTSMDGIDCALCRFRQESPDSPMHFELLKYDEVPLEQTIKKRVMNMILHNKTTPEELSEVNVLLGETFADAVKAFSAKHNVPLSSIDAIGSHGQTIWLLSMPEKGQVKSALTMAEGSFIASRTGITTVTDFRVSDQAAGRQGAPLIAFFDSLVLHHPTKLRACQNIGGIANVCFIPPDVDGALNPEFFDFDTGPGNVFIDAAVRHFTNGEREYDKDGEMGKAGTVDQEMVDEFLQTHPYFALDPPKTTGREVFRDTIAHDLIERGLAKGLSPNDIVATITRITAQAIVDHYRRYMPTQYGPLAEIYMCGGGAKNPNITDYLQAAFPETRIVMLDEAGIPADAKEAITFAWQGMEAIVGRSIPVPDRVETRREYVLGKVSPGKNYRRVMRKGMEFGAGRDHLEPVKELVNYVDGKVFNNKT
>ancestral_282
MPSSTTNGASNGYGNGSTNGINGPSDAALDLTVLGLNSGTSMDGIDCALCRFRQETPSSPMHFELLKYSEIPLEPVIKKRVMNMILHNKTTPEELSEVNVLLGETFASAVKEFTKEHGLQLTDIDVIGSHGQTIWLLSMPEEGQVKSALTMAEGSFIAARTGITTVTDFRISDQAAGRQGAPLIAFFDALVLHHPTKLRACQNIGGIANVCFIPPDHQGGVDACYDFDTGPGNVFIDAVVRHYTNGEQEYDRDGKMGKAGQVDQELVDDFMKHKYFGLEPPKTTGREVFRDTLAFEFIKKAEQKGLSPNDVVASITRVTAQAIVDHYQRYAPSQNIDEIFMCGGGAYNPNIAAFIQKNYPNTKIMMLDAAGIPGSAKEAITFAWQAMEAVVGRSIPVPTRVETRQEYVLGKVSPGKNYREVMRKGILFGGKADHLSPVKELVNYVEGKVFDNKW
>ancestral_271
SNGSSNGANGSSSQALDLTVLGLNSGTSMDGIDCALCHFRQETPDSPMHFELLKYGEIPLEQTIKKRVMNMILHNKTTPEELSEVNVLLGETFASAVKEFCKEHNVDLSSIDVIGSHGQTIWLLSMPEPGQVKSALTMAEGSFLASRTGITSVTDFRVSDQAAGRQGAPLIAFFDALLLHHPTKLRACQNIGGIANVCFIPPDNQGGVDECYDFDTGPGNVFIDAVVRHYTNGEQEYDKDGEMGKRGKVDQELVDEFLQHKYFKLDPPKTTGREVFRDTLAHELIKKGEAKGLSPDDIVATVTRITAQAIVDHYRRYAPSQEIDEIFMCGGGAYNPNITEYIQKHYPNTKIMMLDEAGIPAGAKEAITFAWQGMEAVVGRSIPVPTRVETRQEYVLGKVSPGKNYREVMRKGMLFGGGADHLPPVKEMVNYVGGVDGKVFDNKW
>ancestral_151
MNGSTNSGASNGSSSQALDLTVLGLNSGTSMDGIDCALCRFRQETPDSPMHFELLKYGEIPLEQTIKKRVMNMILHNKTTPEELSEVNVLLGETFASAVKEFCKEHNVDLSSIDVIGSHGQTIWLLSMPEPGQTKSALTMAEGTFIASRTGITSVTDFRVSDQAAGRQGAPLIAFFDALLLHHPTKLRACQNIGGIANVCFIPPDNDGGVNDECFDFDTGPGNVFIDAVVRHYTNGEREYDKDGEMGKRGTVDQELVDEFLQTHKYFKLDPPKTTGREVFRDTIAHDLIKKGEAKGLSPDDIVATVTRITAQAIVDHYRRYAPSAPQPIDEIFMCGGGAYNPNITDYIQKHYPNTKIMMLDEAGIPAGAKEAITFAWQGMEAIVGRSIPVPDRVETRQEYVLGKVSPGKNYREVMRKGMLFGGGADHLPPVKEMVNYVDGKVFDNKW
>ancestral_153
MAPSANGIHATNSTNGNNATNGTSGVNGHHAGPGLDLTVLGLNSGTSMDGIDCALCRFRQSSPNAPMHFELLKYDEVPLEQTIKKRVMNMILKNSTTPEELSEVNVLLGETFASAVHEFAAKHNVPLSSIDAIGSHGQTIWLLSMPEPGQTQSALTMAEGTFIASRTGITTVTDFRVSDQAAGRQGAPLIGFFDSLVLHHPTKLRACQNIGGIANVCFIPPDKDGKLNQEYFDFDTGPGNVFIDAVVRHFTNGEREYDKDGAMGRAGTVDQELVDEFLTTHPYFSKAPPKTTGREVFRDTIAHDLIERGLKKGLSENDIVATVTRITAQAIVDHYHRYMPTQYGPLAEIFMCGGGAKNPNIVDYMQKAFPETKIVMLDEAGIPADAKEAITFAWQGMEAIVGRSIPVPDKVETRQSYVLGKVSPGKNYREVMRKGIQFGGNADTLEPVSEMVNYVDGKVFDNKW
>ancestral_152
ATSSTNGNGSTNGLTGVSNGHSSSGLDLTVLGLNSGTSMDGIDCALCRFRQESPDSPMHFELLKYDEVPLEQTIKKRVMNMILHNKTTPEELSEVNVLLGETFASAVKEFAAKHNVPLSSIDAIGSHGQTIWLLSMPEPGQTKSALTMAEGTFIASRTGITSVTDFRVSDQAAGRQGAPLIAFFDSLVLHHPTKLRACQNIGGIANVCFIPPDKDGKLNQEFFDFDTGPGNVFIDAVVRHFTNGEREYDKDGEMGKAGTVDQELVDEFLQTHPYFALDPPKTTGREVFRDTIAHDLIERGLAKGLSPNDIVATVTRITAQAIVDHYHRYMPTQYGPLAEIFMCGGGAKNPNITDYMQKAFPETKIVMLDEAGIPADAKEAITFAWQGMEAIVGRSIPVPDRVETRQEYVLGKVSPGKNYRKVMRKGMQFGGGRDHLEPVKEMVNYVDGKVFDNKW
>ancestral_155
NGSTNGLTNGVSNGHSSSGLDLTVLGLNSGTSMDGIDCALCRFRQESPDSPMHFELLKYDEVPLEQTIKKRVMNMILHNKTTPEELSEVNVLLGETFASAVKEFSAKHNVPLSSIDAIGSHGQTIWLLSMPEPGQTKSALTMAEGSFIASRTGITSVTDFRVSDQAAGRQGAPLIAFFDSLVLHHPTKLRACQNIGGIANVCFIPPDKDGKLNPEFFDFDTGPGNVFIDAAVRHFTNGEREYDKDGEMGKAGTVDQEMVDEFLQTHPYFALDPPKTTGREVFRDTIAHDLIERGLAKGLSPNDIVATITRITAQAIVDHYHRYMPTQYGPLAEIFMCGGGAKNPNITDYMQKAFPETKIVMLDEAGIPADAKEAITFAWQGMEAIVGRSIPVPDRVETRREYVLGKVSPGKNYRKVMRKGMQFGAGRDHLEPVKELVNYVDGKVFDNKW
>ancestral_154
ATSSTNGNGTNGLTVSNGHSSSGLDLTVLGLNSGTSMDGIDCALCRFRQESPDSPMHFELLKYDEVPLEQTIKKRVMNMILHNKTTPEELSEVNVLLGETFASAVKEFAAKHNVPLSSIDAIGSHGQTIWLLSMPEPGQTKSALTMAEGTFIASRTGITSVTDFRVSDQAAGRQGAPLIAFFDSLVLHHPTKLRACQNIGGIANVCFIPPDKDGKLNQEFFDFDTGPGNVFIDAAVRHFTNGEREYDKDGEMGKAGTVDQEMVDEFLQTHPYFALDPPKTTGREVFRDTIAHDLIERGLAKGLSPNDIVATITRITAQAIVDHYHRYMPTQYGPLAEIFMCGGGAKNPNITDYMQKAFPETKIVMLDEAGIPADAKEAITFAWQGMEAIVGRSIPVPDRVETRQEYVLGKVSPGKNYRKVMRKGMQFGGGRDHLEPVKEMVNYVDGKVFDNKW
>ancestral_157
MNPSINGMSSSSTNGPANGLTNGLTNGLTNGHHETGLDLTVLGLNSGTSMDGIDCALCRFRQESPEAPMHFELLAYDEVPLEPKIKKRVMNMILHNKTTPEELSEVNVLLGETFADAVKEFSQKQGVPLEKIDALGSHGQTIWLLSMPEPGQTKSALTMAEGAFLASRTGITSVTDFRVSDQAAGRQGAPLIAFFDSLVLHHPTKLRACQNIGGIANVCFIPPDDKDGKLNPEFFDFDTGPGNVFIDAAVRYFTNGEREYDKNGEMGAAGTVDQDMVDEFLQHPYFALEPPKTTGREVFRDTIAHDLIERGLAKGLSPNDIVATITRITAQAIVEHYQRYMPTEYGPLAEIFMCGGGAKNPNITRYMQKAFPETRIVMLDEAGIPADAKEAITFAWQGMEAVVGRSIPVPSRVETQRQFVLGKVSAGDNYRKVMRHGMQFGAGRDHLEPVTELVNYVDGKVFDNNW
>ancestral_156
MSTSLTNGPSNGLTNGLTNGLTNGHHETGLDLTVLGLNSGTSMDGIDCALCRFRQESPESPMHFELLAYDEVPLEPKIKKRVMNMILHNKTTPEELSEVNVLLGETFAAAVKEFSQKQGVPLEKIDALGSHGQTIWLLSMPEPGQTKSALTMAEGSFLASRTGITSVTDFRVSDQAAGRQGAPLIAFFDSLVLHHPTKLRACQNIGGIANVCFIPPDKDGKLNPEFFDFDTGPGNVFIDAAVRYFTNGEREYDKNGEMGAAGTVDQEMVDEFLQTHPYFSLEPPKTTGREVFRDTIAHDLIERGLAKGLSPNDIVATITRITAQAIVDHYHRYMPTEYGPLAEIFMCGGGAKNPNITSYMQKAFPETRIVMLDEAGIPADAKEAITFAWQGMEAIVGRSIPVPSRVETQRQYVLGKVSPGENYRKVMRHGMQFGAGRDHLEPVTELVNYVDGKVFDNKW
>ancestral_159
MSTSLTNGPSNSLTNGLTNGLTNGHHEKGLDLTVLGLNSGTSMDGIDCALCRFRQESPESPMHFELLAYDEVPLEPKIKKRVMEMILHNKTTPEELSEVNVLLGETFAAAVKEFSQKQGVPLEKIDALGSHGQTIWLLSMPEPGQTKSALTMAEGSFLASRTGITSVTDFRVSDQAAGRQGAPLIAFFDSLVLHHPTKLRACQNIGGIANVCFIPPDKDGKLNPEFFDFDTGPGNVFIDAAVRYFTNGEREYDKNGEMGAAGTVDQEMVDEFLQTFPYFSLEPPKTTGREVFRDTIAHELIEKGLAKGLSPNDIVATITRITAQAIVNHYHRYMPQEYGPLAEIFMCGGGAKNPNITSYMQKAFPETRIVMLDEAGIPADAKEAITFAWQGMEAIVGRSIPVPSRVETQRQYVLGKVSPGENYRKVMKHGMDFGAGRDHLEPVTELVNYVGGKVFDNKW
>ancestral_158
MNGSINGTNHGAVNGNSNGTLANGLTNGLTNGHHEAGLDLTVLGLNSGTSMDGIDCAYCRFRQESPSAPMHFELLAYDEVPLEPKIKKRVMNMILHNKTTPEELSEVNVLLGKTFAAATTKFMQKHGIPKEEIDAIGSHGQTIWLLSAFLASETGITTVTDFRVSDQAAGRQGAPLIAFFDALVLHHPTKLRACQNIGGIANVCFIPPDDQDGNLNREFFDFDTGPGNVFIDAAVRYFTNGTREYDRNGEMGAAGTVDQDLVDEFLSHAYFRLDPPKTTGREVFRDTLAHDLIARGLAKGLSPNDIVATITRITAQAIVEHYQRYMPTQYGPLAEIFMCGGGAKNPNITKYMQSCFPQTRIVMLDEAGIPADAKEAITFAWQGMEAVVGRSIPIPSRVESDKQFVLGKVSAGDNYRKVMRHGMQFGAGHDHLEPVTELVNYVNGKVFDNNW
>ancestral_277
MVNASTTVNGTNGNANGHANGNANGSNGVNGASHGAPLDFTVLGLNSGTSMDGIDCALCRFRQDSPDAPMHFELLKYGEVPLPQGIKKRVMKMILHNRTTPEELSEVNVQLGETFADAVETFISTNGIDRSTIDALASHGQTIWLLSMPEEGQVKSALTMAEGCVLASRTGITSITDFRISDQAAGRQGAPLIAFFDALLLHHPTKLRACQNIGGIANVCFIPPDHQGGVDACFDFDTGPGNVFIDAAVRYFTNGEQEYDKDGAMGKRGKVNQEMVDRFLQHKYFGLEPPKTTGREVFRDTLAHDLIKEGESLGMSADDIVATVTRITAQAIVDHYRRYAPSQEIDEIFMCGGGAKNPNIVAFIQQSYPNTKIMMLDEAGVPGDAKEACTFAWQGMEALVGRSIPVPTRVETRRPFVLGKVSPGENYRSVLRKGMAFGGDSDQLPWVHEMVNYVDGKVFNNKW
>ancestral_238
AANNSSSRQSLDLTVLGLNSGTSMDGIDCALCHFQQETPESPMKFELLKYGEIPLEQTIKQRVMNMILHNKTSPSELSEVNVILGETFAAAVKQFCQEYNVDISSIDVIGSHGQTIWLLSMPEPGEVRSALTMAEGSFLASRTGITTVTDFRVSDQAAGRQGAPLIAFFDALLLHHPTKLRACQNIGGIANVCFIPPDSHGGIDACYDFDTGPGNVFIDAVVRHYTNGEQEYDKDGEMGARGTVDQELVDEFLQTHPYFRLDPPKTTGREVFRDTLAFDLIRKAESKGLSPDDVVATVTRITAQAIVDHYRRYAPKDLQIDEIFMCGGGSYNPNITKYIQEHYPNTKILMLDEAGIPASAKEAITFAWQGMEAIVGRSIPVPTRVETRQPYVLGKVSPGKNYRKVMRQGMLFGADRDHLSPVSEMVNYVNGKVFDNKW
>ancestral_239
MGSNASVSRSLDLTVLGLNSGTSMDGIDCALCHFQQETPDSPMKFELLKYGEIPLEQTIKQRVMNMILHNKTSPSELSEVNVILGETFAAAVKEFCQQYNVDISSIDVIGSHGQTIWLLSMPEEGEVRSALTMAEGSFIASRTGITTVTDFRVSDQAAGRQGAPLIAFFDALLLHHPTKLRACQNIGGIANVCFIPPDSHGGIDACYDFDTGPGNVFIDAVVRHYTNGQQEYDKDGEMGARGTVDQDLVDEFLQTHPYFRLDPPKTTGREVFRDTLAFDLIRKAESKGLSPDDVVATVTRITAQAIVDHYRRYAPKDLPIDEIFMCGGGSYNPNITRYIQAHYPDTKILMLDQAGIPASAKEAITFAWQGMEAIVGRSIPVPTRVETRQPYVLGKVSPGKNYRRVMRQGMLFGGDRDHLSPVSEMVNYVNGKEFDNKW
>ancestral_234
MAANNGTSNQALDLTVLGLNSGTSMDGIDCALCHFRQETPESPMHFELLKYGEIPLEQTIKKRVMNMILHNKTSPSELSEVNVILGETFAAAVKQFCQDYNVDISTIDVIGSHGQTIWLLSMPEPGEVRSALTMAEGSFLASRTGITSVTDFRVSDQAAGRQGAPLIAFFDALLLHHPTKLRACQNIGGIANVCFIPPDSHGGIDACYDFDTGPGNVFIDAVVRHYTNGEREYDKDGEMGARGTVDQELVDDFLQNHPYFRLDPPKTTGREVFRDTLAFELIRKAESKGLSPDDVVATITRITAQAIVDHYRRYAPKDLEIDEIFMCGGGAYNPNITKYIQEHYPNTKIMMLDEAGIPAGAKEAITFAWQGMEAIVGRSIPVPTRVETRQEYVLGKVSPGKNYRKVMRQGMLFGAGRDHLPPVSEMVNYVDGKVFDNKW
>ancestral_235
MTAAANGSQNQALDLTVLGLNSGTSMDGIDCALCHFRQETPESPMHFELLKYGEIPLEQTIKKRVMNMILHNKTSPSELSEVNVILGETFAAAVKQFCQDYNVDISTIDVIGSHGQTIWLLSMPEAGEVRSALTMAEGSFLASRTGITSVTDFRVSDQAAGRQGAPLIAFFDALLLHHPTKLRACQNIGGIANVCFIPPDSHGGIDACYDFDTGPGNVFIDAVVRHYTNGEREYDKDGEMGARGTVDQELVDDFLQNHPYFRLDPPKTTGREVFRDTLAFELIRKAESKGLSPDDVVATITRITAQAIVDHYRRYAPEGLEIEEIFMCGGGAFNPNITKYIQENYPNTKIMMLDEAGIPAGAKEAITFAWQGMEAIVGRSIPVPTRVETRQEYVLGKVSPGKNYRKVMRQGMLFGAGRDHLPPVSEMVNYVDGKVFDNKW
>ancestral_236
MAANNSSSNQALDLTVLGLNSGTSMDGIDCALCHFRQETPESPMHFELLKYGEIPLEQTIKKRVMNMILHNKTSPSELSEVNVILGETFAAAVKQFCQDYNVDISTIDVIGSHGQTIWLLSMPEPGEVRSALTMAEGSFLASRTGITTVTDFRVSDQAAGRQGAPLIAFFDALLLHHPTKLRACQNIGGIANVCFIPPDSHGGIDACYDFDTGPGNVFIDAVVRHYTNGEQEYDKDGEMGARGTVDQELVDDFLQNHPYFRLDPPKTTGREVFRDTLAFELIRKAESKGLSPDDVVATITRITAQAIVDHYRRYAPKDLQIDEIFMCGGGAYNPNITKYIQEHYPNTKIMMLDEAGIPAGAKEAITFAWQGMEAIVGRSIPVPTRVETRQEYVLGKVSPGKNYRKVMRQGMLFGAGRDHLSPVSEMVNYVNGKVFDNKW
>ancestral_237
MAANNSSSRQALDLTVLGLNSGTSMDGIDCALCHFRQETPESPMHFELLKYGEIPLEQTIKKRVMNMILHNKTSPSELSEVNVILGETFAAAVKQFCQDYNVDISTIDVIGSHGQTIWLLSMPEPGEVRSALTMAEGSFLASRTGITTVTDFRVSDQAAGRQGAPLIAFFDALLLHHPTKLRACQNIGGIANVCFIPPDSHGGIDACYDFDTGPGNVFIDAVVRHYTNGEQEYDKDGEMGARGTVDQELVDEFLQNHPYFRLDPPKTTGREVFRDTLAFELIRKAESKGLSPDDVVATVTRITAQAIVDHYRRYAPKDLQIDEIFMCGGGAYNPNITKYIQEHYPNTKIMMLDEAGIPAGAKEAITFAWQGMEAIVGRSIPVPTRVETRQEYVLGKVSPGKNYRKVMRQGMLFGAGRDHLSPVSEMVNYVNGKVFDNKW
>ancestral_230
MGTSNHALDLTVLGLNSGTSMDGIDCALCHFRQEDPESPMHFELLKYGEIPLEPTVKKRVMNMILHNKTSPSELSEVNVILGETFADAVKQFCQSYNVDISTIDVLGSHGQTIWLLSMPEEGETKSALTMAEGSFLAARTGITTVTDFRVSDQAAGRQGAPLIAFFDALLLHHPTKLRACQNIGGIANVCFIPPDVQGGVDQCYDFDTGPGNVFIDAVVRHYTNGEREYDKDGEMGARGKVDQALVDEFLQHKYFRLDPPKTTGREVFRDTLAFELIEKAERKGLSPDDVVATITRITAQAIVDHYKRYAPKHLEIAEIFMCGGGAYNPNITSYIQEHYPNTKIMMLDEAGIPAAAKEAITFAWQGMEAIVGRSIPVPTRVETRQEYVLGKVSPGKNYRKVLRKGMLFGAGRDHLPPVKELFNYVDGKVFDNKW
>ancestral_231
MSTPSYALDLTVLGLNSGTSMDGIDCALCHFRQEDPESPMHFELLKYGEIPLEPTVKKRVMNMILHNKTSPSELSEVNVILGETFADAVKQFCQSYNVDISTIDVLGSHGQTIWLLSMPEEGETKSALTMAEGSFLAARTGITTVTDFRVSDQAAGRQGAPLIAFFDALLLHHPTKLRACQNIGGIANVCFIPPDIEGGVDQCYDFDTGPGNVFIDAVVRYYTNGEREYDKDGEMGARGKVDQALVDEFLQHKYFRLDPPKTTGREVFRDTLAFELIEKAERKGLSPDDVVATITRITAQAIVDHYKRYAPKHLEIAEIFMCGGGAYNPNITSYIQEHYPNTKIMLLDEAGIPAAAKEAITFAWQGMEAIVGRSIPVPTRVETRQEYVLGKVSPGKNYRKVLRKGMLLGAGRDHLPPVKELFNYVDGKVFDNKW
>ancestral_232
MGTSNHALDLTVLGLNSGTSMDGIDCALCHFRQEDPESPMHFELLKYGEIPLEPTVKKRVMNIILHNKTSPSELSEVNVILGETFADAVKQFCQSYNVDISTIDVLGSHGQTIWLLSMPEEGETKSALTMAEGSFLAARTGITTVTDFRVSDQAAGRQGAPLIAFFDALLLHHPTKLRACQNIGGIANVCFIPPDVQGGVDQCYDFDTGPGNVFIDAVVRHYTNGEREYDKDGEMGARGKVDQALVDEFLQHKYFRLDPPKTTGREVFRDTLAFELIEKAERKGLSPDDVVATITRITAQAIVDHYKRYAPKHLEIAEIFMCGGGAYNPNITSYIQQHYPNAKIVMLDEAGIPAAAKEAITFAWQGMEAIVGRSIPVPTRVETRQEYVLGKVSPGKNYRKVLRKGMLFGAGRDHLPPVKELFNYVDGKVFDNKW
>ancestral_233
SNSSANNGTSNQALDLTVLGLNSGTSMDGIDCALCHFRQETPESPMHFELLKYGEIPLEPTIKKRVMNMILHNKTSPSELSEVNVILGETFASAVKQFCQDYNVDISTIDVIGSHGQTIWLLSMPEPGETRSALTMAEGSFLASRTGITSVTDFRVSDQAAGRQGAPLIAFFDALLLHHPTKLRACQNIGGIANVCFIPPDSHGGVDECYDFDTGPGNVFIDAVVRHYTNGEREYDKDGEMGARGTVDQELVDDFLQHPYFRLDPPKTTGREVFRDTLAFELIKKAEAKGLSPDDVVATITRITAQAIVDHYRRYAPKDLEIDEIFMCGGGAYNPNITSYIQEHYPNTKIMMLDEAGIPAGAKEAITFAWQGMEAIVGRSIPVPTRVETRQEYVLGKVSPGKNYRKVMRQGMLFGAGRDHLPPVKEMVNYVDGKVFDNKW
>ancestral_201
MNGHREHINGDTTALDLTVLGLNSGTSMDGIDCALCRFRQTSPEAPMHFELLKYGEIPLEQKIKKRVMNMILHNRTTPEELSEVNVLLGNTFASAVKEFCKEQDVSMDNIDVIGSHGQTIWLLSMPEPGQTKSALTMAEGTFIAAQTGITTVTDFRVSDQAAGRQGAPLIAFFDALLLHHPNKLRACQNIGGIANVCFIPPDHAGGVDKCFDFDTGPGNVFIDAVVRHYTNGKQEYDKDGAMGKRGTVNQKLVDEFLEFKYFKLEPPKTTGREVFRDTMAHDLIERAEKLGMSQDDVVATVTRITAQAIVDHYRRYAPSQDIDEIFMCGGGAYNPNITDFIQKNYPNTKIFMLDDAGVPAGAKEAVTFAWQAMEAVVGRSIPVPDRVETRQEYVLGKVSPGKNYRKVMKQGMAFGEGERLPPVKEMINYVNGKVFDNNWA
>ancestral_200
MNGHREYINGDTTALDLTVLGLNSGTSMDGIDCALCRFRQTSPEAPMHFELLKYGEIPLEQKIKKRVMNMILHNRTTPEELSEVNVLLGNTFASAVKEFCKEQDVSMDNIDVIGSHGQTIWLLSMPEPGQTKSALTMAEGTFIAAQTGITTVTDFRVSDQAAGRQGAPLIAFFDALLLHHPNKLRACQNIGGIANVCFIPPDHAGGVDKCFDFDTGPGNVFIDAVVRHYTNGKQEYDKDGAMGKRGTVNQKLVDEFLEFKYFKLEPPKTTGREVFRDTMAHDLIERAEKLGMSQDDVVATVTRITAQAIVDHYRRYAPSQDIDEIFMCGGGAYNPNITDFIQKNYPNTKIFMLDDAGVPAGAKEAVTFAWQAMEAVVGRSIPVPDRVETRQEYVLGKVSPGKNYRKVMKQGMAFGEGERLPPVKEMINYVNGKVFDNNWA
>ancestral_203
MDGHREHINGDTTALDLTVLGLNSGTSMDGIDCALCRFRQTSPEAPMHFELLKYGEIPLEQKIKKRVMNMILHNRTTPEELSEVNVLLGNTFASAVKEFCKEQDVSMDNIDVIGSHGQTIWLLSMPEPGQTKSALTMAEGTFIAAQTGITTVTDFRVSDQAAGRQGAPLIAFFDALLLHHPNKLRACQNIGGIANVCFIPPDHAGGVDKCFDFDTGPGNVFIDAVVRHYTNGKQEYDKDGAMGKRGTVNQKLVDEFLEFKYFKLEPPKTTGREVFRDTMAHDLIERAEKLGMSQDDVVATVTRITAQAIVDHYRRYAPSQDIDEIFMCGGGAYNPNITDFIQKNYPNTKIFMLDDAGVPAGAKEAVTFAWQAMEAVVGRSIPVPDRVETRQEYVLGKVSPGKNYRKVMKQGMAFGEGERLPPVKEMINYVNGKVFDNNWA
>ancestral_202
MNGHREHINGDTTALDLTVLGLNSGTSMDGIDCALCRFRQTSPEAPMHFELLKYGEIPLEQKIKKRVMNMILHNRTTPEELSEVNVLLGNTFASAVKEFCKEQDVSMDNIDVIGSHGQTIWLLSMPEPGQTKSALTMAEGTFIAAQTGITTVTDFRVSDQAAGRQGAPLIAFFDALLLHHPNKLRACQNIGGIANVCFIPPDHAGGVDKCFDFDTGPGNVFIDAVVRHYTNGKQEYDKDGAMGKRGTVNQKLVDEFLEFKYFKLEPPKTTGREVFRDTMAHDLIERAEKLGMSQDDVVATVTRITAQAIVDHYRRYAPSQDIDEIFMCGGGAYNPNITDFIQKNYPNTKIFMLDDAGVPAGAKEAVTFAWQAMEAVVGRSIPVPDRVETRQEYVLGKVSPGKNYRKVMKQGMAFGEGERLPPVKEMINYVNGKVFDNNWA
>ancestral_205
MDGHREHINGDTTALDLTVLGLNSGTSMDGIDCALCRFRQTSPEAPMHFELLKYGEIPLEQKIKKRVMNMILHNRTTPEELSEVNVLLGNTFASAVKEFCKEQDVSMDNIDVIGSHGQTIWLLSMPEPGQTKSALTMAEGTFIAAQTGITTVTDFRVSDQAAGRQGAPLIAFFDALLLHHPNKLRACQNIGGIANVCFIPPDHAGGVDKCFDFDTGPGNVFIDAVVRHYTNGKQEYDKDGAMGKRGTVNQKLVDEFLEFKYFKLEPPKTTGREVFRDTMAHGLIERAEKLGMSQDDVVATVTRITAQAIVDHYRRYAPSQDIDEIFMCGGGAYNPNITDFIQKNYPNTKIFMLDDAGVPAGAKEAVTFAWQAMEAVVGRSIPVPDRVETRQEYVLGKVSPGKNYRKVMKQGMAFGEGERLPPVKEMINYVNGKVFDNNWA
>ancestral_204
MDGHREHINGDTTALDLTVLGLNSGTSMDGIDCALCRFRQTSPEAPMHFELLKYGEIPLEQKIKKRVMNMILHNRTTPEELSEVNVLLGNTFASAVKEFCKEQDVSMDNIDVIGSHGQTIWLLSMPEPGQTKSALTMAEGTFIAAQTGITTVTDFRVSDQAAGRQGAPLIAFFDALLLHHPNKLRACQNIGGIANVCFIPPDHAGGVDKCFDFDTGPGNVFIDAVVRHYTNGKQEYDKDGAMGKRGTVNQKLVDEFLEFKYFKLEPPKTTGREVFRDTMAHDLIERAEKLGMSQDDVVATVTRITAQAIVDHYRRYAPSQDIDEIFMCGGGAYNPNITDFIQKNYPNTKIFMLDDAGVPAGAKEAVTFAWQAMEAVVGRSIPVPDRVETRQEYVLGKVSPGKNYRKVMKQGMAFGEGERLPPVKEMINYVNGKVFDNNWA
>ancestral_207
MDGHREHINGDTTALDLTVLGLNSGTSMDGIDCALCRFRQTSPEAPMHFELLKYGEIPLEQKIKKRVMNMILHNRTTPEELSEVNVLLGNTFASAVKEFCKEQDVSMDNIDVIGSHGQTIWLLSMPEPGQTKSALTMAEGTFIAAQTGITTVTDFRVSDQAAGRQGAPLIAFFDALLLHHPNKLRACQNIGGIANVCFIPPDHAGGVDKCFDFDTGPGNVFIDAVVRHYTNGKQEYDKDGAMGKRGTVNQKLVDDFLEFKYFKFEPPKTTGREVFRDTMAHELIERAEKLGMSQDDVVATVTRITAQAIVDHYRRYAPSQDIDEIFMCGGGAYNPNITDFIQKNYPNTKIFMLDDAGVPAGAKEAVTFAWQAMEAVVGRSIPVPDRVETRQEYVLGKVSPGKNYRKVMKQGMAFGEGERLPPVKEMINYVNGKVFDNNWA
>ancestral_206
MDGHREHINGDTTALDLTVLGLNSGTSMDGIDCALCRFRQTSPEAPMHFELLKYGEIPLEQKIKKRVMNMILHNRTTPEELSEVNVLLGNTFASAVKEFCKEQDVSMDNIDVIGSHGQTIWLLSMPEPGQTKSALTMAEGTFIAAQTGITTVTDFRVSDQAAGRQGAPLIAFFDALLLHHPNKLRACQNIGGIANVCFIPPDHAGGVDKCFDFDTGPGNVFIDAVVRHYTNGKQEYDKDGAMGKRGTVNQKLVDDFLEFKYFKFEPPKTTGREVFRDTMAHELIERAEKLGMSQDDVVATVTRITAQAIVDHYRRYAPSQDIDEIFMCGGGAYNPNITDFIQKNYPNTKIFMLDDAGVPAGAKEAVTFAWQAMEAVVGRSIPVPDRVETRQEYVLGKVSPGKNYRKVMKQGMAFGEGERLPPVKEMINYVNGKVFDNNWA
>ancestral_209
ANSSSANNGSSNQALDLTVLGLNSGTSMDGIDCALCHFRQETPESPMHFELLKYGEIPLEQTIKKRVMNMILHNKTSPSELSEVNVLLGETFASAVKEFCKEHNVDMSSIDVIGSHGQTIWLLSMPEPGQVKSALTMAEGSFLASRTGITSVTDFRVSDQAAGRQGAPLIAFFDALLLHHPTKLRACQNIGGIANVCFIPPDNQGGVDECYDFDTGPGNVFIDAVVRHYTNGEREYDKDGEMGKRGTVDQELVDEFLQNHKYFKLDPPKTTGREVFRDTLAFELIKKAEAKGLSPDDVVATVTRITAQAIVDHYRRYAPKGMEIDEIFMCGGGAYNPNITEYIQKHYPNTKIMMLDEAGIPAGAKEAITFAWQGMEAVVGRSIPVPTRVETRQEYVLGKVSPGKNYRKVMRKGMLFGAGRDHLPPVKEMVNYVDGKVFDNKW
>ancestral_208
NGSSNSANGSSSQALDLTVLGLNSGTSMDGIDCALCHFRQETPDSPMHFELLKYGEIPLEQTIKKRVMNMILHNKTTPEELSEVNVLLGETFASAVKEFCKEHNVDLSSIDVIGSHGQTIWLLSMPEPGQVKSALTMAEGSFLASRTGITSVTDFRVSDQAAGRQGAPLIAFFDALLLHHPTKLRACQNIGGIANVCFIPPDNQGGVDECYDFDTGPGNVFIDAVVRHYTNGEREYDKDGEMGKRGTVDQELVDEFLQHKYFKLDPPKTTGREVFRDTLAHELIKKGEAKGLSPDDIVATVTRITAQAIVDHYRRYAPSGQEIDEIFMCGGGAYNPNITEYIQKHYPNTKIMMLDEAGIPAGAKEAITFAWQGMEAVVGRSIPVPTRVETRQEYVLGKVSPGKNYREVMRKGMLFGGGADHLPPVKEMVNYVDGKVFDNKW
>tr|A0A2T3ZMN8|A0A2T3ZMN8_9HYPO
MGSVQEIKPYRVRVLGMNSGTSMDAVDCALCEFYQETPTSQMKMKLIAYEEMQHHDPIKKRVFRLIRENKTTPEEMAQVNMALGVDFADAVIRMLKNHNLTLDDVDVVSTHGQTIWLLSMPRGEQMKSALTMAEGSIMAKMLNKTIVNDFRVHEQSYGRQGAPLVAFLDGLVLHHPTKLRACQNIGGIGNVAFIPSDADGGVDEIYDFDTGPGNVFIDHAMRHYTNGKQEYDRDGQWGKQGKVYQDIVDDYIHNHWWYQHDIPKTTGREVFGDEQALELIQKIEAAGGNKYDVVATLTRISAQAICEHYKRFGPPGKNIDELYMCGGGAHNPNITDFIQKTYPNTRLTWLDEVNVPGDAKEAISFAWMGMEAIVGRPMLVPQRVETRDPCVVGKITPGANFRPLMTMGMEFGKGYEDPKTGYLPPVRSLEVIKGWTGKAVHNF
>tr|A0A2P5A095|A0A2P5A095_9HYPO
MGSIIDADPVLDFVVLGLSSGISMESIDFALCRFRQQNPAQPVRLELLKYGETLLDPEMQKRLMDMVLDEFNSSEQVAHLNDILGEAFAEAALEFIAANGIDKSTIDIISSHAQATWRIPYPAAHQTRTSFRINEGAVIATRTGITTVTDFRVGEVAVGQQGVPLADFDALLLHHPTKLRACQNISDIGSVCFIPPDMDGGLNDNFFYSDTGPGNIYIDAAIRHYTNGAQRYDVDGEIGKRGEVDEEIVDDFISSHPYFHQSIPKSAGRDDFRASLAYELISKAEDKGLSPEDVIATITRITAQSIVDHYKCFAPSQNIDELFLCGGSAYNPNIVNFIQKNYSSTQIFTLDAAGIPAVAREAITLALQGMNAVVGRTVRTSHGAETRQELIVGKISPGDNYGQVMQKVMQFGKGEKLEPIRALVNVVNGEVIHNKW
>tr|A0A2K0SUX9|A0A2K0SUX9_9HYPO
MGSIINTDPELDLVVLGLSSGISMESIEFALCRFRQQNPAQPVRLELLKYGETLLDPGIEKRLTDMISDDFNSPEQVAQVNDILGEAFAEAALQFIATNDIDKSTIDIISCRAQAAWRIPYPAVHQTRTSLRLNEGTVIASRTGITTVTDFRVGEAVVGPQGAPSDFDALLLHHPTKLRACQNISGIGNVCFIPPDISGELNNGFINFDTGPGNIYIDAAIRHYTNGAQRYDVDGEIGKRGEVDEEIVDDFISSHPYFQRSIPKSAGRDDFRASLAYELISKAEDKGLSPEDVVATITRITAQSIVDHYKCFAPSQNIDELFLCGGSAYNPNIVNFIQKNYASTKIYTLDVAGIPAVAREAITLALQGMNTVVSRTVRTSHGAETRQQLIAGKISPGDNYGQVMQKVVQFGNGETLEPIRDLVNVVNGEEIHNKW
>tr|A0A0D2F3M7|A0A0D2F3M7_9EURO
MDAEASLSSGGDLQNPAGPALDLTVLGLNSGTSMDGIDCALCRFRQQEPSSPVEFELLQYGETPLDPAIKTRVMKMILQNSTSPEEIAEINVILGEAFAKAAQDFLIQNGIDKSAVDAIGSHGQTIWHLPQPRKGQVRTTLSMAEGAIIAARTGITTVSDFRISEVAVGRQGAPLVAFFDALLLHHPTKLRACQNIGGIGNVCFIPSDQQGGVDQCYDFDTGPGNIYIDAAVRHFTDGQREYDKDGEMGKQGSVDQELADEFLRHPFFKLELPKTTGREDFRDTLAFDIIRKGEDKGLSPADIVATITRITAQSIVDHYRRFAPSQDIDEIFLCGGGALNPNITDFIQQQYPKTRILMLEKAGIPGAAKEAITFAWLGMEAVVGRPVLVPARVETQKEQVLGKVSPGENYRQVMLKGMLFGGKERKLHPVKDMLNMVESKVFTNSW
>tr|A0A179FWE4|A0A179FWE4_METCM
MVQPTLPHVDGAPGIGNGEPRRQEGFDGPLLDLTVLGLNSGTSMDGIDCALCRFKQLDASAPVEFELLQYGETPLDPKVKARVMKMILNNSTSPEEIAEVNIILGEAFVRAVEEFTTKHGINKSTIDAIGSHGLTIWHLPEPRDGQVRTTLSMAEGAIIAARTSITTVSDFRISEVAVGRQGAPLVAFFDALLLHHPTKLRACQNIGGIANVCFIPADVQGGLDQCYDFDTGPGNVYIDAAVRYFTKGAREYDKDGEMGKRGQVDQDLVDEFLRHPYFGRELPKTTGREDFRDTLALDLIARGEQKGLSPDDIVATITRITAQSIVDHYRRFAPSQDIDEIFLCGGGANNPNIIDFIRDSYPKTRILMLEEAGIPGGAKEAITFAWLGMEAVVGRPVPVPTRVENRKEQVLGKVSPGQNYRSVMLKGMLFGRGSGGEGGRLPAVTEMVNIIQGKEFSNKW
>tr|A0A8G0LFI1|A0A8G0LFI1_9HYPO
MGSISPADGSQGSALDLTVLGLNSGTSMDAIDCALCRFRQQDPNQPVVLELLKYGETPLNPKIKTRVMNMILHNRTSPEEIAEVNVILGETFAAAAEDFLATNNIDKSTVDVIGSHGQTIWHIPNPTPTQVRTTLSMGEGAIIAARTGITTVTDFRISEVAVGRQGAPLVAFFDALLLHHPTKLRACQNIGGIANVCFIPPDSQGGVDRCYDFDTGPGNVYIDAAVRHYTGGDREFDRDGEMGKRGTVDQELVDDFLSSHEYFSRIIPKTTGREDFRDTMALDLIAKAERKGLSPDDVVATITRITAQSIVDHYRRFAPSQDIDELFLCGGGAWNPNIVDFIRISYPNTRIFMMDDAGIAANAKEAITFAWQGMEAAIGRPILVPDRVETNREQILGKMSPGNNYRELMHKTMQFGSPGERLRPAKTLLNLVSGQVFDTKW
>tr|A0A2T4AQ61|A0A2T4AQ61_TRIHA
MGSIVDTVTAGPALDLTVLGMNSGTSMDGVDCVLCRFRQEDPTQPVSLELLKYGETPLDPAIKKRVMNMILHNSTSPEEIAEINVILGETFAKAALEFIKTNNIDKSSIDIIGSHGQTIWHIPHPKDQVRTTLSMGEGAIIAARTGITTVTDFRVSEVAVGRQGAPLVAFFDALLLHHPTKLRACQNIGGIANVCFIPPDAKGELNDGFFDFDTGPGNVYIDAAVRHYTGGAREYDKDGEMGKRGKVDEGIVDEFISSHPYFQRSIPKTTGREDFRDTLALEIIAKAEEKGLSPDDVVATITRITAQSIVDHYKCFAPSQDIDEIFLCGGGAYNPNIVDFIQKCYPTTRIYMLDAAGIPAGAKEAITFAWQGMDAIVGRPVPVPDRVETRKEQILGKVSPGDNYRQLMYTAMQFGAGAKLGPVRDLINVVDGKVMDNKW
>tr|A0A1T3CDF5|A0A1T3CDF5_9HYPO
MGSIVDTATAGPALDLTVLGMNSGTSMDGVDCVLCRFRQEDPTQPVSLELLKYGETPLDPEIKKRVMNMILHNSTSPEEIAEINVILGETFAKAALEFIKTNNIDKSSIDIIGSHGQTIWHIPHPKDQVRTTLSMGEGAIIAARTGITTVTDFRVSEVAVGRQGAPLVAFFDALLLHHPTKLRACQNIGGIANVCFIPPDAKGELNDGFFDFDTGPGNVYIDAAVRHYTGGAREYDKDGEMGKRGKVDEGIVDEFISSHPYFQRSIPKTTGREDFRDTLALEIISKAEEKGLSPDDVVATITRITAQSIVDHYKCFAPSQDIDEIFLCGGGAYNPNIVDFIQKSYPATRIYMLDAAGIPAGAKEAITFAWQGMDAIVGRPVPVPDRVETRKEQILGKVSPGDNYRQLMYTAMQFGVGAKLGPVRDLINVVDGKVMDNKW
>tr|A0A2T4BA34|A0A2T4BA34_9HYPO
MGSIVDTATAGPALDLTVLGMNSGTSMDGVDCVLCRFRQEDPTQPVSLELLKYGETPLDPAIKKRVMNMILHNSTSPEEIAEINVILGETFAKAALEFIKTNNIDKSSIDIIGSHGQTIWHIPHPKDQVRTTLSMGEGAIIAARTGITTVTDFRVSEVAVGRQGAPLVAFFDALLLHHPTKLRACQNIGGIANVCFIPPDTKGELNDGFFDFDTGPGNVYIDAAVRHYTGGAREYDKDGEMGKRGKVDEGIVDEFISSHPYFQRSIPKTTGREDFRDTLALEIISKAEEKGLSPDDVVATITRITAQSIVDHYKCFAPSQDIDEIFLCGGGAYNPNIVDFIQKCYPATRIYMLDAAGIPAGAKEAITFAWQGMDAIVGRPVPVPDRVETRKEQILGKVSPGDNYRQLMYTAMQFGAGAKLGSVRDLINVVDGKVMDNKW
>tr|G0RSV3|G0RSV3_HYPJQ
MGSIVDTRVAGPPLDLTVLGMNSGTSMDGVDCVLCRFRQQDPASPVTLELLKYGETPLDPDIKKRVLNMILHNSTSPEEIAEINVILGETFAKAALEFIKTNNIDQPSIDIVGSHGQTIWHIPYPKDQQVRTTLSMGEGAIIAARTGITTVTDFRVSEVAVGRQGAPLVAFFDALLLHHPTKLRACQNIGGIANVCFIPPDVGGGLNDGFFDFDTGPGNVYIDAAVRYYTDGAREYDKDGEMGKRGTVDDELVDEFISSHPYFHRSIPKTSGREDFRDTLAFDLIAKAEQKGLSPDDVVATITRITAQSIVDHYKCFAPSQDIDEIFLCGGGAYNPNIVDFIQRSYPSTRIYMLDAAGIPAGAKEAITFAWQGMDAIVGRPVPVPDRVETRREQILGKVSPGDNYRELMYKAMQFGAGAKLGPVKDLTNIVDGQLMDNKW
>tr|A0A024S9Z9|A0A024S9Z9_HYPJR
MGSIVNPLVAGPALDLTVLGMNSGTSMDGVDCVLCRFRQQDPASPVSLELLKYGETPLNPDVKKRVMNMILHNSTSPEEIAEINVILGETFAKAALDFIRTNNIDQSSIDIIGSHGQTIWHIPHPKNQVRTTLSMGEGAIIAARTGITTVTDFRVSEVAVGRQGAPLVAFFDALLLHHPTKLRACQNIGGIANVCFIPPDVEGGLSDGFFDFDTGPGNVYIDAAVRYYTDGAREYDKDGEMGRRGTVDDELVDDFIASHPYFHRPIPKTTGREDFRDTLAFELIAKAEKKGLSPDDVVATLTRITAQSIVDHYKCFAPSQGIDEIFLCGGGAHNPNIVDFIQQSYPSTRIYMLDAAGIPAGAKEAITFAWQGMDAIVGRPVPVPDRVETRREQILGKVSPGENYRELMYTAMRFGAGAKLGPVRELVNIVNGEVMDNKW
>tr|A0A0N1HMJ4|A0A0N1HMJ4_9EURO
MGSLESGTGLQLVALGLNSGTSMDGIDCALCRFRQETPEGPMHFELVKYDEVELPKALKKRVMRIIVDGATSPEELSEVNMLLGHAFAAAAGAFAERHDIALGSIDVIGSHGQTIWLSSMPGEGRERSALTMAEGTVIAARTGVTTVTDFRVADQAAGRQGAPLIAFFDALLLHHPRKLRACQNIGGIANVCFIPPDVDSAINPAYFDFDTGPGNVLIDAAARHFSAGEVEMDRDGVRGGAGTVHQAMVDDFLQTHPYFGLDPPKTTGREVFGDALAHELIARGLAQGLSPDDIVATITRITAQSIVLHYRRYMPTQYGPLAELYMCGGGAKNPNIVQYLQSQFPDTTIVMLDHAGIPADAKEAITFAWQGVEAIVGRSIPVPDRTETRREYVLGKVSPGRNYRRVMAKGMAFGAGRDHLPPVAEMVNHVGAKPWDNKT
>tr|W2S293|W2S293_9EURO
MNGNTHGAMHNGVNGNSNGALRNGTNGAVTNGHHEVGLDLRVLGLNSGTSMDGIDAAYCRFRQEHPSAPMHFELLAYDEVPLEPKIKKRVMNMILHNKTTPEELSEVNVLLGKTFSQATTTFLQKNNIPKEEVDAIGSHGQTIWLLRRFIASETGITTVTDFRVSDQAAGRQGAPLIGFFDALVLHHPTKLRACQNIGGIANVCFIPPDNSDGTLNKEYFDFDTGPGNVFIDAAVRYFTDGAQEYDRNGEMGAAGIVDQGLVDEFLSRAYFKFDPPKTTGREVFRDTLAHDLIARGLKKGLTPNDIVATITRITAQAIVEHYERYMPTKYGPLEEIFMCGGGAKNPNITKYMQQCFPQTRIVMLDEAGIPADAKEAITFAWQGMEAVVGRSIPIPSRVESDKQFVLGKVSAGDNYRRVLRQGMQFGAEHDHLEPVTELVNYIGGKVFDNKW
>tr|A0A8H4LYQ3|A0A8H4LYQ3_9HYPO
MTQTDTNGSVNGSINGTNHGALNGNGKGTANGLTNGLSNGQPKGGLDLTVLGLNSGTSMDGIDCAYCRFRQESPSAPMHFDLLAYDEVPLEPKIKKRVMNMIMHNKTTPEELSEVNVLLGKTFAAATTKFMQKHGISKDEIDAIGSHGQTIWLLSMPEPGQTKSALTMAEGAFLASETGITTVTDFRVSDQAAGRQGAPLIAFFDALVLHHPTKLRACQNIGGIANVCFIPPDDQNGNLNREFFDFDTGPGNVFIDAAVRYFTNGTREYDRNGEMGAAGAVDQDLVDEFLSHAYFRLDPPKTTGREVFRDTLALDLIARGEAKGLSANDIVATITRITAQAIVEHYRRYMPTQYGPLAEIFMCGGGAKNPNITKYMQSCFPQTRIVMLDEAGIPADAKEAITFAWQGMEAVVGRSIPIPSRVESDKQFVLGKVSAGDNYRKVMRHGMQFGAGHDHLEPVTELVNFVNGEVFDNNW
>tr|A0A8H4LYW6|A0A8H4LYW6_9HYPO
MDGVDCALCQFRQASPDEPLHFELLRYDEVPLEQSLKRRVMGMIRDNKTTPEELSEINVLLGETFASAVQVFCHDHDVPLSSIDAIGSHGQTIWFQSMPSKGQVKSVLTMAEGAVIASRTGITTVTDFRVSDQAVGRQGAPLIAFFDSLLLHHHSNMRACQNIGGIANVCFIPPDERGTPSKDFFDFDTGPGNVLIDAAVRSLTQGRHEYDKDGAMGKAGRVDQDMVDDFLSSHPYLKLDPPKTTGREVFGDGLASSLTERGLAKGLSPDDIVATITRITAETIVDHYRRYMPTRHGPLAELYLCGGGAKNPNITEYLQAAFPGTAVKMLDAAGIPADAKEAITFAWQGMEALVGRSVPVPARVETPTEHVLGKVSPGRNYRRVMTMGMAFGAGSEHLRPVAEMVNHECGLDVWRQENI
>tr|T5AJB9|T5AJB9_OPHSC
MASVTGSRNEPRGDRGCAPLNLTVLGLNSGTSMDGVDCALCQFRQASPDEPLHFELLRYDEVPLEQSLKRRVMGMIRDNKTTPEELSEINVLLGETFASAVQVFCHDHDVPLSSIDAIGSHGQTIWFQSMPSKGQVKSVLTMAEGAVIASRTGITTVTDFRVSDQAVGRQGAPLIAFFDSLLLHHHSNMRACQNIGGIANVCFIPPDERGTPSKDFFDFDTGPGNVLIDAAVRSLTQGRHEYDKDGAMGKAGRVDQDMVDDFLSSHPYLKLDPPKTTGREVFGDGLASSLTERGLAKGLSPDDIVATITRITAETIVDHYRRYMPTRHGPLAELYLCGGGAKNPNITEYLQAAFPGTAVKMLDAAGIPADAKEAITFAWQGMEALVGRSVPVPARVETPTEHVLGKVSPGRNYRRVMTMGMAFGAGSEHLRPVAEMVNHECGLDVWRQENI
>tr|A0A3M7DD97|A0A3M7DD97_HORWE
MVSLTNGHKTNGQIPNVVHKNTPLYLTVLGMNSGTSMDGIDCALCRFRQESPSSPMNFELLTYDEVPLESVIKKRVMDMIYHNRTTPEELSEVNVLLGETFASAAIAFASKHNISLSDIDVIGSHGQTVWLLSMPEKGHTKSALTMAEGTFISSRTGITSVTDFRVSDQAAGRQGAPLIAFFDSLVLHHPTKLRACQNIGGIANVCFIPPDRNGELNQDFFDFDTGPGNVFIDAAVRHFTNGKMEYDKDGKMGAAGTVDQEMVDEFLKTHPYFALEPPKTTGREVFRDTIADDMITRGLAKGLSQNDVVATITRITAQAIVEHYHRYMPQDYGPLAEVFMCGGGAKNPNITSFLQRSFPDIKIMMLDEAGIPGDAKEAITFAWQGMEAIVGRSINVPDRVETRQGYVLGKISPGRNYRQVMRKGTEFGGELDDLLPVTKMVNWKNGKALSNTW
>tr|A0A0F4H203|A0A0F4H203_9PEZI
MPGLTNGNHATNGQNGHHATNGISATNGHSEEHSLDMTVLGLNSGTSMDGIDCALCRFRQSSPNAPMQFELLKYDEVPLEQKIKKRVMNMILKNSTTPEELSEVNVLLGETFARAVHEFAEKHDVLMSSIDAIGSHGQTIWLLSMPEPGQTQSALTMAEGTFIASRTGITTVTDFRVSDQAAGRQGAPLIGFFDSLVLHHPTKLRACQNIGGIANVCFIPPDVDGKLNQEYFDFDTGPGNVFIDAVVRHFTNGEREYDKDGAMGRAGKVDQNLVDEFLTTHPYFAKAPPKTTGREVFRDTIAHDLIERGLEKGLSENDIVATVTRITAQAIVDHYHRYMPTQYGPLAEIYMCGGGAKNPNIIDYMSKAFPQTKIVMLDEAGIPADAKEAITFAWQGMEAIVGRSIPVPDQVDDRQPYVLGKVAPGRNYRSVMRKGIQFGGNQDVLEPVSELVNIVGGRLFDNKD
>tr|A0A1Y6L7G6|A0A1Y6L7G6_ZYMTR
MPSANGISVTHSVNGTNGVNGTNGVNGYHAGPGLDITVLGLNSGTSMDGIDCALCRFRQSSPGAPMDFELLKYDEVPLEQTIKKRVMKMILKNSTTPEELSEVNVLLGETFASAVHEFAAKHNVPIASIDAIGSHGQTIWLLSMPEEGQTQSALTMAEGTFIASRTGITTVTDFRVSDQAAGRQGAPLIGFFDSLVLHHPTKLRACQNIGGIANVCFIPPDKDGKLNQEYFDFDTGPGNVFIDAVVRHFTNEEREYDKDGAMGRAGTVDQELVDEFLTRHPYFSKAPPKTTGREVFRDTIAHDLIERGLKKGLSENDIVATVTRITAAAIVDHYHRYMPTQYGPLAEIFMCGGGAKNPNIVDYMQKAFPETRIVMLDEAGIPADAKEAITFAWQGMEAVVGRSIPVPDKVATRESYVLGKVNPGKNYREVMRKGIQFGGKANTLEPVSEMVNYVDGKVFDNKW
>tr|A0A2C6AG03|A0A2C6AG03_9HYPO
MATNGGDAQSASLDMTVLGLNSGTSMDSIDCALCRFRQKAPDEPMHMELLRYDEVSLPEAIKARVMRMILYNATTPEELAEVNVILGEAFADAVETFTARHGIPITSIDVIGSHGQTIWLLSMPRKGQVRSALTAAEGSFIAARTGITTVTDFRVSDQAAGRQGAPLIAFFDSLLLHHPTRLRACQNIGGIANVCFVPPDADADGVLNPAFFDFDTGPGNVLIDAAVRHFTNGRREYDIDGEMGAAGTVDDEIVRHFLASHPYFALEPPKTTGRELFRDTLAWELIERGLARGLSPNDVIATITRITAEAIVDCYRRYMPTQYGPLAEIFMCGGGAKNPNITSHLQAAFPQTRITMLDEAGIPADAKEAVTFAWQGMEAVVGRSIPVPERVESSRRYVLGKLSPGRNYRRLMRSSMEFGKGRDVLEPVSALVNYVDGKVFVNTT
>tr|A0A4U0UZB4|A0A4U0UZB4_9PEZI
MDGIDCALCRFRQDTPDSPMHFELLQYGEVPLEQTIKKRVMDMIYHNRTTPEELSEVNVLLGETFASAAKAFCKENSIDLCSIDAIGSHGQTIWLLSMAESGQTQSALTMAEGTFIASRTGITTVTDFRVSDQAAGRQGAPLIAFFDALLLHHPTKLRACQNIGGIANVCFIPADIDGQRSDDYFDFDTGPGNVFIDAVVRHYTNGQMEYDKDGEMGARGTVNQALVDDFLQFRYFKLDPPKTTGREVFRDTMAHDLIRRSEALGMTPDDIVATVTRITAQAIVEHYHRYAPTQDIDEIFMCGGGAYNPNITKYMQARFPRTKILMLDDAGVPAGAKEAVTFAWQGIEAIIGRSIPVPARVDTRREYVLGKVAPGKNYRAVMRKGMLFGGARDHLPPVKEMVNYVGGQEFDNKW
>tr|A0A0B4EBX0|A0A0B4EBX0_METAF
MGSAHDGATGSQSSPIDLVVLGLNSGTSMDGIDCALCRFKQATPDAPMHFELLKYDEVPLEPTIKKRVMAMILHSTTSPEELSEVNVILGKEFAQAVKIFSQRHNVPLSSIDAIGSHGQTIWFVSMPEEGKVTSALTMAEGCFLASMTGITTVTDFRVSDQAAGRQGAPLIAFFDSLVLHHPTKLRACQNIGGIANVCFIPPDRDGKLNPEFFDFDTGPGNVFIDAAVRYFTDGQQEYDQDGRMGKAGTVDEDMVDKFLSSFAYFSLDPPKTTGRETFRDTIAHDLIEQGLQRGLSPNDVVATITRITAKAIVEHYKRYMPTDYGPLCEIYMCGGGAKNPNITDYLQAAFPAAKVMMLDEAGIPADAKEAITFAWQGMEAIVGRSIPVPDRVATRQPYVLGKVSPGKNYRRVMKRGMDFGAGQDELEPVTELVHYVDGKVFSNK
>tr|A0A0B4GUG8|A0A0B4GUG8_METGA
MGSVYNRATGSQSSPLDLVVLGLNSGTSMDGIDCALCRFRQATPDAPMHFELLKYDEVPLEPTIKKRVMAMILHNTTSPEELSEVNVILGKEFAQAVKIFSQRHDVPLSSIDVVGSHGQTIWFVSMPEEGKVTSALTMAEGCFLASMTGITTVTDFRVSDQAAGRQGAPLIAFFDSLVLHHPTKLRACQNIGGIANVCFIPPDRHGKLNPEFFDFDTGPGNVFIDAAVRYFTDGQQEYDQDGRMGKAGTVDEEMVDKFLLSFAYFSLDPPKTTGRETFRDTIAHDLIEQGLQRGLSPNDVVATITRITAKAIVEHYKRYMPTDYGPLREIYMCGGGAKNPNITDYLQAAFPAAKVMMLDEAGIPADAKEAITFAWQGMEAIVGRSIPVPDRVATRQPYVLGKVSPGKNYRRVMKMGMDFGAGQDELEPVTELVHYVDGKVFSNK
>tr|A0A439DFA2|A0A439DFA2_9PEZI
MGSTPTRWDSQPLNLIVLGLNSGTSMDGIDCALCHFSQASPHAPMHFELLKYDEVPLEHTIKKRVMNMILHNKTTPEELSEVNVILGEVFSDAVKAFCAKNNVVIDSIDVIGSHGQTIWLLSMPEEGQVRSALTMAEGCFIASRTGITTVTDFRVSDQAVGRQGAPLIAFFDSLVLHHPTKFRACQNIGGIGNVCFIPPDINGELSPAFFDFDTGPGNVFIDAAVRYFTQGEQEYDKDGIMGHAGIVDQEIVDEFLRTFPYFSLDPPKTTGREVFRDTVAHDLINMGLEKGLSPNDVVATITRITAQAIVEHYHRYMPTEYGPLAEIYMCGGGAKNPNIIAYMQAAFPETRIVMLDEAGIPADAKEAITFAWQGMEAVVGRSIPVPDRVETRAEYILGKISPGRNYRRVMRKGAEFGGDAERLPPVKELVNYVGGSVFDNKS
>tr|A0A1V1TD33|A0A1V1TD33_9FUNG
MGPAPNGSASQPLDLTVLGMNSGTSMDGIDCALCRFRQASPDAPMHFELLKYDEVPLEQTIKKRVMNMILHNKTTLEELSEVNVILGEVFSDAAKAFCGKNNVAIDSIDVIGSHGQTIWFVSMPEIGQVRSALTMAEGCFIASHTGITAVTDFRVSDQAAGRQGAPLIAFFDSLVLHHPTKLRACQNIGGIGNVCFIPPDVDGALNPAFFDFDTGPGNVFIDAAVRYFTNGEQEYDKDGAMGRAGTVNQEMVDEFLRTFPYFSLDPPKTTGREVFRDTVAHDLIKKGLEKGLSPNDVVATITRITSQAIVEHYRRYMPTEYGPLAEIYMCGGGAKNPNIVAYMQAAFPEMRVAVLDEAGIPADAKEAITFAWQGMEAIIGRSIPVPDRVETKVEYVLGKISPGRNYRRVMRKGAEFGGDAEWLPPVKELVNSVDGKVFDNKW
>tr|A0A1Y2TAC6|A0A1Y2TAC6_9PEZI
MGPAPNGSASRPLDPTVLGMNSGTSMDGIDCALCRFRQASPDAPMHFELLKYDEVPLEQTIKKRVMNMILHNKTTLEELSEVNVILGEVFSDAAKAFCGKNNVAIDSIDAIGSHGQTIWFVSMPEIGQVRSALTMAEGCFIASRTGITTVTDFRVSDQAAGRQGAPLIAFFDSLVLHHPTKLRACQNIGGIGNVCFIPPDVDGALNPAFFDFDTGPGNVFIDAAVRYFTNGEQEYDKDGAMGRAGTVNQEMVDEFLRTFPYFALDPPKTTGREVFRDTVAHDLIKKGLEKGLSPNDVVATITRITSQAIVEHYRRYMPTEYGPLAEIYMCGGGAKNPNIVAYMQAAFPETRVAVLDEAGVPADAKEAITFAWQGMEAIIGRSIPVPDRVETRVEYVLGKISPGRNYRRVMRKGAEFGGDAEWLPPVKELVNSVDGKVFDNKW
>tr|A0A1Y2UG09|A0A1Y2UG09_9PEZI
MGSTSNSSESRPLDLTVLGMNSGTSMDGIDCALCRFRQASPDAPMHFELLKYDEVPLEQTIKKRVMSMILHNKTTPEELSEVNVILGEVFADAAKAFCVGNDVAIDSIDAIGSHGQTIWLLSMPEKGQVRSALTMAEGCFIASRTGVTTVTDFRVSDQAAGRQGAPLIAFFDSLVLHHPTKFRACQNIGGIANVCFIPPDVDGALNPAFFDFDTGPGNVFIDAAARYFTNGELEYDKDGAMGSAGTVDQDIVDEFLRTFPYFALDPPKTTGREVFRDTVAHDLIKKGLEKGLSPNDVVATITRITAQAIVEHYHRYMPTEYGPLAEIYMCGGGAKNPNIVAHMQTAFPKTRIVMLDEAGIAADAKEAITFAWQGMEAIVGRSIPVPDHVETRTEYILGKISPGRNYRRVMRKGAEFGGDAERLPPVRELVNYVDGRVFDNKS
>tr|A0A2P4ZWQ6|A0A2P4ZWQ6_9HYPO
MGSTEGLLLDAHAPLDITVLGLNSGTSMDGIDCALCRFRQASPNAPMHLELLKYDETPLEQTIKKRVMRMILHNNTTPEELSEVNVLLGETFSDAVMQFSQKHGIPLSSIDAIGSHGQTIWLLSIPEEGQTKSALTMAEGCFIASRTGITTVTDFRVSDQAAGRQGAPLIGFFDSLLLHHPTKFRACQNIGGIANVCFIPPDVDGALNIEFFDFDTGPGNVFIDAAVRFFTDGEKEYDKDGEMGRAGEVDQQMVDEFLQTHPYFALDPPKTTGREVFRDTIAHNLIDRGLEKGMSPNDIVATITRITAQAIVQHYKRYMPTQYGPLAEIYMCGGGARNPNITEYMQNAFPDTRITMLDEAGIPSDAKEAITFAWQGMEAVVGRSIPVPSRVETRREYILGKTLFAALSDRLNNPMNISSKASSRPALHFDAVPSTLSTTQHVT
>tr|A0A2K0T5J7|A0A2K0T5J7_9HYPO
MGSATGIMYTGDSLPLDITALGLNSGTSMDGIDCALCRFRQASPNGPMHFELLQYDEIPLEPKIKKRVMDMIFHNTTTPEELSEVNVVLGETFAEAAKAFSKKHGVPLSSIDVIGSHGQTIWLESMPQGGRKKSALTMAEGTFIASSTGITTVTDFRVSDQAAGRQGAPLIAFFDSLVLHHPTKLRACQNIGGIANVCFVPPDSNGQLNQEFFDFDTGPGNVFIDAAVRYFTNGEREYDQDGEMGKQGKVNQQMVDEFLRTHFYFALDPPKTTGREVFRDTIAHDLIERGVANGMSPNDIVATITRITAQAIVEHYKRYMPSQYGPLAEVYMCGGGAKNPNILDHLRESFPETRFVMLDEAGIPADAKEAITFAWQGMEAIVGRSIPVPSRVETSRGYVLGKISPGHNYRRVMKKGMDFGAGHEQLEPVRELVNYVGGKVYNNKG
>tr|A0A2T3ZH64|A0A2T3ZH64_9HYPO
MGSTTGIMYTGDSLPLDITALGLNSGTSMDGIDCALCRFRQASPNGPMHFELLQYDEIPLEPKIKKRVMDMIFHNTTTPEELSEVNVVLGETFAEAAKAFSKKHGVPLSSIDVIGSHGQTIWLESMPQGGRKKSALTMAEGTFIASSTGITTVTDFRVSDQAAGRQGAPLIAFFDSLVLHHPTKLRACQNIGGIANVCFVPPDSNGQLNQEFFDFDTGPGNVFIDAAVRYFTNGEREYDQDGEMGKQGKVNQQMVDEFLRTHFYFALDPPKTTGREVFRDTIAHDLIERGVANGMSPNDIVATITRITAQAIVEHYKRYMPSQYGPLAEVYMCGGGAKNPNILDHLRESFPETRFVMLDEAGIPADAKEAITFAWQGMEAIVGRSIPVPSRVETSRGYVLGKISPGHNYRRVMKKGMDFGAGHEQLEPVRELVNYVGGKVYNNKG
>tr|A0A6V8QQ44|A0A6V8QQ44_9HYPO
MGSATDIMYNGDSLQLEITALGLNSGTSMDGIDCALCRFRQASPNGPMHFELLQYDEIPLEPKIKKRVMDMIFHNTTTPEELSEVNVILGETFADAVKAFSKKHSVPLSSIDVIGSHGQTIWLESMPQGGRKKSALTMAEGTFIASSTGITTVTDFRVSDQAAGRQGAPLIAFFDSLVLHHPTKLRACQNIGGIANVCFVPPDSNGQLNKEFFDFDTGPGNVFIDAAVRYFTNGEREYDKDGEMGKQGKVNQEMVDEFLKTHFYFALDPPKTTGREVFRDTIAHDLIERGVINGMSPNDIVATITRITAQAIVEHYKRYMPTQYGPLAEVYMCGGGAKNPNILNHLKESFPETKFVMLDEAGIPADAKEAITFAWQGMEAIVGRSIPVPSRVETRRGYVLGKVSPGQNYRRVMRQGMNFGAGHEDLEPVSELVNYVGGKVYNNKY
>tr|A0A395RLY3|A0A395RLY3_FUSSP
MSSNKKQSQSATSEPLDITVLGLNSGTSMDGIDCALCRFRQESPTAPMHLELLKYDEIPLDQTIKKRVMRMILHNSTTPEELSEVNVLLGETFADAVMTFSEKHNIPLSSVDAIGSHGQTIWLLSVPEKGQTRSALTMAEGCFIASRTGITTVTDFRVSDQAAGRQGAPLIGFFDSLLLHNPTKFRACQNIGGIANVCFIPPDVDGALNTEFFDFDTGPGNVFIDAAVRFFTDNKQEYDKDGEMGRAGMVNQEMVDEFLQTHPYFALDPPKTTGREVFRDTIAHELIERGLKMGMTQNDIVATLTRITAQAIVEHYKRYMPTQYGPLSEIYMCGGGARNPNITEYLQKAFPDTRITMLDEAGIPSDAKEAITFAWQGMEAVVGRSIPVPAQVEDRREYVLGKVSPGKNYRQLLKKGMKFGGDSDYLPPVKELVNYVNGQVYSAI
>tr|A0A0D1ZU17|A0A0D1ZU17_9EURO
MSTSLTIGPSYSLTNGLPNGLSNGHHEEGLDLTVLGLNSGTSMDGIDCALCRFRQESPESPMHFELLAYDEVPLEPKIKKRVMEMILHNKTTPEELSEVNVLLGETFAEAVKEFSQKQGIPLEKIDALGSHGQTIWLLSMPEPGHTKSALTMAEGSFLASRTGITSVTDFRISDQAAGRQGAPLIAFFDSLVLHHPTKLRACQNIGGIANVCFVPPDKDGKLNLEFFDFDTGPGNVFIDAAVRYFTNAEREYDKNGEMGAAGTVDQEMVDEFLETFNYFSLEPPKTTGREVFRDTIAHELIEKGKAKGLSPNDIVATITRITAQAIVNHYHRYMPQGHGPLAEIFMCGGGAKNPNITCYMQEAFPETRIVMLDKAGIPADAKEAITFAWQGMEAIVGRSIPVPSRVETKKQYVLGKVSPGENYRKVMKHGMDFGAGRDHLEPVTELVNYVKGNVFDNKW
>tr|A0A086T770|A0A086T770_ACRC1
MGSINNLASGAPPKPLDITVLGMNSGTSMDGIDCALCRFRQDSPDGPMHFELLKYDEVPLEHTIKKRVMRMILDNATTPEELSEVNVLLGETFSDAAMRFSEKHKIPLSSIDAIGSHGQTIWLLSMPARGQTKSALTMAEGCIIAARTGITTVTDFRVSDQAAGRQGAPLIAFFDSLLLHHPTKFRACQNIGGIANVCFIPPDVDGALNTEFFDFDTGPGNVFIDAAVRVFSDGQMEYDKDGRMGKAGTVDQELVNDFLQTHPYFSLDPPKTTGREVFRDTIAHDLIRRGTERGLTPNDIVATITRITAQAIVDHYKRYMPTKYGPLAEIYMCGGGAKNPNITDFMQESFPDTRIIMLDEAGVPSDAKEAITFAWQGMEAIVGRSIPVPSRVETRREYVLGKVSPGQNYRRVLKKGMDFGGEAEHLPPVKAMVNYVDGQVYNNKR
>tr|A0A084QG84|A0A084QG84_STAC4
MSSTVIPSQPLDITVLGLNSGTSMDGIDCALCRFRQDSPDAPMHFELLKYDEVPLEQSIKKRVMKMILHNSTTPEELSEVNVLLGETFADAVKSFSVKHGIPLSSIDVIGSHGQTIWLLSMPDKDQTRSALTFAEGCFIASRTGITTVTDFRVSDQAAGRQGAPLIAFFDSLVLHHPTKLRACQNIGGIANVCFIPPDGPDGKLNDEFFDFDTGPGNVFIDAAVRHFTNGESEYDQDGMMGKGGTVDQEMVDDFLRTHPYFSLDPPKTTGREVFRDTIARDLIDEGVRKGLSPNDIVATITRITAQAIVEHYRRYMPTGYGPLAEIYMCGGGAKNPNITRHLQEAFPKTRIVMLDEAGIPADAKEAITFAWQGMEAIVGRSIPVPTRVETRDEYVLGKISPGKNYRRVMRMGVEFGAGRDHLQPVKELVNYVGGKVFNNEA
>tr|A0A2S4KZE1|A0A2S4KZE1_9HYPO
MGSIVGQSSGMDSAPLDMTVLGLNSGTSMDGIDCALCRFRQASPDEPMHFELLKYDEVPLEQTLKKRLMNMILHNTTTPEELSEVNVLLGEAFADAVEAFSAKHGVPLSSVDAIGSHGQTIWLLSMPEGGHVKSALTMAEGCFIASRTGVTTVTDFRVSDQAAGRQGAPLIAFFDSLVLHHPTKLRACQNIGGIANVCFVPPDVDGALNQDFFDFDTGPGNIFIDAAVRHFTNGKQEFDRDGAMGKAGKVDQRMVDEFLATHPYFALEPPKTTGREVFRDTIAHHLIKRGIKKGLSPNDIVATITRITAQAIVNHYRRHMPTQYGPLAEIYMCGGGAKNPNITAHIQAAFPDARIVMLDEAGIPADAKEAITFAWQGMEAVVGRSIPVPSRVETRRGYVLGKVSPGLNYRRVMRKGMEFGAGREYLEPVKELVNYVDGKVFDNKA
>tr|A0A167DXG8|A0A167DXG8_9HYPO
MESTSNTPGLDMTVLGLNSGTSMDGIDCALCRFRQLSSDKPMHFELLKYGEIPLEKTIKKRVMDMILHNKTTPEELSEVNVLLGETFADAAIKFCSANNIPLNSVHAIGSHGQTIWLLSMPEQSQVQSALTMAEGTFIASKTGITTVTDFRVSDQAAGRQGAPLIAFFDSLVLHHPTKFRACQNIGGIANVCFIPPDEDGKLNQAFFDFDTGPGNVFIDAAVRFFTNGKREYDKDGEMGHAGIVNQDMVDEFLTTHPYFALDPPKTTGREVFRDSIAQDMIYQGLEKEMSPEDIVATITRITAEAIVDHYRRYMPTQYGPLAEIYMCGGGAKNPNITDYIQQNFPETKVVMLDEAGIPADAKEAITFAWQGMEAIVGRSIPVPDRVATRRPYILGKISPGENYRQVMKMGMSFEPGSNHLQPVADLVNYVNGIVFNNKKEE
>tr|A0A2S7XZZ9|A0A2S7XZZ9_BEABA
MGSLQHPLARPLDLTVLGLNSGTSMDGIDCALCRFRQNSPEDAMHFELLKYDEVPLEQGIKKRVMGMILENSTTLEEISEVNVVLGETFADAAIEFCTNHGIALSSVDAIGSHGQTIWLVSMPEPGQTKSVLTMAEGSILAARTGVTTVTEFRISDQAAGRQGAPLISFFDSLVLRHPAKLRACQNIGGIANVCFVPPDVNNEINTEFFDFDTGPGNVFIDAAVRYFTDGEEEYDKDGEMGKAGKVDQEIVDKFLTAHPYFSRDPPKTTGREIFRDTTAHALIDEGIRKGLSPNDVVATITRITAQAIVEHYKRYMPTQYGPLTEIYVCGGGAKNRNIVDFMQQAFPETEIVMLDVAGIPSDAKEAITFAWQGMEAIVGRSIPVPSRVETRREYVLGKVSPGLNYRRVMRKGLDFGAGRDYLAPVKELVNYVGGQVFDNNKN
>tr|A0A2N6NH85|A0A2N6NH85_BEABA
MGSLQYPLARPLDLTVLGLNSGTSMDGIDCALCRFRQNSPEDAMHFELLKYDEVPLEQGVKKRVMGMILANSTTLEEISKVNVVLGETFADAAIAFCTNHGIALSSVDAIGSHGQTIWLVSMPEPGQMKSVLTMAEGSILAARTGVTTVTDFRISDQAAGRQGAPLISFFDSLVLRHPAKLRACQNIGGIANVCFVPPDVNGQINTEFFDFDTGPGNVFIDAAVRYFTDGEKEYDKDGEMGKAGKVDQEIVDKFLAAHPYFSRDPPKTTGREDFRDTTAHALIGEGIRKGLSPNDVVATITRITAQAIVEHYKRYMPTQYGPLTEIYMCGGGAKNPNIVDFVQQAFPETEIVMLDVAGIPSDAKEAITFAWQGMEAIVGRSIPVPSRVETRRESVLGKVSPGLNYRRVMRKGLDFGAGRDYLAPVKELVNYVGGQAFDNNKN
>tr|M7SWJ8|M7SWJ8_EUTLA
MAPSAVNGDSQTNGYSNGVPSGSGLDITVLGMNSGTSMDGIDCALCRFRQETPDSPMHFELLKYDEVPLEQTIKKRVMNMIKHNSTTPEELSIVNVLLGETFAAAAKEFSAKHNVSLSSIDAIGSHGQTIWLLSIPEEGQVKSALTMAEGSILASRTGITSVTDFRISDQAAGRQGAPLIAFFDSLVLHHPTKLRACQNIGGIANVCFIPPDVDGALNPNFFDFDTGPGNVFIDAAVRHFTNGEREYDKDGAMGKAGTVDQEMVDEFLNTHPYFARDPPKTTGREVFRDTIADELIARGEKKGLSPNDIVATITRITAQAIVNHYHRYMPTEYGPLTEIYMCGGGAKNPNITDYMQQAFPDTKIVMLDVAGIPADAKEAITFAWQGMEAIVGRSIPVPTRVETQREYVLGKVSPGENYRKVMRMGMQFGAERDHLAPVKELVNYVDGKVFNNKK
>tr|A0A0D1WV98|A0A0D1WV98_EXOME
MGLINGILSSSRQDVLDLTVLGLNSGTSMDGIDCALCRFRQESPDSPMHFELLQYDEVPLEPVIKKRVMNMILHNKTTPEELSEVNVLLGETFADAVKTFSEKHNIPLSSIDVIGSHGQTIWLLSMPEKGQTRSALTMAEGSFLASRTGITTVTDFRVSDQAAGRQGAPLIAFFDSLVLHHPTKLRACQNIGGIANVCFIPPDCDGKLNLEFFDFDTGPGNVFIDAAVRHFTNGEREYDKDGEMGKAGKVDEEMVDEFLTTHPYFSLEPPKTTGREVFRDTIAHELITKATAKGLSPNDIVATITRITAKAIVDHYKRYMPTQYGPLAEIYMCGGGAKNPNITSYLQAAFPETKIVMLDEAGIPADAKEAITFAWQGMEAIVGRSIPVPDKVETRRNYVLGKVSPGKNYRKVMRMGMDFGKGRDDLEPVREMVNFIKGKAFNNKT
>tr|A0A3M7E9X6|A0A3M7E9X6_HORWE
MSAVNGHVPNGNGVANDGTQGLDLTVIGLNSGTSMDGIDCALCRFKQAKPESPMHFELVKYGEVPLEQKIKRRVMKMILENKTTPEELSEVNVKLGETFASAVETFCNDTNTSTSSIDAIASHGQTIWLLSMPKPGQTKSALTMAEGSFIASRTGITTVTDFRVSDQAAGRQGAPLIAFFDALLLHHPKKLRACQNIGGIANVCFIPPDDAGGIDKAFDFDTGPGNVFIDAVVRHFTDGRQEYDKDGAMGKRGKVNQSMVDEFLKHEYFHYDPPKTTGRETFRDSLALEMIQRGEESGMSQDDIVATVTRITSQAIVDHYKRYAPSQDIDEIFMCGGGAYNPNITDFLRQSYPNTRIYMLDDAGIPGGAKEAITFAWQGMEAVVGRSIPVPDRVETRQEYVLGKISPGRNYREVMKRGMAFGEGLRLPPVTEMVNWVDGSVFNNKWE
>tr|A0A072NTW9|A0A072NTW9_9EURO
MPSSSTNGLANGLTNGHTNGHTNGQHVTGLDLTVLGLNSGTSMDGIDCALCRFRQESPEAPMHFELLAYDEVPLAPKIKKRVMNMILHNKTTPEELSEVNVLLGETFADAVKEFSQKQGVPLEKIDVLGSHGQTIWLLSMPEPGQTKSALTMAEGAFLASRTGITSVTDFRVSDQAAGRQGAPLIAFFDSLVLHHPTKLRACQNIGGIANVCFIPPDKDGKLNPEYFDFDTGPGNVFIDAAVRYFTNGEQEYDKNGEMGAAGTVDQDMVDEFLQTHPYFALEPPKTTGREVFRDTIAHDLIERGIAKGLSANDVVATITRITAQAIVEHYQRYMPREYGPLAEIFMCGGGAKNPNITRHLQAAFPETRILMLDEAGIPADAKEAITFAWQGMEAVVGRSIPVPSRVETQRQFVLGKVSAGDNYRKIMRHGMAFGAERDHLEPVTELVNYVEGKVFDNNW
>tr|A0A0D2DTV5|A0A0D2DTV5_9EURO
MTLTNGLTNGLTNGHHEKGLDLTVLGLNSGTSMDGIDCALCRFRQESPESPMHFELLAYDEVPLEPKIKKRVMEMILHNRTTPEELSEVNVLLGETFAAAVKEFSEKQGVPLDKIDALGSHGQTIWLLSMPEPGQIKSALTMAEGSFLASRTGITSVTDFRVSDQAAGRQGAPLIAFFDSLVLHHPTKLRACQNIGGIANVCFIPPDKDGKLNPEFFDFDTGPGNVFIDAAVRYFTNGEREYDKDGAMGAAGTVDQEMVDEFLQTFPYFSLEPPKTTGREVFRDTIAHKLIEKGLAKGLSPNDIVATITRITAQAIVNHYHRYMPQEYGPLAEIFMCGGGAKNPNITSFMQKAFPETRIVMLDEAGIPADAKEAITFAWQGMEAIVGRSINVPSRVETQRQYVLGKVSPGTNYRKVMKHGMDFGAGRIHLEPVTDMVNYVGGKVFDNKW
>tr|A0A4V4I0W3|A0A4V4I0W3_AURPU
MDGHREHINGDTTALDLTVLGLNSGTSMDGIDCALCRFRQTSPEAPMHFELLKYGEIPLEQKIKKRVMNMILHNRTTPEELSEVNVLLGNTFASAVKEFCKEQDVSMDNIDVIGSHGQTIWLLSMPEPGQTKSALTMAEGTFIAAQTGITTVTDFRVSDQAAGRQGAPLIAFFDALLLHHPNKLRACQNIGGIANVCFIPPDHAGGVDKCFDFDTGPGNVFIDAVVRHYTNGKQEYDKDGAMGKRGTINQKLVDEFLEFKYFKLEPPKTTGREVFRDTMAHGLIERAEKLGMSQDDVVATVTRITAQAIVDHYRRYAPSQDIDEIFMCGGGAYNPNITDFIQKNYPNTKIFMLDDAGVPAGAKEAVTFAWQAMEAVVGRSIPVPDRVETRQEYVLGKVSPGKNYRKVMKQGMAFGEGERLPPVKEMINYVNGKVFDNNWA
>tr|A0A8I2ZCR8|A0A8I2ZCR8_9PEZI
MAPIELTVLGMNSGTSMDAIDCALCLFRQETPHSPMHFSLLKHDEVAMDGELKKRVLGIIKHDRTSASELSELNVRLGEAFAAAAATFCREQGIKLEALDAIGSHGQTIWLDSMPAAGIPRSALTMAEGSILAARTGVTTVTDFRVSDQAAGRQGAPLIAFFDALLLHHPDKMRACQNIGGIANVCFIPPEGPDRAYDFDTGPGNALIDAVVRHYTDGAQDFDRDGEMGRRGTVHQDMVDRFVGKVPYFALDPPKTTGREVFRDTMADELVREGAARGLSADDVVATVTRITAWAIVDHWRRYGPEASGGRPVDEVFLCGGGALNSNIIDYMREQMPDVRVFMLDAAGIPGGAKEAVTFAWQGMEAIVGRSIPVPDRVETREPYILGKISPGRNYRRVMSKGMAFGSGLDSLEPVKSMVNYVDGKVFDNKWK
>tr|A0A0G4L8S1|A0A0G4L8S1_9PEZI
MDGIDCALCRFRQETPESPMHFSLLKYGETPMDLKIKKRVLNIIKHDRTSASELSEVNGLLGEVFALAAEKFCEDNNVDMKSLDAIGSHGQTIWLASMPQNGVPKSALTMAEGTIIAARTGVTTVTDFRVSDQSAGRQGAPLIAFFDALLLHHPSKLRACQNIGGIANVCFIPPEGPEHAFDFDTGPGNALIDAVVRHYTAGAMEYDRDGEMGKRGTVCQPLVDDFLKSIPYFSWDPPKTTGREVFRDTLADDLIRDAEALGLSPDDVVATVTRITSQAIVDHWRRYQPGGRQVDEVFMCGGGAYNPNITDYMKEQLPGVKMFMLDDAGIPGGAKEAVTFAWQGMEAIVGRSIPVPDRVETRRPYVLGKVNPGENYRKVMSKGMAFGAGREELAWVTAMVNHVDGKVFDNQW
>tr|A0A8I2ZTN0|A0A8I2ZTN0_9PEZI
MDGIDCALCRFRQETPESPVHFSLLKYGETPMDPKIKKRVLNIIKHDRTSASELSEVNVLLGEVFAVAAEKFCEDNNVDMKSLDAIGSHGQTIWLASMPQNGVPKSALTMAEGTIIAARTGVTTVTDFRVSDQSAGRQGAPLIAFFDALLLHHPRKLRACQNIGGIANVCFIPPEGPEHAFDFDTGPGNALIDAVVRHYTAGAMEYDRDGEMGKRGTVCQPLVDDFLKSVPYFSWDPPKTTGREVFRDTLADDLIRDAEALGLSPDDVVATVTRITSQAIVDHWRRYQPGGRQVDEVFMCGGGAYNPNITDYMKEQLPGVKMFMLDDAGIPGGAKEAVTFAWQGMEAIVGRSIPVPDRVETRRPYVLGKVNPGENYRKVMSKGMAFGAGREELSWVTAMVNHVDGKVFDNQW
>tr|T0KDR0|T0KDR0_COLGC
MPGATNGHGHTSGHANGHIVADSHDKAEGQPLDLTVLGMNSGTSMDGIDCALCRFHQETPDSPMHFSLLKYGETPMDPIIKKRVLNIIKHDRTSASELSEVNVLLGEVFAVAAEKFCEDNNVDLKSLDAIGSHGQTIWLASMPQHGVPRSALTMAEGALSLPRTGVTTVTDFRVSDQSAGRQGAPLIAFFDALLLHHPSKLRACQNIGGIANVCFIPPEGPEHAFDFDTGPGNALIDAVVRHYTAGAMEYDHNGEMGKRGTVCQPLVDDFLKSIQYFSWDPPKTTGREVFRDTLADDLIRDAEALGLSPDDVVATVTRITSQAIVDHWQRYQPGERQVDEVFMCGGGAYNPNITDYMKEQLPGVKMFMLDDAGIPGGAKEAVTFAWQGMEAIVGRSIPVPDRVETRRPYVLGKVNPGENYRKVMSKGMAFGAGREELPWVTVMVNQVDGKVFDNQW
>tr|L2G1N1|L2G1N1_COLFN
MSAENKVTNGPSRGQPLDLKVLGMNSGTSMDGIDCALCQFRQETPESPMHFSLLKHGEIPMDIKIKKRVLNIIKHDRTSAFELSEVNVLLGEVFAAAAKKSGDDSEVDIKSIDAIESHGQTIWLASMPEEGVPKSALTMAEGTIIASRTGITTVTDFRVSDQSTGRQNAPLIAFFDALLLHHPGKLRACQNIGGIANLCFIPPEGPDHAYDFDTGPDNALIDAAVRHYTNGKMEYDKDGVMGKRGTACQGLVDRFIRDVPYFSWDPPKTTGREVFRDTLADDLIRDAEVRGLSADDVVATVTRITSQVIVDHWRWYGPYGPEGKQFDEVFICGGGAYNPNITDYMKEHLPGVKMSMLDDAGIPGAAKEAVTFVWQGMEALVGRIIPVPDRVETRRP
>tr|A0A084FXS1|A0A084FXS1_PSEDA
MSAENKITNGPSRGQPLDLKILGMNSGTSMDGIDCALCQFRQETPESPMHFSLLKYGEIPMDLKIKKRVLNIIKHDRTSASELSEVNVLLGEIFAAAAKNFCDDSEVDIQSIDAIGSHGQTIWLASMPEESVPKSALTMAEGTIIASRTGITTVTDFRVSDQSAGRQGAPLIAFFDALLLHHPGKLRACQNIGGIANVCFIPPEGPDHAYDFDTGPGNALIDAVVRHYTNGRMEYDKDGVMGKRGTVCQDLVDKFIRDVPYFSWDPPKTTGREVFRDTLADDLIRDAEARGLSADDVVATVTRITSQAIVDHWSRYGPEGKQVDEVFMCGGGAYNPNITDYMKEHLPGVKMFMLDDAGIPGGAKEAVTFAWQGMEALVGRSIPVPERVETRRPYVLGKVNPGENYRKVMSKGMKFGEGRETLGWVTEMVNYVDGSAFDNKW
>tr|V5I667|V5I667_BYSSN
MTLNGAAISNGTGHGKPLDILALGMNSGTSMDGVDIVLCRFRQEAPEAPMHFELLKYGEVPMDLELKKRVLNIIYHDKTSASELSEVNVLLGEIFADAAIKFCKQHGVDVKTIDVIGSHGQTIWLESMPAPGIPRSALTMAEGTIIAARTGVTTVTDFRVSDQSAGRQGAPLIAFFDALLLHDPTKLRACQNIGGIANVCFIPPEGPEFAYDFDTGPGNCLIDAVVRHYTNGEQEYDKDGVMGKRGKVNQELVDKFIASVPYFSWDPPKTTGREVFRDTLADKLISEAEALGMSADDVVATVTRITSQAIVDHWRRYGPKGKQVEEVFMCGGGAFNPNITDYMRENLPGVKIRMLDEAGIPAGAKEAVTFAWQGMEAVVGRSIPVPDRVETRRPWVLGKVNPGDNYREVLTKGMSFGQGRTKLDWVKKMINYVDGEVFDSRLI
>tr|U7Q0P4|U7Q0P4_SPOS1
MSDSASATGSQPLDVKVLGMNSGTSMDGIDCALCHFRQETPESPMHFSLLKYGEVPLDAELKKRVLDIIKYDKTSASELSEVNVLLGEVFAAAAIQFCADNGVDLKKDVDAIGSHGQTIWLASMPDEGVPRSALTMAEGTFMASRTGVTTVTDFRVSDQAAGRQGAPLIAFFDALLLHHPGKLRACQNIGGIANVCFIPPSGPQDAYDFDTGPGNALIDGVVRNYTNGEQEYDKDGAMGKRGTVYQGMVDRFQQRIPYFRWDPPKTTGREVFRDTLADDLVAEGASLGMSPDDVVATVTRITAQAIVDHWRRYAPTERPVDEVFMCGGGAYNPNITDYMKAQFPHVKMFMLDDAGIPAGAKEAVTFAWQGMEALVGRSIPVPDRVETRRPYILGKVNPGENYRAAMRKGLLFGAGRDRLDPVTSMINYVDGKVFDNKWE
>tr|S3C3P3|S3C3P3_OPHP1
MAGDVGTNGHIDGRPLDFKVLGMNSGTSMDGIDCVYCHFRQATPEAPMHFSLLKYGEVPLDAALKKRVLRIIKYDKTSASELSEVNVRLGETFAAAAAQFCADNGIDLRTGVDAIGSHGQTIWLASMPDKGVPRSALTMAEGTFMAARTGVTTVTDFRVADQAAGRQGAPLIAFFDALLLHHPGKLRACQNIGGIANVCFIPPTGPQDAYDFDTGPGNALIDAVVRHYTNGAQEYDKDGAMGKRGTVDQAMVDAFLARIPYFSWDPPKTTGREVFRDTLADDLVREGAERGLSADDVVATVTRITAQAIVDHWRRYAPRDRPVDEVFMCGGGAYNPNITDYMKAQFPQVKMYMLDDAGIPAGAKEAVTFAWQGMEALVGRSIPVPDRVETRRPYVLGKVNPGANYRTVMHKGMLFGAGRAELPAVTSMVNYVDGKVFDNKWE
>tr|A0A0C2EXF1|A0A0C2EXF1_9PEZI
MPASQYYPLSPNTTQYNITHRHSSTSALSMTQTSVPNSQSSASAPGQPLDFKVLGMNSGTSMDGIDCVYCHFRQDTPEAPMHFSLLKYGEAPLDAELKKRVLHIIKYDRTSASELSEVNVLLGEVFAAAAIQFCKENGIDIKQDVDAIGSHGQTIWLASMPDKGIPRSALTMAEGTFMASRTGVTTVTDFRVSDQAAGRQGAPLIAFFDALLLHHPNKLRACQNIGGIANVCFIPPSGPEDAYDFDTGPGNALIDAVVRHYTGGVEEYDKDGVMGKRGTVNQAMVDKFHARIPYFSWDPPKTTGREVFRDTLADDLIAEGTAQGMSADDVVATVTRITAQAIVDHWRRYGPTDRPVDEVFMCGGGAYNPNITNYIKEQFPHVTMFMLDDAGIPAGAKEAVTFAWQGMEALVGRSIPVPDRVETRRPYVLGKVSPGENYRTVLAKGMLFGAGRVQLDPVKSMVNYVDGKVFDNKWE
>tr|A0A5N5NWA7|A0A5N5NWA7_9PEZI
MAPSATSNGHAAQNGQNGQPAGQPLDLTVLGMNSGTSMDGIDCALCHFHQETPSSPMHFTLLQHGEIPMPAPLKQRVLHLIKHDTTSASALSEINVHLGETFASAAIQFCADHKLDMKTDLDAIGSHGQTIWLASMPETPGVPKSALTMAEGTIMASRTGVTTVTDFRISDQAAGRQGAPLIAFFDALLLHHPTKLRACQNIGGIANVCFIPPEGPDRAYDFDTGPGNALIDAVVRHYTDGKMEYDRDGEMGKRGTVNQGMVDRFLERIPYFKWDPPKTTGREVFRDTLADELIAEGAELGLSADDVVATVTRITAQAIVEHWRRYAPEGRQVDEVFMCGGGAYNPNITDYIKEQLPGVKMFMLDDAGIPGGAKEAVTFAWQGMEAIVGRSIPVPDRVETRRPYVLGKVSPGENYRTVMRKGMLFGEGRAKLESVKEMVNFVDGKVFDNKW
>tr|A0A5N5L8W1|A0A5N5L8W1_9PEZI
MAITNGHQPMAENRHVHGQPLDITVLGMNSGTSMDGIDCALCHFRQDSPTSPVHFSLLKYGEIPMDLKLKKRVLSIIKHDKTSASELSEVNVLLGETFAAAAIQFCLQNGVEIKSLDAIGAIIASRTGVTTVTDFRISDQAAGRQGAPLIAFFDALLLHHSGKLRACQNIGGIANVCFIPPEGTDQAYDFDTGPGNALIDAVVRHYTDGRQEYDKDGEMGKRGTVNQGMVDRFLATIPYFSWDPPKTTGREVFRDTLADDLIKEAAELGLSPDDVVATVTRITSQAIVDHWRRYAPQGRPVDEVFMCGGGAYNPNITDYMKEQFPGVKMYMLDDAGIPGGAKEAVTFAWQGMEAIVGRSIPVPDRVETRRPYVLGKVSPGENYRAVMTKGMLFGMGQAKLDSVKEIVNYVNGKVFNNKW
>tr|A0A2T3AXG1|A0A2T3AXG1_AMORE
MTQLKSHSGGAVSTNGAGAGVRDGQALDITVLGLNSGTSMDGIDLALCRFRQQTPSDPVNFELLKYGEIPLDQSIKKRVMNMILHNKTSPEELSEVNVQLGETFSAAVKQFASENNVSLDSIDAIGSHGQTIWLLSMPEEGQIKSALTMAEGCILAERTGITSVTDFRISDQAAGRQGAPLIAFFDALVLHHPTKLRACQNIGGIANVCFIPPDSEGGVDACYDFDTGPGNVYIDAAVRYYTNGEQEYDKDGVMGKRGKVDQEIVDEFLQLEYFSRAPPKTTGREDFRDTLAFKIIEQGKAKGLSPDDVVATLTRITAQSIVQHYQRFAPRQDIDEIFMCGGGSYNPNITDYIQQSYPKAKIILLDEAGIPAGAKEAITFAWQGMEAVVGRSILVPARVETSREYVLGKISPGKNFREVLRRGTAFGGSTGHLSPVKDMVNWVDGKVFDNKW
>tr|A1D2X5|A1D2X5_NEOFI
MAISTSSAANAQTNGTSNIKGPALDLTVLGLNSGTSMDGIDCALCRFRQRSPSGPVTFELLKYGETPLDQKIKTRVMNMILHNSTSPEEIAEINVILGEAFAMAVEEFTTRHGIDKSSIDVLGSHGQTIWHLSMPNENQVKATLSMAEGAILAARTGITTVSDFRISDVAAGRQGAPLIAFFDALLLHHPTKLRACQNIGGIANVCFIPPDSQVCFIPPDSQGGVDECFDFDTGPGNVYIDAAVRHFTNGEREYDKDGEMGKRGQVDQELVDEFLTHRYFGQEPPKTTGREDFRDTLAFDLIAKGQKKGLSQDDTVATITRITAQSIVDHYRRFAPSQDIDEIFMCGGGAFNPNITDFIRKSYPNTRIVLLDEAGISGNAKEAITFAWQGMEAVVGRSILVPARVETRREYVLGKVSPGDNYRQVMLKGMLFGGGARKLHPVKDMINIVEGKVFNNKW
>tr|A0A8H6Q6V4|A0A8H6Q6V4_9EURO
MAISTSSAANGQADGTLGTRSDPSNLQGPALDLTVLGLNSGTSMDGIDCALCRFRQQHPSGPVTFELLKYGETPLDQQIKRRVMNMILHNSTSPEEIAEINVILGEAFAMAVEEFTTKHGIDKSSIDVLGSHGLTIWHLPMPNENQVKTTLSMAEGAILAARTGITTVSDFRISDVAAGRQGAPLIAFFDALLLHHPTKLRACQNIGGIANVCFIPPDSQGGVDECFDFDTGPGNVYIDAAVRHFTNGEWEYDKDGEMGKRGQVDQELVDEFLTHRYFGLEPPKTTGREDFRDTLAFDLIAKAQKKGLSPDDVVATITRITAQSIVDHYRRFAPSQDIDEIFMCGGGAFNPNITDFIQTSYPNTRIVLLDEAGIPGNAKEAITFAWQGMEAVVGRSILVPARVETRKEYVLGKVSPGDNYRQVMQKGMLFGGGGRKLHPVKDMINVVEGKVFNNKW
>tr|A0A3M7DHZ9|A0A3M7DHZ9_HORWE
MAQNGDGVFANGTGATLNLRVLGFSSGTSMDGIDCVPCDFRQDSPDSAMHFELVKYGEVPLEPKIKQRVMTMILQNQTAPEELSEVNVLLGETFASAVHTFCKDIGTDMSRIDVIGSHEPGQVKSALTMAEGSIIAARTGVTTVTDFRVSDQAAGRQAAPLIAFFDAFLLHHPRKLRACQNIGGIANVCFIPPDNAGGIDKCFDLDIGLGNVFIDAVVRHFTNGKQEYDENGMMGRRGKVDQCMVNEFLQHKYFKLDPPKTTGRETFRDSLAFDMICAGQTRGMSQDDIVATVTRITSEAIVDHYRRYAPSQDIDEIFMCGEGAHNPNITDFIRQNYPKAKMYMLDDAGVPGGAKEAVTFAWQAMEAVVERSIPVPDRVETRQAYVLVKISPGRNYRQVMKEGMKTGWSCHQ
>tr|A0A3M7GMX2|A0A3M7GMX2_HORWE
MAPNGNSVCANGTGQTLNMRVLGLNSGTSMDGIDCALCDFRQDAPDSAMHFELVKYGEVPLESKIKQRVMTMILQNQTTPEELSEVNVLLGETFASAARKFCEDTGTDISTIDVIGSHGQTIWLLSMPEPGQVKSALTMAEGSIIAARTGVTSVTDFRVSDQAAGRQGAPLIAFFDALLLQHPQKLRACQNIGGIANVCFIPPDNAGGIDKCFDFDTGPGNVFIDAVVRHFTNGKQEYDEDGKMGRRGKVDHGMVKEFLQHKYFHLDPPKTTGRETFRDSLAFDMIRAGQARGMGQDDIVATVTRITSEAIVNHYRRYAPSQDIDEIFMCGGGAHNPNITDFIRESYPRAKMYMLDDAGVPGGAKEAVTFAWQAMEAVVGRSIPVPDRVETRQAYVLGKISPGRNYRQVMKKGMNFGDGLELSPVTEMVNWVNGSVFDNKWM
>tr|A0A3M7D8G0|A0A3M7D8G0_HORWE
MAPNGDGVFTNGTGAALNLRVLGLNSGTSMDGIDCVLCDFRQDAPDSAMHFELVKYGEVPLEPKIKQRVMTMILENQTTPEELSEVNVLLGETFASAAHAFCKDTETDISKIDVIGSHGQTIWLLSMPEPRQVKSALTMAEGSIIAARTGVTTVTDFRVSDQAAGRQGAPLIAFFDALLLHHPRKLRACQNIGGIANVCFIPSDSAGGIDKCFDFDTGPGNVFIDAVVRHFTNGKKEYDEDGMMGRRGKVDQGMVDEFLQHRYFKLDPPKTTGRETFRDSLAFDMIRAGQTRGMSQDDIVATVTRITSEAIVDHYRRYAPSQEIDEIFMCGGGAHNPNITDFIRQSYPKAKMYMLDDAGVPGGAKEAITFAWQAMEAVVGRSIPVPDRVETRQGYVLGKVSPGRNYRQVMKKGMNFGDGLELSPVTEMVNWVNGSVFDNKWA
>tr|A0A3M7IQI5|A0A3M7IQI5_HORWE
MVTNGDDVAANGTGQTLNLKVLGLNSGTSMDGIDCVLCHFRQDSPDSPMHFGIVKYGEVPLEPKIKKRVMTMILQNQTTPEELSEVNVLLGETFAAAAHKFCRDTGTDISDIDVIGSHGQTIWLLSMPEPGQVKSALTMAEGTIIAARTGVTTVTDFRVSDQAAGRQGAPLIAFFDALLLHHPRKLRACQNIGGIANVCFIPPDHAGGIDKCFDFDTGPGNVFIDAVVRHFTDGKQEYDENGMMGRRGKVDQGMVDEFLQHKYFNLDPPKTTGRETFRDSLAFDMIRAGQARGMSQDDIVATVTRITAEAIVDHYRRYAPSQDIDEIFMCGGGAHNPNITDFIRQSYPKAKMFMLDDAGVPGGAKEAVTFAWQAMEAVVGRSIPVPDRVETRQAYVLGKISPGRNYRQVMKKGMNFGDGLELPPVTEMVNWVNGSVFDNKWT
>tr|A0A3M7IU84|A0A3M7IU84_HORWE
MASNGNNVLANGTGHTLNLRVLGLNSGTSMDGIDCVLCEFRQDSPDSAMHFELVKYGEVPLEPKIKQRVMTMILKNQTTPEELSEVNVLLGETFASAAHKFCRDTGTDISSIDVIGSHAPPGQTIWLLSMPEPGQVKSALTMAEGTIIAARTGVTTVTDFRVSDQAAGRQGAPLIAFFDALLLHHPRKLRACQNIGGIANVCFIPPDNAGGIDKCFDFDTGPGNVFIDAVVRHFTNGKQEYDENGMMGRRGKVDQGMVNEFLQHKYFNLDPPKTTGRETFRDSLAFDMIRAGQTRGMSQDDIVATVTRITSEAIVDHYRRYAPSQDIDEIFMCGGGAHNPNITDFIRQSYPNARMYMLDDAGVPGGAKEAVTFAWQAMEAVVGRSIPVPDRVETRQAYVLGKISPGRNYRQVMKTGMNFGDGLELSPVTEMVNWVNGSVFDNKWT
>tr|A0A3M7ABP8|A0A3M7ABP8_HORWE
MASNGNNVLANGSGHTLNLRVLGLNSGTSMDGIDCVLCEFRQDSPDSAMHFELVKYGEVPLEPKIKQRVMTMILKNQTTPEELSEVNVLLGETFASAAHKFCRDTGTDISSIDVIGSHGQTIWLLSMPEPGQVKSALTMAEGTIIAARTGVTTVTDFRVSDQAAGRQGAPLIAFFDALLLHHPRKLRACQNIGGIANVCFIPPDNAGGIDKCFDFDTGPGNVFIDAVVRHFTNGKQEYDENGMMGRRGKVDQGMVNEFLQHKYFNLDPPKTTGRETFRDSLAFDMIRAGQTRGMSQDDIVATVTRITSEAIVDHYRRYAPSQDIDEIFMCGGGAHNPNITDFIRQSYPNARMYMLDDAGVPGGAKEAVTFAWQAMEAVVGRSIPVPDRVETRQAYVLGKISPGRNYRQVMKTGMNFGDGLELSPVTEMVNWVNSSVFDNKWT
>tr|A0A3M7DB57|A0A3M7DB57_HORWE
MASNGKRVHANGTGPTLNMRVLGLNSGTSMDGIDCALCDFRQDSPDSAMHFELVKYGEVPLEPKIKQRVMNMILQNQTTPEELSEVNVLLGETFASATHTFCKDTETDISKIDVVGSHGQTIWLLSMPEPGQVKSALTMAEGSIIAARTGVTTVTDFRVSDQAAGRQGAPLIAFFDALLLHHPRKLRACQNIGGIANVCFIPPDNAGGIDKCFDFDTGPGNVFIDAVVRHFTNGNQEYDENGMMGRRGKVDQGMVDEFLQHKYFNLDPPKTTGRETFRDSLAFDMIRSGQTRGMSQDDIVATVTRITSEAIVDHYRRYAPSQDIDEIFMCGGGAHNPNITDFIRQSYPKAKMYMLDDAGVPGGAKEAVTFAWQAMEAVVGRSIPVPDRVETRQAYVLGKISPGRNYRQVMKKGMNFGDGLELSPVTEMVNWVNGSAFDNKWA
>tr|A0A2S5BBV2|A0A2S5BBV2_9BASI
MANANGTANGYTGKPLEFTVLGMNSGTSMDGIDCALCHFRQDTPTSPMHFELLKVRPFPPIPTWKVDELTAGFLQYGEVPLPQAIKKRVMNMILHNSTTPEELSEVNVQLGETFAEAVDKFCADNAVDKSTIDAVASHGQTIWLLSMPEEGQVKSALTMAEGAILASRTGITAITDFRISDQAAGRQGAPLIAFFDALLLHHPTKLRACQNIGGISNVCFIPPDHAGGASECYDFDCGPGNVFIDAAVRYFTNGEQEYDKDGAMGKRGKVNQAMVDKFLERKYFKLDPPKTTGREVFRDSLAHDLIREGEAAGMSQDDIVATITRITAQAIVDHYKRYAPSQDIDEIFMCGGGAHNPNITEFLQQAYPNTKIVMLDVAGVPGDAKEAVTFAWQGMEALIGRSIPVPTRVETRRPYVLGKVSPGNNYREVLRRGMAFGGDANELPAVQEMVNYVGGKVFDNKW
>tr|A0A166CZQ6|A0A166CZQ6_9AGAM
MLVTSDYAAANGDNNGLTGFHTNGAASGLDFTVLGLNSGTSMASQDGIDCALCRFRQESPTSPLHFELLKYGEVPLPQKVKKRVMKMILHNRTTPEELSEVNVELGEAFAHAVETFVAENGIDRSSIDALASHGQTIWLLSMPEQGQIKSALTLAEGCILASRTGLTSVTDFRISDQAAGRQGAPLIAFFDALLLHHPTKLRACQNIGGIANVCFIPPDHQGGADACYDFDTGPGNVFIDAAVRYFTDGRQEYDKDGEMGRRGTVNQELVDRFLRHEYFQLEPPKTTGREVFRDTLAHALIEDGLKLGMSADDIVATITRITAQAIVDHYRRYAPSQEIDEIFMCGGGAKNPNIVAFLQQAYPNTKILMLDEAGIPGDAKEACTFAWQGMEALVGRSIPVPTRVETRRPFVLGKVSPGENYRSVMRRGMAFGGGQDQLPWVREMVNYVDGKVFDNKW
>tr|A0A8H7G0F9|A0A8H7G0F9_9AGAM
MGQLNGNSRNSASPADEGKLDLTILGLNSGTSMDGIDCALCRFRQDTPDSPMHFELLKYGEIPLAQPIKKRVMNMIFHNLTTPEELSEVNVQLGETFAEAAESFLSENNIDKSTVDAIASHGQTIWLLSMPEPGQVKSALTMAEGSILAARTGITAITDFRISDQAAGRQGAPLIAFFDALLLAHPTKLRACQNIGGIANVCFIPPHNLGGINECYDFDTGPGNALIDAVVRHYTDGREEFDRDGKMGKVGKVDQILVDEFLQMPYFAIQPPKTTGREVFRDTLAHDLIAKGEAKGLSRDDIVATVTRITAQAIVDHYRRFAPSQEIDEIFMCGGGAFNPNISAHIQTAYPKSKIMMLDEAGIPGGAKEAVTFAWQGMEAIVGRSIPVPTRVETRREFVLGKVSPGENYRQVMSHGMAFGSGKNHLPPVKEMINYVNGKVFDNKW
>tr|A0A5N7AXZ9|A0A5N7AXZ9_9EURO
MGSIGQTNGIPNDVVDLTILGLNSGTSMDGIDCALCHFYQETPEFPMRFELLKYGEVDLEPTIKKRVMNIILHNQSSPSELSEVNVTLGETFASAVKEFCHNHSVDISTIDVLGSHGQTIWLLSMPEEGEVKSALTMAEGSILASRTGITSVTDFRVSDQAAGRQGAPLIAFFDALLLHHPTKLRACQNIGGIANVCFIPPDNKGGVDECYDFDTGPGNVFIDAVVRYYTNGEREYDRDGEMGARGTVDQALVDEFLQHKYFKLNPPKTTGREVFRDTLAFDLIKKAEAKGLSPDDVIATVTRVTAQAIVDHYRRYAPQGMEIAEIFMCGGGAYNPNITNYIQKNYPNTKILMLDDAGVPGGAKEAITFAWQAMEAVVGRSIPVPAQVETRQEYVLGKVSPGKNYRKVMRQGMLFGAGRDHLSPVKDMINYIDGKVFSNKW
>tr|A0A1F8A0F3|A0A1F8A0F3_9EURO
MSASNDALDLTVLGLNSGTAMDGIDCALCHFRQEDPESPMHFELLRYGEIPLEPTVKKRVMNIILHNTTSPSELSEVNVILGETFANAAKQFCQSYNVDMSTIDILGSHGQTIWLLSMPAEGETKSALTMAEGSILAARTGITTATDFRISDQAVGRQGAPLIAFFDALLLHHPTKLRACQNIGGIANVCFIPPDVQGGVDECYDFDTGPGNVFIDATVRHYTNGEREYDKDGEMGARGKVDQALVDEFLQHKYFHLNPPKTTGREVFRDTLAFRLIEQAERKGLSADDVVATITRITAQAIVDHYKRYAPKHLEIAEIFMCGGGAYNPNITSYIQTHYPNARIVLLDEAGIPAAAKEAVTFAWQGMEAIVGRSIPVPTRVETRQEYVLGKVSPGRNYRKVLRKGMRFGAELDHLPPVKELFNYVNGKVFDNKW
>tr|A0A5N6V661|A0A5N6V661_9EURO
MGTSNHALDLTVLGLNSGTSMDGIDCALCHFRQEDPESPMHFELLKYGEIALEPTVKKRVMDIILYNKTSPSELSEVNVILGETFADAVKQFCQSYNVDISTIDVLGSHGQTIWLLSMPEEGETKSALTMAEGSFLAARTGITTVTDFRVSDQAAGRQGAPLIAFFDALLLHHPTKLRACQNIGGIANVCFIPPDVAGGVNQCYDFDTGPGNVFIDAVVRHYTNGEREYDRDGEMGARGKVDQALVDEFLQHKYFRLDPPKTTGREVFRDTLAFEMIEKAERKGLSPDDVVATITRITAQAIVDHYQRYAPKHLEIAEIFMCGGGAYNPNITSYIQQHYPDAKIVMLDEAGIPAGAKEAITFAWQGMEAIVGRSIPVPTRVETRQEYVLGKVSPGKNYRKVLRKGMLFGAGRDHLPPVKELFNYVDGKVFYNKW
>tr|A0A5N7EIK0|A0A5N7EIK0_9EURO
MNTPSYALDLTVLGLNSGTSMDGIDCALCHFRQGDPESPMHFELLKYGEIPLEPTVKKRVMDMIRHNKTSPSELSEVNVILGETFADAVKQFCQSYNVDISTIDVLGSHGQTIWLLSMPEEGETKSALTMAEGSFLAARTGITTVTDFRVSDQAAGRQGAPLIAFFDALLLHHPTKLRACQNIGGIANVCFIPPDIEGGVDQCYDFDTGPGNVFIDAVVRYYTNGEREYDKDGEMGARGKVDQALVDEFLQHKYFRLDPPKTTGREVFRDTLAFELIEKAERKGLSPDDVVATITRITAQAIVDHYKRYAPKHLEIAEIFMCGGGAYNPNITSYIQEHYPNTKIMLLDEAGIPAAAKEAITFAWQGMEAIVGRSIPVPTCVETRQEYVLGKVSPGRNYRKVLRKGMLLGAGRDHLPPVKELFNYVDGKVFDNKW
>tr|A0A5N7AFP5|A0A5N7AFP5_9EURO
MSTPSYALDLTVLGLNSGTSMDGIDCALCHFRQEDPESPMHFELLKYGEIPLEPTVKKRVMNMILHNKTSPSELSEVNVILGETFADAVKQFCQSYNVDISTIDVLGSHGQTIWLLSMPEEGETKSALTMAEGSFLAARTGITTVTDFRVSDQAAGRQGAPLIAFFDALLLHHPNKLRACQNIGGIANVCFIPPDIEGGVDQCYDFDTGPGNVFIDAVVRYYTNGKREYDKDGEMGARGKVDQALVDEFLQHKYFRLDPPKTTGREVFRDTLAFELIEKAERKGLSPDDVVATITRITAQAIVDHYKRYAPKHLEIAEVFMCGGGAYNPNITSYIQEHYPNTKILLLDEAGIPAAAKEAITFAWQGMEAIVGRPIPVPTRVETRQEYVLGKVSPGKNYRKVLRKGILLGAGRDHLPPVKELLNYVDGKVFDNKW
>tr|A0A3A2ZLZ1|A0A3A2ZLZ1_9EURO
MGSMNPADQIPDASLDLTVLGLNSGTSMDGIDCALCRFRQETPESALHFELLKYGEIPLEPVIKKRVMNMILHNHTSPSELSEVNVILGETFASAVHQFCDDYQVDINSIDALGSHGQTIWLLSMPEPGETRSALTMAEGSFLASRTGITSVTDFRVSDQAAGRQGAPLIAFFDALVLHHPTKLRACQNIGGIANVCFIPPDTHGGVDACYDFDTGPGNVFIDAVVRHYTDGKREYDKDGEMGARGSVDQVLVNDFLRHPYFALEPPKTTGREVFRDSLAHEFIKKAETKGLKPDDVVASITRVTSQAIVDHYRRYAPDGLEIAEIFMCGGGAFNPNITAFIQENYPNAKIFMLDDAGIPGGAKEAITFAWQGMEAIVGRSIPVPTRVENRQEYVLGKVSPGKNYRKVLRHGMMFGAGGDYLAPVKELVNLVNGKVFNNKW
>tr|A0A1V6V7S7|A0A1V6V7S7_9EURO
MTSNPVNGINGIPSHALDITVLGLNSGTSMDGIDCALCQFRQETPESPMHFELLKYGEIPLEPVIKKRVMNMILHNKTSPSELSEVNVILGETFASAVHQFCKDHNVDIESIDVLGSHGQTIWLLSMPEAGETRSALTMAEGTFLASRTGITSVTDFRVSDQAAGRQGAPLIAFFDALVLHHPTKLRACQNIGGIANVCFILPDSHGGVDACYDFDTGPGNVFIDAVVRHYTNGKREYDQDGEMGARGTVDQALVDDFLTHPYLALEPPKTTGREVFRDTLAHNFIVKAEAKGLNPDDVVATITRVTAQAIVDHYLRYAPKDLEIAEIFLCGGGAYNPNIAAFIQENYPNTRIMMLDEAGIPGGAKEAITFAWQGMEAVVGRSIPVPTRVETRQEYVLGKVSPGKNYRKVLRQGMMFGAGRDHLSPVKELINYVDGKPFDNKW
>tr|A0A1V6S1S0|A0A1V6S1S0_9EURO
MGSNGNEINGTANHALDITVLGLNSGTSMDGIDCALCRFRQETPESPMHFELLKYGEIPLEPVIKKRVMNMILHNKTSPSELSEVNVILGETFASAVHQFCADHNVDIKTIDVLGSHGQTIWLLSMPEAGETRSALTMAEGTFLSSRTGITSVTDFRVSDQAAGRQGAPLIAFFDALVLHHPTKLRACQNIGGIANVCFVLPDSHGGVDACYDFDTGPGNVFIDAVVRHYTNGEREYDRDGEMGARGTVDQELVDDFLTHPYFALEPPKTTGREVFRDTLAHELIVKAEAKGLKPDDVVATITRVTAQAIVDHYRRYAPKDLEIAEIFMCGGGAYNPNITAFIQENYPNTRILMLDEAGIPGGAKEAITFAWQGMEAVVGRSIPVPTRVETRQEYVLGKVSPGKNYRNVMRQGMLFGAGRDHLSPVKEMVNYVDGKVFDNKW
>tr|K9G9A7|K9G9A7_PEND2
MASDSLNGTSHSLDITVLGLNSGTSMYGEIPLEPVIKKRVMNMILLNKTSPSELSEVNVILGETFAAAVHQFCKDHNVDIKSIDVLGSHGQTIWLLSMPEAGETRSALTMAEGTFLASRTGITSVTDFRVSDQAAGRQGAPLIAFFDALVLHHPTKLRACQNIGGIANVCFVLPDSHGGVDACYDFDTGPGNVFIDAVVRHYTNGTREYDQDGEMGACGTVDQALVDDFLTHPYFALEPPKTTGREVFRDTLAHEFIVKAEAKGLKPDDVVASITRVTAQAIVDHYRRYAPKDLEIAEIFMCGGGAYNPNIAAFIQENYPNTRIMMLDEAGIPGGAKEAITFAWQGMEAIVGRSIPVPTRVETRQEYVLGKVAPGKNYRNVMRHGMMFGADRDHLPPVKELVNYIDGKAFDNKW
>tr|A0A8J8WJK0|A0A8J8WJK0_9EURO
MATNSINRISRGLDITVLGLNSGTSMDGIDCALCRFRQETPESPMHFELLKYGEIPLEPVIKKRVMNMILHNKTSPSELSEVNVILGETFASAVHQFCKDYNVDIKSIDVLGSHGQTIWLLSMPEAGKTRSALTMAEGTFLASRTGITAVTDFRCCTTLQSCVRAKIHGGVDACYDFDTGPGNIFIDAVVRHYTNGRREYDQDGEMGARGTVDQALVDDFLTHPYFALEPPKTTGREVFRDTLAHEFIVKAEAKGLQPDDVVATITRVTAQAIVDHYRRYAPKDLEIAEIFMCGGGAHNPNIAAFIQINYPNTRIMMLDEAGIPGSAKEAITFAWQGMEAVVGRSIPVPARVETRQEYVLGKVSPGKNYRNVLRQGMLFGAGLDHLPPVKEMNNYIDGKAFDNKW
>tr|W6QFU2|W6QFU2_PENRF
MASNSVNGTTSHSLDITVLGLNSGTSMDGIDCALCRFRQETPESPMHFELLKYGEIPLEPVIKKRVMDMIYFNKTSPSELSEVNVILGETFASAVHQFCKDYNVDIKSIDVLGSHGQTIWLLSMPEPGETRSALTMAEGTFLASRTGITSVTDFRVSDQAAGRQGAPLIAFFDALVLHHPTKLRACQNIGGIANVCFVLPDSHGGVDACYDFDTGPGNVFIDAVVRHYTNGKREYDQDGEMGARGTVDQELVDDFLKHPYFALEPPKTTGREVFRDTLAHEFIVKAEAKGLKPDDVVASITRVTAQAIVDHYRRYAPEGLEIAEIFMCGGGAYNPNITAFIQSNYPNTRIMMLDEAGIPGGAKEAITFAWQGMEAVVGRSIPVPTRVETRQEYVLGKVSPGKNYRNVMRQGMMFGAERDHLPPVKEMINYIDGKPFDNKW
>tr|A0A1V6YLL3|A0A1V6YLL3_PENNA
MVINSVNGTSSHSLDITVLGLNSGTSMDGIDCALCRFCQETPESPMHFELLKASTTAYYGEIPLEPVIKKRVMNMILHNKTSPSELSEVNVILGETFASAVHQFCKDYNVDIKSIDVLGSHGQTIWLLSMPEAGETRSALTMAEGTFLASRTGITSVTDFRVSDQAAGRQGAPLIAFFDALVLHHPTKLRACQNIGGIANVCFVLPDSHGGVDACYDFDTGPGNVFIDAVVRHYTNGEREYDQDGEMGARGAVDQGLVDDFLTHPYFALEPPKTTGREVFRDTLAYEFIAKAEAKGLKPDDVVATITRVTAQAIVDHYRRYAPKGLEIAEIFMCGGGAYNPNIAAFIQENYPNTRIMMLDEAGIPGGAKEAITFAWQGMEAVVGRSIPVPTRVETRQEYVLGKVSPGKNYRKVLRQGMLFGAGRDHLPPVKELINYIDGKAFDNKW
>tr|A0A1V6SIY4|A0A1V6SIY4_9EURO
MQYGEIPLEPVIKKRVMNMILHNKTSPSELSEVNVILGETFASAVHQFCKDYNVDIKSIDVLGSHGQTIWLLSMPEAGETRSALTMAEGTFLASRTGITSVTDFRVSDQAAGRQGAPLIAFFDALVLHHPTKLRACQNIGGIANVCFVLPDSHGGVDACYDFDTGPGNVFIDAVVRHYTNGKREYDQDGEMGARGTVNQELVDDFLTHPYFALEPPKTTGREVFRDTLAHDFIVKAEAKDLKPDDVVASITRVTAQAIVDHYRRYAPKDLEIAEIFMCGGGAYNPNITAFIQENYPNTRIMMLDEAGIPGGAKEAITFAWQGMEAVVGRSIPVPTRVETRQEYVLGKVSPGKNYRNVLRQGMLFGAGRDHLPPVNELVNYIDGKAFDNKW
>tr|A0A1V6NB24|A0A1V6NB24_PENPO
MTQYGEIPLEPVIKKRVMNMILHNKTSPSELSEVNVILGETFASAVHQFCKDYNVDMKSIDVLGSHGQTIWLLSMPEAGETRSALTMAEGTFLASRTGITSVTDFRVSDQAAGRQGAPLIAFFDALVLHHPTKLRACQNIGGIANVCFVLPDSHGGVDACYDFDTGPGNVFIDAVVRHYTNGKREYDKDGEMGARGTVDQALVDDFLTHRYFALEPPKTTGREVFRDTLAHEFIVKAEAKGLKPDDVVATITRVTAQAIVDHYRRYAPKDLEIAEIFMCGGGAYNPNIAAFIQENYPNTRIMMLDEAGIPGGAKEAITFAWQGMEAVVGRSIPVPTRVETRQEYVLGKVSPGKNYRNVLRQGMLFGAGRDHLPPVKEMINYIDGKAFDNKW
>tr|A0A0A2L5R6|A0A0A2L5R6_PENIT
MTQYGEIPLEPVIKKRVMNMILHNKTSPSELSEVNVILGETFASAVHQFCKDYNVDIKSIDVLGSHGQTIWLLSMPEAGETRSALTMAEGTFLASRTGITSVTDFRVSDQAAGRQGAPLIAFFDALVLHHPTKLRACQNIGGIANVCFVLPDSHGGVDACYDFDTGPGNVFIDAVVRHYTNGKREYDQDGEMGARGTVDQVLVDDFLTHPYFALEPPKTTGREVFRDTLAHEFIVKAEAKGLKPDDIVATITRVTAQAIVDHYRRYAPKDLEIAEIFMCGGGAYNPNIAAFIQESYPNTRIMMLDEAGIPGGAKEAITFAWQGMEAVVGRSIPVPTRVETRQEYVLGKVSPGKNYRNVLRQGMLFGAGRDHLPPVKEMINYIDGKAFDNKW
>tr|A0A101MI01|A0A101MI01_9EURO
MASNSVNGNGHSLDITVLGLNSGTSMYGEIPLEPVIKKRVMNMILHNKTSPSELSEVNVILGETFASAVHQFCKDYDVDIKSIDVLGSHGQTIWLLSMPEAGETRSALTMAEGTFLASRTGITSVTDFRVSDQAAGRQGAPLIAFFDALVLHHPTKLRACQNIGGIANVCFVLPDSHGGVDACYDFDTGPGNVFIDAVVRHYTNGKREYDQDGEMGARGTVNQELVDDFLTHPYFALEPPKTTGREVFRDTIAHEFIVKAEAKGLKPDDVVATITRVTAQAIVDHYRRYAPKDLEIAEIFMCGGGAYNPNIAAFIQENYPNTRIMMLDEAGIPGGAKEAITFAWQGMEAVVGRSIPVPTRVETRQEYVLGKVSPGKNYRNVLRQGMSFGAGRDHLPPVKEMINYVDGKAFDNKW
>tr|A0A1V6QIE5|A0A1V6QIE5_9EURO
MASSTTNGTAGHALDLTVLGLNSGTSMDGIDCALCRFRQETPESPMHFELLKYGEIPLEPVIKKRIMNMILRNQTSPSELSEVNVILGETFASAVHQFCKEQNVDIESIDVLGSHGQTIWLLSMPELGETRSALTMAEGSFLASRTGITSVTDFRVSDQAAGRQGAPLIAFFDALVLHHPTKLRACQNIGGIANVCFIPPDTHGGVDECYDFDTGPGNVFIDAVVRHYTDGEHEYDKDGEIGARGTVDQELVDEFLRHKYFALDPPKTTGREVFRDTLAHDLITKAESKGLSPDDVVATITRVTAQAIVDHYRRYAPKDLEIAEIFMCGGGAYNPNISAYIQKHYPNTRILMLDEAGIPAGAKEAITFAWQGMEAVVGRSIPVPTRVETRQEYVLGKVSPGKNYRKVLQQGMQFGAGRDHLSPVKELVNYVDGKVFNNKW
>tr|A0A1L9WFA6|A0A1L9WFA6_ASPA1
MADSTGDQTLDLTVLGLNSGTSMDGIDCALCRFRQDTPESAMHFELLKYGEIPLESVIKKRVMNMILHNQTSPSELSEVNVILGETFASAVHQFCKDYNVDIDSIDVLGSHGQTIWLLSMPKPGETRSALTMAEGSFLASRTGITSVTDFRVSDQAAGRQGAPLIAFFDALLLHHPTKLRACQNIGGIANVCFIPPDSHGGVNETYDFDTGPGNVFIDAVVRHYSNGEREYDKDGDMGARGTVDQELVDDFLRHPYFGLDPPKTTGREVFRDTIAHEFITKAEAKGLSPDDVVATITRVTAQAIVDHYRRYAPKDLEIAEIFMCGGGAYNRNITSFIQKEYPNTRIMMLDDAGIPAGAKEAITFAWQGMEAVVGRSIPVPTRVETRQEYVLGKVSPGKNYRKVMRQGMLFGGGRDHLSPVTELVNYIDGKIFNNKW
>tr|A0A5M3Z6X2|A0A5M3Z6X2_ASPTE
MGSTASVSGSLDLTVLGLNSGTSMDGIDCALCRFQQETPDSPMKFELLKYGEIPLEQTIKQRVMNMILHNQTSPSELSEVNVILGETFAAAVKEFCRQYHVDLSSIDIIGSHGQTIWLLSMPEEGEVRSALTMAEGSFIASRTGITTVTDFRVSDQAAGRQGAPLIAFFDALLLHHPTKLRACQNIGGIANVCFIPPDSHGGIDACYDFDTGPGNVFIDAVVRHYTNGQREYDKDGEMGARGTVDQDLVDEFLQTHPYFRLDPPKTTGREVFRDTLAFDLIRKAESKGLSPDDVVATVTRITAQAIVDHYRRHAPKGLPIDEIFMCGGGSYNPNITRYIQAHYPDTKILALDQAGIPASAKEAITFAWQGMEAIVGRSIPVPSRVETRQPYVLGKVSPGKNYRRVMRHGMLFGGDKDDLSPVNELVNYVNGVEFDNTW
>tr|A0A5N7CXS3|A0A5N7CXS3_9EURO
MDPNPSVSRSLDLTVLGLNSGTSMDGIDCALCHFQQETPDSPMRFELLKYGEIPLEQTIKQRVMNMILHNKTSPSELSEVNVILGETFAAAVKEFCAQYNVDISSIDVIGSHGQTIWLLSMPEEGEVRSALTMAEGSFIASRTGITTVTDFRVSDQAAGRQGAPLIAFFDALVLHHPTKLRACQNIGGIANVCFIPPDSLGGVDACYDFDTGPGNVFIDAVVRHYTNGQQEYDKDGEMGARGRVDQDLVDEFLQTHPYFRLDPPKTTGREVFRDTLAFDLIRKAESKGLGPDDVVATVTRITAQAIVDHYRRYAPKDIPIDEIFMCGGGSYNPNITQYIQAQYPDTKILMLDQAGIPASAKEAITFAWQGMEAIVGRSIPVPTRVETRQPYVLGKVSPGKNYRRVMRQGMQFGGDTDGLSPVKEMVNYVNGKEFNNKW
>tr|A0A5N6HQA1|A0A5N6HQA1_9EURO
MDPNPSVSRSLDLTVLGLNSGTSMDGIDCALCHFQQETPDSPMRFELLKYGEIPLEQTIKQRVMNMILHNKTSPSELSEVNVILGETFAAAVKEFCAQYNVDISSIDIIGSHGQTIWLLSMPEEGEVRSALTMAEGSFIASRTGITTVTDFRVSDQAAGRQGAPLIAFFDALVLHHPTKLRACQNIGGIANVCFIPPDSLGGVDACYDFDTGPGNVFIDAVVRHYTNGQQEYDKDGEMGARGRVDQDLVDEFLQTHPYFRLDPPKTTGREVFRDTLAFDLIRKAESKGLGPDDVVATVTRITAQAIVDHYRRYAPKNIPIDEIFMCGGGSYNPNITQYIQAQYPDTKILMLDQAGIPASAKEAITFAWQGMEAIVGRSIPVPTRVETRQPYVLGKVSPGKNYRRVMRQGMQFGGDTDGLSPVKEMVNYVNGKEFNNKW
>tr|A0A2G7FGU6|A0A2G7FGU6_9EURO
MDPNPSVSRSLDLTVLGLNSGTSMDGIDCALCHFQQETPESPMRFELLKYGEIPLEQTIKQRVMNMILHNKTSPSELSEVNVILGETFAAAVKEFCAQYNVDISSIDVIGSHGQTIWLLSMPEEGEVRSALTMAEGSFIASRTGITTVTDFRVSDQAAGRQGAPLIAFFDALILHHPTKLRACQNIGGIANVCFIPPDSLGGVDACYDFDTGPGNVFIDAVVRHYTNGEQEYDKNGEMGARGTVDQDLVDEFLRTHPYFRLDPPKTTGREVFRDTLAFDLIRKAESKGLSPDDVVATVTRITAQSIVDHYRRYAPKDLPIDEIFMCGGGSYNPNITQYIQSQYPDTKILALDQAGIPASAKEAITFAWQGMEAIVGRSIPVPTRVETRQPYVLGKVSPGKNYRRVVRQGMEFGGDRDELPPVREVVNYVNGKESNNKW
>tr|A0A5N6DB31|A0A5N6DB31_ASPPA
MDPHPSVSRSLDLTVLGLNSGTSMDGIDCALCHFQQETPESPMRFELLKYGEIPLEQTIKQRVMNMILHNKTSPSELSEVNVILGETFATAVKEFCAQYNVDISSIDVIGSHGQTIWLLSMPEEGEVRSALTMAEGSFIASRTGITTVTDFRVSDQAAGRQGAPLIAFFDALILHHPTKLRACQNIGGIANVCFIPPDSLGGVDACYDFDTGPGNVFIDAVVRHYTNGEREYDKNGEMGARGTVDQDLVDEFLRTHPYFRLDPPKTTGREVFRDTLAFDLIRKAESKGLSPDDVVATVTRITAQSIVDHYRRYAPKDLPIDEIFMCGGGSYNPNITQYIQSQYPDTKILALDQAGIPASAKEAITFAWQGMEAIVGRSIPVPTRVETRQPYVLGKVSPGKNYRRVMRQGIQFGSDRDELSPVKEVVNYVNGKEWNNKW
>tr|A0A7G5KJD4|A0A7G5KJD4_ASPFL
MDPNPSVSRSLDLTVLGLNSGTSMDGIDCALCHFQQETPESPMRFELLKYGEIPLEQTIKQRVMNMILHNKTSPSELSEVNVILGETFAAAVKEFCAQYNVDISSIDVIGSHGQTIWLLSMPEEGEVRSALTMAEGSFIASRTGITTVTDFRVSDQAAGRQGAPLIAFFDALILHHPTKLRACQNIGGIANVCFIPPDSLGGVDACYDFDTGPGNVFIDAVVRHYTNGEREYDKNGEMGARGTVDQDLVDEFLQTHPYFRLDPPKTTGREVFRDTLAFDLIHKAESKGLSPDDVVATVTRITAQSIVDHYRRYAPKGLPIDEIFMCGGGSYNPNITQYIQSQYPDTKILALDQAGIPASAKEAITFAWQGMEAIVGRSIPVPTRVETRQPYVLGKVSPGKNYRRVMRQGMRFGGDRDELSPVKEVVNYVNGKEWNNKW
>tr|A0A370PJ15|A0A370PJ15_ASPPH
MDPNTSVSRSLDLTVLGLNSGTSMDGIDCALCHFQQETPDSPMRFELLKYGEIPLEQTIKQRVMNMILHNKTSPSELSEVNVILGETFAAAVKEFCAQYNVDISSIDVIGSHGQTIWLLSMPEEGEVRSALTMAEGSFIASRTGITTVTDFRVSDQAAGRQGAPLIAFFDALILHHPTKLRACQNIGGIANVCFIPPDSLGGVNACYDFDTGPGNVFIDAVVRHYTNGEREYDKNGEMGARGTVDQDLVDEFLQTHPYFRLDPPKTTGREVFRDTLAFDLIHKAESKGLGPDDVVATVTRITAQSIVDHYRRYAPKDLPIDEIFMCGGGSYNPNITQYIQSQYPDTKILALDQAGIPASAKEAITFAWQGMEAIVGRSIPVPTRVETRQPYVLGKVSPGKNYRRVMRQGMRFGGDRDELSPVKEVVNYVDGKEWNNKW
>tr|A0A2P2H8C1|A0A2P2H8C1_ASPFA
MDPNPSMSRSLDLTVLGLNSGTSMDGIDCALCHFQQETPESPMRFELLKYGEIPLEQTIKQRVMNMILHNKTSPSELSEVNVILGETFAAAVKEFCAQYNVDISSIDVIGSHGQTIWLLSMPEEGEVRSALTMAEGSFIASRTGITTVTDFRVSDQAAGRQGAPLIAFFDALILHHPTKLRACQNIGGIANVCFIPPDSLGGVNACYDFDTGPGNVFIDAVVRHYTNGEREYDKNGEMGARGTVDQDLVDEFLQTHPYFRLDPPKTTGREVFRDTLALDLIHKAESKGLGPDDVVATVTRITAQSIVDHYRRYAPKDLPIDEIFMCGGGSYNPNITQYIQSQYPDTKILALDQAGIPASAKEAITFAWQGMEAIVGRSIPVPTRVETRQPYVLGKVSPGKNYRRVMRQGMRFGGDRDELSPVKEVVNYVDGKEWNNKW
>tr|A0A254UKB6|A0A254UKB6_ASPNG
MDPNPSVSHSLDLTVLGLNSGTSMDGIDCALCHFQQETPDSPMRFELLKYGEIPLEQTIKKRVMNIILHNKTSPSELSEVNVILGETFAAAVKEFCGQYDVDISSIDVIGSHGQTIWLLSMPEEGEVRSALTMAEGSFIASRTGITTVTDFRVSDQAAGRQGAPLIAFFDALLLHHPTKLRACQNIGGIANVCFIPPDSLGGTDACYDFDTGPGNVFIDAVVRHYTNGQQEYDKDGEMGARGTVDQDLVDEFLQTHPYFRLDPPKTTGREVFRDTLAFDLIRKAESKGLNPDDVVATVTRITAQAIVDHYRRYAPKDLPIDEIFMCGGGSYNPNITRYIQAHYPDTKILMLDQAGIPASAKEAITFAWQAMEAVVGRSIPVPTRVETRQPYVLGKISPGKNYRKVMQQGMQFGGDRHHLAAVTELVNYVNGKEFNNKW
>tr|A0A370BKS9|A0A370BKS9_ASPNG
MDTNPSVSRSLDLTVLGLNSGTSMDGIDCALCHFQQETPDSPMRFELLKYGEIPLEQTIKKRVMNIILHNKTSPSELSEVNVILGETFAAAVKEFCGQFDVDISSIDVIGSHGQTIWLLSMPEEGEVRSALTMAEGSFIASRTGITTVTDFRVSDQAAGRQGAPLIAFFDALLLHHPTKLRACQNIGGIANVCFIPPDSLGGTDACYDFDTGPGNVFIDAVVRHYTNGQQEYDKDGEMGARGTVDQDLVDEFLQTHPYFRLDPPKTTGREVFRDTLAFDLIRKAESKGLSPDDVVATVTRITAQAIVDHYRRYAPKDLPIDEIFMCGGGSYNPNITRYIQAHYPDTKILMLDQAGIPASAKEAITFAWQAMEAVVGRSIPVPTRVETRQPYVLGKISPGKNYRKVMQQGMQFGGDRHHLAAVTELVNYVNGKEFNNKW
>tr|A2QL45|A2QL45_ASPNC
MDPNPSVSRSLDLTVLGLNSGTSMDGIDCALCHFQQETPDSPMRFELLKYGEIPLEQTIKKRVMNIILHNKTSPSELSEVNVILGETFAAAVKEFCGQYDVDISSIDVIGSHGQTIWLLSMPEEGEVRSALTMAEGSFIASRTGITTVTDFRVSDQAAGRQGAPLIAFFDALLLHHPTKLRACQNIGGIANVCFIPPDSLGGTDACYDFDTGPGNVFIDAVVRHYTNGQQEYDKDGEMGARGTVDQDLVDEFLQTHPYFRLDPPKTTGREVFRDTLAFDLIRKAESKGLSPDDVVATVTRITAQAIVDHYRRYAPKDLPIDEIFMCGGGSYNPNITRYIQAHYPDTKILMLDQAGIPASAKEAITFAWQGMEAVVGRSIPVPTRVETRQPYVLGKISPGKNYRKVMQQGMQFGGDKHHLAAVTELVNYVNGKEFNNKW
>tr|A0A3F3PM78|A0A3F3PM78_9EURO
MDPNPSVSRSLDLTVLGLNSGTSMDGIDCALCHFQQETPDSPMRFELLKYGEIPLEQTIKKRVMNIILHNKTSPSELSEVNVILGETFAAAVKEFCGQYDVDISSIDVIGSHGQTIWLLSMPEEGEVRSALTMAEGSFIASRTGITTVTDFRVSDQAAGRQGAPLIAFFDALLLHHPTKLRACQNIGGIANVCFIPPDSLGGTDACYDFDTGPGNVFIDAVVRHYTNGQQEYDKDGEMGARGTVDQDLVDEFLQTHPYFRLDPPKTTGREVFRDTLAFDLIRKAESKGLSPDDVVATVTRITAQAIVDHYRRYAPKDLPVDEIFMCGGGSYNPNITRYIQAHYPHTKILMLDQAGIPASAKEAITFAWQGMEAVVGRSIPVPTRVETRQPYVLGKISPGKNYRKVMQQGMQFGGDRHHLAAVTELVNYVNGKEFNNKW
>tr|A0A1L9NGI3|A0A1L9NGI3_ASPTC
MDPNPSVSRSLDLTVLGLNSGTSMDGIDCALCHFQQETPDSPMRFELLKYGEIPLEQTIKKRVMNIILHNKTSPSELSEVNVILGETFAAAVKEFCGQYDVDISSIDVIGSHGQTIWLLSMPEEGEVRSALTMAEGSFIASRTGITTVTDFRVSDQAAGRQGAPLIAFFDALLLHHPTKLRACQNIGGIANVCFIPPDSLGGTDACYDFDTGPGNVFIDAVVRHYTNGQQEYDKDGEMGARGTVDQDLVDEFLQTHPYFRLDPPKTTGREVFRDTLAFDLIRKAESKGLSPDDVVATVTRITAQAIVDHYRRYAPKDLPIDEIFMCGGGSYNPNITRYIQAHYPHTKILMLDQAGIPASAKEAITFAWQGMEAVVGRSIPVPTRVETRQPYVLGKISPGKNYRKVMQQGMQFGGDRHHLAAVTELVNYVNGKEFNNKW
>tr|A0A8H3SRC3|A0A8H3SRC3_ASPTU
MDPSASVSRSLDLTVLGLNSGTSMDGIDCALCRFRQETPDSPMRFELLKYGEIPLEQTIKKRVMNIILHNKTSPSELSEVNVILGETFAAAVKEFCGQYDVDISSIDVIGSHGQTIWLLSMPEEGEVRSALTMAEGSFIASRTGITTVTDFRVSDQAAGRQGAPLIAFFDALLLHHPTKLRACQNIGGIANVCFIPPDSLGGTDACYDFDTGPGNVFIDAVVRHYTNGQQEYDKDGEMGARGTVDQDLVDEFLQNHPYFQLDPPKTTGREVFRDTLAFDLIRKAESKGLSPDDVVATVTRITAQAIVDHYRRYAPKDLPIDEIFMCGGGAYNPNITQYIQAHYPDTKILMLDQAGIPASAKEAITFAWQGMEAVVGRSIPVPTRVETRQPYVLGKVSPGKNYRRVLQQGMQFGGDRHHLPAVSELVNYVNGEVFNNKW
>tr|A0A319BBS0|A0A319BBS0_ASPVC
MDPTASVSRSLDLTVLGLNSGTSMDGIDCALCRFRQETPDSPMRFELLKYGEIPLEQTIKKRVMNIILHNKTSPSELSEVNVILGETFAAAVKEFCGQYDVDISSIDVIGSHGQTIWLLSMPEEGEVRSALTMAEGSFIASRTGITTVTDFRVSDQAAGRQGAPLIAFFDALLLHHPTKLRACQNIGGIANVCFIPPDSLGGTDACYDFDTGPGNVFIDAVVRHYTNGQQEYDKDGEMGARGTVDQDLVDEFLQNHPYFQLDPPKTTGREVFRDTLAFDLIRKAESKGLSPDDVVATVTRITAQAIVDHYRRYAPKDLPIDEIFMCGGGAYNPNITQYIQAHYPDTKILMLDQAGIPASAKEAITFAWEGMEAVVGRSIPVPTRVETRQPYVLGKVSPGKNYRRVLQQGMQFGGGRHHLPAVSELVNYVNGEVFNNKW
>tr|A0A317VDP6|A0A317VDP6_ASPEC
MDPSASVSRSLDLTVLGLNSGTSMDGIDCALCRFRQETPDSPMRFELLKYGEIPLEQTIKKRVMNIILHNKTSPSELSEVNVILGETFAAAVKEFCGQYDVDISSIDVIGSHGQTIWLLSMPEEGEVRSALTMAEGSFIASRTGITTVTDFRVSDQAAGRQGAPLIAFFDALLLHHPTKLRACQNIGGIANVCFIPPDSLGGTDACYDFDTGPGNVFIDAVVRHYTNGKQEYDKDGEMGARGTVDQDLVDDFLQNHPYFQLDPPKTTGREVFRDTLAFDLIRKAESKGLSPDDVVATVTRITAQAIVDHYRRYAPKDLPIDEIFMCGGGAYNPNITQYIQAHYPSTKILMLDQAGIPASAKEAITFAWQGMEAVVGRSIPVPTRVETRQPYVLGKVSPGKNYRRVMQQGMQFGGDRHHLPAVSELVNYVNGKEFNNKW
>tr|A0A7R7X9U1|A0A7R7X9U1_ASPKA
MDPSVSVSRSLDLTVLGLNSGTSMDGIDCALCRFQQETPDSPMRFELLKYGEIPLEQTIKKRVMNIILHNKTSPSELSEVNVILGETFAAAVKEFCGQYDVDMSSIDVIGSHGQTIWLLSMPEEGEVRSALTMAEGSFIASRTGITTVTDFRVSDQAAGRQGAPLIAFFDALLLHHPTKLRACQNIGGIANVCFIPPDSLGGTDACYDFDTGPGNVFIDAVVRHYTNGQQEYDKDGQMGARGTVDQDLVDEFLQTHPYFQLDPPKTTGREVFRDTLAFDLIRKAESKGLSPDDVVATVTRITAQAIVDHYRRYAPKDLPIDEIFMCGGGAYNPNITQYIQAHYPSTKILMLDQAGIPASAKEAITFAWQGMEAVVGRSIPVPTRVETRQPYVLGKVSPGKNYRRVLQQGMQFGGDRHHLPAVSELVNYVNGKEFNNKW
>tr|A0A364KPJ2|A0A364KPJ2_9EURO
MDPSASVSRSLDLTVLGLNSGTSMDGIDCALCRFRQETPDSPMRFELLKYGEIPLEQTIKKRVMNIILHNKTSPSELSEVNVILGETFAAAVKEFCGQYDVDISSIDVIGSHGQTIWLLSMPEEGEVRSALTMAEGSFIASRTGITTVTDFRVSDQAAGRQGAPLIAFFDALLLHHPTKLRACQNIGGIANVCFIPPDSLGGTDACYDFDTGPGNVFIDAVVRHYTNGQQEYDKDGEMGARGTVDQDLVDEFLQTHPYFQLDPPKTTGREVFRDTLAFDLIHKAESKGLSPDDVVATVTRITAQAIVDHYRRYAPKDLPIDEIFMCGGGAYNPNITQYIQAHYPSTKILMLDQAGIPASAKEAITFAWQGMEAVVGRSIPVPTRVETRQPYVLGKVSPGKNYRRVLQQGMQFGGDRHHLPAVSELVNYVNGKEFNNKW
>tr|A0A2S7NUU1|A0A2S7NUU1_9HELO
MASNGIPNGVHRPSNGVNGTSSHALDLTVLGLNSGTSMDGIDCALCHFHQDTPDSDMHFSLLKYGEIPLERTIKKRVMNMIYHNKTTPEELSEVNVLLGETFASAVHSFCKDHSVDISSIDAIGSHGQTIWLLSMAEPGQTQSALTMAEGTFIAARTGITTITDFRVSDQAAGRQGAPLIAFFDALVLHHPTKLRACQNIGGIANVCFIPPDTDGRLNDSYFDFDTGPGNVFIDAVVRHYTDGAREYDKDGEMGARGTVNQALVDEFLQFKYFKLDPPKTTGREVFRDTMAHDLIKKGEALGMSPDDIVATVTRITAQAIVEHYKRYAPSQHIDEIFMCGGGAYNPNITKYIQKHYPNTKIMMLDEAGIPAGAKEAITFAWQGMEAVVGRSIPVPDRVETRAEYVLGKVAPGKNYREVLRKGMVFGGDADRLEPVTELVNYVDGKLFDNKW
>tr|A0A1U8QXJ1|A0A1U8QXJ1_EMENI
MASQNQPLDITVLGLNSGTSMDGIDCALCHFRQETPESPMHFELLKYGEIPLEQTIKKRVMNMILHNKTSPSELSEVNVILGETFAAAVKQFCEDYKVDISTIDVIGSHGQTIWLLSMPEAGEVRSALTFAEGTFLASRTGITSVTDFRVSDQAAGRQGAPLIAFFDALLLHHPTKLRACQNIGGIANVCFIPPDSHGGVDACYDFDTGPGNVFIDAVVRHYTNGEREFDKDGEMGARGTVDQELVDDFLQNHPYFRLDPPKTTGREVFRDTLAFEFIRKAESKGLKPDDVVASITRVTSQAIVDHYRRYAPEGLEIEEIFMCGGGAFNPNITKHIQENYPKAKIMMLDEAGIPGGAKEAITFAWQGMEAIVGRSIPVPTRVETRQEYVLGKVAPGRNYRKVMRQGTLFGAGRDHLAPVSEMVNYVDGKVFNNKW
>tr|A0A7H8R5W3|A0A7H8R5W3_9EURO
MTSLSRKMAANGVQNHALDLTVLGLNSGTSMDGIDCALCHFRQETPDSPMHFELLKYGEIPLEQTIKKRVMNIILHNKTSPSELSEVNVILGETFAAAVKQFCQDYQVDISTIDVIGSHGQTIWLLSMPEAGEVRSALTMAEGSFLASRTGITSVTDFRVSDQAAGRQGAPLIAFFDALLLHHPTKLRACQNIGGIANVCFIPPDSHGGIDACYDFDTGPGNVFIDAVVRHYTNGEREYDKNGEMGARGTVDQELVDDFLTNHPYFRLDPPKTTGREVFRDTLAFDLIRKAESKGLSPDDVVATITRITAQAIVEHYRRYAPEGLKIEEIFMCGGGALNPNITQFIQKNYPDTKIVMLDEAGVPAGAKEAITFAWQGMEAIVGRSIPVPTRVETRQEYVLGKVSPGKNYRKVMRQGALFGAGRDHLPPVSEMINYIDGKVFDNKW
>tr|A0A443HK27|A0A443HK27_BYSSP
MDANRSVPRSSLDLTVLGLNSGTSMDGIDCALCRFQQETPESPMKFELIKYGEIPLGQTIKQRVMNIILHNKTSPSELSEVNVILGETFAKAVNQFCQEYEVDLSSVDVIGSHGQTIWLLSMPEVGEVRSALTMAEGSFLAARTGVTTVTDFRVSDQAAGRQGAPLIAFFDALLLHHPTKLRACQNIGGIANVCFIPPDSHGGIDACYDFDTGPGNVFIDAVVRHYTNGGQEYDKDGEMGARGTVDQELVDEFLQTHPYFQLDPPKTTGREVFRDTLAFDLIRKAEAKGLVSDDVVATVTRITAQAIVDHYRRYAPKDLLIDEIFMCGGGSYNPNITKYIQEHYPNTRILALDEAGVPASAKEAITFAWQGMEAIVGRSIPVPARVETRQPYVLGKVSPGKNYRKVMRQGILFGSDRDHLSPVSEMVNYVDGEIFDNKW
>tr|A0A8H6PXE5|A0A8H6PXE5_9EURO
MAANGNLSNQPLDLMVLGLNSGTSMDGIDCALCHFRQETPESPMHFELVKYGEIPLEQTIKKRVMNIILHNKTSPSELSEVNVILGETFAAAVKQFCQDYNVDISTIDVLGSHGQTIWLLSMPEPGEVRSALTMAEGSFLAARTGITTVTDFRVSDQAAGRQGAPLIAFFDALVLHHPTKLRACQNIGGIANVCFIPPDSHGGIDACYDFDTGPGNVFIDAVVRHYTNGEQEYDKNGEMGARGKVDQELVDDFLQNHPYFRLDPPKTTGREVFRDTLAFEFISKAEAKGLTPDDVVASITRITAQAIVDHYRRYAPKDLHIDEIFMCGGGAYNPNITKYIQENYPTTKILMLDEAGIPAGAKEAITFAWQGMEAIVGRSIPVPTRVETRQEYVLGKVSPGKNYRKVMRQGMLFGAGRDHLSPVNEMVNYVNGKVFDNKW
>tr|A0A8E0QTA7|A0A8E0QTA7_9EURO
MTVSDASNGTSNRQALDLTVLGLNSGTSMDGIDCALCHFRQETPESPMHFELLKYGEIPLEQTIKKRVMNMILHNKTSPSELSEVNVILGETFAAAVKQFCQDHEVDISTIDVIGSHGQTIWLLSMPEPGEVRSALTMAEGTFLASRTGITTVTDFRVSDQAAGRQGAPLIAFFDALLLHHPTKLRACQNIGGIANVCFIPPDSHGGIDACYDFDTGPGNVFIDAVVRHYTNGEQEYDRDGGMGAHGTVDQELVDEFLQNHPYFRLDPPKTTGREVFRDTIAFELIRKAESKGLSPDDVVATVTRITAQAIVDHYRRYAPKDLQIDEIFMCGGGAYNPNITKYIQKHYPKTRIVMLDAAGIPGGAKEAITFAWQAMEAIVGRSIPVPTRVETRQEYVLGKVSPGKNYRKVMRQGMLFGEGRDHLSPVSEMVNYVKGEVFDNKW
>tr|A0A2V1CEN9|A0A2V1CEN9_9HELO
MTAAETNGHSNGTSPALDMVVLGLNSGTSMDGIDCALCHFRQETPDSPMHFSLLKYGEIPLEQTIKKRVMNMILHNTTTPEELSEVNVILGETFAAAVKEFSKEHNVQLSDIDVIGSHGQTIWLCTGCAQPGRMRSALTMAEGAFLASRTGITSVTDFRVSDQAAGRQGAPLIAFFDALVLHHPTKLRACQNIGGIANVCFIPPDNQGGVDECYDFDTGPGNVFIDAVVRYYTNGEQEYDKDGAMGKRGKVDQELVDEFLQHEYFKLDPPKTTGREVFRDTMAHEMIKKGEKKGLSPDDIVATVTRITAQAIVDHYKRYAPSQEIDELFMCGGGAYNPNIAEYIQKHYPNTKIMMLDEAGIPAGAKEAITFAWQGMEAVVGRSIPVPTRVDTRQEYVLGKVSPGKNYREVMRKGMLFGGSATHLAPVRELVNHVGSIDGKVFNNKW
>tr|A0A8H3NX37|A0A8H3NX37_9EURO
MTINNASNGTSNRAALDLTVLGLNSGTSMDGIDCALCHFRQETPESPMHFELLKYGEIPLEQAIKKRVMNMILHNKTSPSELSEVNVILGETFAAAVKQFCQEHEVDISTIDVIGSHGQTIWLLSMPEPGEVRSALTMAEGTFLASRTGITTVTDFRVSDQAAGRQGAPLIAFFDALLLHHPTKLRACQNIGGIANVCFIPPDSHGGIDACYDFDTGPGNVFIDAVVRHYTNGEQEYDKDGEMGARGTVDQELVDEFLQTHPYFRLDPPKTTGREVFRDTIAFELIRKAESKGLSPDDVVATVTRITAQAIVDHYRRYAPKDLQIDEIFMCGGGAHNPNIVKYIQKHYPNTRIMMLDAAGIPGGAKEAITFAWQGMEAIVGRSIPVPTRVETRQEYVLGKVSPGKNYRKVMRQGMLFGEGRDHLSPVSEMVNYVKGDVFHNKW
>tr|B8ML62|B8ML62_TALSN
MYSAPSNDLAQQQQPLDLTVLGLNSGTSMDGIDCALCRFRQETPESAMHFELLQYGEIPLEPAIKKRVMSMILHNKTSPSGLSEVNVLLGETFASAVHQFCREFKVDLDTIDVIGSHGQTIWLLSMPGPGETRSALTMAEGCFLAARTGITSVTDFRVSDQAAGRQGAPLIAFFDGLLLHHPTKLRACQNIGGIANVCFIPPDTHGGAHECYDFDTGPGNVFIDAVVRHYTDGGQEYDQDGVMGARGTVDQDLVDDFLRHPYFAPEPPKTTGREVFRDTLAHELIQKAEAKGRTPDDVVATVTRITAQAIVDHYRRYAPKDLPLDEIFMCGGEAHNPNISSYIQQHFPHTQIFMLDSAGVPGGAKEAITFAWQGMEAIVGRSIPVPTRVETRQEYILGKVAPGQNYRKVLRMGVLFGAGRDRLPPVREMMNYVSGEVFDNKW
>tr|A0A6A6BB50|A0A6A6BB50_9PEZI
MDSTVVNGAPSHALDLTVLGLNSGTSMASALARLSQEHETHKTPESPMHFELLKYGEIPLEPVIKKRVMNMILHNQTSPSELSEVNVILGETFASAVHQFCKDYHVDIESIDVLGSHGQTIWLLSMPQQGETRSALTMAEGSFLASRTGITTVTDFRVSDQAAGRQGAPLIAFFDSLLLHHPTKLRACQNIGGIANVCFIPPDTHGGADECYDFDTGPGNVFIDAAVRYYTDGEREYDQDGEMGVRGKVDQELVDDFLRHPYFVLDPPKTTGREVFRDTLAHVFITKAEAKGLSPDDVVATITRITAQAIVDHYRRYAPKDLEIDELFMCGGGAYNPNITSFIQEHYPNTRIRMLDDAGIPAGAKESITFAWQGMEAVVGRSIPVPTCVENRQEYVLGKVAPGKNYRKVMRHGILFGRGRDHLPPVEELVNYVDGKVFNNKW
>tr|R7Z5C2|R7Z5C2_CONA1
MQPNGVNGTTTNGVSEGKPLDLVVLGLNSGTSMDGIDCTLCHFFQEYPDAPMHFELLKYDEIPLEPKIKKRVMEVILHDQTSASNLSEINILLGETFAQAAEQFCREQNIDQKCIDVIGSHGQTIWLLSMPEAGQVKSALTMAEGAFLASRTGITSVTDFRVSDQAAGRQGAPLIAFFDALLLHHPTKLRACQNIGGIANVCFIPPDNAGGVSETYDFDTGPGNVFIDAVVRYYTQGEREYDKDGEMGKRGTVNQQLVDEFLQHAYFKLDPPKTTGREVFRDTLALELIAKAEAAGMTPDDVVATVTRISAQAIVDHYRRYAPKGMEIAEIFMCGGGAYNPNIMDYIQRHYPRTRIMILDEAGIPAGAKESITFAWQAMEAIVGRSIPVPTRVETRREYVLGKVSPGENYREVMRKGMLFGGPATHLRPVKHMINYVNGKPFDNKW
>tr|A0A178AQH3|A0A178AQH3_9PLEO
MNGFVQVNGASNGTANDMPNGIPNGISRVNGASEGQPLDLTVLGLNSGTSMDGIDCTLCHFYQEHPDAPMHFELLKYGEIPLEQTIKKRVMDVILHDRASASGLSEINVLLGETFADAVHEFCKEHNVDKSSIDVIGSHGQTIWLLSMPEPGQTKSALTMAEGSFLASRTGITSVTEFRVSDQAAGRQGAPLIAFFDALLLHHPTKLRACQNIGGIANVCFIPPDNAGGVDETYDFDTGPGNVFIDAVVRHYTNGEREYDKDGEMGKRGTVNQELVNEFLQHKYFKLDPPKTTGREVFRDTLAFDLIKKAEGLGMSPDDVVATVTRVTAQAIVDHYRRYAPKGMEIEEIFMCGGGAYNPNITEYIQKHYPKAKIMMLDEAGIPAGAKESITFAWQAMEAVVGRSIPVPTRVETRREYVLGKVSPGENYRKVMRKGISFGAGKDHLTPVKEMVNYIDGKVFNNKW
>tr|A0A8K0R6Z7|A0A8K0R6Z7_9PLEO
MAISKGNPLDFTVLGLNSGTSMDGIDCTLCRFRQETPESPMHFELLKYDEIPLPKPIKTRVMDIILHDRTSASGLSEVNVILGETFASAVHEFCDKHNIEMSSIDVIGSHGQTIWLLSMPEPDQVKSALTMAEGCIIASKTGITTVTDFRISDQAAGRQGAPLIAFFDALLLHHPTKLRACQNIGGIANVCFIPPDNRGGVSETYDFDTGPGNVFIDAVVRHYTNGEREYDKDGEMGARGQVNQELVNEFLQHKYFGLDPPKTTGREVFRDTLAFELVNKAERLGMSPDDVVATVTRITAQAIVDHYQRYAPVGMELEELYMCGGGAYNPNITRYIQQAYPNMKIMMLDEAGVPAGAKESITFAWQALEAIVGRSIPVPTRVETRREYVLGKVSPGTNYRRVMSRGMAFGADREHLKPVTELLNYVGGKIFDNKR
>tr|A0A4Q4RQZ9|A0A4Q4RQZ9_9PLEO
MHFELLKYDEVPLPQPIKKRVMDIILHDRTSASGLSEVNVILGETFADAVEEFCKKHNVDKSSIDAIGSHGQTIWLLSMPKPDQVKSALTMAEGCFIASRTGITTVTDFRVSDQAAGRQGAPLIAFFDSLLLHHPTKLRACQNIGGIANVCFIPPDNRGGVSETYDFDTGPGNVFIDAVVRHYTGGEREYDKDGEMGSRGTVNQALVDEFLQHEYFSLDPPKTTGREVFRDTLAFELIDKAEKLDMTPDDVVATVTRITAQSIVDHYRRYAPADMEIEELFMCGGGAYNPNITRFIQQAYPNTKIMMLDAAGVSAGAKESITFAWQAMEAVIGRSIPVPTLVETRREYVLGKVSPGANYRNVMQQGMAFGAGHDRLSPVREMVNYVDGKIFDNKW
>tr|A0A4V1X0Y3|A0A4V1X0Y3_9PLEO
MALQESKPLDLTVLGLNSGTSMDGIDCALCRFRQETPESPMNFELLKYDEVPLPQPIKKRVMDIILHDRTSASGLSEVNVILGETFADAVEEFCKKHNVDKSSIDAIGSHGQTIWLLSMPKPDQVKSALTMAEGCFIASRTGITTVTDFRVSDQAAGRQGAPLIAFFDSLLLHHPTKLRACQNIGGIANVCFIPPDNKGGVSETYDFDTGPGNVFIDAVVRHYTGGEREYDKDGEMGSRGTVNQALVDEFLRHEYFSLDPPKTTGREVFRDTLAFELIDKSEKLDMTPDDVVATVTRITAQSIVDHYRRYAPADMDIEELFMCGGGAYNPNITSFIQQAYPNTKIMMLDAAGVPAGAKESITFAWQAMEAVIGRSIPVPTRVETRREYVLGKLSPGANYRNVMQKGMAFGAGHDRLSPIREMVNYVDGKVFDNKW
>tr|A0A8H7B3N7|A0A8H7B3N7_9PLEO
MALQDSKPLDLTVLGLNSGTSMDGIDCALCHFRQETPESPMHFELLKYDEVPLPQPIKKRVMDIILHDRTSASGLSEVNVILGETFADAVEEFCKKHNVDKSSIDAIGSHGQTIWLLSMPKPDQVKSALTMAEGCFIASRTGITTVTDFRVSDQAAGRQGAPLIAFFDSLLLHHPTKLRACQNIGGIANVCFIPPDNKGGVSETYDFDTGPGNVFIDAVVRHYTGGEREYDKDGEMGSRGTVNQALVDEFLQHEYFNLDPPKTTGREVFRDTLAFELIDKAEKLDMTPDDVVATVTRITAQSIVDHYRRYAPADMEIEELFMCGGGAYNPNITSFIQQAYPNTKIMMLDAAGVPAGAKESITFAWQAMEAVIGRSIPVPTRVETRREYVLGKVSPGTNYRNVMQKGMAFGAGHDRLSPVREMVNFVDGKIFDNNW
>tr|A0A4Q4MI90|A0A4Q4MI90_9PLEO
MALQDSKPLDLTVLGLNSGTSMDGIDCALCRFRQETPESPMHFELLKYDEVPLPQPIKKRVMDIILHDRTSASGLSEVNVILGETFADAVEEFCKKHNVDKSSIDAIGSHGQTIWLLSMPKPDQVKSALTMAEGCFIASRTGITTVTDFRVSDQAAGRQGAPLIAFFDSLLLHHPTKLRACQNIGGIANVCFIPSDNKGGVSETYDFDTGPGNVFIDAVVRHYTGGEREYDKDGEMGSRGTVNQALVDEFLQHEYFNLDPPKTTGREVFRDTLAFELIDKAEKLDMTPDDVVATVTRITAQSIVDHYRRYAPADMEIEELFMCGGGAYNPNITSFIQQAYPNTKIMMLDAAGVPAGAKESITFAWQAMEAVIGRSIPVPTRVETRREYVLGKVSPGTNYRNVMQKGMAFGAGHDRLSPVREMVNFVDGKIFDNKW
>tr|A0A0K3CLB4|A0A0K3CLB4_RHOTO
MISGLHASNGTTDGSSTTNGKLNITVLGLNSGTSMDGIDCALCRFQQDSPDAPMHFELVKYAEVPLAQPIKKRVMNMILHNRTTPEELSEVNVQLGETFADAVETFTKEHGIDKSSIDAIGSHGQTIWLLSMPEQGQVKSALTMAEGSILAARTGITSVTDFRISDQAAGRQGAPLIAFFDALLLHHPTKLRACQNIGGIANVCFIPPDHQGGIDACYDFDTGPGNALIDAVVRHYTNGEKEYDLDGKMGKLGKVDQALVDDFLKLPYFNLDPPKTTGREVFRDTLAHDLIRKGEAKGLSPNDIVATVTRITAQAIVDHYRRYAPSQEIDEIFMCGGGAFNPNITEYLQQAYPRTKIMMLDEAGIPGGAKEAVTFAWQGMEAIVGRSIPVPTRVETRREFVLGKVSPGNNYRKVMRHGMAFGAGRDYLPPVKEMVNYVEGKVVDNNW
>tr|M7XYA5|M7XYA5_RHOT1
MVNATTTVNGVNGHDNGRANGHANGLNGINGGSHGSPLDLTVLGLNSGTSMDGIDCALCRFRQDSPEAPMHFELLKYGEVPLPQDIKKRVMKMILHNRTTPEELSEVNVQLGETFAVAVESFISTNGIDRSTIDALASHGQTIWLLSMPEEGQVKSALTMAEGSFLASRTGITSITDFRISDQAAGRQGAPLIAFFDALLLHHPTKLRACQNIGGIANVCFIPPDHQGGVDACFDFDTGPGNVFIDAAVRYFTNGEQEYDKDGAMGERGKVNQQMVDRFLQHKYFSLEPPKTTGREVFRDTLAHDLIKEGESLGMSADDIVATVTRITAQAIVDHYRRYAPSQDIDEIFMCGGGAKNPNIVAFIQQSYPSTKIMMLDEAGVPGDAKEACTFAWQGMEALVGRSIPVPTRVETRRPYVLGKVSPGENYRSVLRKGMAFGGDSDQLPWVHEMVNYVDGKVFNNKW
>tr|A0A511KGZ6|A0A511KGZ6_RHOTO
MVNASTNVNGANGNANGHANGDANGSNGVNGASHGAPLDFTVLGLNSGTSMDGIDCALCRFRQDSPEAPMHFELLKYGEVPLPQGIKKRVMKMILHNRTTPEELSEVNVQLGETFADAVESFISSNGIDRSTIDALASHGQTIWLLSMPEEGQVKSALTMAEGSFLASRTGITSITDFRISDQAAGRQGAPLIAFFDALLLHHPTKLRACQNIGGIANVCFIPPDHQGGVDACFDFDTGPGNVFIDAAVRYFTNGEQEYDRDGAMGKRGKVNQAMVDRFLQHKYFGLEPPKTTGREVFRDTIAHDLIKEGESLGMSADDIVATVTRIPAQAIVDHYRRYAPSQDIDEIFMCGGGAKNPNIVAFIQESYPNTKIMMLDEAGVPGDAKEACTFAWQGMEALVGRSIPVPTRVETRRPFVLGKVSPGENYRSVLRKGMAFGGDSDQLPWVHEMVNYVDGKVFNNKW
>tr|A0A6A6PSH6|A0A6A6PSH6_9PEZI
MVNASTTVNGTNGNANGHANGNANGSNGVNGAAHGAPLDFTVLGLNSGTSMDGIDCALCRFRQDSPDAPMHFELLKYGEVPLPQGIKKRVMKMILHNRTTPEELSEVNVQLGETFADAFETFISTNGMDRSTIDALASHGQTIWLLSMPEEGQVKSALTMAEGCVLASRTGITSITDFRISDQAAGRQGAPLIAFFDALLLHHPTKLRACQNIGGIANVCFIPPDHQGGVDACFDFDTGPGNVFIDAAVRYFTNGEQEYDKDGAMGKRGKVNQDMVDRFLQHKYFGLEPPKTTGREVFRDTLAHDLIKEGESLGMSADDIVATVTRITAQAIVDHYRRYAPSQEIDEIFMCGGGAKNPNIVAFIQQNYPNTKIMMLDEAGVPGDAKEACTFAWQGMEALVGRSIPVPTRVETRRPFVLGKVSPGENYRSVLRKGMAFGGDSDQLPWVHEMVNYVDGKVFNNKW
>tr|A0A4U0VG58|A0A4U0VG58_9PEZI
MASYGANGSNGHANQIPSQALDLTVLGLNSGTSMDGIDCALCHFKQDSPSSPMHFELLKYGEIPLEQTIKKRVMKMIYHNRTTPEELSEVNVLLGETFASAVKEFCKEYDVEMGSIDVIGSHGQTIWLLSMAEEGQTQSALTMAEGTFIASRTGITTVTDFRVSDQAAGRQGAPLIAFFDALLLHHPTKLRACQNIGGIANVCFIPPDCDGKMSDKYFDFDTGPGNVLIDAVVRHYSNGEREYDRDGEMGARGTVNQDLVDEFLQFKYFKLDPPKTTGREVFRDTMADELIRKGEALSMSPDDIVATVTRITAQAIVDHYRRYAPSQEIDEIFMCGGGAYNPNITKYLQEQYPRTKIMMLDEGGVPAGAKEAITFAWQGMEAVVGRSIPVPDRVETRQEYVLGKIAPGKNYREVMRKGILFGGAADHLTPVKEMVNYVKGVRSDNKW
>tr|A0A8H6R3Y2|A0A8H6R3Y2_9PEZI
MGSIGDHQQTGQNGGTSQPLDLTVLGLNSGTSMDGIDCALCRFRQRTPNDPVEFELLKYGEVPLEPVIKKRVMQMILHNKTTPEELSEVNVLLGETFASAAKSFCKHNGVDFHSIDVIGSHGQTIWLLSMPEPGQTKSALTMAEGTFIASRTGITTVTDFRVSDQAAGRQGAPLIAFFDALLLHHPTKLRACQNIGGIANVCFIPPDCDGGVDECFDFDTGPGNVFIDAVVRHYTNGEMEYDKDGLMGKRGVVNQDLVDDFLRHEYFSLDPPKTTGREVFRDTFAFELIRKAEALGMSPDDVVATTTRITAQAIVDHYKRYAPSQNIDELFMCGGGAYNPNIVEHIQMHYPQTTIYMLDDAGVPAGAKEAVTFAWQAMEAVVGRSIPVPNQVETRREYVLGKVNPGENYRAVMRKGILFGAAEDHLPPVSEMVLLKQGTRFDNKW
>tr|A0A8H7X5T0|A0A8H7X5T0_9HELO
MAPSATTNGYSNGSSNHYSNDASNGQSNGDLTVLGLNSGTSMDGIDCALCRFRQETPESPMHFALLKYGEIPLEQTVKQRVMKMILHDTTSPSELSEVNVQLGETFASAVHEFCKENNVQLSDIDVLGSHGQTIWLLSMPEAGQVKSALTMAEGSILAARTGITSVTDFRISDQAAGRQGAPLIAFFDALVLHHPTKLRACQNIGGIANVCFIPPDIEGGVDACFDFDTGPGNVFIDAVVRHYTDGQQEYDRDGEMGKRGRVDQELADDFLKHKYFALEPPKTTGREVFRDTYAFEFIKKAEAKGLSPDDVVASITRVTAQAIVDHYRRYAPRQDIDEIFMCGGGAYNPNITAYIQKQYPNTKIMMLDEAGIPAGAKEAITFAWQGMEAIVGRSIPVPTRVETRQEYVLGKVSPGKNYREVMRKGMMFGGERTHLKPVKELVNYVNGKKFNNKW
>tr|A0A093XDZ8|A0A093XDZ8_9PEZI
MPSSTTNVVINGYGNGSTNGINGLSDAVLDFTVLGLNSGTSMDGIDCALCRFRQETPSSPMHFELLKYSEVPLEPAIKERVMNMILHNKTTPEELSEVNVLLGETFASAVKEFTKEHGLQLTDIDVIGSHGQTIWLLSMPEEGQVKSALTMAEGSFIAARTGITTVTDFRVSDQAAGRQGAPLIAFFDALVLHHPTKLRACQNIGGIANVCFIPPDHQGGIDACYDFDTGPGNVFIDAVVRHYTNGEQEYDRDGKMGKAGQVDQELVDDFMKHKYFGLEPPKTTGREVFRDTLAFEFIKKAEQKGLSPNDVVASITRVTAQAIVDHYQRYAPSQNIDEIFMCGGGAYNPNIAAFIQKNYPNTKIMMLDAAGIPGNAKEAITFAWQAMEAVVGRSIPVPTRVETRQEYVLGKVSPGKNYRQVMRKGILFGGKADHLSPVKELVNHVEGKVFDNKW
>tr|A0A094IDR6|A0A094IDR6_9PEZI
MPSSTTNGASNGYGNGTTNGINGPSDAALDLTVLGLNSGTSMDGIDCALCRFRQETPSSPMHFELLKYSEIPLEPVIKKRVMNMILHNKTTPEELSEVNVLLGETFASAVKEFTKEHGLQLTDIDVIGSHGQTIWLLSMPEEGQVKSALTMAEGSFIAARTGITTVTDFRISDQAAGRQGAPLIAFFDALVLHHPTKLRACQNIGGIANVCFIPPDHQGGVDACYDFDTGPGNIFIDAIVRHYTNGEQEYDRDGKMGKAGQVDQELVDDFMKHKYFGLEPPKTTGREVFRDTLAFEFIKKAEQKGLSPNDVVASITRVTAQAIVDHYQRYAPSQNIDEIFMCGGGAYNPNIAAFIQKNYPNTKIMMLDAAGIPGSAKEAITFAWQAMEAVVGRSVPVPTRVETRHEYVLGKVSPGKNYREVMRKGILFGGKADHLSPVKELVNYVEGKVFDNKW
>tr|A0A093Z3H3|A0A093Z3H3_9PEZI
MPSSTTSGTSNGYGSGSTNGINGPSDAAFDLTVLGLNSGTSMDGIDCALCRFRQDTPSSPMQFELLKYSEIPLEPVIKKRVMNMILHNKTTPEELSEVNVLLGETFASAVKEFTKEHGLRLTDIDVVGSHGQTIWLLSMPEEGQVKSALTMAEGSFIAARTGITTVTDFRISDQAAGRQGAPLIAFFDALVLHHPTKLRACQNIGGIANVCFIPPDHQGGVDACYDFDTGPGNVFIDAVVRHYTNGEHEYDRDGKMGKAGQVHQELVDDFMKHKYFSLEPPKTTGREVFRDTLAFEFIKEAEQKGLSPNDVVASITRVTAQAIVDHYQRYAPSQNIDEIFMCGGGAYNPNIAAFIQKNYPNTKIMMLDAAGIPGSAKEAITFAWQAMEAVVGRSIPVPTRVETRQEYVLGKVSPGKNYREVMRKGILFGGKADHLSPVKELVNYIEGKVFDNKW
>tr|A0A094I885|A0A094I885_9PEZI
MPSSTTNGASNGYGNGSTNGINVPSDAAFDLTVLGLNSGTSMDGIDCALCRFRQETPSSPMQFELLKYSEIPLEPVIKKRVMNMILHNKTTPEELSEVNALLGETFASAVKEFTKEHGLQLTDIDVVGSHGQTIWLLSMPEEGQVKSALTMAEGSFIAARTGITTVTDFRVSDQAAGRQGAPLIAFFDALVLHHPTKLRACQNIGGIANVCFIPPDHQGGVDACYDFDTGPGNVFIDAVVRHYTNGEQEYDRDGKMGKAGQVDEGLVDDFMKHKYFGLEPPKTTGREVFRDTLAFEFIKKAEQKGLSPNDVVASITRVTAQAIVDHYQRYAPSQNIDEIFMCGGGAYNPNIAAFIQKNYPNTKIMMLDAAGIPGSAKEAITFAWQAMEAVVGRSIPVPTRVETRQEYVLGKVSPGKNYREVMRKGILFGGKADHLSPVKELVNYVEGKVFDNKW
>tr|A0A2J6S259|A0A2J6S259_9HELO
MDGIDCALCRFRQETPTSPMHFELLKYGEIPLEQTIKRRVMKMILHNTTTPEELSEVNVLLGETFASAVKQFAEENGVQLTDIDALGSHGQTIWLLSMPEEGQVKSALTMAEGSILAARTGITSVTDFRISDQAAGRQGAPLIAFFDALVLHHPTKLRACQNIGGIANVCFIPPDSEGGVDECFDFDTGPGNVFIDAVVRHYTNGEQEYDKDGAMGKRGRVDQELVDGFLAHKYFKLEPPKTTGREVFRDTLAFEFIKRAEERGLSPDDVVASITRVTAQAIVEHYKKYAPSQDIDEIFMCGGGAYNPNISAFIQKSYPKTKIMMLDEAGIPGGAKEAITFAWQGMEAIVGRSIPVPTRVETRAEFVLGKVSPGKNYREVMRKGMMFGGSADHLAPVKELLNYVDGKVFDNKW
>tr|A0A2J6TH88|A0A2J6TH88_9HELO
MPSATTHSDSNGHANGATNGSNGPPSQGLDLTVLGLNSGTSMDGIDCALCRFRQETPTSPMHFELLKYGEIPLEQTIKKRVMKMILHNSTTPEELSEVNVLLGETFANAVKQFTKENGLQITDIDALGSHGQTIWLLSMPEEGQVKSALTMAEGSILAARTGITSVTDFRISDQAAGRQGAPLIAFFDALVLHHPTKLRACQNIGGIANVCFIPPDSEGGVDECFDFDTGPGNVFIDAVVRHYTNGEQEYDRDGAMGKRGRVDQELVDEFLTHKYFKLEPPKTTGREVFRDTLAFEFIEKAEKKGLSPDDVVASITRVTAQAIVDHYKRYAPSQDIDEIFMCGGGAYNPNISAFIQENYPNAKIMMLDAAGIPGGAKEAITFAWQGMEAIIGRSIPVPTRVETRAEFVLGKVSPGKNYREVMRKGMTFGGSADHLPPVKELVNYIDGKVFDNKW
>tr|A0A074XCW7|A0A074XCW7_9PEZI
MATTNGHTSHINGNGAALDLTVLGLNSGTSMDGIDCALCRFRQTSPEAPMHFELLKYGEIPLEQKIKKRVMNMILHNRTTPEELSEVNVLLGETFASAVKEFCAEYDVPMDNIDLIGSHGQTIWLLSMPKDGQTKSALTMAEGTFIASRTGITTVTDFRVSDQAAGRQGAPLIAFFDALLLHHPTKLRACQNIGGIANVCFIPPDNAGGVDKCFDFDTGPGNVFIDAVVRYYTNGEQEYDKNGAMGKRGKINQQLVDEFLEFEYFKLDPPKTTGREVFRDTMAHDLIQKGEKLGMSQDDIVATVTRITAQAIIDHYRRYAPSQEIDEIFMCGGGAYNPNITDYIQSQYPNTKIYMLDDAGVPAGAKEAITFAWQAMEAVVGRSIPVPDRVETRQKYVLGKVAPGKNYRKVMKQGMMFGDGDCVPPVKEMINYVDGKLFDNKWS
>tr|A0A074W0N1|A0A074W0N1_9PEZI
MIGRVEHINGDQPGLDLTVLGLNSGTSMDGIDCALCRFRQTSPEAPMHFELLKYGEIPLEQKIKKRVMNMIYHNRTTPEELSEVNVLLGNTFADAVKEFCKEQDVPIADIDVIGSHGQTIWLLSMPEPGQTKSALTMAEGTFIAAQTGITTVTDFRVSDQAAGRQGAPLIGFFDALLLHHPTKLRACQNIGGIANVCFIPPGEGGIDRCFDFDTGPGNVFIDAVVRHYTNGQQEYDEDGAMGKRGIVNQQLVDEFLEFKYFKLDPPKTTGREVFRDTLAHDLIEKGEKLGMSPDDIVATVTRITAQAIVDHYRRYAPSQDIDEIFMCGGGAYNPNITEYIQKNYPNTKIMMLDAAGIPAGAKEAITFAWQAMDAVVGRSIKVPDRVETRQEYVLGKINPGKNFRRIMKQGMMFGEGERLPPVMEMINYVNGDVFDNNW
>tr|A0A074YGY1|A0A074YGY1_AURSE
MNGHTEHINGDRTALDLTVLGLNSGTSMDGIDCALCRFRQTSPDAPMHFELLKYGEIPLEQKIKKRVMSMIYHNRTTPEELSEVNVLLGNTFADAVKEFCKEQDVSVDSIDVIGSHGQTIWLLSMPEPGHTKSALTMAEGTFIAAQTGITTVTDFRVSDQAAGRQGAPLIAFFDALLLHHPTKLRACQNIGGIANVCFIPPDNAGGVDKCFDFDTGPGNVFIDAVVRHYTGGKQEYDKDGAMGKRGTVNQELANEFLEFKYFKLDPPKTTGREVFRDTLAHEMIEKAEKLGMSPDDVVATVTRITAQAIVDHYRRYAPSQEIDEIFMCGGGAYNPNITEYIQKNYPNTKIFMLDDAGVPAGAKEAITFAWQAMEAIVGRSIPVPDRVETRQEYVLGKVNPGKNYRTVMKQGMMFGEGERLPPVKEMVNYVNGKVFDNNWE
>tr|A0A4S9LIR7|A0A4S9LIR7_AURPU
MNGNTEYINGDRTALDLTVLGLNSGTSMDGIDCALCRFRQTGPEAPVHFELLKYGEIPLEQKIKKRVMNMILHNSTTPEELSEVNVLLGNTFASAVKDFCRDEDVPMADIDVIGSHGQTIWLLSMPEAGQTKSALTMAEGTFIAAQTGITTVTDFRVSDQAAGRQGAPLIAFFDALLLHHPTKLRACQNIGGIANVCFIPPDNAGGIDQCFDFDTGPGNVFIDAVVRHYTCGKQEYDKDGAMGKRGTVNQDLIDEFLKFKYFKLDPPKTTGREVFRDTMAHDLIERAEKLGMSQDDVVATVTRITAQAIVDHYRRYAPSQDIDEIFMCGGGAYNPNITDFLQKSYPNTKIFMLDDAGVPAGAKEAITFAWQAMEAVVGRSIPVPDRVETRQEYVLGKVAPGKNYRTVMKQGMMFGEGNRLPPVKEMINYVNGKVFDNNWA
>tr|A0A4S9BEZ1|A0A4S9BEZ1_AURPU
MNGHREYINGDTTALDLTVLGLNSGTSMDGIDCALCRFRQTSPEAPMHFELLKYGEIPLEQKIKKRVMNMILHNRTTPEELSEVNVLLGNTFASAVKEFCKEQDVPMDDIDVIGSHGQTIWLLSMPEPGQTKSALTMAEGTFIAAQTGITTVTDFRVSDQAAGRQGAPLIAFFDALLLHHPNKLRACQNIGGIANVCFIPPDHAGGVDKCFDFDTGPGNVFIDAVVRHYTNGKQEYDKDGAMGKRGTVNQELVDEFLEFKYFKLEPPKTTGREVFRDTMAHDLIERAEKLGMSQDDVVATVTRITAQAIVDHYRRYAPSQDIDEIFMCGGGAYNPNITDFLQKNYPDTRIFMLDDAGVPAGAKEAVTFAWQAMEAVVGRSIPVPDRVETRQEYVLGKVSPGKNYRKVMKQGMAFGEGERLPPVKEMINYVNGKVFDNNWA
>tr|A0A4S9TZ45|A0A4S9TZ45_AURPU
MDGHREHINGDTTALDLTVLGLNSGTSMDGIDCALCRFRQTSPEAPMHFELLKYGEIPLEQKIKKRVMNMILHNRTTPEELSEVNVLLGNTFASAVKEFCKEQDVSMDNIDVIGSHGQTIWLLSMPEPGQTKSALTMAEGTFIAAQTGITTVTDFRVSDQAAGRQGAPLIAFFDALLLHHPNKLRACQNIGGIANVCFIPPDHAGGVEKCFDFDTGPGNVFIDAVVRHYTNGKQEYDKDGAMGKRGTVNQKLVDDFLEFKYFKFEPPKTTGREVFRDTMAHELIERAEKLGMSQDDVVATVTRITAQAIVDHYRRYAPSQDIDEIFMCGGGAYNPNITDFIQKNYPNTKILMLDDAGVPAGAKEAVTFAWQAMEAVVGRSIPVPDRVETRQEYVLGKVSPGKNYRKVMKQGMAFGEGERLPPVKEMINYVNGKVFDNNWA
>tr|A0A4S8TKY3|A0A4S8TKY3_AURPU
MNGHREHINGDTTALDLTVLGLNSGTSMDGIDCALCRFRQTSPEAPMHFELLKYGEIPLEQKIKKRVMNMILHNRTTPEELSEVNVLLGNTFASAVKEFCKEQDVSMDNIDVIGSHGQTIWLLSMPEPGQTKSALTMAEGTFIAAQTGITTVTDFRVSDQAAGRQGAPLIAFFDALLLHHPNKLRACQNIGGIANVCFIPPDHAGGVDKCFDFDTGPGNVFIDAVVRHYTNGKQEYDKDGAMGKRGTVNQKLVDDFLEFKYFKFEPPKTTGREVFRDTMAHELIERAEKLGMSQDDVVATVTRITAQAIVDHYRRYAPSQDIDEIFMCGGGAYNPNITDFIQKNYPNTKIFMLDDAGVSAGAKEAVTFAWQAMEAVVGRSIPVPDRVETRQEYVLGKVSPGKNYRKVMKQGMAFGEGERLPPVKEMINYVNGKVFDNNWA
>tr|A0A4S9S3W7|A0A4S9S3W7_AURPU
MDGHREHINGDTTALDLTVLGLNSGTSMDGIDCALCRFRQTSPEAPMHFELLKYGEIPLEQKIKKRVMNMILHNRTTPEELSEVNVLLGNTFASAVKEFCKEQDVSMDNIDVIGSHGQTIWLLSMPEPGQTKSALTMAEGTFIAAQTGITTVTDFRVSDQAAGRQGAPLIAFFDALLLHHPNKLRACQNIGGIANVCFIPPDHAGGVDKCFDFDTGPGNVFIDAVVRHYTNGKQEYDKDGAMGKRGTVNQKLVDDFLEFKYFKFEPPKTTGREVFRDTMAHELIERAEKLGMSQDDVVATVTRITAQAIVDHYRRYAPSQDIDEIFMCGGGAYNPNITDFIQKNYPNTKIFMLDDAGVPAGAKEAVTFAWQAMEAVVGRSIPVPDRVETRQEYVLGKVSPGKNYRKVMKQGMAFGEGERLPPVKEMINYVNGKVFDNNWA
>tr|A0A4T0B9N5|A0A4T0B9N5_AURPU
MNGHREYINGDTTALDLTVLGLNSGTSMDGIDCALCRFRQTSPEAPMHFELLKYGEIPLEQKIKKRVMNMILHNRTTPEELSEVNVLLGNTFASAVKEFCKEQDVSMDNIDVIGSHGQTIWLLSMPEPGQTKSALTMAEGTFIAAQTGITTVTDFRVSDQAAGRQGAPLIAFFDALLLHHPNKLRACQNIGGIANVCFIPPDHAGGVDKCFDFDTGPGNVFIDAVVRHYTIGKQEYDKDGAMGKRGTVNQKLVDEFLEFKYFKLEPPKTTGREVFRDTMAHDLIERAEKLGLSQDDVVATVTRITAQAIVDHYRRYAPSQDIDEIFMCGGGAYNPNITDFIQKNYPNTKIFMLDDAGVPAGAKEAVTFAWQAMEAVVGRSIPVPDRVETRQEYVLGKVSPGKNYRKVMKQGMAFGEGERLPPVKEMINYVNGKVFDNNWA
>tr|A0A4S9EK47|A0A4S9EK47_AURPU
MDGHREHINGDTTALDLTVLGLNSGTSMDGIDCALCRFRQTSPEAPMHFELLKYGEISLEQKIKKRVMNMILHNRTTPEELSEVNVLLGNTFASAVKEFCKEQDVFMDNIDVIGSHGQTIWLLSMPEPGQTKSALTMAEGTFIAAQTGITTVTDFRVSDQAAGRQGAPLIAFFDALLLHHPNKLRACQNIGGIANVCFIPPDHAGGVDKCFDFDTGPGNVFIDAVVRHYTNGKQEYDKDGAMGKRGTVNQKLVDEFLEFKYFKLEPPKTTGREVFRDTMAHDLIERAEELGMSQDDVVATVTRITAQAIVDHYRRYAPSQDIDEIFMCGGGAYNPNITDFIQKNYPNTKIFMLDDAGVPAGAKEAVTFAWQAMEAVVGRSIPVPDRVETRQEYVLGKVSPGKNYRKVMKQGMAFGEGERLPPVKEMINYVNGKVFDNNWA
>tr|A0A1A7MR11|A0A1A7MR11_AURPU
MNGHREHINGDTTALDLTVLGLNSGTSMDGIDCALCRFRQTSPEAPMHFELLRYGEIPLEQKIKKRVMNMILHNRTTPEELSEVNVLLGNTFASAVKEFCKEQDVSMDNIDVIGSHGQTIWLLSMPEPGQTKSALTMAEGTFIAAQTGITTVTDFRVSDQAAGRQGAPLIAFFDALLLHHPNKLRACQNIGGIANVCFIPPDHAGGVDKCFDFDTGPGNVFIDAVVRHYTNGKQEYDKDGAMGKRGTVNQKLVDEFLEFKYFKLEPPKTTGREVFRDTMAHDLIERAEKLGMSQDDVVATVTRITAQAIVDHYRRYAPSQDIDEIFMCGGGAYNPNITDFIQKNYPNTKIFMLDDAGVPAGAKEAVTFAWQAMEAVVGRSIPVPDRVETRQEYVLGKVSPGRNYRKVMKQGMAFGEGERLPPVKEMINYVNGKVFDNNWA
>tr|A0A4T0CYQ8|A0A4T0CYQ8_AURPU
MNGHREHINGDTTALDLTVLGLNSGTSMDGIDCALCRFRQTSPEAPMHFELLKYGEIPLEQKIKKRVMNMILHNRTTPEELSEVNVLLGNTFASAVKEFCKEQDVSMDNIDVIGSHGQTIWLLSMPEPGQTKSALTMAEGTFIAAQTGITTVTDFRVSDQAAGRQGAPLIAFFDALLLHHPNKLRACQNIGGIANVCFIPPDHAGGVDKCFDFDTGPGNVFIDAVVRHYTNGKQEYDKDGAMGKRGTVNQKLVDEFLEFKYFKLEPPKTTGREVFRDTMAHDLIERAEKLGMSQDDVVATVTRITAQAIVDHYRRYAPSQDIDEIFMCGGGAYNPNITDFIQKNYPNTKIFMLDDAGVPAGAKEAVTFAWQAMEAVVGRSIPVPDRVETRQEYVLGKVSPGKNYRKVMKQGMAFGEGERLPPVKEMINYVNGKVFDNNWA
>tr|A0A4V4K6S6|A0A4V4K6S6_AURPU
MDGHREHINGDTTALDLTVLGLNSGTSMDGIDCALCRFRQTSPEAPMHFELLKYGEIPLEQKIKKRVMNMILHNRTTPEELSEVNVLLGNTFASAVKEFCKEQDVSMDNIDVIGSHGQTIWLLSMPEPGQTKSALTMAEGTFIAAQTGITTVTDFRVSDQAAGRQGAPLIAFFDALLLHHPNKLRACQNIGGIANVCFIPPDHAGGVDKCFDFDTGPGNVFIDAVVRHYTNGKQEYDKDGAMGKRGTVNQKLVDEFLEFKYFKLEPPKTTGREVFRDTMAHGLIERAEKLGVSQDDVVATVTRITAQAIVDHYRRYAPSQDIDEIFMCGGGAYNPNITDFIQKNYPNTKIFMLDDAGVPAGAKEAVTFAWQAMEAVVGRSIPVPDRVETRQEYVLGKVSPGKNYRKVMKQGMAFGEGERLPPVKEMINYVNGKVFDNNWA
>query
MPIATSTGDNVLDFTVLGLNSGTSMDGIDCALCHFYQKTPDAPMEFELLEYGEVPLAQPIKQRVMRMILEDTTSPSELSEVNVILGEHFADAVRQFAAERNVDLSTIDAIASHGQTIWLLSMPEEGQVKSALTMAEGAILASRTGITSITDFRISDQAAGRQGAPLIAFFDALLLHHPTKLRACQNIGGIANVCFIPPDVDGRRTDEYYDFDTGPGNVFIDAVVRHFTNGEQEYDKDGAMGKRGKVDQELVDDFLKMPYFQLDPPKTTGREVFRDTLAHDLIRRAEAKGLSPDDIVATTTRITAQAIVDHYRRYAPSQEIDEIFMCGGGAYNPNIVEFIQQSYPNTKIMMLDEAGVPAGAKEAITFAWQGMEALVGRSIPVPTRVETRQHYVLGKVSPGLNYRSVMKKGMAFGGDAQQLPWVSEMIVKKKGKVITNNWA
