# Supplementary material for: Anticipating protein evolution with successor sequence predictor
Source: J Cheminform. 2025 Mar 21;17:34. doi: 10.1186/s13321-025-00971-z (PMC11927200; doi:10.1186/s13321-025-00971-z)
Supplement: Supplementary file 5 — Supplementary Material 5: Pre-run Ancestral Sequence Reconstruction output. [file 13321_2025_971_MOESM5_ESM.zip › SI_6_Output/LGK_set_8/msa.fasta]

>ancestral_164
NGTNATSTANGTSGQALDLTVLGLNSGTSMDGIDCALCRFRQESPDSPMHFELLKYGEVP
LEQTIKKRVMNMILHNRTTPEELSEVNVLLGETFASAVKEFCKEHNVDMSSIDAIGSHGQ
TIWLLSMPEEGQVKSALTMAEGSILASRTGITSVTDFRISDQAAGRQGAPLIAFFDALLL
HHPTKLRACQNIGGIANVCFIPPDNEGGVNDECFDFDTGPGNVFIDAVVRHFTNGEQEYD
KDGEMGKRGTVDQELVDEFLQSHPYFKLDPPKTTGREVFRDTLAHDLIKKGEAKGLSPDD
IVATITRITAQAIVDHYRRYAPSAPQEIDEIFMCGGGAYNPNITDYIQQAYPNTKIMMLD
EAGIPAGAKEAITFAWQGMEAIVGRSIPVPTRVETRREYVLGKVSPGKNYRKVMRKGMMF
GGGRDHLPPVKEMVNYVDGKVFDNKW-
>ancestral_165
----ATSTANGTSGSALDLTVLGLNSGTSMDGIDCALCRFRQDSPDSPMHFELLKYGEVP
LAQPIKKRVMNMILHNRTTPEELSEVNVQLGETFADAVEEFCKEHNVDKSSIDAIGSHGQ
TIWLLSMPEEGQVKSALTMAEGSILASRTGITSVTDFRISDQAAGRQGAPLIAFFDALLL
HHPTKLRACQNIGGIANVCFIPPDHQGGV-DECYDFDTGPGNVFIDAVVRHFTNGEQEYD
KDGEMGKRGKVDQELVDEFLQ-HPYFKLDPPKTTGREVFRDTLAHDLIRKGEAKGLSPDD
IVATITRITAQAIVDHYRRYAPS--QEIDEIFMCGGGAYNPNITEYIQQAYPNTKIMMLD
EAGIPGGAKEAITFAWQGMEAIVGRSIPVPTRVETRREYVLGKVSPGKNYRKVMRKGMAF
GGGRDHLPPVKEMVNYVDGKVFDNKW-
>ancestral_167
-----TSTANGTSGSALDFTVLGLNSGTSMDGIDCALCRFRQDSPDSPMHFELLKYGEVP
LAQPIKKRVMNMILHNRTTPEELSEVNVQLGETFADAVETFCAEHNVDKSTIDAIASHGQ
TIWLLSMPEEGQVKSALTMAEGAILASRTGITSITDFRISDQAAGRQGAPLIAFFDALLL
HHPTKLRACQNIGGIANVCFIPPDHQGGV-DECYDFDTGPGNVFIDAVVRHFTNGEQEYD
KDGAMGKRGKVDQELVDEFLQ-HPYFKLDPPKTTGREVFRDTLAHDLIRKGEAKGLSPDD
IVATITRITAQAIVDHYRRYAPS--QEIDEIFMCGGGAYNPNITEFIQQAYPNTKIMMLD
EAGVPGGAKEAITFAWQGMEALVGRSIPVPTRVETRREYVLGKVSPGKNYRSVMRKGMAF
GGDADQLPWVKEMVNYVDGKVFDNKW-
>ancestral_163
---NGHSTANGTSGQALDLTVLGLNSGTSMDGIDCALCRFRQESPDSPMHFELLKYGEVP
LEQTIKKRVMNMILHNRTTPEELSEVNVLLGETFASAVKEFCKEHNVDMSSIDAIGSHGQ
TIWLLSMPEEGQVKSALTMAEGSILASRTGITSVTDFRISDQAAGRQGAPLIAFFDALLL
HHPTKLRACQNIGGIANVCFIPPDNEGGV-DECFDFDTGPGNVFIDAVVRHFTNGEQEYD
KDGEMGKRGTVDQELVDEFLQ-HPYFKLDPPKTTGREVFRDTLAFDLIKKGEAKGLSPDD
VVATITRITAQAIVDHYRRYAPSAPQEIDEIFMCGGGAYNPNITDYIQKAYPNTKIMMLD
EAGIPAGAKEAITFAWQGMEAIVGRSIPVPTRVETRREYVLGKVSPGKNYRKVMRKGMMF
GGGRDHLPPVKEMVNYVDGKVFDNKW-
>query
-----MPIATSTGDNVLDFTVLGLNSGTSMDGIDCALCHFYQKTPDAPMEFELLEYGEVP
LAQPIKQRVMRMILEDTTSPSELSEVNVILGEHFADAVRQFAAERNVDLSTIDAIASHGQ
TIWLLSMPEEGQVKSALTMAEGAILASRTGITSITDFRISDQAAGRQGAPLIAFFDALLL
HHPTKLRACQNIGGIANVCFIPPDVDGRRTDEYYDFDTGPGNVFIDAVVRHFTNGEQEYD
KDGAMGKRGKVDQELVDDFLK-MPYFQLDPPKTTGREVFRDTLAHDLIRRAEAKGLSPDD
IVATTTRITAQAIVDHYRRYAPS--QEIDEIFMCGGGAYNPNIVEFIQQSYPNTKIMMLD
EAGVPAGAKEAITFAWQGMEALVGRSIPVPTRVETRQHYVLGKVSPGLNYRSVMKKGMAF
GGDAQQLPWVSEMIVKKKGKVITNNWA
