# Supplementary material for: Anticipating protein evolution with successor sequence predictor
Source: J Cheminform. 2025 Mar 21;17:34. doi: 10.1186/s13321-025-00971-z (PMC11927200; doi:10.1186/s13321-025-00971-z)
Supplement: Supplementary file 6 — Supplementary Material 6. [file 13321_2025_971_MOESM6_ESM.zip]

Archive with 44 entries (35 files):
- 13321_2025_971_MOESM6_ESM/LGK_set_0/
- 13321_2025_971_MOESM6_ESM/LGK_set_0/ancestrals.fasta
- 13321_2025_971_MOESM6_ESM/LGK_set_0/ancestralTree.tree
- 13321_2025_971_MOESM6_ESM/LGK_set_0/msa.fasta
- 13321_2025_971_MOESM6_ESM/LGK_set_0/selected.fasta
- 13321_2025_971_MOESM6_ESM/LGK_set_1/
- 13321_2025_971_MOESM6_ESM/LGK_set_1/ancestrals.fasta
- 13321_2025_971_MOESM6_ESM/LGK_set_1/ancestralTree.tree
- 13321_2025_971_MOESM6_ESM/LGK_set_1/msa.fasta
- 13321_2025_971_MOESM6_ESM/LGK_set_1/selected.fasta
- 13321_2025_971_MOESM6_ESM/LGK_set_2/
- 13321_2025_971_MOESM6_ESM/LGK_set_2/ancestrals.fasta
- 13321_2025_971_MOESM6_ESM/LGK_set_2/ancestralTree.tree
- 13321_2025_971_MOESM6_ESM/LGK_set_2/msa.fasta
- 13321_2025_971_MOESM6_ESM/LGK_set_3/
- 13321_2025_971_MOESM6_ESM/LGK_set_3/ancestrals.fasta
- 13321_2025_971_MOESM6_ESM/LGK_set_3/ancestralTree.tree
- 13321_2025_971_MOESM6_ESM/LGK_set_3/msa.fasta
- 13321_2025_971_MOESM6_ESM/LGK_set_3/selected.fasta
- 13321_2025_971_MOESM6_ESM/LGK_set_4/
- 13321_2025_971_MOESM6_ESM/LGK_set_4/ancestrals.fasta
- 13321_2025_971_MOESM6_ESM/LGK_set_4/ancestralTree.tree
- 13321_2025_971_MOESM6_ESM/LGK_set_4/msa.fasta
- 13321_2025_971_MOESM6_ESM/LGK_set_4/selected.fasta
- 13321_2025_971_MOESM6_ESM/LGK_set_5/
- 13321_2025_971_MOESM6_ESM/LGK_set_5/ancestrals.fasta
- 13321_2025_971_MOESM6_ESM/LGK_set_5/ancestralTree.tree
- 13321_2025_971_MOESM6_ESM/LGK_set_5/msa.fasta
- 13321_2025_971_MOESM6_ESM/LGK_set_5/selected.fasta
- 13321_2025_971_MOESM6_ESM/LGK_set_6/
- 13321_2025_971_MOESM6_ESM/LGK_set_6/ancestrals.fasta
- 13321_2025_971_MOESM6_ESM/LGK_set_6/ancestralTree.tree
- 13321_2025_971_MOESM6_ESM/LGK_set_6/msa.fasta
- 13321_2025_971_MOESM6_ESM/LGK_set_6/selected.fasta
- 13321_2025_971_MOESM6_ESM/LGK_set_7/
- 13321_2025_971_MOESM6_ESM/LGK_set_7/ancestrals.fasta
- 13321_2025_971_MOESM6_ESM/LGK_set_7/ancestralTree.tree
- 13321_2025_971_MOESM6_ESM/LGK_set_7/msa.fasta
- 13321_2025_971_MOESM6_ESM/LGK_set_7/selected.fasta
- 13321_2025_971_MOESM6_ESM/LGK_set_8/
- 13321_2025_971_MOESM6_ESM/LGK_set_8/ancestrals.fasta
- 13321_2025_971_MOESM6_ESM/LGK_set_8/ancestralTree.tree
- 13321_2025_971_MOESM6_ESM/LGK_set_8/msa.fasta
- 13321_2025_971_MOESM6_ESM/LGK_set_8/selected.fasta
